# Supplementary material for: Evolutionary analysis reveals the origin of sodium coupling in glutamate transporters
Source: Nat Struct Mol Biol. Author manuscript; Available in PMC 2025 Dec 2. (PMC12668577; doi:10.1038/s41594-025-01652-z)
Supplement: Supplementary Data 2 [file NIHMS2118805-supplement-Supplementary_Data_2.zip]

Archive with 45 entries (42 files):
- SupplementaryData/
- SupplementaryData/PosteriorProbabilities.state
- __MACOSX/SupplementaryData/._PosteriorProbabilities.state
- SupplementaryData/.DS_Store
- __MACOSX/SupplementaryData/._.DS_Store
- SupplementaryData/MLtree-logfile.txt
- __MACOSX/SupplementaryData/._MLtree-logfile.txt
- SupplementaryData/Validation_reports/
- SupplementaryData/AncestralSequences.fasta
- __MACOSX/SupplementaryData/._AncestralSequences.fasta
- SupplementaryData/MLtree.treefile
- __MACOSX/SupplementaryData/._MLtree.treefile
- SupplementaryData/plasmid-constructs/
- SupplementaryData/InputSequences.fasta
- __MACOSX/SupplementaryData/._InputSequences.fasta
- SupplementaryData/Structure-descriptions.xlsx
- __MACOSX/SupplementaryData/._Structure-descriptions.xlsx
- SupplementaryData/ED9_maps_models.cxs
- __MACOSX/SupplementaryData/._ED9_maps_models.cxs
- SupplementaryData/Validation_reports/9BH2.pdf
- __MACOSX/SupplementaryData/Validation_reports/._9BH2.pdf
- SupplementaryData/Validation_reports/9BH0.pdf
- __MACOSX/SupplementaryData/Validation_reports/._9BH0.pdf
- SupplementaryData/Validation_reports/9BH1.pdf
- __MACOSX/SupplementaryData/Validation_reports/._9BH1.pdf
- SupplementaryData/Validation_reports/9BGZ.pdf
- __MACOSX/SupplementaryData/Validation_reports/._9BGZ.pdf
- SupplementaryData/Validation_reports/9BGY.pdf
- __MACOSX/SupplementaryData/Validation_reports/._9BGY.pdf
- SupplementaryData/plasmid-constructs/node7-p273s_ml_thr-tgp-2xstrep-10xhis_pbad.gb
- __MACOSX/SupplementaryData/plasmid-constructs/._node7-p273s_ml_thr-tgp-2xstrep-10xhis_pbad.gb
- SupplementaryData/plasmid-constructs/node2_ml_thr-tgp-2xstrep-10xhis_pbad.gb
- __MACOSX/SupplementaryData/plasmid-constructs/._node2_ml_thr-tgp-2xstrep-10xhis_pbad.gb
- SupplementaryData/plasmid-constructs/node2-n305q-s273p_ml_thr-tgp-2xstrep-10xhis_pbad.gb
- __MACOSX/SupplementaryData/plasmid-constructs/._node2-n305q-s273p_ml_thr-tgp-2xstrep-10xhis_pbad.gb
- SupplementaryData/plasmid-constructs/node6_ml_thr-tgp-2xstrep-10xhis_pbad.gb
- __MACOSX/SupplementaryData/plasmid-constructs/._node6_ml_thr-tgp-2xstrep-10xhis_pbad.gb
- SupplementaryData/plasmid-constructs/node7-q305n-p273s_ml_thr-tgp-2xstrep-10xhis_pbad.gb
- __MACOSX/SupplementaryData/plasmid-constructs/._node7-q305n-p273s_ml_thr-tgp-2xstrep-10xhis_pbad.gb
- SupplementaryData/plasmid-constructs/node7_ml_thr-tgp-2xstrep-10xhis_pbad.gb
- __MACOSX/SupplementaryData/plasmid-constructs/._node7_ml_thr-tgp-2xstrep-10xhis_pbad.gb
- SupplementaryData/plasmid-constructs/kjs87745-1-tgp.gb
- __MACOSX/SupplementaryData/plasmid-constructs/._kjs87745-1-tgp.gb
- SupplementaryData/plasmid-constructs/node7-q305n_ml_thr-tgp-2xstrep-10xhis_pbad.gb
- __MACOSX/SupplementaryData/plasmid-constructs/._node7-q305n_ml_thr-tgp-2xstrep-10xhis_pbad.gb
