# Supplementary material for: Evolutionary analysis reveals the origin of sodium coupling in glutamate transporters
Source: Nat Struct Mol Biol. Author manuscript; Available in PMC 2025 Dec 2. (PMC12668577; doi:10.1038/s41594-025-01652-z)
Supplement: Supplementary Data 2 [file NIHMS2118805-supplement-Supplementary_Data_2.zip › SupplementaryData/PosteriorProbabilities.state]

State	Node	p_L	p_M	p_K	p_H	p_I	p_F	p_G	p_D	p_E	p_C	p_A	p_Y	p_V	p_W	p_T	p_R	p_S	p_P	p_Q	p_N	GltPh-site	Site
M	Node24	0	1	0	0	0	0	0	0	0	0	0	0	0	0	0	0	0	0	0	0	1	1
T	Node24	0	0	0	0	0	0	0	0	0	0	0.00006	0	0	0	0.97284	0	0.02707	0	0	0.00001	11	2
L	Node24	1	0	0	0	0	0	0	0	0	0	0	0	0	0	0	0	0	0	0	0	12	3
G	Node24	0	0	0	0	0	0	1	0	0	0	0	0	0	0	0	0	0	0	0	0	13	4
W	Node24	0	0	0	0	0	0	0	0	0	0	0	0	0	1	0	0	0	0	0	0	14	5
Q	Node24	0	0	0	0	0	0	0	0	0	0	0	0	0	0	0	0	0	0	1	0	15	6
I	Node24	0	0	0	0	1	0	0	0	0	0	0	0	0	0	0	0	0	0	0	0	16	7
V	Node24	0.00045	0.00003	0	0	0.0034	0	0	0	0	0	0.00001	0	0.9961	0	0.00001	0	0	0	0	0	17	8
I	Node24	0.00355	0.00239	0	0	0.95108	0.00304	0	0	0	0.00001	0.00075	0.00001	0.039	0	0.00017	0	0.00001	0	0	0	18	9
G	Node24	0	0	0	0	0	0	1	0	0	0	0	0	0	0	0	0	0	0	0	0	19	10
L	Node24	1	0	0	0	0	0	0	0	0	0	0	0	0	0	0	0	0	0	0	0	20	11
F	Node24	0.00853	0.00165	0	0	0.08129	0.89713	0	0	0	0.00001	0.00001	0.0002	0.01116	0	0.00001	0	0	0	0	0	21	12
L	Node24	0.99997	0.00002	0	0	0.00001	0	0	0	0	0	0	0	0	0	0	0	0	0	0	0	22	13
G	Node24	0	0	0	0	0	0	1	0	0	0	0	0	0	0	0	0	0	0	0	0	23	14
I	Node24	0.00001	0	0	0	0.99981	0	0	0	0	0	0	0	0.00017	0	0	0	0	0	0	0	24	15
I	Node24	0.00335	0.00093	0	0	0.98045	0.00079	0	0	0	0	0	0	0.01446	0	0.00001	0	0	0	0	0	25	16
L	Node24	0.99962	0.00006	0	0	0.00004	0.00029	0	0	0	0	0	0	0	0	0	0	0	0	0	0	26	17
G	Node24	0	0	0	0	0	0	1	0	0	0	0	0	0	0	0	0	0	0	0	0	27	18
I	Node24	0.0209	0.00113	0	0	0.89904	0.00006	0	0	0	0	0.00001	0	0.07884	0	0.00002	0	0	0	0	0	28	19
I	Node24	0.0005	0.00019	0	0	0.90144	0.00001	0	0	0	0	0	0	0.09783	0	0.00002	0	0	0	0	0	29	20
F	Node24	0.00003	0.00001	0	0	0	0.99923	0	0	0	0.00064	0	0.00008	0	0	0	0	0	0	0	0	30	21
Y	Node24	0	0	0	0	0	0	0	0	0	0	0	1	0	0	0	0	0	0	0	0	31	22
A	Node24	0	0	0	0	0	0	0.00001	0	0	0	0.99986	0	0.00002	0	0.00001	0	0.00009	0	0	0	39	23
I	Node24	0.00005	0.00002	0	0	0.99919	0	0	0	0	0	0	0	0.00074	0	0	0	0	0	0	0	40	24
T	Node24	0	0.00001	0	0	0	0	0	0	0	0	0.00003	0	0.00002	0	0.99871	0	0.00086	0	0	0.00037	41	25
A	Node24	0	0	0	0	0	0	0.00001	0	0	0	0.99928	0	0.00057	0	0.00003	0	0.0001	0	0	0	42	26
M	Node24	0	1	0	0	0	0	0	0	0	0	0	0	0	0	0	0	0	0	0	0	43	27
Q	Node24	0	0	0	0	0	0	0	0	0	0	0	0	0	0	0	0	0	0	1	0	44	28
S	Node24	0	0	0	0	0	0	0.00001	0	0	0	0.00001	0	0	0	0.00007	0	0.99144	0	0	0.00846	45	29
I	Node24	0.00002	0.00001	0	0	0.99598	0	0	0	0	0	0	0	0.00398	0	0	0	0	0	0	0	46	30
G	Node24	0	0	0	0	0	0	1	0	0	0	0	0	0	0	0	0	0	0	0	0	47	31
T	Node24	0	0	0	0	0	0	0	0	0	0	0	0	0	0	0.99999	0	0.00001	0	0	0	48	32
M	Node24	0	0.99999	0	0	0	0	0	0	0	0	0	0	0	0	0	0	0	0	0	0	49	33
F	Node24	0	0	0	0	0	1	0	0	0	0	0	0	0	0	0	0	0	0	0	0	50	34
I	Node24	0	0	0	0	0.99999	0	0	0	0	0	0	0	0.00001	0	0	0	0	0	0	0	51	35
G	Node24	0	0	0	0	0	0	0.98731	0	0	0	0.00034	0	0	0	0	0	0.01227	0	0	0.00006	52	36
L	Node24	1	0	0	0	0	0	0	0	0	0	0	0	0	0	0	0	0	0	0	0	53	37
I	Node24	0	0	0	0	1	0	0	0	0	0	0	0	0	0	0	0	0	0	0	0	54	38
Q	Node24	0	0	0	0	0	0	0	0	0	0	0	0	0	0	0	0	0	0	1	0	55	39
M	Node24	0	1	0	0	0	0	0	0	0	0	0	0	0	0	0	0	0	0	0	0	56	40
I	Node24	0	0	0	0	0.99999	0	0	0	0	0	0	0	0.00001	0	0	0	0	0	0	0	57	41
V	Node24	0	0	0	0	0	0	0	0	0	0	0	0	1	0	0	0	0	0	0	0	58	42
L	Node24	0.92883	0.07072	0	0	0.0004	0.00002	0	0	0	0	0	0	0.00002	0	0	0	0	0	0	0	59	43
P	Node24	0	0	0	0	0	0	0	0	0	0	0	0	0	0	0	0	0	1	0	0	60	44
I	Node24	0	0	0	0	1	0	0	0	0	0	0	0	0	0	0	0	0	0	0	0	61	45
V	Node24	0	0	0	0	0	0	0	0	0	0	0	0	1	0	0	0	0	0	0	0	62	46
V	Node24	0	0	0	0	0.00012	0	0	0	0	0	0	0	0.99988	0	0	0	0	0	0	0	63	47
S	Node24	0	0	0	0	0	0	0	0	0	0	0	0	0	0	0	0	0.99999	0	0	0	64	48
C	Node24	0	0	0	0	0	0	0	0	0	1	0	0	0	0	0	0	0	0	0	0	65	49
L	Node24	1	0	0	0	0	0	0	0	0	0	0	0	0	0	0	0	0	0	0	0	66	50
T	Node24	0	0	0	0	0	0	0	0	0	0	0	0	0	0	1	0	0	0	0	0	67	51
V	Node24	0	0	0	0	0.00005	0	0	0	0	0	0	0	0.99995	0	0	0	0	0	0	0	68	52
G	Node24	0	0	0	0	0	0	1	0	0	0	0	0	0	0	0	0	0	0	0	0	69	53
I	Node24	0	0	0	0	1	0	0	0	0	0	0	0	0	0	0	0	0	0	0	0	70	54
A	Node24	0	0	0	0	0	0	0	0	0	0	1	0	0	0	0	0	0	0	0	0	71	55
S	Node24	0	0	0	0	0	0	0.00085	0.00001	0	0	0.00008	0	0	0	0.0001	0	0.99285	0	0	0.00611	72	56
M	Node24	0	1	0	0	0	0	0	0	0	0	0	0	0	0	0	0	0	0	0	0	73	57
D	Node24	0	0	0	0	0	0	0	1	0	0	0	0	0	0	0	0	0	0	0	0	74	58
I	Node24	0.00005	0.00002	0	0	0.99925	0	0	0	0	0	0	0	0.00068	0	0	0	0	0	0	0	75	59
K	Node24	0	0	0.93762	0	0	0	0	0	0	0	0	0	0	0	0	0.06233	0	0	0.00004	0.00001	76	60
K	Node24	0	0	1	0	0	0	0	0	0	0	0	0	0	0	0	0	0	0	0	0	77	61
V	Node24	0.00001	0	0	0	0.00004	0	0	0	0	0	0	0	0.99995	0	0	0	0	0	0	0	78	62
G	Node24	0	0	0	0	0	0	1	0	0	0	0	0	0	0	0	0	0	0	0	0	79	63
R	Node24	0	0	0	0	0	0	0	0	0	0	0	0	0	0	0	1	0	0	0	0	80	64
I	Node24	0	0	0	0	0.99994	0	0	0	0	0	0	0	0.00006	0	0	0	0	0	0	0	81	65
G	Node24	0	0	0	0	0	0	1	0	0	0	0	0	0	0	0	0	0	0	0	0	82	66
G	Node24	0	0	0	0	0	0	0.99966	0	0	0	0.00028	0	0	0	0	0	0.00004	0	0	0.00001	83	67
K	Node24	0	0	1	0	0	0	0	0	0	0	0	0	0	0	0	0	0	0	0	0	84	68
T	Node24	0	0	0	0	0	0	0	0	0	0	0	0	0	0	1	0	0	0	0	0	85	69
L	Node24	0.99997	0.00001	0	0	0.00001	0	0	0	0	0	0	0	0	0	0	0	0	0	0	0	86	70
V	Node24	0.02761	0.00089	0	0	0.09968	0.00005	0	0	0	0	0.00005	0	0.87167	0	0.00004	0	0	0	0	0	87	71
Y	Node24	0	0	0	0	0	0	0	0	0	0	0	1	0	0	0	0	0	0	0	0	88	72
F	Node24	0	0	0	0	0	1	0	0	0	0	0	0	0	0	0	0	0	0	0	0	89	73
E	Node24	0	0	0	0	0	0	0	0	1	0	0	0	0	0	0	0	0	0	0	0	90	74
V	Node24	0.06504	0.00207	0	0	0.44373	0.00012	0	0	0	0	0.00003	0	0.48896	0	0.00005	0	0	0	0	0	91	75
M	Node24	0	1	0	0	0	0	0	0	0	0	0	0	0	0	0	0	0	0	0	0	92	76
T	Node24	0	0	0	0	0	0	0	0	0	0	0	0	0	0	1	0	0	0	0	0	93	77
T	Node24	0	0	0	0	0	0	0	0	0	0	0	0	0	0	1	0	0	0	0	0	94	78
I	Node24	0.00018	0.00006	0	0	0.98591	0	0	0	0	0	0	0	0.01384	0	0	0	0	0	0	0	95	79
A	Node24	0	0	0	0	0	0	0	0	0	0	1	0	0	0	0	0	0	0	0	0	96	80
I	Node24	0	0	0	0	0.99999	0	0	0	0	0	0	0	0.00001	0	0	0	0	0	0	0	97	81
I	Node24	0.00035	0.00013	0	0	0.98439	0	0	0	0	0	0	0	0.01512	0	0.00001	0	0	0	0	0	98	82
L	Node24	0.99998	0.00001	0	0	0.00001	0	0	0	0	0	0	0	0	0	0	0	0	0	0	0	99	83
G	Node24	0	0	0	0	0	0	1	0	0	0	0	0	0	0	0	0	0	0	0	0	100	84
L	Node24	0.99998	0.00001	0	0	0.00001	0	0	0	0	0	0	0	0	0	0	0	0	0	0	0	101	85
I	Node24	0.00446	0.00131	0	0	0.8901	0.00126	0	0	0	0	0.00002	0	0.10278	0	0.00006	0	0	0	0	0	102	86
V	Node24	0.0001	0.00005	0	0	0.21455	0	0	0	0	0	0.00001	0	0.78528	0	0.00002	0	0	0	0	0	103	87
G	Node24	0	0	0	0	0	0	0.70495	0	0	0	0.29496	0	0	0	0	0	0.00008	0	0	0	104	88
N	Node24	0	0	0	0	0	0	0	0	0	0	0	0	0	0	0	0	0	0	0	1	105	89
I	Node24	0.00032	0.00012	0	0	0.99035	0	0	0	0	0	0	0	0.0092	0	0	0	0	0	0	0	106	90
F	Node24	0.00004	0.00001	0	0	0.00001	0.99985	0	0	0	0	0	0.00009	0	0	0	0	0	0	0	0	107	91
H	Node24	0	0	0	1	0	0	0	0	0	0	0	0	0	0	0	0	0	0	0	0	108	92
P	Node24	0	0	0	0	0	0	0	0	0	0	0	0	0	0	0	0	0	1	0	0	109	93
G	Node24	0	0	0	0	0	0	1	0	0	0	0	0	0	0	0	0	0	0	0	0	110	94
T	Node24	0	0.00002	0.00001	0	0.00001	0	0	0.00001	0	0	0.00008	0	0.00005	0	0.9986	0	0.00118	0	0	0.00004	111	95
F	Node24	0.02844	0.00012	0	0	0.00007	0.96704	0	0	0	0	0	0.00431	0.00001	0.00001	0	0	0	0	0	0	112	96
I	Node24	0.00001	0.00001	0	0	0.99979	0	0	0	0	0	0	0	0.00019	0	0	0	0	0	0	0	113	97
N	Node24	0	0	0	0.00041	0	0	0	0.00001	0	0	0	0	0	0	0	0	0.00001	0	0	0.99957	127	98
T	Node24	0	0.00001	0.00003	0	0	0	0	0.00001	0.0007	0	0.00019	0	0.00003	0	0.99426	0	0.00473	0	0.00003	0.00003	128	99
G	Node24	0	0	0	0	0	0	0.99752	0	0	0	0.00023	0	0	0	0	0	0.00222	0	0	0.00003	129	100
I	Node24	0.01491	0.00099	0	0	0.97797	0.00005	0	0	0	0	0	0	0.00607	0	0.00001	0	0	0	0	0	130	101
W	Node24	0	0	0	0	0	0	0	0	0	0	0	0	0	1	0	0	0	0	0	0	131	102
S	Node24	0	0	0	0	0	0	0.00003	0.00006	0	0	0.00024	0	0	0	0.00028	0	0.9993	0	0	0.00009	132	103
T	Node24	0	0.00001	0	0	0	0	0	0	0	0	0	0	0	0	0.99999	0	0	0	0	0	133	104
L	Node24	0.99849	0.00017	0	0	0.00129	0.00001	0	0	0	0	0	0	0.00003	0	0	0	0	0	0	0	134	105
I	Node24	0.00092	0.01782	0	0	0.9803	0.00001	0	0	0	0	0	0	0.00096	0	0.00001	0	0	0	0	0	135	106
G	Node24	0	0.00002	0.00016	0.00004	0	0	0.86821	0.00046	0.00005	0.00004	0.03209	0	0.00002	0	0.00038	0.00002	0.01688	0.00001	0.00009	0.08153	136	107
L	Node24	1	0	0	0	0	0	0	0	0	0	0	0	0	0	0	0	0	0	0	0	137	108
I	Node24	0	0	0	0	0.99999	0	0	0	0	0	0	0	0.00001	0	0	0	0	0	0	0	138	109
P	Node24	0	0	0	0	0	0	0	0	0	0	0	0	0	0	0	0	0	1	0	0	139	110
T	Node24	0	0	0	0	0	0	0	0	0	0	0	0	0	0	0.99995	0	0.00004	0	0	0	140	111
N	Node24	0	0	0	0	0	0	0	0	0	0	0	0	0	0	0	0	0	0	0	1	141	112
I	Node24	0.00001	0.00001	0	0	0.99968	0	0	0	0	0	0	0	0.0003	0	0	0	0	0	0	0	142	113
F	Node24	0	0	0	0	0	0.99998	0	0	0	0	0	0.00001	0	0	0	0	0	0	0	0	143	114
G	Node24	0	0	0.00022	0	0	0	0.98372	0.00003	0.00001	0	0.0107	0	0	0	0.00002	0.00001	0.00423	0	0.00001	0.00104	144	115
S	Node24	0	0	0	0	0	0	0	0	0	0	0	0	0	0	0	0	1	0	0	0	145	116
L	Node24	0.99176	0.0002	0	0	0.00793	0.00001	0	0	0	0	0	0	0.00009	0	0	0	0	0	0	0	146	117
S	Node24	0	0	0	0	0	0	0	0	0	0	0.00001	0	0	0	0.00002	0	0.99997	0	0	0	147	118
K	Node24	0	0	0.99976	0	0	0	0	0	0.00007	0	0	0	0	0	0	0.00005	0.00001	0	0.00003	0.00008	148	119
G	Node24	0	0	0	0	0	0	1	0	0	0	0	0	0	0	0	0	0	0	0	0	149	120
D	Node24	0	0	0	0	0	0	0	1	0	0	0	0	0	0	0	0	0	0	0	0	150	121
M	Node24	0	1	0	0	0	0	0	0	0	0	0	0	0	0	0	0	0	0	0	0	151	122
M	Node24	0	1	0	0	0	0	0	0	0	0	0	0	0	0	0	0	0	0	0	0	152	123
P	Node24	0	0	0	0	0	0	0	0	0	0	0	0	0	0	0	0	0	1	0	0	153	124
V	Node24	0	0	0	0	0.00423	0	0	0	0	0	0	0	0.99577	0	0	0	0	0	0	0	154	125
I	Node24	0	0	0	0	1	0	0	0	0	0	0	0	0	0	0	0	0	0	0	0	155	126
V	Node24	0	0	0	0	0.00006	0	0	0	0	0	0	0	0.99994	0	0	0	0	0	0	0	156	127
F	Node24	0	0	0	0	0	1	0	0	0	0	0	0	0	0	0	0	0	0	0	0	157	128
S	Node24	0	0	0	0	0	0	0	0	0	0	0	0	0	0	0	0	1	0	0	0	158	129
V	Node24	0	0	0	0	0.00009	0	0	0	0	0	0	0	0.99991	0	0	0	0	0	0	0	159	130
F	Node24	0	0	0	0	0	0.99999	0	0	0	0	0	0	0	0	0	0	0	0	0	0	160	131
F	Node24	0	0	0	0	0	1	0	0	0	0	0	0	0	0	0	0	0	0	0	0	161	132
G	Node24	0	0	0	0	0	0	1	0	0	0	0	0	0	0	0	0	0	0	0	0	162	133
L	Node24	0.99997	0.00002	0	0	0.00001	0	0	0	0	0	0	0	0	0	0	0	0	0	0	0	163	134
G	Node24	0	0	0	0	0	0	1	0	0	0	0	0	0	0	0	0	0	0	0	0	164	135
T	Node24	0	0	0	0	0	0	0	0	0	0	0	0	0	0	1	0	0	0	0	0	165	136
A	Node24	0	0	0	0	0	0	0	0	0	0	1	0	0	0	0	0	0	0	0	0	166	137
A	Node24	0	0	0	0	0	0	0.00001	0	0	0	0.99994	0	0.00001	0	0	0	0.00004	0	0	0	167	138
I	Node24	0.00001	0	0	0	0.99988	0	0	0	0	0	0	0	0.00011	0	0	0	0	0	0	0	168	139
E	Node24	0	0	0.00021	0.00001	0	0	0.37769	0.00348	0.61173	0	0.00473	0	0.00001	0	0.00005	0.00001	0.00131	0.00001	0.00032	0.00044	178	140
K	Node24	0	0	0.9997	0	0	0	0	0	0	0	0	0	0	0	0	0.00029	0	0	0.00001	0	179	141
G	Node24	0	0	0	0	0	0	1	0	0	0	0	0	0	0	0	0	0	0	0	0	180	142
Q	Node24	0	0	0.00022	0	0	0	0	0	0.00001	0	0	0	0	0	0	0.00001	0	0	0.99976	0	181	143
I	Node24	0.00045	0.00016	0	0	0.99122	0.00001	0	0	0	0	0	0	0.00816	0	0.00001	0	0	0	0	0	182	144
I	Node24	0.00001	0	0	0	0.99989	0	0	0	0	0	0	0	0.0001	0	0	0	0	0	0	0	183	145
V	Node24	0.00008	0.00003	0	0	0.05441	0	0	0	0	0	0.00001	0	0.94545	0	0.00001	0	0	0	0	0	184	146
D	Node24	0	0	0	0	0	0	0	0.99951	0.00003	0	0	0	0	0	0	0	0	0	0	0.00045	185	147
F	Node24	0.00001	0	0	0	0	0.99996	0	0	0	0	0	0.00004	0	0	0	0	0	0	0	0	186	148
M	Node24	0.1184	0.88125	0	0	0.00031	0.00002	0	0	0	0	0	0	0.00002	0	0	0	0	0	0	0	187	149
N	Node24	0	0	0.0003	0.00032	0	0	0.00035	0.10752	0.00527	0	0.00016	0	0	0	0.0008	0.00001	0.0227	0.00001	0.00739	0.85517	188	150
A	Node24	0	0	0	0	0	0	0.00006	0	0	0.00001	0.99198	0	0.00001	0	0.00012	0	0.00782	0	0	0	189	151
V	Node24	0	0	0	0	0.00064	0	0	0	0	0	0.00001	0	0.99934	0	0	0	0	0	0	0	190	152
S	Node24	0	0	0	0	0	0	0	0	0	0	0	0	0	0	0.00001	0	0.99999	0	0	0	191	153
Q	Node24	0	0	0.00005	0	0	0	0	0	0.00895	0	0.00001	0	0	0	0	0	0	0	0.99097	0	192	154
V	Node24	0	0	0	0	0.00016	0	0	0	0	0	0	0	0.99984	0	0	0	0	0	0	0	193	155
M	Node24	0	1	0	0	0	0	0	0	0	0	0	0	0	0	0	0	0	0	0	0	194	156
F	Node24	0	0	0	0	0	1	0	0	0	0	0	0	0	0	0	0	0	0	0	0	195	157
K	Node24	0	0	0.99999	0	0	0	0	0	0	0	0	0	0	0	0	0	0	0	0	0	196	158
I	Node24	0	0	0	0	0.99881	0	0	0	0	0	0	0	0.00119	0	0	0	0	0	0	0	197	159
T	Node24	0	0	0	0	0	0	0	0	0	0	0	0	0	0	1	0	0	0	0	0	198	160
N	Node24	0	0	0	0	0	0	0	0	0	0	0	0	0	0	0	0	0	0	0	1	199	161
W	Node24	0	0	0	0	0	0	0	0	0	0	0	0	0	1	0	0	0	0	0	0	200	162
V	Node24	0	0	0	0	0.00006	0	0	0	0	0	0	0	0.99994	0	0	0	0	0	0	0	201	163
M	Node24	0	1	0	0	0	0	0	0	0	0	0	0	0	0	0	0	0	0	0	0	202	164
H	Node24	0	0	0	1	0	0	0	0	0	0	0	0	0	0	0	0	0	0	0	0	203	165
L	Node24	0.99987	0.00006	0	0	0.00005	0	0	0	0	0	0	0	0.00001	0	0	0	0	0	0	0	204	166
A	Node24	0	0	0	0	0	0	0	0	0	0	1	0	0	0	0	0	0	0	0	0	205	167
P	Node24	0	0	0	0	0	0	0	0	0	0	0	0	0	0	0	0	0	1	0	0	206	168
I	Node24	0.00001	0.00001	0	0	0.99978	0	0	0	0	0	0	0	0.0002	0	0	0	0	0	0	0	207	169
G	Node24	0	0	0	0	0	0	1	0	0	0	0	0	0	0	0	0	0	0	0	0	208	170
V	Node24	0	0	0	0	0	0	0	0	0	0	0	0	1	0	0	0	0	0	0	0	209	171
C	Node24	0	0	0	0	0	0	0	0	0	1	0	0	0	0	0	0	0	0	0	0	210	172
A	Node24	0	0	0	0	0	0	0	0	0	0	1	0	0	0	0	0	0	0	0	0	211	173
L	Node24	1	0	0	0	0	0	0	0	0	0	0	0	0	0	0	0	0	0	0	0	212	174
I	Node24	0	0	0	0	0.99999	0	0	0	0	0	0	0	0.00001	0	0	0	0	0	0	0	213	175
G	Node24	0	0	0	0	0	0	1	0	0	0	0	0	0	0	0	0	0	0	0	0	214	176
V	Node24	0.00228	0.0001	0	0	0.00559	0.00001	0	0	0	0	0.00003	0	0.99198	0	0.00001	0	0	0	0	0	215	177
T	Node24	0	0	0	0	0	0	0	0	0	0	0	0	0	0	1	0	0	0	0	0	216	178
L	Node24	0.96824	0.00014	0	0	0.03154	0.00001	0	0	0	0	0	0	0.00007	0	0	0	0	0	0	0	217	179
A	Node24	0	0	0	0	0	0	0	0	0	0	1	0	0	0	0	0	0	0	0	0	218	180
E	Node24	0	0	0	0	0	0	0	0	1	0	0	0	0	0	0	0	0	0	0	0	219	181
L	Node24	0.99998	0.00002	0	0	0	0	0	0	0	0	0	0	0	0	0	0	0	0	0	0	220	182
G	Node24	0	0	0	0	0	0	1	0	0	0	0	0	0	0	0	0	0	0	0	0	221	183
I	Node24	0.00081	0.00021	0	0	0.95153	0.00001	0	0	0	0	0	0	0.04742	0	0.00002	0	0	0	0	0	222	184
K	Node24	0	0	0.99942	0	0	0	0	0	0.00001	0	0.00001	0	0	0	0.00004	0.00028	0.00008	0	0.00007	0.00008	223	185
A	Node24	0	0	0	0	0	0	0	0	0	0	0.99912	0	0.00088	0	0	0	0	0	0	0	224	186
L	Node24	1	0	0	0	0	0	0	0	0	0	0	0	0	0	0	0	0	0	0	0	225	187
I	Node24	0.39943	0.00745	0	0	0.57322	0.0003	0	0	0	0	0.00007	0	0.0195	0	0.00002	0	0	0	0	0	226	188
P	Node24	0	0	0	0	0	0	0	0	0	0	0	0	0	0	0	0	0	1	0	0	227	189
L	Node24	1	0	0	0	0	0	0	0	0	0	0	0	0	0	0	0	0	0	0	0	228	190
S	Node24	0	0	0	0	0	0	0.01209	0.00001	0	0.00001	0.00093	0	0	0	0.00008	0	0.98672	0	0	0.00015	229	191
Y	Node24	0	0	0	0	0	0	0	0	0	0	0	1	0	0	0	0	0	0	0	0	230	192
F	Node24	0	0	0	0	0	1	0	0	0	0	0	0	0	0	0	0	0	0	0	0	231	193
V	Node24	0	0	0	0	0.00004	0	0	0	0	0	0	0	0.99996	0	0	0	0	0	0	0	232	194
I	Node24	0.04659	0.00505	0	0	0.92532	0.00445	0	0	0	0	0.00001	0.00001	0.01854	0	0.00003	0	0	0	0	0	233	195
L	Node24	0.99748	0.00112	0	0	0.00081	0.00003	0	0	0	0	0.00001	0	0.00022	0	0.00032	0	0	0	0	0	234	196
V	Node24	0	0	0	0	0.00003	0	0	0	0	0	0	0	0.99992	0	0.00005	0	0	0	0	0	235	197
Y	Node24	0	0	0	0	0	0	0	0	0	0	0	1	0	0	0	0	0	0	0	0	236	198
L	Node24	0.95264	0.01016	0	0	0.00887	0.0006	0.00001	0	0	0.00004	0.01365	0	0.01372	0	0.00017	0	0.00009	0.00001	0.00003	0	237	199
T	Node24	0	0	0	0	0	0	0	0	0	0	0	0	0	0	0.99999	0	0.00001	0	0	0	238	200
M	Node24	0	1	0	0	0	0	0	0	0	0	0	0	0	0	0	0	0	0	0	0	239	201
I	Node24	0.01116	0.00184	0	0	0.96477	0.00005	0	0	0	0	0	0	0.02216	0	0.00002	0	0	0	0	0	240	202
F	Node24	0.00129	0.00022	0	0	0.00729	0.99076	0	0	0	0	0	0.00012	0.00032	0	0	0	0	0	0	0	241	203
F	Node24	0	0	0	0	0	1	0	0	0	0	0	0	0	0	0	0	0	0	0	0	242	204
V	Node24	0	0	0	0	0.00032	0	0	0	0	0	0	0	0.99967	0	0	0	0	0	0	0	243	205
L	Node24	0.98102	0.0025	0	0	0.00266	0.01342	0	0	0	0	0	0.00002	0.00038	0	0	0	0	0	0	0	244	206
V	Node24	0.00001	0	0	0	0.00129	0	0	0	0	0	0.00001	0	0.99867	0	0.00001	0	0	0	0	0	245	207
V	Node24	0	0	0	0	0.00009	0	0	0	0	0	0	0	0.99991	0	0	0	0	0	0	0	246	208
M	Node24	0	0.99999	0	0	0	0	0	0	0	0	0	0	0	0	0	0	0	0	0	0	247	209
G	Node24	0	0	0	0	0	0	0.99999	0	0	0	0.00001	0	0	0	0	0	0	0	0	0	248	210
I	Node24	0.15648	0.02729	0	0	0.45653	0.2755	0	0	0	0.00007	0.00031	0.00042	0.08304	0.00002	0.00031	0	0.00002	0	0	0	249	211
V	Node24	0	0	0	0	0.00016	0	0	0	0	0	0	0	0.99984	0	0	0	0	0	0	0	250	212
A	Node24	0	0	0	0	0	0	0	0	0	0	0.99999	0	0	0	0	0	0.00001	0	0	0	251	213
K	Node24	0	0	0.94445	0	0	0	0	0	0.00001	0	0	0	0	0	0.00001	0.0554	0.00001	0	0.00011	0.00002	252	214
F	Node24	0.17354	0.05088	0.00944	0.00725	0.12371	0.26907	0.01964	0.00328	0.00435	0.00459	0.04278	0.10353	0.09553	0.01209	0.02902	0.00425	0.02341	0.00806	0.00703	0.00854		215
L	Node24	0.99796	0.00086	0	0	0.00099	0.0001	0	0	0	0	0	0	0.0001	0	0	0	0	0	0	0	253	216
C	Node24	0	0	0	0	0	0	0	0	0	1	0	0	0	0	0	0	0	0	0	0	254	217
H	Node24	0	0	0	1	0	0	0	0	0	0	0	0	0	0	0	0	0	0	0	0	255	218
F	Node24	0	0	0	0	0	0.99998	0	0	0	0	0	0.00002	0	0	0	0	0	0	0	0	256	219
K	Node24	0	0	0.99248	0	0	0	0	0	0.00001	0	0.00003	0	0	0	0.0001	0.0061	0.0008	0	0.00008	0.00038	257	220
L	Node24	0.99949	0.00004	0	0	0.00047	0	0	0	0	0	0	0	0.00001	0	0	0	0	0	0	0	258	221
S	Node24	0.00003	0.00004	0	0.00001	0.00001	0.00076	0.00007	0	0	0.0001	0.00149	0.00006	0.00001	0.00001	0.00349	0	0.99375	0.00002	0.00001	0.00014	259	222
N	Node24	0	0	0.00025	0.00027	0	0	0.00236	0.33157	0.00074	0.00001	0.00113	0.00001	0	0	0.00329	0.00002	0.31395	0.00006	0.00026	0.34606	260	223
L	Node24	0.99998	0.00001	0	0	0.00001	0	0	0	0	0	0	0	0	0	0	0	0	0	0	0	261	224
L	Node24	0.99989	0.00006	0	0	0.00004	0.00001	0	0	0	0	0	0	0	0	0	0	0	0	0	0	262	225
L	Node24	0.96674	0.01509	0.0004	0.00002	0.00563	0.00066	0.00001	0	0	0.00005	0.00376	0.00001	0.00431	0.00001	0.00032	0.00236	0.00016	0.00003	0.00044	0	263	226
V	Node24	0.00001	0	0	0	0.00086	0	0	0	0	0	0.00001	0	0.99912	0	0	0	0	0	0	0	264	227
I	Node24	0.00013	0.00281	0	0	0.99679	0	0	0	0	0	0	0	0.00026	0	0	0	0	0	0	0	265	228
K	Node24	0	0	1	0	0	0	0	0	0	0	0	0	0	0	0	0	0	0	0	0	266	229
N	Node24	0	0	0	0	0	0	0	0.00019	0	0	0	0	0	0	0	0	0	0	0	0.99981	267	230
E	Node24	0	0	0	0	0	0	0	0	1	0	0	0	0	0	0	0	0	0	0	0	268	231
I	Node24	0.00001	0	0	0	0.99973	0	0	0	0	0	0	0	0.00026	0	0	0	0	0	0	0	269	232
V	Node24	0	0	0	0	0.00036	0	0	0	0	0	0	0	0.99964	0	0	0	0	0	0	0	270	233
L	Node24	1	0	0	0	0	0	0	0	0	0	0	0	0	0	0	0	0	0	0	0	271	234
A	Node24	0	0	0	0	0	0	0	0	0	0	0.99894	0	0	0	0	0	0.00105	0	0	0	272	235
F	Node24	0	0	0	0	0	1	0	0	0	0	0	0	0	0	0	0	0	0	0	0	273	236
S	Node24	0	0	0	0	0	0	0	0	0	0	0	0	0	0	0	0	1	0	0	0	274	237
T	Node24	0	0	0	0	0	0	0	0	0	0	0	0	0	0	1	0	0	0	0	0	275	238
A	Node24	0	0	0	0	0	0	0	0	0	0	1	0	0	0	0	0	0	0	0	0	276	239
S	Node24	0	0	0	0	0	0	0	0	0	0	0	0	0	0	0	0	1	0	0	0	277	240
S	Node24	0	0	0	0	0	0	0	0	0	0	0	0	0	0	0	0	1	0	0	0	278	241
E	Node24	0	0	0	0	0	0	0	0	1	0	0	0	0	0	0	0	0	0	0	0	279	242
A	Node24	0	0	0	0	0	0	0	0	0	0	1	0	0	0	0	0	0	0	0	0	280	243
V	Node24	0	0	0	0	0	0	0	0	0	0	0.00001	0	0.99999	0	0	0	0	0	0	0	281	244
M	Node24	0.00267	0.99733	0	0	0	0	0	0	0	0	0	0	0	0	0	0	0	0	0	0	282	245
P	Node24	0	0	0	0	0	0	0	0	0	0	0	0	0	0	0	0	0	1	0	0	283	246
K	Node24	0	0	0.99997	0	0	0	0	0	0	0	0	0	0	0	0	0.00003	0	0	0	0	284	247
M	Node24	0	1	0	0	0	0	0	0	0	0	0	0	0	0	0	0	0	0	0	0	285	248
I	Node24	0.00006	0.0023	0	0	0.99753	0	0	0	0	0	0	0	0.00011	0	0	0	0	0	0	0	286	249
Q	Node24	0	0	0.00012	0.00002	0	0	0	0.00168	0.10976	0	0.00002	0	0	0	0.00001	0.00001	0.00002	0	0.88829	0.00006	287	250
K	Node24	0	0	1	0	0	0	0	0	0	0	0	0	0	0	0	0	0	0	0	0	288	251
M	Node24	0	1	0	0	0	0	0	0	0	0	0	0	0	0	0	0	0	0	0	0	289	252
D	Node24	0	0	0	0	0	0	0	1	0	0	0	0	0	0	0	0	0	0	0	0	290	253
K	Node24	0	0.00001	0.68038	0.00989	0	0	0.00003	0.00005	0.00007	0	0.00002	0.00001	0	0	0.00023	0.00167	0.00035	0	0.00216	0.30512	291	254
N	Node24	0.04464	0.0205	0.07748	0.01423	0.04607	0.02253	0.12789	0.06852	0.03087	0.00411	0.08551	0.01157	0.04667	0.00152	0.07176	0.01978	0.09406	0.02013	0.02808	0.16409		255
F	Node24	0	0	0	0	0	0.99999	0	0	0	0	0	0.00001	0	0	0	0	0	0	0	0	292	256
G	Node24	0	0	0	0	0	0	1	0	0	0	0	0	0	0	0	0	0	0	0	0	293	257
V	Node24	0	0	0	0	0.00003	0	0	0	0	0	0	0	0.99997	0	0	0	0	0	0	0	294	258
S	Node24	0	0	0	0	0	0	0.00001	0	0	0	0.00002	0	0	0	0.00011	0	0.99671	0	0	0.00315	295	259
P	Node24	0	0	0	0	0	0	0	0	0	0	0	0	0	0	0	0	0	1	0	0	296	260
S	Node24	0	0	0	0	0	0	0	0	0	0	0.00001	0	0	0	0.00002	0	0.99996	0	0	0	297	261
I	Node24	0	0	0	0	0.99999	0	0	0	0	0	0	0	0.00001	0	0	0	0	0	0	0	298	262
V	Node24	0	0	0	0	0.00003	0	0	0	0	0	0	0	0.99997	0	0	0	0	0	0	0	299	263
S	Node24	0	0	0	0	0	0	0	0	0	0	0	0	0	0	0	0	1	0	0	0	300	264
F	Node24	0	0	0	0	0	1	0	0	0	0	0	0	0	0	0	0	0	0	0	0	301	265
V	Node24	0	0	0	0	0	0	0	0	0	0	0	0	1	0	0	0	0	0	0	0	302	266
I	Node24	0	0	0	0	0.99998	0	0	0	0	0	0	0	0.00001	0	0	0	0	0	0	0	303	267
P	Node24	0	0	0	0	0	0	0	0	0	0	0	0	0	0	0	0	0	1	0	0	304	268
T	Node24	0	0	0	0	0	0	0	0	0	0	0	0	0	0	1	0	0	0	0	0	305	269
G	Node24	0	0	0	0	0	0	1	0	0	0	0	0	0	0	0	0	0	0	0	0	306	270
Y	Node24	0	0	0	0	0	0	0	0	0	0	0	1	0	0	0	0	0	0	0	0	307	271
T	Node24	0	0	0	0	0	0	0	0	0	0	0	0	0	0	1	0	0	0	0	0	308	272
F	Node24	0	0	0	0	0	1	0	0	0	0	0	0	0	0	0	0	0	0	0	0	309	273
N	Node24	0	0	0	0	0	0	0	0	0	0	0	0	0	0	0	0	0	0	0	1	310	274
L	Node24	1	0	0	0	0	0	0	0	0	0	0	0	0	0	0	0	0	0	0	0	311	275
D	Node24	0	0	0	0	0	0	0	1	0	0	0	0	0	0	0	0	0	0	0	0	312	276
G	Node24	0	0	0	0	0	0	1	0	0	0	0	0	0	0	0	0	0	0	0	0	313	277
S	Node24	0	0	0	0	0	0	0	0	0	0	0	0	0	0	0	0	1	0	0	0	314	278
A	Node24	0	0	0	0	0	0	0	0	0	0	1	0	0	0	0	0	0	0	0	0	315	279
I	Node24	0	0	0	0	1	0	0	0	0	0	0	0	0	0	0	0	0	0	0	0	316	280
Y	Node24	0	0	0	0	0	0	0	0	0	0	0	1	0	0	0	0	0	0	0	0	317	281
Q	Node24	0	0	0	0	0	0	0	0	0	0	0	0	0	0	0	0	0	0	1	0	318	282
S	Node24	0	0	0	0	0	0	0	0	0	0	0	0	0	0	0	0	1	0	0	0	319	283
L	Node24	0.99707	0.00008	0	0	0.00282	0.00001	0	0	0	0	0	0	0.00003	0	0	0	0	0	0	0	320	284
A	Node24	0	0	0	0	0	0	0	0	0	0	1	0	0	0	0	0	0	0	0	0	321	285
A	Node24	0	0	0	0	0	0	0	0	0	0	1	0	0	0	0	0	0	0	0	0	322	286
L	Node24	0.995	0.00022	0	0	0.00468	0.00002	0	0	0	0	0	0	0.00009	0	0	0	0	0	0	0	323	287
F	Node24	0	0	0	0	0	1	0	0	0	0	0	0	0	0	0	0	0	0	0	0	324	288
L	Node24	1	0	0	0	0	0	0	0	0	0	0	0	0	0	0	0	0	0	0	0	325	289
A	Node24	0	0	0	0	0	0	0	0	0	0	1	0	0	0	0	0	0	0	0	0	326	290
Q	Node24	0	0	0	0	0	0	0	0	0	0	0	0	0	0	0	0	0	0	1	0	327	291
A	Node24	0	0	0	0	0	0	0	0	0	0	1	0	0	0	0	0	0	0	0	0	328	292
Y	Node24	0	0	0	0	0	0	0	0	0	0	0	1	0	0	0	0	0	0	0	0	329	293
G	Node24	0	0	0	0	0	0	0.99977	0	0	0	0	0	0	0	0	0	0.00001	0	0	0.00022	330	294
I	Node24	0.00001	0	0	0	0.9998	0	0	0	0	0	0	0	0.00018	0	0	0	0	0	0	0	331	295
H	Node24	0	0	0	1	0	0	0	0	0	0	0	0	0	0	0	0	0	0	0	0	332	296
L	Node24	0.99999	0	0	0	0	0	0	0	0	0	0	0	0	0	0	0	0	0	0	0	333	297
S	Node24	0	0	0	0	0	0	0	0	0	0	0.00001	0	0	0	0.00001	0	0.99998	0	0	0	334	298
I	Node24	0.00221	0.00022	0	0	0.99374	0.00001	0	0	0	0	0	0	0.00381	0	0	0	0	0	0	0	335	299
G	Node24	0	0	0	0	0	0	0.99987	0	0	0	0.00008	0	0	0	0	0	0.00003	0	0	0.00001	336	300
Q	Node24	0	0	0	0	0	0	0	0	0	0	0	0	0	0	0	0	0	0	1	0	337	301
Q	Node24	0	0	0	0	0	0	0	0	0	0	0	0	0	0	0	0	0	0	1	0	338	302
I	Node24	0.00008	0.00003	0	0	0.99246	0	0	0	0	0	0	0	0.00743	0	0	0	0	0	0	0	339	303
T	Node24	0	0	0	0	0	0	0	0	0	0	0	0	0	0	0.99999	0	0.00001	0	0	0	340	304
L	Node24	1	0	0	0	0	0	0	0	0	0	0	0	0	0	0	0	0	0	0	0	341	305
V	Node24	0.19452	0.00524	0.00001	0	0.0073	0.00027	0.00001	0	0	0.00013	0.38555	0	0.40614	0	0.0007	0	0.00007	0.00003	0.00002	0	342	306
V	Node24	0.00001	0	0	0	0.00395	0	0	0	0	0	0	0	0.99604	0	0	0	0	0	0	0	343	307
V	Node24	0	0	0	0	0.00003	0	0	0	0	0	0	0	0.99997	0	0	0	0	0	0	0	344	308
L	Node24	1	0	0	0	0	0	0	0	0	0	0	0	0	0	0	0	0	0	0	0	345	309
M	Node24	0	1	0	0	0	0	0	0	0	0	0	0	0	0	0	0	0	0	0	0	346	310
I	Node24	0	0	0	0	0.99996	0	0	0	0	0	0	0	0.00004	0	0	0	0	0	0	0	347	311
T	Node24	0	0	0	0	0	0	0	0	0	0	0	0	0	0	1	0	0	0	0	0	348	312
S	Node24	0	0	0	0	0	0	0	0	0	0	0	0	0	0	0	0	1	0	0	0	349	313
K	Node24	0	0	1	0	0	0	0	0	0	0	0	0	0	0	0	0	0	0	0	0	350	314
G	Node24	0	0	0	0	0	0	1	0	0	0	0	0	0	0	0	0	0	0	0	0	351	315
M	Node24	0	1	0	0	0	0	0	0	0	0	0	0	0	0	0	0	0	0	0	0	352	316
A	Node24	0	0	0	0	0	0	0	0	0	0	1	0	0	0	0	0	0	0	0	0	353	317
G	Node24	0	0	0	0	0	0	1	0	0	0	0	0	0	0	0	0	0	0	0	0	354	318
V	Node24	0	0	0	0	0	0	0	0	0	0	0	0	1	0	0	0	0	0	0	0	355	319
P	Node24	0	0	0	0	0	0	0	0	0	0	0	0	0	0	0	0	0	1	0	0	356	320
G	Node24	0	0	0	0	0	0	1	0	0	0	0	0	0	0	0	0	0	0	0	0	357	321
A	Node24	0	0	0	0	0	0	0	0	0	0	1	0	0	0	0	0	0	0	0	0	358	322
S	Node24	0	0	0	0	0	0	0	0	0	0	0	0	0	0	0	0	1	0	0	0	359	323
F	Node24	0	0	0	0	0	1	0	0	0	0	0	0	0	0	0	0	0	0	0	0	360	324
V	Node24	0	0	0	0	0	0	0	0	0	0	0	0	1	0	0	0	0	0	0	0	361	325
V	Node24	0	0	0	0	0	0	0	0	0	0	0	0	1	0	0	0	0	0	0	0	362	326
L	Node24	1	0	0	0	0	0	0	0	0	0	0	0	0	0	0	0	0	0	0	0	363	327
L	Node24	1	0	0	0	0	0	0	0	0	0	0	0	0	0	0	0	0	0	0	0	364	328
A	Node24	0	0	0	0	0	0	0	0	0	0	1	0	0	0	0	0	0	0	0	0	365	329
T	Node24	0	0	0	0	0	0	0	0	0	0	0	0	0	0	1	0	0	0	0	0	366	330
V	Node24	0	0	0	0	0.00294	0	0	0	0	0	0	0	0.99706	0	0	0	0	0	0	0	367	331
S	Node24	0	0	0	0	0	0	0	0	0	0	0.00001	0	0	0	0.00001	0	0.99998	0	0	0	368	332
T	Node24	0	0	0	0	0	0	0	0	0	0	0	0	0	0	1	0	0	0	0	0	369	333
I	Node24	0	0	0	0	0.99997	0	0	0	0	0	0	0	0.00002	0	0	0	0	0	0	0	370	334
G	Node24	0	0	0	0	0	0	1	0	0	0	0	0	0	0	0	0	0	0	0	0	371	335
A	Node24	0.03828	0.02186	0.03008	0.00471	0.04949	0.01514	0.09129	0.05525	0.02983	0.00515	0.16541	0.00512	0.06274	0.00088	0.16364	0.00816	0.15971	0.02223	0.01728	0.05377		336
V	Node24	0	0	0	0	0.00001	0	0	0	0	0	0	0	0.99999	0	0	0	0	0	0	0	372	337
P	Node24	0	0	0	0	0	0	0	0	0	0	0	0	0	0	0	0	0	1	0	0	373	338
M	Node24	0.00001	0.99999	0	0	0	0	0	0	0	0	0	0	0	0	0	0	0	0	0	0	374	339
S	Node24	0	0	0	0	0	0	0.00001	0	0	0	0.00213	0	0	0	0.00004	0	0.99782	0	0	0	375	340
A	Node24	0.09138	0.03311	0.04203	0.00647	0.08936	0.04379	0.10877	0.02653	0.02522	0.00522	0.11091	0.01374	0.08517	0.00304	0.06494	0.01441	0.07507	0.10252	0.02079	0.03753	378	341
V	Node24	0.12487	0.04274	0.00856	0.00121	0.23574	0.03677	0.01604	0.0023	0.00476	0.00386	0.06945	0.00641	0.36136	0.00123	0.04438	0.00294	0.01936	0.00778	0.00506	0.00516	379	342
A	Node24	0.05321	0.02436	0.01991	0.00256	0.05969	0.02133	0.10563	0.01053	0.01576	0.00586	0.38319	0.00578	0.08364	0.00126	0.06029	0.00657	0.08791	0.02433	0.01255	0.01563	380	343
A	Node24	0.09466	0.03542	0.02977	0.00424	0.09555	0.04263	0.11431	0.01605	0.02001	0.00621	0.20346	0.01205	0.09907	0.0027	0.06507	0.01035	0.07898	0.03002	0.0166	0.02283	381	344
G	Node24	0	0	0	0	0	0	1	0	0	0	0	0	0	0	0	0	0	0	0	0	382	345
L	Node24	1	0	0	0	0	0	0	0	0	0	0	0	0	0	0	0	0	0	0	0	383	346
T	Node24	0	0	0	0	0	0	0	0	0	0	0	0	0	0	1	0	0	0	0	0	384	347
F	Node24	0	0	0	0	0	1	0	0	0	0	0	0	0	0	0	0	0	0	0	0	385	348
I	Node24	0	0	0	0	1	0	0	0	0	0	0	0	0	0	0	0	0	0	0	0	386	349
A	Node24	0	0	0	0	0	0	0	0	0	0	1	0	0	0	0	0	0	0	0	0	387	350
G	Node24	0	0	0	0	0	0	1	0	0	0	0	0	0	0	0	0	0	0	0	0	388	351
I	Node24	0	0	0	0	1	0	0	0	0	0	0	0	0	0	0	0	0	0	0	0	389	352
D	Node24	0	0	0	0	0	0	0	1	0	0	0	0	0	0	0	0	0	0	0	0	390	353
R	Node24	0	0	0	0	0	0	0	0	0	0	0	0	0	0	0	1	0	0	0	0	391	354
F	Node24	0	0	0	0	0	1	0	0	0	0	0	0	0	0	0	0	0	0	0	0	392	355
I	Node24	0	0	0	0	0.81244	0	0	0	0	0	0	0	0.18755	0	0	0	0	0	0	0	393	356
D	Node24	0	0	0	0	0	0	0	1	0	0	0	0	0	0	0	0	0	0	0	0	394	357
M	Node24	0	1	0	0	0	0	0	0	0	0	0	0	0	0	0	0	0	0	0	0	395	358
G	Node24	0	0	0	0	0	0	0.99827	0	0	0	0.0017	0	0	0	0	0	0.00003	0	0	0	396	359
R	Node24	0	0	0	0	0	0	0	0	0	0	0	0	0	0	0	1	0	0	0	0	397	360
T	Node24	0	0	0	0	0	0	0	0	0	0	0	0	0	0	1	0	0	0	0	0	398	361
A	Node24	0	0	0	0	0	0	0	0	0	0	0.99797	0	0.00199	0	0.00002	0	0.00001	0	0	0	399	362
V	Node24	0	0	0	0	0.00001	0	0	0	0	0	0	0	0.99999	0	0	0	0	0	0	0	400	363
N	Node24	0	0	0	0	0	0	0	0	0	0	0	0	0	0	0	0	0	0	0	1	401	364
V	Node24	0	0	0	0	0	0	0	0	0	0	0	0	1	0	0	0	0	0	0	0	402	365
V	Node24	0	0	0	0	0.00017	0	0	0	0	0	0	0	0.99983	0	0	0	0	0	0	0	403	366
G	Node24	0	0	0	0	0	0	1	0	0	0	0	0	0	0	0	0	0	0	0	0	404	367
N	Node24	0	0	0	0	0	0	0	0	0	0	0	0	0	0	0	0	0	0	0	1	405	368
S	Node24	0	0	0	0	0	0	0	0	0	0	0	0	0	0	0	0	1	0	0	0	406	369
L	Node24	1	0	0	0	0	0	0	0	0	0	0	0	0	0	0	0	0	0	0	0	407	370
A	Node24	0	0	0	0	0	0	0	0	0	0	1	0	0	0	0	0	0	0	0	0	408	371
T	Node24	0	0	0	0	0	0	0	0	0	0	0	0	0	0	1	0	0	0	0	0	409	372
V	Node24	0	0	0	0	0.00017	0	0	0	0	0	0	0	0.99983	0	0	0	0	0	0	0	410	373
V	Node24	0	0	0	0	0.00006	0	0	0	0	0	0	0	0.99994	0	0	0	0	0	0	0	411	374
I	Node24	0	0	0	0	0.99946	0	0	0	0	0	0	0	0.00054	0	0	0	0	0	0	0	412	375
G	Node24	0	0	0	0	0	0	1	0	0	0	0	0	0	0	0	0	0	0	0	0	413	376
T	Node24	0	0.00001	0.00052	0	0	0	0	0	0	0	0.00008	0	0.00001	0	0.99114	0	0.00819	0	0.00001	0.00005	414	377
S	Node24	0	0	0	0	0	0	0	0	0	0	0.00001	0	0	0	0.00001	0	0.99998	0	0	0	415	378
E	Node24	0	0	0	0	0	0	0	0	1	0	0	0	0	0	0	0	0	0	0	0	416	379
H	Node24	0	0	0	0.99999	0	0	0	0	0	0	0	0	0	0	0	0	0	0	0	0.00001	417	380
E	Node24	0	0	0	0	0	0	0	0	1	0	0	0	0	0	0	0	0	0	0	0	418	381
M	Node23	0	1	0	0	0	0	0	0	0	0	0	0	0	0	0	0	0	0	0	0	1	1
S	Node23	0	0	0	0	0	0	0	0	0	0	0.00027	0	0	0	0.05964	0	0.94002	0	0	0.00006	11	2
L	Node23	1	0	0	0	0	0	0	0	0	0	0	0	0	0	0	0	0	0	0	0	12	3
G	Node23	0	0	0	0	0	0	1	0	0	0	0	0	0	0	0	0	0	0	0	0	13	4
W	Node23	0	0	0	0	0	0	0	0	0	0	0	0	0	1	0	0	0	0	0	0	14	5
Q	Node23	0	0	0	0	0	0	0	0	0	0	0	0	0	0	0	0	0	0	1	0	15	6
I	Node23	0	0	0	0	1	0	0	0	0	0	0	0	0	0	0	0	0	0	0	0	16	7
V	Node23	0.01862	0.00058	0	0	0.02466	0.00008	0	0	0	0.00001	0.00012	0	0.95588	0	0.00005	0	0	0	0	0	17	8
I	Node23	0.00598	0.00242	0	0	0.95616	0.00988	0	0	0	0	0.00013	0.00001	0.02537	0	0.00005	0	0	0	0	0	18	9
G	Node23	0	0	0	0	0	0	1	0	0	0	0	0	0	0	0	0	0	0	0	0	19	10
L	Node23	1	0	0	0	0	0	0	0	0	0	0	0	0	0	0	0	0	0	0	0	20	11
F	Node23	0.01013	0.00193	0	0	0.08125	0.8876	0	0	0	0.00002	0.00002	0.00052	0.01849	0.00001	0.00002	0	0	0	0	0	21	12
L	Node23	0.99993	0.00004	0	0	0.00003	0	0	0	0	0	0	0	0	0	0	0	0	0	0	0	22	13
G	Node23	0	0	0	0	0	0	1	0	0	0	0	0	0	0	0	0	0	0	0	0	23	14
I	Node23	0.00003	0.00001	0	0	0.9996	0	0	0	0	0	0	0	0.00036	0	0	0	0	0	0	0	24	15
I	Node23	0.01923	0.00491	0	0	0.91994	0.01656	0	0	0	0.00001	0.00003	0.00005	0.0392	0	0.00008	0	0	0	0	0	25	16
L	Node23	0.98876	0.00048	0	0	0.00035	0.01037	0	0	0	0	0	0	0.00004	0	0	0	0	0	0	0	26	17
G	Node23	0	0	0	0	0	0	1	0	0	0	0	0	0	0	0	0	0	0	0	0	27	18
I	Node23	0.00485	0.00053	0	0	0.68341	0.00002	0	0	0	0	0.00002	0	0.31109	0	0.00008	0	0	0	0	0	28	19
I	Node23	0.00077	0.00029	0	0	0.8966	0.00001	0	0	0	0	0.00001	0	0.1023	0	0.00002	0	0	0	0	0	29	20
F	Node23	0	0	0	0	0	0.99998	0	0	0	0.00001	0	0.00001	0	0	0	0	0	0	0	0	30	21
Y	Node23	0	0	0	0	0	0	0	0	0	0	0	1	0	0	0	0	0	0	0	0	31	22
A	Node23	0	0	0	0	0	0	0.00003	0	0	0	0.99973	0	0.00004	0	0.00002	0	0.00018	0	0	0	39	23
I	Node23	0.00011	0.00004	0	0	0.99838	0	0	0	0	0	0	0	0.00146	0	0	0	0	0	0	0	40	24
T	Node23	0	0.00005	0.00011	0.00001	0.00003	0	0.00001	0.00002	0.00001	0	0.00019	0	0.00006	0	0.9811	0	0.00721	0	0.00004	0.01116	41	25
A	Node23	0.00003	0.00007	0	0	0.00008	0	0.00004	0	0	0.00004	0.98334	0	0.0157	0	0.00043	0	0.00025	0.00001	0	0	42	26
M	Node23	0	1	0	0	0	0	0	0	0	0	0	0	0	0	0	0	0	0	0	0	43	27
Q	Node23	0	0	0	0	0	0	0	0	0	0	0	0	0	0	0	0	0	0	1	0	44	28
N	Node23	0	0	0	0	0	0	0.00001	0.00001	0	0	0	0	0	0	0.00007	0	0.30062	0	0	0.69928	45	29
I	Node23	0.00019	0.00005	0	0	0.95206	0	0	0	0	0	0	0	0.0477	0	0	0	0	0	0	0	46	30
G	Node23	0	0	0	0	0	0	1	0	0	0	0	0	0	0	0	0	0	0	0	0	47	31
T	Node23	0	0	0	0	0	0	0	0	0	0	0	0	0	0	0.99998	0	0.00002	0	0	0	48	32
M	Node23	0.00001	0.99999	0	0	0	0	0	0	0	0	0	0	0	0	0	0	0	0	0	0	49	33
F	Node23	0	0	0	0	0	1	0	0	0	0	0	0	0	0	0	0	0	0	0	0	50	34
I	Node23	0	0	0	0	0.99997	0	0	0	0	0	0	0	0.00003	0	0	0	0	0	0	0	51	35
S	Node23	0	0	0.00002	0	0	0	0.02715	0.00001	0	0.00001	0.00133	0	0	0	0.00013	0.00055	0.96863	0	0.00001	0.00215	52	36
L	Node23	1	0	0	0	0	0	0	0	0	0	0	0	0	0	0	0	0	0	0	0	53	37
I	Node23	0	0	0	0	1	0	0	0	0	0	0	0	0	0	0	0	0	0	0	0	54	38
Q	Node23	0	0	0	0	0	0	0	0	0	0	0	0	0	0	0	0	0	0	1	0	55	39
M	Node23	0	1	0	0	0	0	0	0	0	0	0	0	0	0	0	0	0	0	0	0	56	40
I	Node23	0	0	0	0	0.99997	0	0	0	0	0	0	0	0.00002	0	0	0	0	0	0	0	57	41
V	Node23	0	0	0	0	0	0	0	0	0	0	0	0	1	0	0	0	0	0	0	0	58	42
L	Node23	0.99176	0.00749	0	0	0.00073	0	0	0	0	0	0	0	0.00001	0	0	0	0	0	0	0	59	43
P	Node23	0	0	0	0	0	0	0	0	0	0	0	0	0	0	0	0	0	1	0	0	60	44
I	Node23	0	0	0	0	1	0	0	0	0	0	0	0	0	0	0	0	0	0	0	0	61	45
V	Node23	0	0	0	0	0.00001	0	0	0	0	0	0	0	0.99999	0	0	0	0	0	0	0	62	46
V	Node23	0	0	0	0	0.00062	0	0	0	0	0	0	0	0.99938	0	0	0	0	0	0	0	63	47
S	Node23	0	0	0	0	0	0	0	0	0	0	0	0	0	0	0.00001	0	0.99999	0	0	0	64	48
C	Node23	0	0	0	0	0	0	0	0	0	1	0	0	0	0	0	0	0	0	0	0	65	49
L	Node23	1	0	0	0	0	0	0	0	0	0	0	0	0	0	0	0	0	0	0	0	66	50
T	Node23	0	0	0	0	0	0	0	0	0	0	0	0	0	0	1	0	0	0	0	0	67	51
V	Node23	0	0	0	0	0.0001	0	0	0	0	0	0	0	0.9999	0	0	0	0	0	0	0	68	52
G	Node23	0	0	0	0	0	0	1	0	0	0	0	0	0	0	0	0	0	0	0	0	69	53
I	Node23	0	0	0	0	0.99999	0	0	0	0	0	0	0	0.00001	0	0	0	0	0	0	0	70	54
A	Node23	0	0	0	0	0	0	0	0	0	0	1	0	0	0	0	0	0	0	0	0	71	55
S	Node23	0	0	0.00008	0.00004	0	0	0.09374	0.00047	0.00001	0.00002	0.00108	0	0	0	0.00052	0.00002	0.58613	0.00001	0.00005	0.31783	72	56
M	Node23	0	0.99998	0	0	0.00001	0	0	0	0	0	0	0	0	0	0	0	0	0	0	0	73	57
D	Node23	0	0	0	0	0	0	0	1	0	0	0	0	0	0	0	0	0	0	0	0	74	58
I	Node23	0.0001	0.00004	0	0	0.9985	0	0	0	0	0	0	0	0.00136	0	0	0	0	0	0	0	75	59
K	Node23	0	0	0.9961	0	0	0	0	0	0	0	0	0	0	0	0	0.00389	0	0	0.00001	0	76	60
K	Node23	0	0	0.99999	0	0	0	0	0	0	0	0	0	0	0	0	0.00001	0	0	0	0	77	61
V	Node23	0.00325	0.00002	0	0	0.00109	0	0	0	0	0	0	0	0.99563	0	0	0	0	0	0	0	78	62
G	Node23	0	0	0	0	0	0	1	0	0	0	0	0	0	0	0	0	0	0	0	0	79	63
R	Node23	0	0	0	0	0	0	0	0	0	0	0	0	0	0	0	1	0	0	0	0	80	64
I	Node23	0	0	0	0	0.99859	0	0	0	0	0	0	0	0.0014	0	0	0	0	0	0	0	81	65
G	Node23	0	0	0	0	0	0	1	0	0	0	0	0	0	0	0	0	0	0	0	0	82	66
G	Node23	0.00011	0.0002	0.00003	0	0.00009	0.00003	0.9887	0.00002	0.00001	0.00005	0.00851	0	0.00045	0	0.00012	0.00002	0.00114	0.00001	0.00001	0.0005	83	67
K	Node23	0	0	1	0	0	0	0	0	0	0	0	0	0	0	0	0	0	0	0	0	84	68
T	Node23	0	0	0	0	0	0	0	0	0	0	0	0	0	0	1	0	0	0	0	0	85	69
L	Node23	0.99993	0.00003	0	0	0.00004	0	0	0	0	0	0	0	0	0	0	0	0	0	0	0	86	70
V	Node23	0.0206	0.00067	0	0	0.16662	0.00003	0	0	0	0	0.00004	0	0.81199	0	0.00004	0	0	0	0	0	87	71
Y	Node23	0	0	0	0	0	0	0	0	0	0	0	1	0	0	0	0	0	0	0	0	88	72
F	Node23	0	0	0	0	0	1	0	0	0	0	0	0	0	0	0	0	0	0	0	0	89	73
E	Node23	0	0	0	0	0	0	0	0	1	0	0	0	0	0	0	0	0	0	0	0	90	74
I	Node23	0.39342	0.00384	0	0	0.43338	0.00024	0	0	0	0	0.00004	0	0.16903	0	0.00004	0	0	0	0	0	91	75
M	Node23	0	1	0	0	0	0	0	0	0	0	0	0	0	0	0	0	0	0	0	0	92	76
T	Node23	0	0	0	0	0	0	0	0	0	0	0	0	0	0	1	0	0	0	0	0	93	77
T	Node23	0	0	0	0	0	0	0	0	0	0	0	0	0	0	1	0	0	0	0	0	94	78
I	Node23	0.00076	0.00023	0	0	0.90731	0.00001	0	0	0	0	0	0	0.09167	0	0.00002	0	0	0	0	0	95	79
A	Node23	0	0	0	0	0	0	0	0	0	0	1	0	0	0	0	0	0	0	0	0	96	80
I	Node23	0	0	0	0	0.99997	0	0	0	0	0	0	0	0.00002	0	0	0	0	0	0	0	97	81
I	Node23	0.00089	0.00034	0	0	0.92419	0.00001	0	0	0	0	0.00001	0	0.07453	0	0.00003	0	0	0	0	0	98	82
L	Node23	0.99996	0.00002	0	0	0.00002	0	0	0	0	0	0	0	0	0	0	0	0	0	0	0	99	83
G	Node23	0	0	0	0	0	0	1	0	0	0	0	0	0	0	0	0	0	0	0	0	100	84
L	Node23	0.99989	0.0001	0	0	0.00002	0	0	0	0	0	0	0	0	0	0	0	0	0	0	0	101	85
I	Node23	0.02066	0.00535	0	0	0.85396	0.01824	0	0	0	0.00002	0.00007	0.00006	0.10151	0	0.00012	0	0	0	0	0	102	86
V	Node23	0.00005	0.00004	0	0	0.05534	0	0	0	0	0	0.00001	0	0.94455	0	0.00001	0	0	0	0	0	103	87
G	Node23	0	0	0	0	0	0	0.70046	0	0	0	0.29947	0	0	0	0	0	0.00007	0	0	0	104	88
N	Node23	0	0	0	0	0	0	0	0	0	0	0	0	0	0	0	0	0	0	0	1	105	89
I	Node23	0.00076	0.00028	0	0	0.95908	0.00001	0	0	0	0	0	0	0.03986	0	0.00002	0	0	0	0	0	106	90
F	Node23	0.0012	0.0007	0	0.00001	0.00045	0.99575	0	0	0	0.00002	0.00004	0.00094	0.00027	0.00001	0.00051	0	0.00011	0	0	0	107	91
H	Node23	0	0	0	1	0	0	0	0	0	0	0	0	0	0	0	0	0	0	0	0	108	92
P	Node23	0	0	0	0	0	0	0	0	0	0	0	0	0	0	0	0	0	1	0	0	109	93
G	Node23	0	0	0	0	0	0	1	0	0	0	0	0	0	0	0	0	0	0	0	0	110	94
T	Node23	0	0.00004	0.00003	0	0.00003	0	0.00001	0.00042	0.00004	0	0.00033	0	0.00012	0	0.99356	0	0.00488	0.00001	0.00002	0.00052	111	95
F	Node23	0.00199	0.00008	0	0	0.00002	0.97899	0	0	0	0	0	0.01891	0	0.00001	0	0	0	0	0	0	112	96
I	Node23	0.00003	0.00001	0	0	0.99959	0	0	0	0	0	0	0	0.00037	0	0	0	0	0	0	0	113	97
N	Node23	0	0	0.00002	0.01835	0	0	0.00001	0.00008	0	0	0	0.00001	0	0	0.00002	0	0.00012	0	0.00004	0.98135	127	98
T	Node23	0	0	0	0	0	0	0	0	0.00003	0	0.00008	0	0	0	0.98901	0	0.01086	0	0	0.00001	128	99
G	Node23	0	0	0	0	0	0	0.9999	0	0	0	0.00002	0	0	0	0	0	0.00008	0	0	0	129	100
I	Node23	0.00333	0.00042	0	0	0.98819	0.00002	0	0	0	0	0	0	0.00804	0	0.00001	0	0	0	0	0	130	101
W	Node23	0	0	0	0	0	0	0	0	0	0	0	0	0	1	0	0	0	0	0	0	131	102
S	Node23	0	0	0	0	0	0	0.00055	0.00238	0.00002	0.00001	0.00156	0	0	0	0.00082	0	0.99379	0.00001	0.00001	0.00084	132	103
T	Node23	0	0.00133	0	0	0.00001	0	0	0	0	0	0.00001	0	0.00001	0	0.99862	0	0.00001	0	0	0	133	104
L	Node23	0.97319	0.00121	0	0	0.0249	0.00009	0	0	0	0	0	0	0.0006	0	0	0	0	0	0	0	134	105
M	Node23	0.0122	0.52184	0	0	0.46464	0.00002	0	0	0	0	0	0	0.00128	0	0.00001	0	0	0	0	0	135	106
N	Node23	0	0	0.00003	0.00002	0	0	0.27838	0.0002	0	0	0.00055	0	0	0	0.00005	0	0.00162	0	0.00001	0.71914	136	107
L	Node23	0.99984	0	0	0	0.00016	0	0	0	0	0	0	0	0	0	0	0	0	0	0	0	137	108
I	Node23	0	0	0	0	0.99997	0	0	0	0	0	0	0	0.00002	0	0	0	0	0	0	0	138	109
P	Node23	0	0	0	0	0	0	0	0	0	0	0	0	0	0	0	0	0	1	0	0	139	110
T	Node23	0	0	0	0	0	0	0	0	0	0	0.00001	0	0.00001	0	0.9999	0	0.00008	0	0	0	140	111
N	Node23	0	0	0	0	0	0	0	0	0	0	0	0	0	0	0	0	0	0	0	1	141	112
I	Node23	0.00003	0.00001	0	0	0.99817	0	0	0	0	0	0	0	0.00179	0	0	0	0	0	0	0	142	113
F	Node23	0.00001	0	0	0	0	0.99997	0	0	0	0	0	0.00002	0	0	0	0	0	0	0	0	143	114
G	Node23	0.00002	0.00017	0.02782	0.00008	0.00001	0.00001	0.55451	0.0007	0.00075	0.00013	0.26297	0	0.00023	0	0.00272	0.00079	0.11618	0.00019	0.00099	0.03172	144	115
S	Node23	0	0	0	0	0	0	0	0	0	0	0	0	0	0	0	0	0.99999	0	0	0	145	116
L	Node23	0.99572	0.00008	0	0	0.00416	0.00001	0	0	0	0	0	0	0.00003	0	0	0	0	0	0	0	146	117
S	Node23	0	0	0	0	0	0	0	0	0	0	0.00004	0	0	0	0.00004	0	0.99992	0	0	0	147	118
K	Node23	0	0.00001	0.99027	0.00001	0	0	0.00001	0.00002	0.00366	0	0.00008	0	0	0	0.00028	0.00043	0.00088	0	0.00066	0.0037	148	119
G	Node23	0	0	0	0	0	0	1	0	0	0	0	0	0	0	0	0	0	0	0	0	149	120
D	Node23	0	0	0	0	0	0	0	0.99999	0	0	0	0	0	0	0	0	0	0	0	0	150	121
M	Node23	0	1	0	0	0	0	0	0	0	0	0	0	0	0	0	0	0	0	0	0	151	122
M	Node23	0	1	0	0	0	0	0	0	0	0	0	0	0	0	0	0	0	0	0	0	152	123
P	Node23	0	0	0	0	0	0	0	0	0	0	0	0	0	0	0	0	0	1	0	0	153	124
V	Node23	0.00001	0	0	0	0.13709	0	0	0	0	0	0	0	0.86289	0	0	0	0	0	0	0	154	125
I	Node23	0	0	0	0	1	0	0	0	0	0	0	0	0	0	0	0	0	0	0	0	155	126
V	Node23	0.00011	0.00001	0	0	0.00062	0.00008	0	0	0	0	0	0	0.99918	0	0	0	0	0	0	0	156	127
F	Node23	0	0	0	0	0	1	0	0	0	0	0	0	0	0	0	0	0	0	0	0	157	128
S	Node23	0	0	0	0	0	0	0	0	0	0	0	0	0	0	0	0	1	0	0	0	158	129
V	Node23	0	0	0	0	0.00018	0	0	0	0	0	0	0	0.99982	0	0	0	0	0	0	0	159	130
F	Node23	0	0	0	0	0	0.99999	0	0	0	0	0	0.00001	0	0	0	0	0	0	0	0	160	131
F	Node23	0	0	0	0	0	1	0	0	0	0	0	0	0	0	0	0	0	0	0	0	161	132
G	Node23	0	0	0	0	0	0	1	0	0	0	0	0	0	0	0	0	0	0	0	0	162	133
L	Node23	0.99993	0.00003	0	0	0.00003	0	0	0	0	0	0	0	0	0	0	0	0	0	0	0	163	134
G	Node23	0	0	0	0	0	0	1	0	0	0	0	0	0	0	0	0	0	0	0	0	164	135
T	Node23	0	0	0	0	0	0	0	0	0	0	0	0	0	0	0.99999	0	0.00001	0	0	0	165	136
A	Node23	0	0	0	0	0	0	0	0	0	0	0.99999	0	0	0	0	0	0.00001	0	0	0	166	137
A	Node23	0	0	0	0	0	0	0.00001	0	0	0	0.99988	0	0.00002	0	0.00001	0	0.00008	0	0	0	167	138
I	Node23	0.00002	0.00001	0	0	0.99975	0	0	0	0	0	0	0	0.00023	0	0	0	0	0	0	0	168	139
E	Node23	0	0	0.00022	0	0	0	0.39461	0.00367	0.59802	0	0.00224	0	0	0	0.00003	0.00001	0.00058	0.00001	0.00038	0.00021	178	140
K	Node23	0	0	0.99536	0	0	0	0	0	0	0	0	0	0	0	0	0.00459	0	0	0.00003	0.00001	179	141
G	Node23	0	0	0	0	0	0	0.99999	0	0	0	0	0	0	0	0	0	0	0	0	0	180	142
Q	Node23	0	0.00001	0.01298	0.00003	0	0	0	0	0.00019	0	0.00001	0	0	0	0.00002	0.0002	0.00002	0	0.98649	0.00004	181	143
I	Node23	0.00097	0.00035	0	0	0.97254	0.00001	0	0	0	0	0	0	0.02611	0	0.00002	0	0	0	0	0	182	144
I	Node23	0.00002	0.00001	0	0	0.99978	0	0	0	0	0	0	0	0.0002	0	0	0	0	0	0	0	183	145
V	Node23	0.0004	0.00017	0	0	0.49278	0.00001	0	0	0	0	0.00001	0	0.50657	0	0.00006	0	0	0	0	0	184	146
D	Node23	0	0	0	0.00001	0	0	0.00003	0.98723	0.00014	0	0	0	0	0	0.00001	0	0.00008	0	0	0.0125	185	147
F	Node23	0.00001	0	0	0	0	0.99991	0	0	0	0	0	0.00007	0	0	0	0	0	0	0	0	186	148
M	Node23	0.13139	0.86809	0	0	0.00045	0.00003	0	0	0	0	0	0	0.00004	0	0	0	0	0	0	0	187	149
N	Node23	0.00001	0.00009	0.00307	0.00141	0.00001	0	0.00125	0.07328	0.02729	0.00001	0.00232	0.00002	0.00001	0	0.00812	0.00029	0.1645	0.0001	0.09347	0.62475	188	150
A	Node23	0	0	0	0	0	0	0.00002	0	0	0	0.99903	0	0.00002	0	0.00002	0	0.00091	0	0	0	189	151
V	Node23	0.00001	0	0	0	0.00132	0	0	0	0	0	0.00001	0	0.99865	0	0.00001	0	0	0	0	0	190	152
S	Node23	0	0	0	0	0	0	0	0	0	0	0.00001	0	0	0	0.00001	0	0.99998	0	0	0	191	153
Q	Node23	0	0	0.00014	0.00001	0	0	0	0.00006	0.47483	0	0.00002	0	0	0	0.00001	0.00001	0.00001	0	0.52491	0.00001	192	154
V	Node23	0	0	0	0	0.00032	0	0	0	0	0	0	0	0.99968	0	0	0	0	0	0	0	193	155
M	Node23	0	1	0	0	0	0	0	0	0	0	0	0	0	0	0	0	0	0	0	0	194	156
F	Node23	0	0	0	0	0	1	0	0	0	0	0	0	0	0	0	0	0	0	0	0	195	157
K	Node23	0	0	0.99999	0	0	0	0	0	0	0	0	0	0	0	0	0.00001	0	0	0	0	196	158
I	Node23	0.00003	0.00001	0	0	0.97651	0	0	0	0	0	0	0	0.02344	0	0	0	0	0	0	0	197	159
T	Node23	0	0	0	0	0	0	0	0	0	0	0	0	0	0	1	0	0	0	0	0	198	160
N	Node23	0	0	0	0	0	0	0.00001	0	0	0	0	0	0	0	0	0	0.00001	0	0	0.99998	199	161
W	Node23	0	0	0	0	0	0	0	0	0	0	0	0	0	1	0	0	0	0	0	0	200	162
V	Node23	0	0	0	0	0.00064	0	0	0	0	0	0	0	0.99936	0	0	0	0	0	0	0	201	163
M	Node23	0	1	0	0	0	0	0	0	0	0	0	0	0	0	0	0	0	0	0	0	202	164
H	Node23	0	0	0	1	0	0	0	0	0	0	0	0	0	0	0	0	0	0	0	0	203	165
L	Node23	0.99845	0.00054	0	0	0.00061	0.00002	0	0	0	0	0	0	0.00034	0	0.00004	0	0	0	0	0	204	166
A	Node23	0	0	0	0	0	0	0	0	0	0	0.99998	0	0	0	0	0	0.00002	0	0	0	205	167
P	Node23	0	0	0	0	0	0	0	0	0	0	0	0	0	0	0	0	0	1	0	0	206	168
I	Node23	0.00003	0.00001	0	0	0.99955	0	0	0	0	0	0	0	0.00041	0	0	0	0	0	0	0	207	169
G	Node23	0	0	0	0	0	0	1	0	0	0	0	0	0	0	0	0	0	0	0	0	208	170
V	Node23	0	0	0	0	0	0	0	0	0	0	0	0	1	0	0	0	0	0	0	0	209	171
C	Node23	0	0	0	0	0	0	0	0	0	1	0	0	0	0	0	0	0	0	0	0	210	172
A	Node23	0	0	0	0	0	0	0	0	0	0	1	0	0	0	0	0	0	0	0	0	211	173
L	Node23	1	0	0	0	0	0	0	0	0	0	0	0	0	0	0	0	0	0	0	0	212	174
I	Node23	0	0	0	0	0.99997	0	0	0	0	0	0	0	0.00002	0	0	0	0	0	0	0	213	175
G	Node23	0	0	0	0	0	0	1	0	0	0	0	0	0	0	0	0	0	0	0	0	214	176
V	Node23	0.0001	0.00001	0	0	0.00182	0	0	0	0	0	0.00001	0	0.99805	0	0	0	0	0	0	0	215	177
T	Node23	0	0	0	0	0	0	0	0	0	0	0	0	0	0	1	0	0	0	0	0	216	178
L	Node23	0.9989	0.00001	0	0	0.00108	0	0	0	0	0	0	0	0.00001	0	0	0	0	0	0	0	217	179
A	Node23	0	0	0	0	0	0	0	0	0	0	1	0	0	0	0	0	0	0	0	0	218	180
E	Node23	0	0	0	0	0	0	0	0	0.99999	0	0	0	0	0	0	0	0	0	0	0	219	181
L	Node23	0.99911	0.00088	0	0	0.00001	0	0	0	0	0	0	0	0	0	0	0	0	0	0	0	220	182
G	Node23	0	0	0	0	0	0	1	0	0	0	0	0	0	0	0	0	0	0	0	0	221	183
I	Node23	0.00316	0.00042	0	0	0.96744	0.00002	0	0	0	0	0	0	0.02895	0	0.00001	0	0	0	0	0	222	184
K	Node23	0	0.00003	0.98424	0.00002	0	0	0.00009	0.00002	0.00025	0	0.00055	0	0.00001	0	0.00176	0.00228	0.00735	0.00003	0.00107	0.0023	223	185
A	Node23	0	0	0	0	0	0	0	0	0	0	0.99999	0	0.00001	0	0	0	0	0	0	0	224	186
L	Node23	1	0	0	0	0	0	0	0	0	0	0	0	0	0	0	0	0	0	0	0	225	187
L	Node23	0.46325	0.01227	0	0	0.46024	0.0004	0	0	0	0.00001	0.00144	0	0.06224	0	0.00013	0	0.00001	0	0	0	226	188
P	Node23	0	0	0	0	0	0	0	0	0	0	0	0	0	0	0	0	0	1	0	0	227	189
L	Node23	1	0	0	0	0	0	0	0	0	0	0	0	0	0	0	0	0	0	0	0	228	190
G	Node23	0	0	0	0	0	0	0.92721	0.00002	0	0	0.00136	0	0	0	0.00001	0	0.07121	0	0	0.00017	229	191
Y	Node23	0	0	0	0	0	0.00001	0	0	0	0	0	0.99999	0	0	0	0	0	0	0	0	230	192
F	Node23	0	0	0	0	0	1	0	0	0	0	0	0	0	0	0	0	0	0	0	0	231	193
V	Node23	0	0	0	0	0.00016	0	0	0	0	0	0	0	0.99984	0	0	0	0	0	0	0	232	194
I	Node23	0.35595	0.0267	0	0	0.48814	0.09271	0	0	0	0.00003	0.00015	0.0002	0.03596	0.00001	0.00012	0	0.00001	0	0	0	233	195
L	Node23	0.99959	0.00016	0	0	0.00022	0.00001	0	0	0	0	0	0	0.00001	0	0	0	0	0	0	0	234	196
V	Node23	0	0.00001	0	0	0.00048	0	0	0	0	0	0.00009	0	0.99338	0	0.00604	0	0	0	0	0	235	197
Y	Node23	0	0	0	0	0	0	0	0	0	0	0	1	0	0	0	0	0	0	0	0	236	198
L	Node23	0.94694	0.00979	0	0	0.014	0.00052	0	0	0	0.00002	0.0116	0	0.01697	0	0.0001	0	0.00005	0	0.00001	0	237	199
T	Node23	0	0	0	0	0	0	0	0	0	0	0	0	0	0	0.99999	0	0.00001	0	0	0	238	200
M	Node23	0	1	0	0	0	0	0	0	0	0	0	0	0	0	0	0	0	0	0	0	239	201
I	Node23	0.08384	0.01123	0	0	0.83099	0.00038	0	0	0	0	0.00004	0	0.07342	0	0.00009	0	0	0	0	0	240	202
I	Node23	0.00882	0.00216	0	0	0.91969	0.04024	0	0	0	0	0.00001	0.00002	0.02903	0	0.00003	0	0	0	0	0	241	203
F	Node23	0	0	0	0	0	1	0	0	0	0	0	0	0	0	0	0	0	0	0	0	242	204
V	Node23	0	0	0	0	0.00072	0	0	0	0	0	0.00001	0	0.99926	0	0	0	0	0	0	0	243	205
L	Node23	0.98738	0.00297	0	0	0.00576	0.0028	0	0	0	0	0	0	0.00107	0	0	0	0	0	0	0	244	206
V	Node23	0.00002	0.00001	0	0	0.00256	0	0	0	0	0	0.00003	0	0.99737	0	0.00001	0	0	0	0	0	245	207
V	Node23	0	0	0	0	0.00024	0	0	0	0	0	0	0	0.99976	0	0	0	0	0	0	0	246	208
M	Node23	0.00001	0.99999	0	0	0	0	0	0	0	0	0	0	0	0	0	0	0	0	0	0	247	209
G	Node23	0	0	0	0	0	0	0.99998	0	0	0	0.00001	0	0	0	0	0	0	0	0	0	248	210
I	Node23	0.21393	0.03324	0	0	0.54966	0.08802	0	0	0	0.00007	0.00078	0.00027	0.11343	0.00002	0.00051	0	0.00004	0	0.00001	0	249	211
V	Node23	0	0	0	0	0.00031	0	0	0	0	0	0.00001	0	0.99967	0	0	0	0	0	0	0	250	212
A	Node23	0	0	0	0	0	0	0	0	0	0	0.99998	0	0	0	0	0	0.00001	0	0	0	251	213
R	Node23	0	0	0.04431	0	0	0	0	0	0	0	0	0	0	0	0	0.9556	0	0	0.00007	0.00001	252	214
F	Node23	0.17242	0.05025	0.00876	0.00713	0.12096	0.282	0.01827	0.00302	0.00401	0.00449	0.04076	0.10696	0.09277	0.01203	0.02761	0.00399	0.02234	0.00754	0.00663	0.00808		215
L	Node23	0.99201	0.00219	0	0	0.00509	0.00023	0	0	0	0	0	0	0.00047	0	0	0	0	0	0	0	253	216
C	Node23	0.00001	0	0	0	0	0.00067	0	0	0	0.99927	0.00001	0.00001	0.00002	0	0	0	0.00001	0	0	0	254	217
H	Node23	0	0	0	0.99999	0	0	0	0	0	0	0	0	0	0	0	0	0	0	0	0.00001	255	218
F	Node23	0.00001	0	0	0	0	0.99996	0	0	0	0	0	0.00003	0	0	0	0	0	0	0	0	256	219
K	Node23	0	0	0.98505	0	0	0	0	0	0	0	0	0	0	0	0.00001	0.0144	0.00008	0	0.00004	0.00041	257	220
L	Node23	0.98553	0.00037	0	0	0.01389	0.00003	0	0	0	0	0	0	0.00018	0	0	0	0	0	0	0	258	221
S	Node23	0	0	0	0	0	0.00004	0.00003	0	0	0.00003	0.00082	0	0	0.00001	0.00732	0	0.99161	0.00001	0	0.00012	259	222
D	Node23	0	0	0.00001	0.00002	0	0	0.00017	0.96617	0.00055	0	0.00008	0	0	0	0.00011	0	0.00588	0.00001	0.00002	0.02697	260	223
L	Node23	0.99996	0.00002	0	0	0.00002	0	0	0	0	0	0	0	0	0	0	0	0	0	0	0	261	224
L	Node23	0.99978	0.00011	0	0	0.00009	0.00001	0	0	0	0	0	0	0.00001	0	0	0	0	0	0	0	262	225
L	Node23	0.35334	0.05674	0.05588	0.0008	0.01527	0.00143	0.00162	0.00002	0.0007	0.00121	0.23322	0.00023	0.0312	0.00013	0.0142	0.20109	0.01555	0.00146	0.01535	0.00058	263	226
V	Node23	0.00001	0.00001	0	0	0.0017	0	0	0	0	0	0.00002	0	0.99826	0	0.00001	0	0	0	0	0	264	227
I	Node23	0.00001	0.00012	0	0	0.99967	0	0	0	0	0	0	0	0.00019	0	0	0	0	0	0	0	265	228
K	Node23	0	0	1	0	0	0	0	0	0	0	0	0	0	0	0	0	0	0	0	0	266	229
N	Node23	0	0	0.00001	0.00001	0	0	0.00001	0.01177	0.00006	0	0	0	0	0	0.00001	0	0.00006	0	0.00001	0.98807	267	230
E	Node23	0	0	0	0	0	0	0	0	1	0	0	0	0	0	0	0	0	0	0	0	268	231
I	Node23	0.00004	0.00002	0	0	0.99724	0	0	0	0	0	0	0	0.00269	0	0	0	0	0	0	0	269	232
V	Node23	0	0	0	0	0.00078	0	0	0	0	0	0.00001	0	0.99921	0	0	0	0	0	0	0	270	233
L	Node23	1	0	0	0	0	0	0	0	0	0	0	0	0	0	0	0	0	0	0	0	271	234
A	Node23	0	0	0	0	0	0	0	0	0	0	0.99998	0	0	0	0	0	0.00002	0	0	0	272	235
F	Node23	0	0	0	0	0	1	0	0	0	0	0	0	0	0	0	0	0	0	0	0	273	236
S	Node23	0	0	0	0	0	0	0	0	0	0	0	0	0	0	0	0	1	0	0	0	274	237
T	Node23	0	0	0	0	0	0	0	0	0	0	0	0	0	0	1	0	0	0	0	0	275	238
A	Node23	0	0	0	0	0	0	0	0	0	0	1	0	0	0	0	0	0	0	0	0	276	239
S	Node23	0	0	0	0	0	0	0	0	0	0	0	0	0	0	0	0	1	0	0	0	277	240
S	Node23	0	0	0	0	0	0	0	0	0	0	0	0	0	0	0	0	1	0	0	0	278	241
E	Node23	0	0	0	0	0	0	0	0	1	0	0	0	0	0	0	0	0	0	0	0	279	242
A	Node23	0	0	0	0	0	0	0	0	0	0	1	0	0	0	0	0	0	0	0	0	280	243
V	Node23	0	0	0	0	0.00001	0	0	0	0	0	0.00172	0	0.99826	0	0	0	0	0	0	0	281	244
L	Node23	0.98437	0.01561	0	0	0.00002	0	0	0	0	0	0	0	0	0	0	0	0	0	0	0	282	245
P	Node23	0	0	0	0	0	0	0	0	0	0	0	0	0	0	0	0	0	1	0	0	283	246
K	Node23	0	0	0.99866	0	0	0	0	0	0	0	0	0	0	0	0	0.00133	0	0	0	0	284	247
M	Node23	0.00001	0.99999	0	0	0	0	0	0	0	0	0	0	0	0	0	0	0	0	0	0	285	248
I	Node23	0	0.00043	0	0	0.99953	0	0	0	0	0	0	0	0.00003	0	0	0	0	0	0	0	286	249
Q	Node23	0	0.00001	0.00026	0.00015	0	0	0.00001	0.00791	0.10798	0	0.00006	0	0	0	0.00004	0.00002	0.00014	0.00001	0.88291	0.00048	287	250
K	Node23	0	0	1	0	0	0	0	0	0	0	0	0	0	0	0	0	0	0	0	0	288	251
M	Node23	0	1	0	0	0	0	0	0	0	0	0	0	0	0	0	0	0	0	0	0	289	252
D	Node23	0	0	0	0	0	0	0	0.99998	0.00001	0	0	0	0	0	0	0	0	0	0	0.00001	290	253
K	Node23	0	0.00003	0.70627	0.04783	0	0	0.00007	0.00016	0.00012	0	0.00005	0.00004	0	0	0.00043	0.00332	0.0008	0.00001	0.00435	0.23651	291	254
N	Node23	0.04348	0.02015	0.07776	0.01433	0.04498	0.02196	0.12707	0.06888	0.03048	0.00406	0.08453	0.01146	0.04565	0.00147	0.07182	0.01963	0.09459	0.01972	0.028	0.16998		255
F	Node23	0	0	0	0	0	0.99998	0	0	0	0	0	0.00002	0	0	0	0	0	0	0	0	292	256
G	Node23	0	0	0	0	0	0	1	0	0	0	0	0	0	0	0	0	0	0	0	0	293	257
V	Node23	0	0	0	0	0.00006	0	0	0	0	0	0	0	0.99993	0	0	0	0	0	0	0	294	258
S	Node23	0	0	0	0	0	0	0	0	0	0	0.00001	0	0	0	0.00003	0	0.99943	0	0	0.00053	295	259
P	Node23	0	0	0	0	0	0	0	0	0	0	0	0	0	0	0	0	0.00001	0.99993	0.00006	0	296	260
S	Node23	0	0	0	0	0	0	0.00026	0	0	0	0.00009	0	0	0	0.00004	0	0.99959	0	0	0.00001	297	261
I	Node23	0	0	0	0	0.99997	0	0	0	0	0	0	0	0.00002	0	0	0	0	0	0	0	298	262
V	Node23	0	0	0	0	0.00007	0	0	0	0	0	0	0	0.99993	0	0	0	0	0	0	0	299	263
S	Node23	0	0	0	0	0	0	0	0	0	0	0	0	0	0	0	0	1	0	0	0	300	264
F	Node23	0	0	0	0	0	1	0	0	0	0	0	0	0	0	0	0	0	0	0	0	301	265
V	Node23	0	0	0	0	0	0	0	0	0	0	0	0	1	0	0	0	0	0	0	0	302	266
I	Node23	0	0	0	0	0.99997	0	0	0	0	0	0	0	0.00003	0	0	0	0	0	0	0	303	267
P	Node23	0	0	0	0	0	0	0	0	0	0	0	0	0	0	0	0	0	1	0	0	304	268
T	Node23	0	0	0	0	0	0	0	0	0	0	0	0	0	0	1	0	0	0	0	0	305	269
G	Node23	0	0	0	0	0	0	1	0	0	0	0	0	0	0	0	0	0	0	0	0	306	270
Y	Node23	0	0	0	0	0	0	0	0	0	0	0	1	0	0	0	0	0	0	0	0	307	271
T	Node23	0	0	0	0	0	0	0	0	0	0	0	0	0	0	1	0	0	0	0	0	308	272
F	Node23	0	0	0	0	0	1	0	0	0	0	0	0	0	0	0	0	0	0	0	0	309	273
N	Node23	0	0	0	0	0	0	0	0	0	0	0	0	0	0	0	0	0	0	0	1	310	274
L	Node23	1	0	0	0	0	0	0	0	0	0	0	0	0	0	0	0	0	0	0	0	311	275
D	Node23	0	0	0	0	0	0	0	1	0	0	0	0	0	0	0	0	0	0	0	0	312	276
G	Node23	0	0	0	0	0	0	1	0	0	0	0	0	0	0	0	0	0	0	0	0	313	277
S	Node23	0	0	0	0	0	0	0	0	0	0	0	0	0	0	0	0	1	0	0	0	314	278
A	Node23	0	0	0	0	0	0	0	0	0	0	1	0	0	0	0	0	0	0	0	0	315	279
I	Node23	0	0	0	0	0.99999	0	0	0	0	0	0	0	0.00001	0	0	0	0	0	0	0	316	280
Y	Node23	0	0	0	0	0	0	0	0	0	0	0	1	0	0	0	0	0	0	0	0	317	281
Q	Node23	0	0	0	0	0	0	0	0	0	0	0	0	0	0	0	0	0	0	1	0	318	282
S	Node23	0	0	0	0	0	0	0	0	0	0	0	0	0	0	0	0	1	0	0	0	319	283
L	Node23	0.99986	0.00001	0	0	0.00012	0	0	0	0	0	0	0	0	0	0	0	0	0	0	0	320	284
A	Node23	0	0	0	0	0	0	0	0	0	0	1	0	0	0	0	0	0	0	0	0	321	285
A	Node23	0	0	0	0	0	0	0	0	0	0	1	0	0	0	0	0	0	0	0	0	322	286
L	Node23	0.99959	0.00006	0	0	0.00034	0	0	0	0	0	0	0	0.00001	0	0	0	0	0	0	0	323	287
F	Node23	0	0	0	0	0	1	0	0	0	0	0	0	0	0	0	0	0	0	0	0	324	288
L	Node23	1	0	0	0	0	0	0	0	0	0	0	0	0	0	0	0	0	0	0	0	325	289
A	Node23	0	0	0	0	0	0	0	0	0	0	1	0	0	0	0	0	0	0	0	0	326	290
Q	Node23	0	0	0	0	0	0	0	0	0	0	0	0	0	0	0	0	0	0	1	0	327	291
A	Node23	0	0	0	0	0	0	0	0	0	0	1	0	0	0	0	0	0	0	0	0	328	292
Y	Node23	0	0	0	0	0	0	0	0	0	0	0	1	0	0	0	0	0	0	0	0	329	293
G	Node23	0	0	0	0.00095	0	0	0.9828	0.00004	0	0	0.00005	0	0	0	0	0	0.00029	0	0	0.01585	330	294
I	Node23	0.00003	0.00001	0	0	0.9996	0	0	0	0	0	0	0	0.00036	0	0	0	0	0	0	0	331	295
H	Node23	0	0	0	1	0	0	0	0	0	0	0	0	0	0	0	0	0	0	0	0	332	296
L	Node23	0.99999	0.00001	0	0	0	0	0	0	0	0	0	0	0	0	0	0	0	0	0	0	333	297
S	Node23	0	0	0	0	0	0	0	0	0	0	0.00001	0	0	0	0.00003	0	0.99995	0	0	0	334	298
I	Node23	0.02258	0.00122	0	0	0.96692	0.00006	0	0	0	0	0	0	0.00921	0	0.00001	0	0	0	0	0	335	299
G	Node23	0	0	0	0	0	0	0.99975	0	0	0	0.00016	0	0	0	0	0	0.00007	0	0	0.00002	336	300
Q	Node23	0	0	0	0	0	0	0	0	0	0	0	0	0	0	0	0	0	0	1	0	337	301
Q	Node23	0	0	0	0	0	0	0	0	0	0	0	0	0	0	0	0	0	0	1	0	338	302
I	Node23	0.00037	0.00012	0	0	0.93993	0	0	0	0	0	0	0	0.05956	0	0.00001	0	0	0	0	0	339	303
T	Node23	0	0	0	0	0	0	0	0	0	0	0	0	0	0	0.99998	0	0.00002	0	0	0	340	304
L	Node23	0.99999	0	0	0	0	0	0	0	0	0	0	0	0	0	0	0	0	0	0	0	341	305
L	Node23	0.97772	0.0016	0	0	0.00291	0.00009	0	0	0	0	0.00253	0	0.01512	0	0.00001	0	0	0	0	0	342	306
V	Node23	0.00007	0.00003	0	0	0.04066	0	0	0	0	0	0.00001	0	0.95921	0	0.00001	0	0	0	0	0	343	307
V	Node23	0	0	0	0	0.00007	0	0	0	0	0	0	0	0.99993	0	0	0	0	0	0	0	344	308
L	Node23	1	0	0	0	0	0	0	0	0	0	0	0	0	0	0	0	0	0	0	0	345	309
M	Node23	0	1	0	0	0	0	0	0	0	0	0	0	0	0	0	0	0	0	0	0	346	310
I	Node23	0.00001	0	0	0	0.99991	0	0	0	0	0	0	0	0.00008	0	0	0	0	0	0	0	347	311
T	Node23	0	0	0	0	0	0	0	0	0	0	0	0	0	0	1	0	0	0	0	0	348	312
S	Node23	0	0	0	0	0	0	0	0	0	0	0	0	0	0	0	0	1	0	0	0	349	313
K	Node23	0	0	1	0	0	0	0	0	0	0	0	0	0	0	0	0	0	0	0	0	350	314
G	Node23	0	0	0	0	0	0	1	0	0	0	0	0	0	0	0	0	0	0	0	0	351	315
M	Node23	0	1	0	0	0	0	0	0	0	0	0	0	0	0	0	0	0	0	0	0	352	316
A	Node23	0	0	0	0	0	0	0	0	0	0	1	0	0	0	0	0	0	0	0	0	353	317
G	Node23	0	0	0	0	0	0	1	0	0	0	0	0	0	0	0	0	0	0	0	0	354	318
V	Node23	0	0	0	0	0	0	0	0	0	0	0	0	1	0	0	0	0	0	0	0	355	319
P	Node23	0	0	0	0	0	0	0	0	0	0	0	0	0	0	0	0	0	1	0	0	356	320
G	Node23	0	0	0	0	0	0	1	0	0	0	0	0	0	0	0	0	0	0	0	0	357	321
A	Node23	0	0	0	0	0	0	0	0	0	0	1	0	0	0	0	0	0	0	0	0	358	322
S	Node23	0	0	0	0	0	0	0	0	0	0	0	0	0	0	0	0	1	0	0	0	359	323
F	Node23	0	0	0	0	0	1	0	0	0	0	0	0	0	0	0	0	0	0	0	0	360	324
V	Node23	0	0	0	0	0.00001	0	0	0	0	0	0	0	0.99999	0	0	0	0	0	0	0	361	325
V	Node23	0	0	0	0	0	0	0	0	0	0	0	0	1	0	0	0	0	0	0	0	362	326
L	Node23	1	0	0	0	0	0	0	0	0	0	0	0	0	0	0	0	0	0	0	0	363	327
L	Node23	1	0	0	0	0	0	0	0	0	0	0	0	0	0	0	0	0	0	0	0	364	328
A	Node23	0	0	0	0	0	0	0	0	0	0	1	0	0	0	0	0	0	0	0	0	365	329
T	Node23	0	0	0	0	0	0	0	0	0	0	0	0	0	0	1	0	0	0	0	0	366	330
V	Node23	0.00001	0	0	0	0.12284	0	0	0	0	0	0	0	0.87716	0	0	0	0	0	0	0	367	331
S	Node23	0	0	0	0	0	0	0	0	0	0	0.00001	0	0	0	0.00002	0	0.99996	0	0	0	368	332
T	Node23	0	0	0	0	0	0	0	0	0	0	0	0	0	0	0.99999	0	0.00001	0	0	0	369	333
I	Node23	0	0	0	0	0.99991	0	0	0	0	0	0	0	0.00009	0	0	0	0	0	0	0	370	334
G	Node23	0	0	0	0	0	0	1	0	0	0	0	0	0	0	0	0	0	0	0	0	371	335
T	Node23	0.03685	0.02143	0.0295	0.00463	0.04805	0.01454	0.08976	0.05562	0.02964	0.00508	0.16681	0.00494	0.06168	0.00084	0.16736	0.00795	0.1626	0.02176	0.01703	0.05392		336
V	Node23	0	0	0	0	0.00004	0	0	0	0	0	0	0	0.99996	0	0	0	0	0	0	0	372	337
P	Node23	0	0	0	0	0	0	0	0	0	0	0	0	0	0	0	0	0	1	0	0	373	338
M	Node23	0.00001	0.99998	0	0	0	0	0	0	0	0	0	0	0	0	0	0	0	0	0	0	374	339
S	Node23	0	0	0	0	0	0	0	0	0	0	0.00007	0	0	0	0.00001	0	0.99992	0	0	0	375	340
A	Node23	0.09079	0.03294	0.04195	0.00646	0.08887	0.04343	0.1087	0.02654	0.02516	0.00522	0.1113	0.01362	0.08484	0.00301	0.06509	0.01436	0.07543	0.10378	0.02077	0.03776	378	341
V	Node23	0.12392	0.04245	0.00842	0.00119	0.23582	0.03633	0.01575	0.00225	0.00469	0.00384	0.0691	0.00631	0.36491	0.00121	0.04412	0.0029	0.01908	0.00767	0.00498	0.00507	379	342
A	Node23	0.05258	0.02418	0.01969	0.00253	0.05905	0.02103	0.10504	0.0104	0.01563	0.00584	0.38744	0.00569	0.08333	0.00124	0.06002	0.00649	0.0878	0.02414	0.01244	0.01544	380	343
A	Node23	0.09425	0.03532	0.02955	0.00421	0.0952	0.04233	0.11412	0.01591	0.01991	0.00621	0.20582	0.01194	0.099	0.00268	0.06505	0.01027	0.07915	0.02988	0.01652	0.02268	381	344
G	Node23	0	0	0	0	0	0	1	0	0	0	0	0	0	0	0	0	0	0	0	0	382	345
L	Node23	1	0	0	0	0	0	0	0	0	0	0	0	0	0	0	0	0	0	0	0	383	346
T	Node23	0	0	0	0	0	0	0	0	0	0	0	0	0	0	1	0	0	0	0	0	384	347
F	Node23	0	0	0	0	0	1	0	0	0	0	0	0	0	0	0	0	0	0	0	0	385	348
I	Node23	0	0	0	0	0.99999	0	0	0	0	0	0	0	0.00001	0	0	0	0	0	0	0	386	349
A	Node23	0	0	0	0	0	0	0	0	0	0	1	0	0	0	0	0	0	0	0	0	387	350
G	Node23	0	0	0	0	0	0	1	0	0	0	0	0	0	0	0	0	0	0	0	0	388	351
I	Node23	0	0	0	0	0.99999	0	0	0	0	0	0	0	0.00001	0	0	0	0	0	0	0	389	352
D	Node23	0	0	0	0	0	0	0	1	0	0	0	0	0	0	0	0	0	0	0	0	390	353
R	Node23	0	0	0	0	0	0	0	0	0	0	0	0	0	0	0	1	0	0	0	0	391	354
F	Node23	0.00005	0	0	0	0	0.99994	0	0	0	0	0	0	0	0	0	0	0	0	0	0	392	355
I	Node23	0.00001	0	0	0	0.8068	0	0	0	0	0	0	0	0.19319	0	0	0	0	0	0	0	393	356
D	Node23	0	0	0	0	0	0	0	1	0	0	0	0	0	0	0	0	0	0	0	0	394	357
M	Node23	0	1	0	0	0	0	0	0	0	0	0	0	0	0	0	0	0	0	0	0	395	358
G	Node23	0	0	0	0	0	0	0.99992	0	0	0	0.00008	0	0	0	0	0	0	0	0	0	396	359
R	Node23	0	0	0	0	0	0	0	0	0	0	0	0	0	0	0	1	0	0	0	0	397	360
T	Node23	0	0	0	0	0	0	0	0	0	0	0	0	0	0	1	0	0	0	0	0	398	361
A	Node23	0	0	0	0	0	0	0	0	0	0	0.99993	0	0.00006	0	0	0	0.00001	0	0	0	399	362
V	Node23	0	0	0	0	0.00002	0	0	0	0	0	0	0	0.99998	0	0	0	0	0	0	0	400	363
N	Node23	0	0	0	0	0	0	0	0	0	0	0	0	0	0	0	0	0	0	0	1	401	364
V	Node23	0	0	0	0	0.00001	0	0	0	0	0	0	0	0.99999	0	0	0	0	0	0	0	402	365
V	Node23	0	0	0	0	0.00137	0	0	0	0	0	0	0	0.99862	0	0	0	0	0	0	0	403	366
G	Node23	0	0	0	0	0	0	1	0	0	0	0	0	0	0	0	0	0	0	0	0	404	367
N	Node23	0	0	0	0	0	0	0	0	0	0	0	0	0	0	0	0	0	0	0	1	405	368
S	Node23	0	0	0	0	0	0	0	0	0	0	0	0	0	0	0	0	1	0	0	0	406	369
L	Node23	1	0	0	0	0	0	0	0	0	0	0	0	0	0	0	0	0	0	0	0	407	370
A	Node23	0	0	0	0	0	0	0	0	0	0	1	0	0	0	0	0	0	0	0	0	408	371
T	Node23	0	0	0	0	0	0	0	0	0	0	0	0	0	0	0.99999	0	0.00001	0	0	0	409	372
V	Node23	0	0	0	0	0.00036	0	0	0	0	0	0	0	0.99964	0	0	0	0	0	0	0	410	373
V	Node23	0	0	0	0	0.00056	0	0	0	0	0	0	0	0.99944	0	0	0	0	0	0	0	411	374
I	Node23	0.00002	0.00001	0	0	0.98605	0	0	0	0	0	0	0	0.01392	0	0	0	0	0	0	0	412	375
G	Node23	0	0	0	0	0	0	1	0	0	0	0	0	0	0	0	0	0	0	0	0	413	376
T	Node23	0.00001	0.00014	0.06357	0.00002	0.00002	0	0.00006	0.00003	0.00012	0	0.0031	0	0.00006	0	0.72102	0.00033	0.20795	0.00007	0.00057	0.00294	414	377
S	Node23	0	0	0	0	0	0	0	0	0	0	0.00001	0	0	0	0.00002	0	0.99996	0	0	0	415	378
E	Node23	0	0	0	0	0	0	0	0	1	0	0	0	0	0	0	0	0	0	0	0	416	379
H	Node23	0	0	0	0.99838	0	0	0	0	0	0	0	0.00001	0	0	0	0	0	0	0.00001	0.00159	417	380
E	Node23	0	0	0	0	0	0	0	0.00001	0.99999	0	0	0	0	0	0	0	0	0	0	0	418	381
M	Node26	0	1	0	0	0	0	0	0	0	0	0	0	0	0	0	0	0	0	0	0	1	1
S	Node26	0	0	0	0	0	0	0	0	0	0	0.00023	0	0	0	0.04256	0	0.95715	0	0	0.00005	11	2
L	Node26	1	0	0	0	0	0	0	0	0	0	0	0	0	0	0	0	0	0	0	0	12	3
G	Node26	0	0	0	0	0	0	1	0	0	0	0	0	0	0	0	0	0	0	0	0	13	4
W	Node26	0	0	0	0	0	0	0	0	0	0	0	0	0	1	0	0	0	0	0	0	14	5
Q	Node26	0	0	0	0	0	0	0	0	0	0	0	0	0	0	0	0	0	0	1	0	15	6
I	Node26	0	0	0	0	1	0	0	0	0	0	0	0	0	0	0	0	0	0	0	0	16	7
L	Node26	0.99799	0.00033	0	0	0.00038	0.00122	0	0	0	0	0	0	0.00007	0	0	0	0	0	0	0	17	8
I	Node26	0.00033	0.00013	0	0	0.92427	0.00001	0	0	0	0	0	0	0.07525	0	0.00001	0	0	0	0	0	18	9
G	Node26	0	0	0	0	0	0	1	0	0	0	0	0	0	0	0	0	0	0	0	0	19	10
L	Node26	1	0	0	0	0	0	0	0	0	0	0	0	0	0	0	0	0	0	0	0	20	11
I	Node26	0.00077	0.00026	0	0	0.98397	0.00003	0	0	0	0	0	0	0.01496	0	0.00001	0	0	0	0	0	21	12
L	Node26	0.99993	0.00003	0	0	0.00003	0	0	0	0	0	0	0	0	0	0	0	0	0	0	0	22	13
G	Node26	0	0	0	0	0	0	1	0	0	0	0	0	0	0	0	0	0	0	0	0	23	14
I	Node26	0.00002	0.00001	0	0	0.99963	0	0	0	0	0	0	0	0.00033	0	0	0	0	0	0	0	24	15
I	Node26	0.00171	0.00059	0	0	0.97918	0.00003	0	0	0	0	0	0	0.01848	0	0.00002	0	0	0	0	0	25	16
L	Node26	0.99989	0.00005	0	0	0.00004	0.00001	0	0	0	0	0	0	0	0	0	0	0	0	0	0	26	17
G	Node26	0	0	0	0	0	0	1	0	0	0	0	0	0	0	0	0	0	0	0	0	27	18
I	Node26	0.16748	0.00878	0	0	0.74145	0.00024	0	0	0	0.00001	0.00007	0	0.07908	0	0.00289	0	0.00001	0	0	0	28	19
V	Node26	0.00081	0.00032	0	0	0.2978	0.00002	0	0	0	0	0.00004	0	0.70095	0	0.00007	0	0	0	0	0	29	20
F	Node26	0	0	0	0	0	0.99999	0	0	0	0	0	0.00001	0	0	0	0	0	0	0	0	30	21
Y	Node26	0	0	0	0	0	0	0	0	0	0	0	1	0	0	0	0	0	0	0	0	31	22
A	Node26	0	0	0	0	0	0	0.00003	0	0	0	0.99973	0	0.00004	0	0.00002	0	0.00017	0	0	0	39	23
I	Node26	0.00011	0.00004	0	0	0.99842	0	0	0	0	0	0	0	0.00143	0	0	0	0	0	0	0	40	24
T	Node26	0	0.00001	0	0	0.00001	0	0	0	0	0	0.00003	0	0.00003	0	0.99946	0	0.00045	0	0	0.00001	41	25
A	Node26	0	0.00001	0	0	0	0	0.00003	0	0	0.00001	0.99875	0	0.00094	0	0.00006	0	0.00019	0	0	0	42	26
M	Node26	0	1	0	0	0	0	0	0	0	0	0	0	0	0	0	0	0	0	0	0	43	27
Q	Node26	0	0	0	0	0	0	0	0	0	0	0	0	0	0	0	0	0	0	1	0	44	28
S	Node26	0	0	0	0	0	0	0	0	0	0	0	0	0	0	0.00001	0	0.99991	0	0	0.00008	45	29
I	Node26	0.0061	0.00032	0	0	0.80687	0.00001	0	0	0	0	0	0	0.18668	0	0.00001	0	0	0	0	0	46	30
G	Node26	0	0	0	0	0	0	1	0	0	0	0	0	0	0	0	0	0	0	0	0	47	31
T	Node26	0	0	0	0	0	0	0	0	0	0	0	0	0	0	0.99998	0	0.00002	0	0	0	48	32
M	Node26	0.0004	0.99419	0	0	0.00532	0.00001	0	0	0	0	0	0	0.00008	0	0.00001	0	0	0	0	0	49	33
F	Node26	0	0	0	0	0	1	0	0	0	0	0	0	0	0	0	0	0	0	0	0	50	34
I	Node26	0	0	0	0	0.99997	0	0	0	0	0	0	0	0.00003	0	0	0	0	0	0	0	51	35
R	Node26	0	0	0	0	0	0	0	0	0	0	0	0	0	0	0	1	0	0	0	0	52	36
L	Node26	1	0	0	0	0	0	0	0	0	0	0	0	0	0	0	0	0	0	0	0	53	37
I	Node26	0	0	0	0	1	0	0	0	0	0	0	0	0	0	0	0	0	0	0	0	54	38
Q	Node26	0	0	0	0	0	0	0	0	0	0	0	0	0	0	0	0	0	0	1	0	55	39
M	Node26	0	1	0	0	0	0	0	0	0	0	0	0	0	0	0	0	0	0	0	0	56	40
I	Node26	0	0	0	0	0.99997	0	0	0	0	0	0	0	0.00002	0	0	0	0	0	0	0	57	41
V	Node26	0	0	0	0	0	0	0	0	0	0	0	0	1	0	0	0	0	0	0	0	58	42
I	Node26	0.00346	0.00012	0	0	0.88673	0	0	0	0	0	0	0	0.10968	0	0	0	0	0	0	0	59	43
P	Node26	0	0	0	0	0	0	0	0	0	0	0	0	0	0	0	0	0	1	0	0	60	44
I	Node26	0	0	0	0	1	0	0	0	0	0	0	0	0	0	0	0	0	0	0	0	61	45
V	Node26	0	0	0	0	0.00001	0	0	0	0	0	0	0	0.99999	0	0	0	0	0	0	0	62	46
V	Node26	0.00008	0.00003	0	0	0.35734	0	0	0	0	0	0	0	0.64255	0	0.00001	0	0	0	0	0	63	47
S	Node26	0	0	0	0	0	0	0	0	0	0	0	0	0	0	0.00001	0	0.99999	0	0	0	64	48
C	Node26	0	0	0	0	0	0	0	0	0	1	0	0	0	0	0	0	0	0	0	0	65	49
L	Node26	1	0	0	0	0	0	0	0	0	0	0	0	0	0	0	0	0	0	0	0	66	50
T	Node26	0	0	0	0	0	0	0	0	0	0	0	0	0	0	1	0	0	0	0	0	67	51
V	Node26	0	0	0	0	0.0001	0	0	0	0	0	0	0	0.9999	0	0	0	0	0	0	0	68	52
G	Node26	0	0	0	0	0	0	1	0	0	0	0	0	0	0	0	0	0	0	0	0	69	53
I	Node26	0	0	0	0	0.99999	0	0	0	0	0	0	0	0.00001	0	0	0	0	0	0	0	70	54
A	Node26	0	0	0	0	0	0	0	0	0	0	1	0	0	0	0	0	0	0	0	0	71	55
N	Node26	0	0	0	0	0	0	0.00001	0.00002	0	0	0	0	0	0	0.00004	0	0.00619	0	0	0.99373	72	56
I	Node26	0.00001	0.00017	0	0	0.99976	0	0	0	0	0	0	0	0.00006	0	0	0	0	0	0	0	73	57
D	Node26	0	0	0	0	0	0	0	1	0	0	0	0	0	0	0	0	0	0	0	0	74	58
I	Node26	0.0001	0.00004	0	0	0.99854	0	0	0	0	0	0	0	0.00132	0	0	0	0	0	0	0	75	59
H	Node26	0	0	0.00047	0.99926	0	0	0	0	0	0	0	0.00001	0	0	0	0.00005	0	0	0.00012	0.00009	76	60
K	Node26	0	0	0.99999	0	0	0	0	0	0	0	0	0	0	0	0	0.00001	0	0	0	0	77	61
L	Node26	1	0	0	0	0	0	0	0	0	0	0	0	0	0	0	0	0	0	0	0	78	62
G	Node26	0	0	0	0	0	0	1	0	0	0	0	0	0	0	0	0	0	0	0	0	79	63
R	Node26	0	0	0	0	0	0	0	0	0	0	0	0	0	0	0	1	0	0	0	0	80	64
I	Node26	0	0	0	0	0.99993	0	0	0	0	0	0	0	0.00006	0	0	0	0	0	0	0	81	65
G	Node26	0	0	0	0	0	0	1	0	0	0	0	0	0	0	0	0	0	0	0	0	82	66
G	Node26	0	0	0	0	0	0	0.99997	0	0	0	0.00002	0	0	0	0	0	0.00001	0	0	0	83	67
K	Node26	0	0	1	0	0	0	0	0	0	0	0	0	0	0	0	0	0	0	0	0	84	68
T	Node26	0	0	0	0	0	0	0	0	0	0	0	0	0	0	1	0	0	0	0	0	85	69
I	Node26	0.02626	0.00041	0	0	0.97173	0.00002	0	0	0	0	0	0	0.00158	0	0	0	0	0	0	0	86	70
L	Node26	0.99683	0.00058	0	0	0.00232	0.00005	0	0	0	0	0	0	0.00022	0	0	0	0	0	0	0	87	71
Y	Node26	0	0	0	0	0	0	0	0	0	0	0	1	0	0	0	0	0	0	0	0	88	72
F	Node26	0	0	0	0	0	1	0	0	0	0	0	0	0	0	0	0	0	0	0	0	89	73
E	Node26	0	0	0	0	0	0	0	0	1	0	0	0	0	0	0	0	0	0	0	0	90	74
L	Node26	0.62033	0.00385	0	0	0.36844	0.00024	0	0	0	0	0	0	0.00713	0	0.00001	0	0	0	0	0	91	75
M	Node26	0	1	0	0	0	0	0	0	0	0	0	0	0	0	0	0	0	0	0	0	92	76
T	Node26	0	0	0	0	0	0	0	0	0	0	0	0	0	0	1	0	0	0	0	0	93	77
T	Node26	0	0	0	0	0	0	0	0	0	0	0	0	0	0	1	0	0	0	0	0	94	78
I	Node26	0.00415	0.00035	0	0	0.99034	0.00001	0	0	0	0	0	0	0.00514	0	0	0	0	0	0	0	95	79
A	Node26	0	0	0	0	0	0	0	0	0	0	1	0	0	0	0	0	0	0	0	0	96	80
I	Node26	0	0	0	0	0.99997	0	0	0	0	0	0	0	0.00002	0	0	0	0	0	0	0	97	81
V	Node26	0.00033	0.00013	0	0	0.07209	0.00001	0	0	0	0	0.00006	0	0.92732	0	0.00006	0	0	0	0	0	98	82
L	Node26	0.99996	0.00002	0	0	0.00002	0	0	0	0	0	0	0	0	0	0	0	0	0	0	0	99	83
G	Node26	0	0	0	0	0	0	1	0	0	0	0	0	0	0	0	0	0	0	0	0	100	84
L	Node26	0.99996	0.00002	0	0	0.00001	0	0	0	0	0	0	0	0	0	0	0	0	0	0	0	101	85
V	Node26	0.00097	0.00038	0	0	0.12008	0.00002	0	0	0	0.00001	0.00013	0	0.87826	0	0.00014	0	0	0	0	0	102	86
V	Node26	0.00066	0.00431	0	0	0.18883	0.00001	0	0	0	0	0.00001	0	0.80613	0	0.00004	0	0	0	0	0	103	87
G	Node26	0	0	0	0	0	0	0.99999	0	0	0	0.00001	0	0	0	0	0	0	0	0	0	104	88
N	Node26	0	0	0	0	0	0	0	0	0	0	0	0	0	0	0	0	0	0	0	1	105	89
I	Node26	0.00061	0.00022	0	0	0.9878	0.00001	0	0	0	0	0	0	0.01136	0	0.00001	0	0	0	0	0	106	90
F	Node26	0.00001	0	0	0	0	0.99992	0	0	0	0	0	0.00007	0	0	0	0	0	0	0	0	107	91
H	Node26	0	0	0	1	0	0	0	0	0	0	0	0	0	0	0	0	0	0	0	0	108	92
P	Node26	0	0	0	0	0	0	0	0	0	0	0	0	0	0	0	0	0	1	0	0	109	93
G	Node26	0	0	0	0	0	0	1	0	0	0	0	0	0	0	0	0	0	0	0	0	110	94
D	Node26	0	0	0	0	0	0	0	0.9996	0.00013	0	0	0	0	0	0.00001	0	0.00002	0	0	0.00024	111	95
F	Node26	0	0	0	0	0	0.99999	0	0	0	0	0	0.00001	0	0	0	0	0	0	0	0	112	96
I	Node26	0.00003	0.00001	0	0	0.9996	0	0	0	0	0	0	0	0.00037	0	0	0	0	0	0	0	113	97
H	Node26	0	0	0	1	0	0	0	0	0	0	0	0	0	0	0	0	0	0	0	0	127	98
T	Node26	0	0	0	0	0	0	0	0	0	0	0.00033	0	0	0	0.51181	0	0.48778	0	0	0.00007	128	99
G	Node26	0	0	0	0	0	0	0.99999	0	0	0	0.00001	0	0	0	0	0	0	0	0	0	129	100
I	Node26	0.00056	0.0002	0	0	0.9926	0.00001	0	0	0	0	0	0	0.00663	0	0.00001	0	0	0	0	0	130	101
W	Node26	0	0	0	0	0	0	0	0	0	0	0	0	0	1	0	0	0	0	0	0	131	102
G	Node26	0	0	0.00001	0	0	0	0.98461	0.00492	0.00004	0	0.00168	0	0	0	0.00002	0	0.00741	0	0	0.00129	132	103
T	Node26	0	0	0	0	0	0	0	0	0	0	0	0	0	0	1	0	0	0	0	0	133	104
L	Node26	0.99975	0.00012	0	0	0.00011	0.00001	0	0	0	0	0	0	0.00001	0	0	0	0	0	0	0	134	105
I	Node26	0.0001	0.00043	0	0	0.999	0	0	0	0	0	0	0	0.00047	0	0	0	0	0	0	0	135	106
N	Node26	0	0	0.00001	0.00001	0	0	0.04833	0.00012	0	0	0.00001	0	0	0	0.00001	0	0.00042	0	0	0.95108	136	107
L	Node26	1	0	0	0	0	0	0	0	0	0	0	0	0	0	0	0	0	0	0	0	137	108
I	Node26	0	0	0	0	0.99997	0	0	0	0	0	0	0	0.00002	0	0	0	0	0	0	0	138	109
P	Node26	0	0	0	0	0	0	0	0	0	0	0	0	0	0	0	0	0	1	0	0	139	110
V	Node26	0.00013	0.00026	0	0	0.00865	0.00001	0	0	0	0.00002	0.00089	0	0.96067	0	0.02935	0	0.00001	0	0	0	140	111
N	Node26	0	0	0	0	0	0	0	0	0	0	0	0	0	0	0	0	0	0	0	1	141	112
V	Node26	0.00011	0.00005	0	0	0.34552	0	0	0	0	0	0	0	0.6543	0	0.00001	0	0	0	0	0	142	113
F	Node26	0	0	0	0	0	0.99997	0	0	0	0	0	0.00002	0	0	0	0	0	0	0	0	143	114
N	Node26	0	0	0.00047	0.00003	0	0	0.00022	0.00015	0	0	0.00003	0	0	0	0.00028	0.00001	0.00734	0	0.00003	0.99145	144	115
S	Node26	0	0	0	0	0	0	0	0	0	0	0	0	0	0	0	0	0.99999	0	0	0	145	116
I	Node26	0.00078	0.00004	0	0	0.99872	0	0	0	0	0	0	0	0.00046	0	0	0	0	0	0	0	146	117
S	Node26	0	0	0	0	0	0	0.00008	0	0	0.00001	0.03986	0	0	0	0.00064	0	0.95936	0.00001	0	0.00002	147	118
S	Node26	0	0	0.00006	0	0	0	0.00004	0.00002	0.00003	0	0.00063	0	0	0	0.00111	0	0.9973	0.00001	0.00002	0.00078	148	119
G	Node26	0	0	0	0	0	0	1	0	0	0	0	0	0	0	0	0	0	0	0	0	149	120
D	Node26	0	0	0	0	0	0	0	0.99999	0	0	0	0	0	0	0	0	0	0	0	0	150	121
M	Node26	0	1	0	0	0	0	0	0	0	0	0	0	0	0	0	0	0	0	0	0	151	122
M	Node26	0	1	0	0	0	0	0	0	0	0	0	0	0	0	0	0	0	0	0	0	152	123
P	Node26	0	0	0	0	0	0	0	0	0	0	0	0	0	0	0	0	0	1	0	0	153	124
I	Node26	0	0	0	0	0.99923	0	0	0	0	0	0	0	0.00076	0	0	0	0	0	0	0	154	125
I	Node26	0	0	0	0	1	0	0	0	0	0	0	0	0	0	0	0	0	0	0	0	155	126
V	Node26	0.00027	0.00001	0	0	0.0007	0.00002	0	0	0	0	0	0	0.99901	0	0	0	0	0	0	0	156	127
F	Node26	0	0	0	0	0	1	0	0	0	0	0	0	0	0	0	0	0	0	0	0	157	128
S	Node26	0	0	0	0	0	0	0	0	0	0	0	0	0	0	0	0	1	0	0	0	158	129
V	Node26	0	0	0	0	0.00018	0	0	0	0	0	0	0	0.99982	0	0	0	0	0	0	0	159	130
F	Node26	0.0058	0.00006	0	0	0.00004	0.99406	0	0	0	0	0	0.00003	0.00001	0	0	0	0	0	0	0	160	131
F	Node26	0	0	0	0	0	1	0	0	0	0	0	0	0	0	0	0	0	0	0	0	161	132
G	Node26	0	0	0	0	0	0	1	0	0	0	0	0	0	0	0	0	0	0	0	0	162	133
L	Node26	0.99993	0.00003	0	0	0.00003	0	0	0	0	0	0	0	0	0	0	0	0	0	0	0	163	134
G	Node26	0	0	0	0	0	0	1	0	0	0	0	0	0	0	0	0	0	0	0	0	164	135
T	Node26	0	0	0	0	0	0	0	0	0	0	0	0	0	0	0.99999	0	0.00001	0	0	0	165	136
A	Node26	0	0	0	0	0	0	0.00002	0	0	0	0.98828	0	0	0	0.00005	0	0.01163	0	0	0	166	137
A	Node26	0	0	0	0	0	0	0.00001	0	0	0	0.99988	0	0.00002	0	0.00001	0	0.00008	0	0	0	167	138
I	Node26	0.00013	0.00005	0	0	0.90289	0	0	0	0	0	0	0	0.09693	0	0	0	0	0	0	0	168	139
E	Node26	0	0	0.0001	0	0	0	0.00117	0.00128	0.99666	0	0.00039	0	0	0	0.00001	0	0.0001	0	0.00023	0.00004	178	140
K	Node26	0	0	0.99971	0	0	0	0	0	0	0	0	0	0	0	0	0.00028	0	0	0.00001	0	179	141
G	Node26	0	0	0	0	0	0	0.99999	0	0	0	0	0	0	0	0	0	0	0	0	0	180	142
K	Node26	0	0.00001	0.95211	0.00001	0	0	0	0	0.00014	0	0.00001	0	0	0	0.00003	0.00075	0.00002	0	0.04683	0.00008	181	143
V	Node26	0.0002	0.00008	0	0	0.02798	0.00001	0	0	0	0	0.00009	0	0.97158	0	0.00005	0	0	0	0	0	182	144
I	Node26	0.00001	0.00001	0	0	0.99978	0	0	0	0	0	0	0	0.0002	0	0	0	0	0	0	0	183	145
V	Node26	0.00046	0.00042	0	0	0.38323	0.00001	0	0	0	0	0.00004	0	0.61347	0	0.00236	0	0	0	0	0	184	146
D	Node26	0	0	0	0	0	0	0	0.99991	0.00005	0	0	0	0	0	0	0	0	0	0	0.00004	185	147
F	Node26	0.01096	0.0002	0	0	0.00015	0.98851	0	0	0	0	0	0.00014	0.00002	0.00001	0	0	0	0	0	0	186	148
L	Node26	0.9126	0.08658	0	0	0.00069	0.00007	0	0	0	0	0	0	0.00006	0	0	0	0	0	0	0	187	149
E	Node26	0	0.00001	0.00189	0.00012	0	0	0.0001	0.01601	0.82134	0	0.00014	0	0	0	0.00028	0.00003	0.00085	0.00001	0.03423	0.12501	188	150
A	Node26	0	0	0	0	0	0	0.00015	0	0	0.00002	0.97131	0	0.00003	0	0.00032	0	0.02816	0.00001	0	0	189	151
V	Node26	0.00013	0.00005	0	0	0.06583	0	0	0	0	0	0.00001	0	0.93395	0	0.00002	0	0	0	0	0	190	152
S	Node26	0	0	0	0	0	0	0	0	0	0	0.00001	0	0	0	0.00001	0	0.99998	0	0	0	191	153
Q	Node26	0	0	0.00001	0	0	0	0	0	0.00013	0	0	0	0	0	0	0	0	0	0.99986	0	192	154
V	Node26	0	0	0	0	0.00031	0	0	0	0	0	0	0	0.99968	0	0	0	0	0	0	0	193	155
M	Node26	0	1	0	0	0	0	0	0	0	0	0	0	0	0	0	0	0	0	0	0	194	156
F	Node26	0	0	0	0	0	1	0	0	0	0	0	0	0	0	0	0	0	0	0	0	195	157
K	Node26	0	0	0.99999	0	0	0	0	0	0	0	0	0	0	0	0	0.00001	0	0	0	0	196	158
I	Node26	0.00003	0.00001	0	0	0.97713	0	0	0	0	0	0	0	0.02283	0	0	0	0	0	0	0	197	159
T	Node26	0	0	0	0	0	0	0	0	0	0	0	0	0	0	1	0	0	0	0	0	198	160
G	Node26	0	0	0	0	0	0	0.99975	0	0	0	0.00002	0	0	0	0	0	0.00002	0	0	0.00021	199	161
W	Node26	0	0	0	0	0	0	0	0	0	0	0	0	0	1	0	0	0	0	0	0	200	162
I	Node26	0.00001	0	0	0	0.99819	0	0	0	0	0	0	0	0.0018	0	0	0	0	0	0	0	201	163
M	Node26	0	1	0	0	0	0	0	0	0	0	0	0	0	0	0	0	0	0	0	0	202	164
K	Node26	0	0	0.99989	0.00001	0	0	0	0	0	0	0	0	0	0	0	0.00006	0	0	0.00002	0.00001	203	165
L	Node26	0.9979	0.00036	0	0	0.00098	0.00002	0	0	0	0	0	0	0.00073	0	0.00001	0	0	0	0	0	204	166
S	Node26	0	0	0	0	0	0	0	0	0	0	0.00002	0	0	0	0	0	0.99998	0	0	0	205	167
P	Node26	0	0	0	0	0	0	0	0	0	0	0	0	0	0	0	0	0	1	0	0	206	168
I	Node26	0.00003	0.00001	0	0	0.99956	0	0	0	0	0	0	0	0.0004	0	0	0	0	0	0	0	207	169
G	Node26	0	0	0	0	0	0	1	0	0	0	0	0	0	0	0	0	0	0	0	0	208	170
V	Node26	0	0	0	0	0	0	0	0	0	0	0	0	1	0	0	0	0	0	0	0	209	171
C	Node26	0	0	0	0	0	0	0	0	0	1	0	0	0	0	0	0	0	0	0	0	210	172
A	Node26	0	0	0	0	0	0	0	0	0	0	1	0	0	0	0	0	0	0	0	0	211	173
L	Node26	1	0	0	0	0	0	0	0	0	0	0	0	0	0	0	0	0	0	0	0	212	174
I	Node26	0	0	0	0	0.99997	0	0	0	0	0	0	0	0.00002	0	0	0	0	0	0	0	213	175
G	Node26	0	0	0	0	0	0	1	0	0	0	0	0	0	0	0	0	0	0	0	0	214	176
V	Node26	0	0	0	0	0.00079	0	0	0	0	0	0.00001	0	0.99919	0	0	0	0	0	0	0	215	177
T	Node26	0	0	0	0	0	0	0	0	0	0	0	0	0	0	1	0	0	0	0	0	216	178
L	Node26	1	0	0	0	0	0	0	0	0	0	0	0	0	0	0	0	0	0	0	0	217	179
A	Node26	0	0	0	0	0	0	0	0	0	0	1	0	0	0	0	0	0	0	0	0	218	180
E	Node26	0	0	0	0	0	0	0	0	1	0	0	0	0	0	0	0	0	0	0	0	219	181
L	Node26	0.99998	0.00002	0	0	0	0	0	0	0	0	0	0	0	0	0	0	0	0	0	0	220	182
G	Node26	0	0	0	0	0	0	1	0	0	0	0	0	0	0	0	0	0	0	0	0	221	183
I	Node26	0.10745	0.00517	0	0	0.46415	0.00035	0	0	0	0.00001	0.00011	0	0.42261	0	0.00014	0	0	0	0	0	222	184
S	Node26	0	0	0.00002	0	0	0	0.00009	0.00001	0	0.00002	0.00118	0	0	0	0.00198	0	0.99626	0.00001	0.00001	0.00041	223	185
A	Node26	0	0	0	0	0	0	0	0	0	0	1	0	0	0	0	0	0	0	0	0	224	186
L	Node26	1	0	0	0	0	0	0	0	0	0	0	0	0	0	0	0	0	0	0	0	225	187
A	Node26	0.00097	0.0011	0.00001	0	0.00182	0.00003	0.00006	0	0.00001	0.00007	0.9714	0	0.0228	0	0.00107	0	0.0006	0.00003	0.00002	0	226	188
P	Node26	0	0	0	0	0	0	0	0	0	0	0	0	0	0	0	0	0	1	0	0	227	189
L	Node26	1	0	0	0	0	0	0	0	0	0	0	0	0	0	0	0	0	0	0	0	228	190
S	Node26	0	0	0	0	0	0	0.01054	0.00001	0	0.00001	0.00122	0	0	0	0.00012	0	0.9879	0	0	0.00019	229	191
Y	Node26	0	0	0	0	0	0.00001	0	0	0	0	0	0.99999	0	0	0	0	0	0	0	0	230	192
F	Node26	0	0	0	0	0	1	0	0	0	0	0	0	0	0	0	0	0	0	0	0	231	193
V	Node26	0	0	0	0	0.00007	0	0	0	0	0	0	0	0.99993	0	0	0	0	0	0	0	232	194
L	Node26	0.97858	0.00876	0	0	0.00819	0.00141	0.00001	0	0	0.00001	0.00021	0	0.00275	0	0.00003	0	0.00001	0	0.00001	0	233	195
L	Node26	0.99994	0.00003	0	0	0.00003	0	0	0	0	0	0	0	0	0	0	0	0	0	0	0	234	196
T	Node26	0	0	0	0	0	0	0	0	0	0	0	0	0	0	1	0	0	0	0	0	235	197
Y	Node26	0	0	0	0	0	0	0	0	0	0	0	1	0	0	0	0	0	0	0	0	236	198
L	Node26	0.67449	0.03093	0.00002	0.00001	0.04972	0.00186	0.00003	0	0.00001	0.00026	0.07451	0.00002	0.16594	0.00001	0.00164	0.00001	0.00038	0.00006	0.0001	0	237	199
T	Node26	0	0	0	0	0	0	0	0	0	0	0	0	0	0	0.99999	0	0.00001	0	0	0	238	200
M	Node26	0	1	0	0	0	0	0	0	0	0	0	0	0	0	0	0	0	0	0	0	239	201
M	Node26	0.03564	0.60152	0.00008	0	0.14568	0.00109	0.00004	0	0.00001	0.00021	0.06698	0.00002	0.1408	0	0.00732	0.00002	0.00041	0.00002	0.00015	0.00002	240	202
I	Node26	0.00048	0.00019	0	0	0.79755	0.00001	0	0	0	0	0	0	0.20174	0	0.00002	0	0	0	0	0	241	203
F	Node26	0	0	0	0	0	1	0	0	0	0	0	0	0	0	0	0	0	0	0	0	242	204
V	Node26	0	0	0	0	0.00062	0	0	0	0	0	0.00001	0	0.99936	0	0	0	0	0	0	0	243	205
L	Node26	0.91772	0.00738	0	0	0.06936	0.00067	0	0	0	0	0.00001	0	0.00484	0	0.00002	0	0	0	0	0	244	206
V	Node26	0.00002	0.00001	0	0	0.00249	0	0	0	0	0	0.00003	0	0.99744	0	0.00001	0	0	0	0	0	245	207
V	Node26	0	0	0	0	0.00282	0	0	0	0	0	0	0	0.99717	0	0	0	0	0	0	0	246	208
M	Node26	0.00001	0.99999	0	0	0	0	0	0	0	0	0	0	0	0	0	0	0	0	0	0	247	209
G	Node26	0	0	0	0	0	0	0.99999	0	0	0	0.00001	0	0	0	0	0	0	0	0	0	248	210
A	Node26	0.36067	0.05251	0.00021	0.00006	0.04299	0.00654	0.00802	0.00001	0.0001	0.00163	0.41395	0.00012	0.09449	0.00005	0.00751	0.00013	0.00954	0.00046	0.00083	0.00018	249	211
A	Node26	0	0.00001	0	0	0.00001	0	0	0	0	0.00001	0.98737	0	0.01249	0	0.00007	0	0.00002	0	0	0	250	212
A	Node26	0	0	0	0	0	0	0	0	0	0	0.99998	0	0	0	0	0	0.00001	0	0	0	251	213
R	Node26	0	0	0.00002	0	0	0	0	0	0	0	0	0	0	0	0	0.99998	0	0	0	0	252	214
F	Node26	0.17462	0.05158	0.01035	0.00737	0.12697	0.25334	0.02148	0.00365	0.00481	0.0047	0.04536	0.0991	0.09887	0.01215	0.03083	0.00459	0.02478	0.00876	0.00756	0.00915		215
I	Node26	0.08617	0.00574	0	0	0.88525	0.00036	0	0	0	0	0.00001	0	0.02242	0	0.00005	0	0	0	0	0	253	216
F	Node26	0.00001	0	0	0	0	0.99992	0	0	0	0	0	0.00007	0	0	0	0	0	0	0	0	254	217
G	Node26	0	0	0	0.00002	0	0	0.99982	0	0	0	0.00006	0	0	0	0	0	0.00005	0	0	0.00005	255	218
F	Node26	0.00001	0	0	0	0	0.99996	0	0	0	0	0	0.00003	0	0	0	0	0	0	0	0	256	219
R	Node26	0	0	0.27493	0	0	0	0	0	0	0	0	0	0	0	0	0.72502	0	0	0.00003	0.00001	257	220
I	Node26	0.00043	0.00002	0	0	0.99911	0	0	0	0	0	0	0	0.00043	0	0	0	0	0	0	0	258	221
T	Node26	0.00059	0.00251	0.00004	0.00004	0.00144	0.00352	0.00003	0	0.00001	0.00025	0.00374	0.00022	0.00297	0.00001	0.91322	0.00001	0.07092	0.00004	0.00004	0.00038	259	222
D	Node26	0	0	0	0	0	0	0	0.99953	0.00014	0	0	0	0	0	0.00001	0	0.00003	0	0	0.00029	260	223
L	Node26	0.99996	0.00002	0	0	0.00002	0	0	0	0	0	0	0	0	0	0	0	0	0	0	0	261	224
L	Node26	0.99978	0.00011	0	0	0.00009	0.00001	0	0	0	0	0	0	0.00001	0	0	0	0	0	0	0	262	225
K	Node26	0	0	0.9981	0	0	0	0	0	0	0	0	0	0	0	0	0.00187	0	0	0.00002	0.00001	263	226
V	Node26	0.00001	0.00001	0	0	0.00166	0	0	0	0	0	0.00002	0	0.9983	0	0.00001	0	0	0	0	0	264	227
V	Node26	0.00002	0.00001	0	0	0.03504	0	0	0	0	0	0	0	0.96492	0	0	0	0	0	0	0	265	228
K	Node26	0	0	1	0	0	0	0	0	0	0	0	0	0	0	0	0	0	0	0	0	266	229
E	Node26	0	0	0	0	0	0	0	0.00013	0.99987	0	0	0	0	0	0	0	0	0	0	0	267	230
E	Node26	0	0	0	0	0	0	0	0	1	0	0	0	0	0	0	0	0	0	0	0	268	231
A	Node26	0	0	0	0	0	0	0	0	0	0	0.9999	0	0.00009	0	0	0	0.00001	0	0	0	269	232
V	Node26	0.00008	0.00003	0	0	0.05328	0	0	0	0	0	0.00001	0	0.94658	0	0.00001	0	0	0	0	0	270	233
L	Node26	1	0	0	0	0	0	0	0	0	0	0	0	0	0	0	0	0	0	0	0	271	234
A	Node26	0	0	0	0	0	0	0	0	0	0	1	0	0	0	0	0	0	0	0	0	272	235
F	Node26	0	0	0	0	0	1	0	0	0	0	0	0	0	0	0	0	0	0	0	0	273	236
S	Node26	0	0	0	0	0	0	0	0	0	0	0	0	0	0	0	0	1	0	0	0	274	237
T	Node26	0	0	0	0	0	0	0	0	0	0	0	0	0	0	1	0	0	0	0	0	275	238
A	Node26	0	0	0	0	0	0	0	0	0	0	1	0	0	0	0	0	0	0	0	0	276	239
S	Node26	0	0	0	0	0	0	0	0	0	0	0	0	0	0	0	0	1	0	0	0	277	240
S	Node26	0	0	0	0	0	0	0	0	0	0	0	0	0	0	0	0	1	0	0	0	278	241
E	Node26	0	0	0	0	0	0	0	0	1	0	0	0	0	0	0	0	0	0	0	0	279	242
A	Node26	0	0	0	0	0	0	0	0	0	0	1	0	0	0	0	0	0	0	0	0	280	243
A	Node26	0	0	0	0	0	0	0	0	0	0	0.99999	0	0.00001	0	0	0	0	0	0	0	281	244
L	Node26	1	0	0	0	0	0	0	0	0	0	0	0	0	0	0	0	0	0	0	0	282	245
P	Node26	0	0	0	0	0	0	0	0	0	0	0	0	0	0	0	0	0	1	0	0	283	246
R	Node26	0	0	0.00656	0	0	0	0	0	0	0	0	0	0	0	0	0.99343	0	0	0.00001	0	284	247
N	Node26	0	0.00005	0.00001	0.00001	0	0	0.00001	0.00002	0	0	0.00001	0	0	0	0.00029	0	0.0217	0	0.00001	0.97789	285	248
I	Node26	0	0	0	0	0.99997	0	0	0	0	0	0	0	0.00002	0	0	0	0	0	0	0	286	249
D	Node26	0	0	0	0	0	0	0	0.99984	0.00014	0	0	0	0	0	0	0	0	0	0	0.00002	287	250
K	Node26	0	0	0.9999	0	0	0	0	0	0	0	0	0	0	0	0	0.0001	0	0	0	0	288	251
M	Node26	0	1	0	0	0	0	0	0	0	0	0	0	0	0	0	0	0	0	0	0	289	252
S	Node26	0.00001	0.00009	0.00039	0.00011	0	0	0.00009	0.01043	0.00106	0.00001	0.00367	0	0.00003	0	0.41739	0.00005	0.53326	0.00008	0.0237	0.00964	290	253
K	Node26	0	0	0.99993	0	0	0	0	0	0	0	0	0	0	0	0	0.00006	0	0	0.00001	0	291	254
N	Node26	0.04618	0.02095	0.07709	0.0141	0.04749	0.02327	0.1289	0.068	0.03135	0.00417	0.08675	0.01172	0.04799	0.00157	0.07166	0.01996	0.09334	0.02067	0.02816	0.15667		255
F	Node26	0	0	0	0	0	0.99999	0	0	0	0	0	0.00001	0	0	0	0	0	0	0	0	292	256
G	Node26	0	0	0	0	0	0	1	0	0	0	0	0	0	0	0	0	0	0	0	0	293	257
V	Node26	0	0	0	0	0.00006	0	0	0	0	0	0	0	0.99994	0	0	0	0	0	0	0	294	258
S	Node26	0	0	0	0	0	0	0	0	0	0	0.00001	0	0	0	0.00002	0	0.99997	0	0	0	295	259
P	Node26	0	0	0	0	0	0	0	0	0	0	0	0	0	0	0	0	0.00002	0.99993	0.00004	0	296	260
S	Node26	0	0	0	0	0	0	0	0	0	0	0.00003	0	0	0	0.00004	0	0.99993	0	0	0	297	261
I	Node26	0	0	0	0	0.99997	0	0	0	0	0	0	0	0.00002	0	0	0	0	0	0	0	298	262
V	Node26	0	0	0	0	0.00007	0	0	0	0	0	0	0	0.99993	0	0	0	0	0	0	0	299	263
S	Node26	0	0	0	0	0	0	0	0	0	0	0	0	0	0	0	0	1	0	0	0	300	264
F	Node26	0	0	0	0	0	1	0	0	0	0	0	0	0	0	0	0	0	0	0	0	301	265
V	Node26	0	0	0	0	0	0	0	0	0	0	0	0	1	0	0	0	0	0	0	0	302	266
I	Node26	0	0	0	0	0.99997	0	0	0	0	0	0	0	0.00003	0	0	0	0	0	0	0	303	267
P	Node26	0	0	0	0	0	0	0	0	0	0	0	0	0	0	0	0	0	1	0	0	304	268
T	Node26	0	0	0	0	0	0	0	0	0	0	0	0	0	0	1	0	0	0	0	0	305	269
G	Node26	0	0	0	0	0	0	1	0	0	0	0	0	0	0	0	0	0	0	0	0	306	270
Y	Node26	0	0	0	0	0	0	0	0	0	0	0	1	0	0	0	0	0	0	0	0	307	271
T	Node26	0	0	0	0	0	0	0	0	0	0	0	0	0	0	1	0	0	0	0	0	308	272
F	Node26	0	0	0	0	0	1	0	0	0	0	0	0	0	0	0	0	0	0	0	0	309	273
N	Node26	0	0	0	0	0	0	0	0	0	0	0	0	0	0	0	0	0	0	0	1	310	274
L	Node26	1	0	0	0	0	0	0	0	0	0	0	0	0	0	0	0	0	0	0	0	311	275
D	Node26	0	0	0	0	0	0	0	1	0	0	0	0	0	0	0	0	0	0	0	0	312	276
G	Node26	0	0	0	0	0	0	1	0	0	0	0	0	0	0	0	0	0	0	0	0	313	277
S	Node26	0	0	0	0	0	0	0	0	0	0	0	0	0	0	0	0	1	0	0	0	314	278
A	Node26	0	0	0	0	0	0	0	0	0	0	1	0	0	0	0	0	0	0	0	0	315	279
I	Node26	0	0	0	0	0.99999	0	0	0	0	0	0	0	0.00001	0	0	0	0	0	0	0	316	280
Y	Node26	0	0	0	0	0	0	0	0	0	0	0	1	0	0	0	0	0	0	0	0	317	281
Q	Node26	0	0	0	0	0	0	0	0	0	0	0	0	0	0	0	0	0	0	1	0	318	282
S	Node26	0	0	0	0	0	0	0	0	0	0	0	0	0	0	0	0	1	0	0	0	319	283
L	Node26	0.99999	0.00001	0	0	0.00001	0	0	0	0	0	0	0	0	0	0	0	0	0	0	0	320	284
A	Node26	0	0	0	0	0	0	0	0	0	0	1	0	0	0	0	0	0	0	0	0	321	285
A	Node26	0	0	0	0	0	0	0	0	0	0	1	0	0	0	0	0	0	0	0	0	322	286
L	Node26	0.99994	0.00003	0	0	0.00003	0	0	0	0	0	0	0	0	0	0	0	0	0	0	0	323	287
F	Node26	0	0	0	0	0	1	0	0	0	0	0	0	0	0	0	0	0	0	0	0	324	288
L	Node26	1	0	0	0	0	0	0	0	0	0	0	0	0	0	0	0	0	0	0	0	325	289
A	Node26	0	0	0	0	0	0	0	0	0	0	1	0	0	0	0	0	0	0	0	0	326	290
Q	Node26	0	0	0	0	0	0	0	0	0	0	0	0	0	0	0	0	0	0	1	0	327	291
A	Node26	0	0	0	0	0	0	0	0	0	0	1	0	0	0	0	0	0	0	0	0	328	292
Y	Node26	0	0	0	0	0	0	0	0	0	0	0	1	0	0	0	0	0	0	0	0	329	293
G	Node26	0	0	0	0	0	0	0.99999	0	0	0	0	0	0	0	0	0	0	0	0	0	330	294
I	Node26	0.00003	0.00001	0	0	0.99961	0	0	0	0	0	0	0	0.00035	0	0	0	0	0	0	0	331	295
H	Node26	0	0	0	1	0	0	0	0	0	0	0	0	0	0	0	0	0	0	0	0	332	296
L	Node26	0.99999	0.00001	0	0	0	0	0	0	0	0	0	0	0	0	0	0	0	0	0	0	333	297
S	Node26	0	0	0	0	0	0	0	0	0	0	0.00002	0	0	0	0.00076	0	0.99921	0	0	0	334	298
I	Node26	0.0233	0.00138	0	0	0.96617	0.00007	0	0	0	0	0	0	0.00906	0	0.00001	0	0	0	0	0	335	299
G	Node26	0	0	0	0	0	0	0.99975	0	0	0	0.00016	0	0	0	0	0	0.00006	0	0	0.00002	336	300
Q	Node26	0	0	0	0.00012	0	0	0	0	0	0	0	0	0	0	0	0	0	0	0.99987	0	337	301
Q	Node26	0	0	0	0	0	0	0	0	0	0	0	0	0	0	0	0	0	0	1	0	338	302
I	Node26	0.08057	0.00153	0	0	0.9105	0.00008	0	0	0	0	0	0	0.00732	0	0.00001	0	0	0	0	0	339	303
T	Node26	0	0	0	0	0	0	0	0	0	0	0	0	0	0	0.99998	0	0.00002	0	0	0	340	304
L	Node26	1	0	0	0	0	0	0	0	0	0	0	0	0	0	0	0	0	0	0	0	341	305
L	Node26	0.99961	0.00006	0	0	0.00018	0	0	0	0	0	0	0	0.00015	0	0	0	0	0	0	0	342	306
V	Node26	0.00009	0.00004	0	0	0.05539	0	0	0	0	0	0.00001	0	0.94446	0	0.00001	0	0	0	0	0	343	307
A	Node26	0.00007	0.0004	0.00001	0	0.00057	0	0.00001	0	0.00001	0.00007	0.43502	0	0.3383	0	0.22502	0	0.00049	0.00002	0.00001	0	344	308
L	Node26	1	0	0	0	0	0	0	0	0	0	0	0	0	0	0	0	0	0	0	0	345	309
M	Node26	0	1	0	0	0	0	0	0	0	0	0	0	0	0	0	0	0	0	0	0	346	310
I	Node26	0.00001	0	0	0	0.99991	0	0	0	0	0	0	0	0.00008	0	0	0	0	0	0	0	347	311
T	Node26	0	0	0	0	0	0	0	0	0	0	0	0	0	0	1	0	0	0	0	0	348	312
S	Node26	0	0	0	0	0	0	0	0	0	0	0	0	0	0	0	0	1	0	0	0	349	313
K	Node26	0	0	1	0	0	0	0	0	0	0	0	0	0	0	0	0	0	0	0	0	350	314
G	Node26	0	0	0	0	0	0	1	0	0	0	0	0	0	0	0	0	0	0	0	0	351	315
M	Node26	0	1	0	0	0	0	0	0	0	0	0	0	0	0	0	0	0	0	0	0	352	316
A	Node26	0	0	0	0	0	0	0	0	0	0	1	0	0	0	0	0	0	0	0	0	353	317
G	Node26	0	0	0	0	0	0	1	0	0	0	0	0	0	0	0	0	0	0	0	0	354	318
V	Node26	0	0	0	0	0	0	0	0	0	0	0	0	1	0	0	0	0	0	0	0	355	319
P	Node26	0	0	0	0	0	0	0	0	0	0	0	0	0	0	0	0	0	1	0	0	356	320
G	Node26	0	0	0	0	0	0	1	0	0	0	0	0	0	0	0	0	0	0	0	0	357	321
A	Node26	0	0	0	0	0	0	0	0	0	0	1	0	0	0	0	0	0	0	0	0	358	322
S	Node26	0	0	0	0	0	0	0	0	0	0	0	0	0	0	0	0	1	0	0	0	359	323
F	Node26	0	0	0	0	0	1	0	0	0	0	0	0	0	0	0	0	0	0	0	0	360	324
V	Node26	0	0	0	0	0.00001	0	0	0	0	0	0	0	0.99999	0	0	0	0	0	0	0	361	325
V	Node26	0	0	0	0	0	0	0	0	0	0	0	0	1	0	0	0	0	0	0	0	362	326
L	Node26	1	0	0	0	0	0	0	0	0	0	0	0	0	0	0	0	0	0	0	0	363	327
L	Node26	1	0	0	0	0	0	0	0	0	0	0	0	0	0	0	0	0	0	0	0	364	328
A	Node26	0	0	0	0	0	0	0	0	0	0	1	0	0	0	0	0	0	0	0	0	365	329
T	Node26	0	0	0	0	0	0	0	0	0	0	0	0	0	0	1	0	0	0	0	0	366	330
V	Node26	0.00255	0.00002	0	0	0.00509	0	0	0	0	0	0	0	0.99233	0	0	0	0	0	0	0	367	331
S	Node26	0	0	0	0	0	0	0	0	0	0	0.00001	0	0	0	0.00002	0	0.99996	0	0	0	368	332
T	Node26	0	0	0	0	0	0	0	0	0	0	0	0	0	0	0.99999	0	0.00001	0	0	0	369	333
V	Node26	0.00001	0.00001	0	0	0.02891	0	0	0	0	0	0	0	0.97106	0	0	0	0	0	0	0	370	334
G	Node26	0	0	0	0	0	0	0.99602	0.00001	0	0	0.00002	0	0	0	0	0	0.00008	0	0	0.00387	371	335
A	Node26	0.04016	0.0224	0.03082	0.0048	0.05136	0.01592	0.09323	0.05478	0.03007	0.00524	0.16357	0.00535	0.06408	0.00092	0.15889	0.00844	0.15599	0.02282	0.0176	0.05354		336
I	Node26	0.00002	0.00001	0	0	0.97168	0	0	0	0	0	0	0	0.02829	0	0	0	0	0	0	0	372	337
P	Node26	0	0	0	0	0	0	0	0	0	0	0	0	0	0	0	0	0	1	0	0	373	338
I	Node26	0.0053	0.12554	0	0	0.48986	0.00009	0	0	0	0	0.00006	0	0.37889	0	0.00025	0	0	0	0	0	374	339
S	Node26	0	0	0	0	0	0	0	0	0	0	0	0	0	0	0.00001	0	0.99999	0	0	0	375	340
A	Node26	0.09216	0.03333	0.04214	0.00647	0.08999	0.04427	0.10885	0.02653	0.0253	0.00523	0.11042	0.01389	0.08558	0.00309	0.06475	0.01448	0.0746	0.10088	0.02082	0.03724	378	341
V	Node26	0.12608	0.04313	0.00874	0.00124	0.2356	0.03734	0.01644	0.00237	0.00485	0.0039	0.0699	0.00655	0.35675	0.00126	0.04473	0.00301	0.01974	0.00793	0.00516	0.00529	379	342
A	Node26	0.05404	0.02461	0.0202	0.00261	0.06053	0.02173	0.1064	0.0107	0.01593	0.00589	0.37767	0.00589	0.08405	0.00128	0.06063	0.00668	0.08803	0.02457	0.01268	0.01587	380	343
A	Node26	0.0952	0.03556	0.03006	0.00429	0.09601	0.04301	0.11455	0.01623	0.02016	0.00621	0.20042	0.01219	0.09917	0.00274	0.0651	0.01046	0.07876	0.03018	0.01671	0.02301	381	344
G	Node26	0	0	0	0	0	0	1	0	0	0	0	0	0	0	0	0	0	0	0	0	382	345
L	Node26	0.98969	0.01023	0	0	0.00007	0.00001	0	0	0	0	0	0	0	0	0	0	0	0	0	0	383	346
T	Node26	0	0	0	0	0	0	0	0	0	0	0	0	0	0	1	0	0	0	0	0	384	347
F	Node26	0	0	0	0	0	1	0	0	0	0	0	0	0	0	0	0	0	0	0	0	385	348
I	Node26	0	0	0	0	0.99999	0	0	0	0	0	0	0	0.00001	0	0	0	0	0	0	0	386	349
A	Node26	0	0	0	0	0	0	0	0	0	0	1	0	0	0	0	0	0	0	0	0	387	350
G	Node26	0	0	0	0	0	0	1	0	0	0	0	0	0	0	0	0	0	0	0	0	388	351
I	Node26	0	0	0	0	0.99999	0	0	0	0	0	0	0	0.00001	0	0	0	0	0	0	0	389	352
D	Node26	0	0	0	0	0	0	0	1	0	0	0	0	0	0	0	0	0	0	0	0	390	353
R	Node26	0	0	0	0	0	0	0	0	0	0	0	0	0	0	0	1	0	0	0	0	391	354
F	Node26	0	0	0	0	0	1	0	0	0	0	0	0	0	0	0	0	0	0	0	0	392	355
I	Node26	0.00001	0	0	0	0.98793	0	0	0	0	0	0	0	0.01206	0	0	0	0	0	0	0	393	356
D	Node26	0	0	0	0	0	0	0	1	0	0	0	0	0	0	0	0	0	0	0	0	394	357
M	Node26	0	1	0	0	0	0	0	0	0	0	0	0	0	0	0	0	0	0	0	0	395	358
A	Node26	0	0	0	0	0	0	0.01104	0	0	0	0.98865	0	0.00001	0	0.00001	0	0.00029	0	0	0	396	359
R	Node26	0	0	0	0	0	0	0	0	0	0	0	0	0	0	0	1	0	0	0	0	397	360
T	Node26	0	0	0	0	0	0	0	0	0	0	0	0	0	0	1	0	0	0	0	0	398	361
A	Node26	0	0	0	0	0	0	0	0	0	0	0.99999	0	0	0	0	0	0.00001	0	0	0	399	362
V	Node26	0	0	0	0	0.00002	0	0	0	0	0	0	0	0.99998	0	0	0	0	0	0	0	400	363
N	Node26	0	0	0	0	0	0	0	0	0	0	0	0	0	0	0	0	0	0	0	1	401	364
V	Node26	0	0	0	0	0.00001	0	0	0	0	0	0	0	0.99999	0	0	0	0	0	0	0	402	365
I	Node26	0.00003	0.00001	0	0	0.99639	0	0	0	0	0	0	0	0.00358	0	0	0	0	0	0	0	403	366
G	Node26	0	0	0	0	0	0	1	0	0	0	0	0	0	0	0	0	0	0	0	0	404	367
N	Node26	0	0	0	0	0	0	0	0	0	0	0	0	0	0	0	0	0	0	0	1	405	368
S	Node26	0	0	0	0	0	0	0	0	0	0	0	0	0	0	0	0	1	0	0	0	406	369
L	Node26	1	0	0	0	0	0	0	0	0	0	0	0	0	0	0	0	0	0	0	0	407	370
A	Node26	0	0	0	0	0	0	0	0	0	0	1	0	0	0	0	0	0	0	0	0	408	371
T	Node26	0	0	0	0	0	0	0	0	0	0	0	0	0	0	0.99999	0	0.00001	0	0	0	409	372
V	Node26	0.00015	0.00001	0	0	0.00136	0	0	0	0	0	0.00001	0	0.99848	0	0	0	0	0	0	0	410	373
I	Node26	0.00005	0.00002	0	0	0.96071	0	0	0	0	0	0	0	0.03922	0	0	0	0	0	0	0	411	374
I	Node26	0	0	0	0	0.99996	0	0	0	0	0	0	0	0.00003	0	0	0	0	0	0	0	412	375
G	Node26	0	0	0	0	0	0	1	0	0	0	0	0	0	0	0	0	0	0	0	0	413	376
K	Node26	0	0	0.99999	0	0	0	0	0	0	0	0	0	0	0	0	0.00001	0	0	0	0	414	377
S	Node26	0	0	0	0	0	0	0	0	0	0	0.00001	0	0	0	0.00002	0	0.99996	0	0	0	415	378
E	Node26	0	0	0	0	0	0	0	0	1	0	0	0	0	0	0	0	0	0	0	0	416	379
N	Node26	0	0.00001	0.03014	0.00813	0	0	0.00006	0.00018	0.00002	0	0.00001	0.00001	0	0	0.00024	0.00018	0.0006	0	0.00053	0.95988	417	380
E	Node26	0	0	0	0	0	0	0	0.00001	0.99999	0	0	0	0	0	0	0	0	0	0	0	418	381
M	Node25	0	1	0	0	0	0	0	0	0	0	0	0	0	0	0	0	0	0	0	0	1	1
S	Node25	0	0	0	0	0	0	0	0	0	0	0.00005	0	0	0	0.00485	0	0.99509	0	0	0.00001	11	2
L	Node25	1	0	0	0	0	0	0	0	0	0	0	0	0	0	0	0	0	0	0	0	12	3
G	Node25	0	0	0	0	0	0	1	0	0	0	0	0	0	0	0	0	0	0	0	0	13	4
W	Node25	0.00001	0.00001	0	0	0	0.00005	0.00001	0	0	0	0.0001	0.00002	0	0.99978	0	0	0.00001	0	0	0	14	5
Q	Node25	0	0	0	0	0	0	0	0	0	0	0	0	0	0	0	0	0	0	1	0	15	6
I	Node25	0	0	0	0	1	0	0	0	0	0	0	0	0	0	0	0	0	0	0	0	16	7
L	Node25	0.94971	0.00283	0	0	0.00548	0.03904	0	0	0	0	0.00001	0.00002	0.00289	0	0	0	0	0	0	0	17	8
I	Node25	0.00034	0.00013	0	0	0.97922	0.00001	0	0	0	0	0	0	0.0203	0	0.00001	0	0	0	0	0	18	9
G	Node25	0	0	0	0	0	0	1	0	0	0	0	0	0	0	0	0	0	0	0	0	19	10
L	Node25	1	0	0	0	0	0	0	0	0	0	0	0	0	0	0	0	0	0	0	0	20	11
I	Node25	0.00358	0.00109	0	0	0.92335	0.00099	0	0	0	0	0.00001	0	0.07094	0	0.00005	0	0	0	0	0	21	12
L	Node25	0.99985	0.00008	0	0	0.00006	0.00001	0	0	0	0	0	0	0	0	0	0	0	0	0	0	22	13
G	Node25	0	0	0	0	0	0	1	0	0	0	0	0	0	0	0	0	0	0	0	0	23	14
I	Node25	0.00006	0.00002	0	0	0.99917	0	0	0	0	0	0	0	0.00075	0	0	0	0	0	0	0	24	15
I	Node25	0.00409	0.00138	0	0	0.95573	0.0001	0	0	0	0	0.00001	0	0.03864	0	0.00006	0	0	0	0	0	25	16
L	Node25	0.99974	0.00012	0	0	0.0001	0.00003	0	0	0	0	0	0	0.00001	0	0	0	0	0	0	0	26	17
G	Node25	0	0	0	0	0	0	1	0	0	0	0	0	0	0	0	0	0	0	0	0	27	18
I	Node25	0.0504	0.01338	0.00001	0	0.66569	0.00024	0	0	0	0.00003	0.00075	0	0.22843	0	0.04096	0	0.00007	0.00001	0.00001	0.00001	28	19
V	Node25	0.00121	0.00047	0	0	0.3045	0.00003	0	0	0	0	0.00009	0	0.69357	0	0.00012	0	0	0	0	0	29	20
F	Node25	0	0	0	0	0	0.99998	0	0	0	0	0	0.00002	0	0	0	0	0	0	0	0	30	21
Y	Node25	0	0	0	0	0	0.00001	0	0	0	0	0	0.99999	0	0	0	0	0	0	0	0	31	22
A	Node25	0	0	0	0	0	0	0.00007	0	0	0.00001	0.99939	0	0.00009	0	0.00005	0	0.00038	0	0	0	39	23
I	Node25	0.00026	0.00009	0	0	0.99659	0	0	0	0	0	0	0	0.00305	0	0	0	0	0	0	0	40	24
T	Node25	0	0.00002	0.00001	0	0.00002	0	0	0	0	0	0.00009	0	0.00007	0	0.99873	0	0.00104	0	0	0.00003	41	25
A	Node25	0.00008	0.00016	0	0	0.00025	0.00001	0.00008	0	0.00001	0.00009	0.96776	0	0.03011	0	0.00089	0	0.00052	0.00002	0.00001	0	42	26
M	Node25	0.00001	0.99999	0	0	0	0	0	0	0	0	0	0	0	0	0	0	0	0	0	0	43	27
Q	Node25	0	0	0	0	0	0	0	0	0	0	0	0	0	0	0	0	0	0	0.99999	0	44	28
S	Node25	0	0	0	0	0	0	0.00001	0.00001	0	0	0.00002	0	0	0	0.00014	0	0.99294	0	0	0.00687	45	29
I	Node25	0.04708	0.00121	0	0	0.86799	0.00007	0	0	0	0	0.00001	0	0.08363	0	0.00002	0	0	0	0	0	46	30
G	Node25	0	0	0	0	0	0	1	0	0	0	0	0	0	0	0	0	0	0	0	0	47	31
T	Node25	0	0	0	0	0	0	0	0	0	0	0	0	0	0	0.99996	0	0.00004	0	0	0	48	32
M	Node25	0.00004	0.99983	0	0	0.00013	0	0	0	0	0	0	0	0	0	0	0	0	0	0	0	49	33
F	Node25	0	0	0	0	0	1	0	0	0	0	0	0	0	0	0	0	0	0	0	0	50	34
I	Node25	0	0	0	0	0.99994	0	0	0	0	0	0	0	0.00006	0	0	0	0	0	0	0	51	35
R	Node25	0	0	0.00016	0	0	0	0.00001	0	0	0	0.00001	0	0	0	0.00001	0.999	0.00077	0	0.00002	0.00001	52	36
L	Node25	0.99999	0.00001	0	0	0	0	0	0	0	0	0	0	0	0	0	0	0	0	0	0	53	37
I	Node25	0	0	0	0	1	0	0	0	0	0	0	0	0	0	0	0	0	0	0	0	54	38
Q	Node25	0	0	0	0	0	0	0	0	0	0	0	0	0	0	0	0	0	0	1	0	55	39
M	Node25	0	1	0	0	0	0	0	0	0	0	0	0	0	0	0	0	0	0	0	0	56	40
I	Node25	0	0	0	0	0.99994	0	0	0	0	0	0	0	0.00005	0	0	0	0	0	0	0	57	41
V	Node25	0	0	0	0	0	0	0	0	0	0	0	0	1	0	0	0	0	0	0	0	58	42
I	Node25	0.02806	0.00051	0	0	0.92949	0.00002	0	0	0	0	0	0	0.04191	0	0	0	0	0	0	0	59	43
P	Node25	0	0	0	0	0	0	0	0	0	0	0	0	0	0	0	0	0	1	0	0	60	44
I	Node25	0	0	0	0	1	0	0	0	0	0	0	0	0	0	0	0	0	0	0	0	61	45
V	Node25	0	0	0	0	0.00001	0	0	0	0	0	0	0	0.99999	0	0	0	0	0	0	0	62	46
V	Node25	0.00011	0.00004	0	0	0.37021	0	0	0	0	0	0	0	0.62962	0	0.00001	0	0	0	0	0	63	47
S	Node25	0	0	0	0	0	0	0	0	0	0	0.00001	0	0	0	0.00001	0	0.99998	0	0	0	64	48
C	Node25	0	0	0	0	0	0	0	0	0	1	0	0	0	0	0	0	0	0	0	0	65	49
L	Node25	1	0	0	0	0	0	0	0	0	0	0	0	0	0	0	0	0	0	0	0	66	50
T	Node25	0	0	0	0	0	0	0	0	0	0	0	0	0	0	1	0	0	0	0	0	67	51
V	Node25	0	0	0	0	0.00022	0	0	0	0	0	0	0	0.99978	0	0	0	0	0	0	0	68	52
G	Node25	0	0	0	0	0	0	1	0	0	0	0	0	0	0	0	0	0	0	0	0	69	53
I	Node25	0	0	0	0	0.99998	0	0	0	0	0	0	0	0.00001	0	0	0	0	0	0	0	70	54
A	Node25	0	0	0	0	0	0	0	0	0	0	1	0	0	0	0	0	0	0	0	0	71	55
N	Node25	0	0	0	0	0	0	0	0	0	0	0	0	0	0	0	0	0.00221	0	0	0.99778	72	56
I	Node25	0.00038	0.01233	0	0	0.98664	0	0	0	0	0	0	0	0.00064	0	0	0	0	0	0	0	73	57
D	Node25	0	0	0	0	0	0	0	0.99999	0	0	0	0	0	0	0	0	0	0	0	0	74	58
I	Node25	0.00024	0.00009	0	0	0.99683	0	0	0	0	0	0	0	0.00284	0	0	0	0	0	0	0	75	59
K	Node25	0	0.00001	0.98867	0.00737	0	0	0	0	0.00004	0	0.00001	0	0	0	0.00005	0.00199	0.00004	0	0.00115	0.00064	76	60
K	Node25	0	0	0.99998	0	0	0	0	0	0	0	0	0	0	0	0	0.00001	0	0	0	0	77	61
L	Node25	0.99997	0	0	0	0.00001	0	0	0	0	0	0	0	0.00001	0	0	0	0	0	0	0	78	62
G	Node25	0	0	0	0	0	0	1	0	0	0	0	0	0	0	0	0	0	0	0	0	79	63
R	Node25	0	0	0	0	0	0	0	0	0	0	0	0	0	0	0	1	0	0	0	0	80	64
I	Node25	0.00001	0	0	0	0.9986	0	0	0	0	0	0	0	0.00139	0	0	0	0	0	0	0	81	65
G	Node25	0	0	0	0	0	0	1	0	0	0	0	0	0	0	0	0	0	0	0	0	82	66
G	Node25	0	0	0	0	0	0	0.99986	0	0	0	0.0001	0	0	0	0	0	0.00003	0	0	0.00001	83	67
K	Node25	0	0	1	0	0	0	0	0	0	0	0	0	0	0	0	0	0	0	0	0	84	68
T	Node25	0	0	0	0	0	0	0	0	0	0	0	0	0	0	1	0	0	0	0	0	85	69
L	Node25	0.93835	0.00131	0	0	0.05951	0.0001	0	0	0	0	0	0	0.00072	0	0	0	0	0	0	0	86	70
L	Node25	0.95061	0.00374	0	0	0.03933	0.00034	0	0	0	0	0.00001	0	0.00594	0	0.00001	0	0	0	0	0	87	71
Y	Node25	0	0	0	0	0	0	0	0	0	0	0	1	0	0	0	0	0	0	0	0	88	72
F	Node25	0	0	0	0	0	1	0	0	0	0	0	0	0	0	0	0	0	0	0	0	89	73
E	Node25	0	0	0	0	0	0	0	0	1	0	0	0	0	0	0	0	0	0	0	0	90	74
L	Node25	0.66131	0.00397	0	0	0.31833	0.00024	0	0	0	0	0.00001	0	0.01612	0	0.00002	0	0	0	0	0	91	75
M	Node25	0	1	0	0	0	0	0	0	0	0	0	0	0	0	0	0	0	0	0	0	92	76
T	Node25	0	0	0	0	0	0	0	0	0	0	0	0	0	0	1	0	0	0	0	0	93	77
T	Node25	0	0	0	0	0	0	0	0	0	0	0	0	0	0	0.99999	0	0	0	0	0	94	78
I	Node25	0.06448	0.00295	0	0	0.91095	0.00018	0	0	0	0	0.00001	0	0.02141	0	0.00003	0	0	0	0	0	95	79
A	Node25	0	0	0	0	0	0	0	0	0	0	1	0	0	0	0	0	0	0	0	0	96	80
I	Node25	0	0	0	0	0.99994	0	0	0	0	0	0	0	0.00005	0	0	0	0	0	0	0	97	81
V	Node25	0.00183	0.00071	0	0	0.48772	0.00004	0	0	0	0	0.00008	0	0.5095	0	0.00013	0	0	0	0	0	98	82
L	Node25	0.99991	0.00005	0	0	0.00004	0.00001	0	0	0	0	0	0	0	0	0	0	0	0	0	0	99	83
G	Node25	0	0	0	0	0	0	1	0	0	0	0	0	0	0	0	0	0	0	0	0	100	84
L	Node25	0.99984	0.00011	0	0	0.00003	0	0	0	0	0	0	0	0	0	0	0	0	0	0	0	101	85
I	Node25	0.00503	0.00181	0	0	0.62982	0.00015	0	0	0	0.00001	0.0001	0	0.36285	0	0.00023	0	0	0	0	0	102	86
V	Node25	0.00264	0.03284	0	0	0.15515	0.00005	0	0	0	0.00001	0.00024	0	0.80881	0	0.00027	0	0	0	0	0	103	87
G	Node25	0	0	0	0	0	0	0.99879	0	0	0	0.0012	0	0	0	0	0	0.00001	0	0	0	104	88
N	Node25	0	0	0	0	0	0	0	0	0	0	0	0	0	0	0	0	0	0	0	1	105	89
I	Node25	0.00152	0.00055	0	0	0.95398	0.00003	0	0	0	0	0.00001	0	0.0439	0	0.00003	0	0	0	0	0	106	90
F	Node25	0.00004	0	0	0	0	0.9998	0	0	0	0	0	0.00015	0	0	0	0	0	0	0	0	107	91
H	Node25	0	0	0	1	0	0	0	0	0	0	0	0	0	0	0	0	0	0	0	0	108	92
P	Node25	0	0	0	0	0	0	0	0	0	0	0	0	0	0	0	0	0	1	0	0	109	93
G	Node25	0	0	0	0	0	0	1	0	0	0	0	0	0	0	0	0	0	0	0	0	110	94
D	Node25	0	0	0.00004	0.00002	0	0	0.00015	0.98667	0.00224	0	0.00022	0	0	0	0.00222	0	0.00222	0.00002	0.00005	0.00614	111	95
F	Node25	0.00001	0	0	0	0	0.99995	0	0	0	0	0	0.00004	0	0	0	0	0	0	0	0	112	96
I	Node25	0.00006	0.00002	0	0	0.9991	0	0	0	0	0	0	0	0.00081	0	0	0	0	0	0	0	113	97
H	Node25	0	0	0	0.99998	0	0	0	0	0	0	0	0	0	0	0	0	0	0	0	0.00002	127	98
S	Node25	0	0	0	0	0	0	0	0	0	0	0.00036	0	0.00001	0	0.49553	0	0.50401	0	0	0.00008	128	99
G	Node25	0	0	0	0	0	0	0.99998	0	0	0	0.00001	0	0	0	0	0	0	0	0	0	129	100
I	Node25	0.00131	0.00045	0	0	0.98462	0.00002	0	0	0	0	0	0	0.01358	0	0.00002	0	0	0	0	0	130	101
W	Node25	0.00039	0.00003	0	0	0	0.00023	0	0	0	0	0	0.00002	0	0.99932	0	0	0	0	0	0	131	102
G	Node25	0	0.00001	0.0002	0.0001	0	0	0.40231	0.28843	0.00173	0.00005	0.01876	0	0.00001	0	0.0017	0.00005	0.25327	0.00021	0.00023	0.03294	132	103
T	Node25	0	0	0	0	0	0	0	0	0	0	0	0	0	0	1	0	0	0	0	0	133	104
L	Node25	0.99912	0.00029	0	0	0.00052	0.00003	0	0	0	0	0	0	0.00003	0	0	0	0	0	0	0	134	105
I	Node25	0.00186	0.01431	0	0	0.98161	0.00001	0	0	0	0	0	0	0.0022	0	0.00001	0	0	0	0	0	135	106
N	Node25	0	0	0.00001	0.00001	0	0	0.04675	0.00008	0	0	0.00001	0	0	0	0.00001	0	0.0003	0	0	0.95283	136	107
L	Node25	0.99984	0	0	0	0.00015	0	0	0	0	0	0	0	0	0	0	0	0	0	0	0	137	108
I	Node25	0	0	0	0	0.99994	0	0	0	0	0	0	0	0.00005	0	0	0	0	0	0	0	138	109
P	Node25	0	0	0	0	0	0	0	0	0	0	0	0	0	0	0	0	0	1	0	0	139	110
T	Node25	0.00004	0.00029	0.00001	0	0.00143	0	0	0	0	0.00001	0.001	0	0.03158	0	0.96521	0	0.0004	0	0.00001	0.00001	140	111
N	Node25	0	0	0	0	0	0	0	0	0	0	0	0	0	0	0	0	0	0	0	1	141	112
V	Node25	0.00016	0.00007	0	0	0.35896	0	0	0	0	0	0.00001	0	0.64078	0	0.00001	0	0	0	0	0	142	113
F	Node25	0.00001	0	0	0	0	0.99993	0	0	0	0	0	0.00005	0	0	0	0	0	0	0	0	143	114
N	Node25	0.00001	0.00005	0.03258	0.00026	0.00001	0	0.01779	0.00112	0.00021	0.00005	0.00714	0.00001	0.00002	0	0.0104	0.00059	0.35422	0.00006	0.00126	0.57422	144	115
S	Node25	0	0	0	0	0	0	0	0	0	0	0	0	0	0	0.00001	0	0.99999	0	0	0	145	116
I	Node25	0.02644	0.00062	0	0	0.97024	0.00003	0	0	0	0	0	0	0.00267	0	0	0	0	0	0	0	146	117
S	Node25	0	0	0	0	0	0	0.00001	0	0	0	0.0027	0	0	0	0.00018	0	0.9971	0	0	0.00001	147	118
S	Node25	0	0.00001	0.00436	0.00003	0	0	0.00058	0.00047	0.00251	0.00002	0.00542	0	0.00001	0	0.00839	0.00018	0.96384	0.00011	0.00064	0.01343	148	119
G	Node25	0	0	0	0	0	0	1	0	0	0	0	0	0	0	0	0	0	0	0	0	149	120
D	Node25	0	0	0	0	0	0	0	0.99999	0.00001	0	0	0	0	0	0	0	0	0	0	0.00001	150	121
M	Node25	0	1	0	0	0	0	0	0	0	0	0	0	0	0	0	0	0	0	0	0	151	122
M	Node25	0	1	0	0	0	0	0	0	0	0	0	0	0	0	0	0	0	0	0	0	152	123
P	Node25	0	0	0	0	0	0	0	0	0	0	0	0	0	0	0	0	0	1	0	0	153	124
I	Node25	0.00003	0.00001	0	0	0.97555	0	0	0	0	0	0	0	0.0244	0	0	0	0	0	0	0	154	125
I	Node25	0	0	0	0	1	0	0	0	0	0	0	0	0	0	0	0	0	0	0	0	155	126
V	Node25	0.03847	0.00048	0	0	0.01237	0.00608	0	0	0	0	0.00004	0	0.94254	0	0.00001	0	0	0	0	0	156	127
F	Node25	0	0	0	0	0	1	0	0	0	0	0	0	0	0	0	0	0	0	0	0	157	128
S	Node25	0	0	0	0	0	0	0	0	0	0	0	0	0	0	0.00001	0	0.99999	0	0	0	158	129
V	Node25	0	0	0	0	0.00039	0	0	0	0	0	0	0	0.9996	0	0	0	0	0	0	0	159	130
F	Node25	0.00015	0	0	0	0	0.99983	0	0	0	0	0	0.00002	0	0	0	0	0	0	0	0	160	131
F	Node25	0	0	0	0	0	0.99999	0	0	0	0	0	0.00001	0	0	0	0	0	0	0	0	161	132
G	Node25	0	0	0	0	0	0	1	0	0	0	0	0	0	0	0	0	0	0	0	0	162	133
L	Node25	0.99985	0.00008	0	0	0.00006	0.00001	0	0	0	0	0	0	0	0	0	0	0	0	0	0	163	134
G	Node25	0	0	0	0	0	0	1	0	0	0	0	0	0	0	0	0	0	0	0	0	164	135
T	Node25	0	0	0	0	0	0	0	0	0	0	0	0	0	0	0.99998	0	0.00002	0	0	0	165	136
A	Node25	0	0	0	0	0	0	0	0	0	0	0.99943	0	0	0	0	0	0.00056	0	0	0	166	137
A	Node25	0	0	0	0	0	0	0.00003	0	0	0	0.99973	0	0.00004	0	0.00002	0	0.00017	0	0	0	167	138
I	Node25	0.00006	0.00002	0	0	0.98679	0	0	0	0	0	0	0	0.01313	0	0	0	0	0	0	0	168	139
E	Node25	0	0.00001	0.00049	0.00001	0	0	0.35361	0.00535	0.62994	0	0.00677	0	0.00002	0	0.00012	0.00003	0.00211	0.00003	0.00073	0.00077	178	140
K	Node25	0	0	0.99545	0	0	0	0	0	0.00001	0	0	0	0	0	0	0.00447	0	0	0.00005	0.00001	179	141
G	Node25	0	0	0	0	0	0	0.99999	0	0	0	0.00001	0	0	0	0	0	0	0	0	0	180	142
K	Node25	0	0	0.96569	0	0	0	0	0	0.00005	0	0	0	0	0	0.00001	0.00036	0	0	0.03386	0.00003	181	143
V	Node25	0.00115	0.00046	0	0	0.14756	0.00003	0	0	0	0.00001	0.00015	0	0.85046	0	0.00017	0	0	0	0	0	182	144
I	Node25	0.00003	0.00001	0	0	0.99951	0	0	0	0	0	0	0	0.00044	0	0	0	0	0	0	0	183	145
V	Node25	0.00106	0.00187	0	0	0.40511	0.00003	0	0	0	0.00001	0.00055	0	0.55887	0	0.03247	0	0.00002	0	0	0	184	146
D	Node25	0	0	0	0	0	0	0	0.99979	0.00011	0	0	0	0	0	0	0	0	0	0	0.0001	185	147
F	Node25	0.00052	0.00002	0	0	0.00001	0.99928	0	0	0	0	0	0.00017	0	0	0	0	0	0	0	0	186	148
L	Node25	0.93831	0.06129	0	0	0.00034	0.00003	0	0	0	0	0	0	0.00003	0	0	0	0	0	0	0	187	149
E	Node25	0	0	0.00142	0.0001	0	0	0.00007	0.01293	0.82084	0	0.00013	0	0	0	0.00024	0.00002	0.00104	0	0.05073	0.11246	188	150
A	Node25	0	0	0	0	0	0	0.00004	0	0	0	0.99675	0	0.00004	0	0.00006	0	0.00309	0	0	0	189	151
V	Node25	0.00005	0.00002	0	0	0.01554	0	0	0	0	0	0.00003	0	0.98433	0	0.00002	0	0	0	0	0	190	152
S	Node25	0	0	0	0	0	0	0	0	0	0	0.00002	0	0	0	0.00002	0	0.99996	0	0	0	191	153
Q	Node25	0	0	0.00011	0.00001	0	0	0	0.00001	0.0076	0	0.00001	0	0	0	0.00001	0.00001	0.00001	0	0.99222	0.00001	192	154
V	Node25	0	0	0	0	0.00069	0	0	0	0	0	0.00001	0	0.99929	0	0	0	0	0	0	0	193	155
M	Node25	0	1	0	0	0	0	0	0	0	0	0	0	0	0	0	0	0	0	0	0	194	156
F	Node25	0	0	0	0	0	1	0	0	0	0	0	0	0	0	0	0	0	0	0	0	195	157
K	Node25	0	0	0.99997	0	0	0	0	0	0	0	0	0	0	0	0	0.00002	0	0	0	0	196	158
V	Node25	0.00007	0.00003	0	0	0.47284	0	0	0	0	0	0	0	0.52706	0	0.00001	0	0	0	0	0	197	159
T	Node25	0	0	0	0	0	0	0	0	0	0	0	0	0	0	1	0	0	0	0	0	198	160
G	Node25	0	0	0.00001	0	0	0	0.98527	0.0001	0	0	0.00018	0	0	0	0.00001	0	0.00076	0	0	0.01365	199	161
W	Node25	0	0	0	0	0	0	0	0	0	0	0	0	0	1	0	0	0	0	0	0	200	162
I	Node25	0.00008	0.00003	0	0	0.95971	0	0	0	0	0	0	0	0.04017	0	0	0	0	0	0	0	201	163
M	Node25	0	1	0	0	0	0	0	0	0	0	0	0	0	0	0	0	0	0	0	0	202	164
K	Node25	0	0.00001	0.99338	0.00327	0	0	0	0	0.00004	0	0.00001	0	0	0	0.00005	0.00159	0.00004	0	0.00103	0.00057	203	165
L	Node25	0.9325	0.0043	0	0	0.01744	0.0002	0	0	0	0.00001	0.00017	0	0.04374	0	0.00164	0	0	0	0	0	204	166
S	Node25	0	0	0	0	0	0	0	0	0	0	0.00403	0	0	0	0.00002	0	0.99594	0	0	0	205	167
P	Node25	0	0	0	0	0	0	0	0	0	0	0	0	0	0	0	0	0	1	0	0	206	168
I	Node25	0.00007	0.00003	0	0	0.99903	0	0	0	0	0	0	0	0.00087	0	0	0	0	0	0	0	207	169
G	Node25	0	0	0	0	0	0	1	0	0	0	0	0	0	0	0	0	0	0	0	0	208	170
V	Node25	0	0	0	0	0	0	0	0	0	0	0	0	1	0	0	0	0	0	0	0	209	171
C	Node25	0	0	0	0	0	0	0	0	0	1	0	0	0	0	0	0	0	0	0	0	210	172
A	Node25	0	0	0	0	0	0	0	0	0	0	1	0	0	0	0	0	0	0	0	0	211	173
L	Node25	1	0	0	0	0	0	0	0	0	0	0	0	0	0	0	0	0	0	0	0	212	174
I	Node25	0	0	0	0	0.99994	0	0	0	0	0	0	0	0.00005	0	0	0	0	0	0	0	213	175
G	Node25	0	0	0	0	0	0	1	0	0	0	0	0	0	0	0	0	0	0	0	0	214	176
V	Node25	0.00001	0.00001	0	0	0.00173	0	0	0	0	0	0.00002	0	0.99822	0	0.00001	0	0	0	0	0	215	177
T	Node25	0	0	0	0	0	0	0	0	0	0	0	0	0	0	1	0	0	0	0	0	216	178
L	Node25	0.99999	0.00001	0	0	0.00001	0	0	0	0	0	0	0	0	0	0	0	0	0	0	0	217	179
A	Node25	0	0	0	0	0	0	0	0	0	0	0.99999	0	0	0	0	0	0	0	0	0	218	180
E	Node25	0	0	0	0	0	0	0	0.00001	0.99999	0	0	0	0	0	0	0	0	0	0	0	219	181
L	Node25	0.99914	0.00085	0	0	0.00001	0	0	0	0	0	0	0	0	0	0	0	0	0	0	0	220	182
G	Node25	0	0	0	0	0	0	1	0	0	0	0	0	0	0	0	0	0	0	0	0	221	183
I	Node25	0.0337	0.00244	0	0	0.81383	0.00012	0	0	0	0	0.00002	0	0.14981	0	0.00007	0	0	0	0	0	222	184
S	Node25	0	0.00001	0.00053	0.00001	0	0	0.00035	0.00005	0.00002	0.00004	0.00343	0	0.00001	0	0.00632	0.00005	0.98631	0.00005	0.00008	0.00275	223	185
A	Node25	0	0	0	0	0	0	0	0	0	0	1	0	0	0	0	0	0	0	0	0	224	186
L	Node25	1	0	0	0	0	0	0	0	0	0	0	0	0	0	0	0	0	0	0	0	225	187
I	Node25	0.11237	0.03217	0.00003	0	0.37126	0.00126	0.00002	0	0.00001	0.00017	0.11164	0.00002	0.36697	0	0.00365	0.00001	0.00033	0.00004	0.00005	0.00001	226	188
P	Node25	0	0	0	0	0	0	0	0	0	0	0	0	0	0	0	0	0	1	0	0	227	189
L	Node25	1	0	0	0	0	0	0	0	0	0	0	0	0	0	0	0	0	0	0	0	228	190
G	Node25	0	0	0	0	0	0	0.92703	0.00002	0	0.00001	0.00198	0	0	0	0.00003	0	0.07066	0	0	0.00026	229	191
Y	Node25	0	0	0	0	0	0.00002	0	0	0	0	0	0.99998	0	0	0	0	0	0	0	0	230	192
F	Node25	0	0	0	0	0	1	0	0	0	0	0	0	0	0	0	0	0	0	0	0	231	193
V	Node25	0	0	0	0	0.00024	0	0	0	0	0	0	0	0.99976	0	0	0	0	0	0	0	232	194
L	Node25	0.79547	0.05676	0.00014	0.00007	0.05893	0.01587	0.00379	0	0.00003	0.00046	0.01492	0.00014	0.04941	0.00013	0.00181	0.00013	0.00128	0.00012	0.00038	0.00018	233	195
L	Node25	0.9998	0.00008	0	0	0.00011	0.00001	0	0	0	0	0	0	0.00001	0	0	0	0	0	0	0	234	196
T	Node25	0	0	0	0	0	0	0	0	0	0	0.00002	0	0.00004	0	0.99994	0	0	0	0	0	235	197
Y	Node25	0	0	0	0	0	0	0	0	0	0	0	1	0	0	0	0	0	0	0	0	236	198
L	Node25	0.59458	0.02677	0.00001	0	0.09258	0.00175	0.00001	0	0	0.00014	0.03858	0.00001	0.24441	0	0.00097	0	0.00013	0.00002	0.00003	0	237	199
T	Node25	0	0	0	0	0	0	0	0	0	0	0	0	0	0	0.99997	0	0.00002	0	0	0	238	200
M	Node25	0	1	0	0	0	0	0	0	0	0	0	0	0	0	0	0	0	0	0	0	239	201
I	Node25	0.0399	0.1455	0.00001	0	0.64387	0.0007	0	0	0	0.00004	0.00434	0.00001	0.16397	0	0.00162	0	0.00003	0	0.00001	0	240	202
I	Node25	0.00051	0.00018	0	0	0.93118	0.00003	0	0	0	0	0	0	0.06809	0	0.00001	0	0	0	0	0	241	203
F	Node25	0	0	0	0	0	0.99999	0	0	0	0	0	0	0	0	0	0	0	0	0	0	242	204
V	Node25	0.00001	0	0	0	0.00144	0	0	0	0	0	0.00002	0	0.99852	0	0.00001	0	0	0	0	0	243	205
L	Node25	0.96342	0.00608	0	0	0.02618	0.00068	0	0	0	0	0.00001	0	0.00361	0	0.00001	0	0	0	0	0	244	206
V	Node25	0.00005	0.00002	0	0	0.0053	0	0	0	0	0	0.00006	0	0.99453	0	0.00003	0	0	0	0	0	245	207
V	Node25	0.00006	0.00003	0	0	0.05118	0	0	0	0	0	0.00001	0	0.94871	0	0.00001	0	0	0	0	0	246	208
M	Node25	0.00002	0.99997	0	0	0.00001	0	0	0	0	0	0	0	0	0	0	0	0	0	0	0	247	209
G	Node25	0	0	0	0	0	0	0.99997	0	0	0	0.00002	0	0	0	0	0	0.00001	0	0	0	248	210
A	Node25	0.27641	0.06795	0.00049	0.00013	0.06868	0.01516	0.04589	0.00006	0.00022	0.00226	0.36941	0.00029	0.12229	0.00017	0.01155	0.00028	0.01629	0.00054	0.00108	0.00086	249	211
V	Node25	0.00006	0.00007	0	0	0.00097	0	0	0	0	0.00002	0.03919	0	0.95946	0	0.00021	0	0	0	0	0	250	212
A	Node25	0	0	0	0	0	0	0	0	0	0	0.99996	0	0.00001	0	0	0	0.00002	0	0	0	251	213
R	Node25	0	0	0.00007	0	0	0	0	0	0	0	0	0	0	0	0	0.99993	0	0	0	0	252	214
F	Node25	0.17338	0.05078	0.00933	0.00723	0.12328	0.2711	0.01942	0.00324	0.00429	0.00457	0.04246	0.10408	0.0951	0.01208	0.0288	0.0042	0.02324	0.00798	0.00697	0.00847		215
L	Node25	0.77915	0.01499	0	0	0.19005	0.0015	0	0	0	0	0.00003	0.00001	0.0142	0	0.00005	0	0	0	0	0	253	216
F	Node25	0.00004	0.00001	0	0	0	0.99968	0	0	0	0.00006	0	0.00021	0	0	0	0	0	0	0	0	254	217
G	Node25	0	0	0.00004	0.00414	0	0	0.99075	0.00015	0.00002	0.00001	0.00124	0	0	0	0.00002	0.00005	0.00142	0.00001	0.00007	0.00207	255	218
F	Node25	0.00002	0	0	0	0	0.99991	0	0	0	0	0	0.00007	0	0	0	0	0	0	0	0	256	219
R	Node25	0	0	0.26676	0	0	0	0	0	0	0	0	0	0	0	0	0.73312	0	0	0.00004	0.00007	257	220
I	Node25	0.01366	0.00035	0	0	0.98411	0.00002	0	0	0	0	0	0	0.00186	0	0	0	0	0	0	0	258	221
T	Node25	0.00006	0.00032	0.00004	0.00001	0.00012	0.00021	0.00002	0.00001	0.00001	0.00009	0.00286	0.00002	0.0004	0.00001	0.87127	0.00001	0.12405	0.00002	0.00004	0.00045	259	222
D	Node25	0	0	0.00004	0.00003	0	0	0.00016	0.98417	0.00243	0	0.00023	0	0	0	0.00262	0	0.00249	0.00002	0.00005	0.00775	260	223
L	Node25	0.9999	0.00005	0	0	0.00004	0.00001	0	0	0	0	0	0	0	0	0	0	0	0	0	0	261	224
L	Node25	0.99951	0.00024	0	0	0.0002	0.00003	0	0	0	0	0	0	0.00002	0	0	0	0	0	0	0	262	225
K	Node25	0.00001	0.00002	0.96367	0	0	0	0	0	0.00002	0	0.00004	0	0	0	0.00004	0.03579	0.00003	0	0.00033	0.00005	263	226
V	Node25	0.00003	0.00001	0	0	0.00356	0	0	0	0	0	0.00004	0	0.99634	0	0.00002	0	0	0	0	0	264	227
I	Node25	0.00012	0.00005	0	0	0.90545	0	0	0	0	0	0	0	0.09438	0	0	0	0	0	0	0	265	228
K	Node25	0	0	1	0	0	0	0	0	0	0	0	0	0	0	0	0	0	0	0	0	266	229
E	Node25	0	0	0.00001	0	0	0	0	0.01021	0.98966	0	0	0	0	0	0	0	0	0	0.00003	0.00008	267	230
E	Node25	0	0	0	0	0	0	0	0	1	0	0	0	0	0	0	0	0	0	0	0	268	231
A	Node25	0.0001	0.00025	0	0	0.00082	0.00001	0.00001	0	0	0.00002	0.9909	0	0.00742	0	0.00034	0	0.00013	0.00001	0	0	269	232
V	Node25	0.00003	0.00001	0	0	0.01067	0	0	0	0	0	0.00002	0	0.98927	0	0.00001	0	0	0	0	0	270	233
L	Node25	1	0	0	0	0	0	0	0	0	0	0	0	0	0	0	0	0	0	0	0	271	234
A	Node25	0	0	0	0	0	0	0	0	0	0	1	0	0	0	0	0	0	0	0	0	272	235
F	Node25	0	0	0	0	0	0.99999	0	0	0	0	0	0	0	0	0	0	0	0	0	0	273	236
S	Node25	0	0	0	0	0	0	0	0	0	0	0	0	0	0	0	0	1	0	0	0	274	237
T	Node25	0	0	0	0	0	0	0	0	0	0	0	0	0	0	1	0	0	0	0	0	275	238
A	Node25	0	0	0	0	0	0	0	0	0	0	1	0	0	0	0	0	0	0	0	0	276	239
S	Node25	0	0	0	0	0	0	0	0	0	0	0	0	0	0	0	0	1	0	0	0	277	240
S	Node25	0	0	0	0	0	0	0	0	0	0	0	0	0	0	0	0	1	0	0	0	278	241
E	Node25	0	0	0	0	0	0	0	0	1	0	0	0	0	0	0	0	0	0	0	0	279	242
A	Node25	0	0	0	0	0	0	0	0	0	0	0.99999	0	0	0	0	0	0	0	0	0	280	243
A	Node25	0	0	0	0	0	0	0	0	0	0	0.99806	0	0.00193	0	0	0	0	0	0	0	281	244
L	Node25	1	0	0	0	0	0	0	0	0	0	0	0	0	0	0	0	0	0	0	0	282	245
P	Node25	0	0	0	0	0	0	0	0	0	0	0	0	0	0	0	0	0	1	0	0	283	246
K	Node25	0	0	0.88754	0	0	0	0	0	0	0	0	0	0	0	0	0.1124	0	0	0.00004	0.00001	284	247
N	Node25	0.00001	0.00118	0.00006	0.00002	0.00001	0	0.00003	0.00001	0	0	0.00007	0	0	0	0.00089	0	0.01258	0	0.00006	0.98509	285	248
I	Node25	0	0.00001	0	0	0.99993	0	0	0	0	0	0	0	0.00006	0	0	0	0	0	0	0	286	249
D	Node25	0	0	0	0	0	0	0	0.99447	0.00536	0	0	0	0	0	0	0	0.00001	0	0.00004	0.00011	287	250
K	Node25	0	0	0.99062	0	0	0	0	0	0	0	0	0	0	0	0	0.00936	0	0	0.00001	0	288	251
M	Node25	0	1	0	0	0	0	0	0	0	0	0	0	0	0	0	0	0	0	0	0	289	252
S	Node25	0.00002	0.00018	0.00232	0.00114	0.00001	0	0.00099	0.16895	0.01732	0.00001	0.00704	0.00001	0.00008	0	0.17795	0.00023	0.3278	0.0004	0.25792	0.03761	290	253
K	Node25	0	0	0.99975	0	0	0	0	0	0.00001	0	0	0	0	0	0	0.00015	0	0	0.00003	0.00007	291	254
N	Node25	0.04446	0.02044	0.07753	0.01425	0.04589	0.02243	0.12776	0.06858	0.0308	0.0041	0.08536	0.01156	0.0465	0.00151	0.07177	0.01975	0.09415	0.02006	0.02807	0.16502		255
F	Node25	0.00001	0	0	0	0	0.99996	0	0	0	0	0	0.00003	0	0	0	0	0	0	0	0	292	256
G	Node25	0	0	0	0	0	0	1	0	0	0	0	0	0	0	0	0	0	0	0	0	293	257
V	Node25	0	0	0	0	0.00014	0	0	0	0	0	0	0	0.99985	0	0	0	0	0	0	0	294	258
S	Node25	0	0	0	0	0	0	0	0	0	0	0.00003	0	0	0	0.00004	0	0.99991	0	0	0.00002	295	259
P	Node25	0.00001	0.00001	0.00053	0.00028	0	0	0.00005	0.00014	0.00011	0	0.00029	0	0.00001	0	0.00037	0.00005	0.00256	0.96577	0.02208	0.00776	296	260
S	Node25	0	0	0	0	0	0	0.00026	0	0	0	0.00014	0	0	0	0.00009	0	0.99948	0	0	0.00002	297	261
I	Node25	0	0	0	0	0.99994	0	0	0	0	0	0	0	0.00005	0	0	0	0	0	0	0	298	262
V	Node25	0	0	0	0	0.00015	0	0	0	0	0	0	0	0.99985	0	0	0	0	0	0	0	299	263
S	Node25	0	0	0	0	0	0	0	0	0	0	0	0	0	0	0.00001	0	0.99999	0	0	0	300	264
F	Node25	0	0	0	0	0	1	0	0	0	0	0	0	0	0	0	0	0	0	0	0	301	265
V	Node25	0	0	0	0	0	0	0	0	0	0	0	0	1	0	0	0	0	0	0	0	302	266
I	Node25	0	0	0	0	0.99993	0	0	0	0	0	0	0	0.00006	0	0	0	0	0	0	0	303	267
P	Node25	0	0	0	0	0	0	0	0	0	0	0	0	0	0	0	0	0	1	0	0	304	268
T	Node25	0	0	0	0	0	0	0	0	0	0	0	0	0	0	1	0	0	0	0	0	305	269
G	Node25	0	0	0	0	0	0	1	0	0	0	0	0	0	0	0	0	0	0	0	0	306	270
Y	Node25	0	0	0	0	0	0	0	0	0	0	0	1	0	0	0	0	0	0	0	0	307	271
T	Node25	0	0	0	0	0	0	0	0	0	0	0	0	0	0	1	0	0	0	0	0	308	272
F	Node25	0	0	0	0	0	1	0	0	0	0	0	0	0	0	0	0	0	0	0	0	309	273
N	Node25	0	0	0	0	0	0	0	0	0	0	0	0	0	0	0	0	0	0	0	1	310	274
L	Node25	1	0	0	0	0	0	0	0	0	0	0	0	0	0	0	0	0	0	0	0	311	275
D	Node25	0	0	0	0	0	0	0	1	0	0	0	0	0	0	0	0	0	0	0	0	312	276
G	Node25	0	0	0	0	0	0	1	0	0	0	0	0	0	0	0	0	0	0	0	0	313	277
S	Node25	0	0	0	0	0	0	0	0	0	0	0	0	0	0	0	0	1	0	0	0	314	278
A	Node25	0	0	0	0	0	0	0	0	0	0	1	0	0	0	0	0	0	0	0	0	315	279
I	Node25	0	0	0	0	0.99998	0	0	0	0	0	0	0	0.00001	0	0	0	0	0	0	0	316	280
Y	Node25	0	0	0	0	0	0	0	0	0	0	0	1	0	0	0	0	0	0	0	0	317	281
Q	Node25	0	0	0	0	0	0	0	0	0	0	0	0	0	0	0	0	0	0	1	0	318	282
S	Node25	0	0	0	0	0	0	0	0	0	0	0	0	0	0	0.00001	0	0.99999	0	0	0	319	283
L	Node25	0.99997	0.00002	0	0	0.00001	0	0	0	0	0	0	0	0	0	0	0	0	0	0	0	320	284
A	Node25	0	0	0	0	0	0	0	0	0	0	1	0	0	0	0	0	0	0	0	0	321	285
A	Node25	0	0	0	0	0	0	0	0	0	0	0.99999	0	0	0	0	0	0	0	0	0	322	286
L	Node25	0.99986	0.00007	0	0	0.00006	0.00001	0	0	0	0	0	0	0	0	0	0	0	0	0	0	323	287
F	Node25	0	0	0	0	0	1	0	0	0	0	0	0	0	0	0	0	0	0	0	0	324	288
L	Node25	1	0	0	0	0	0	0	0	0	0	0	0	0	0	0	0	0	0	0	0	325	289
A	Node25	0	0	0	0	0	0	0	0	0	0	1	0	0	0	0	0	0	0	0	0	326	290
Q	Node25	0	0	0	0	0	0	0	0	0	0	0	0	0	0	0	0	0	0	1	0	327	291
A	Node25	0	0	0	0	0	0	0	0	0	0	1	0	0	0	0	0	0	0	0	0	328	292
Y	Node25	0	0	0	0	0	0	0	0	0	0	0	1	0	0	0	0	0	0	0	0	329	293
G	Node25	0	0	0	0.00001	0	0	0.99987	0	0	0	0.00001	0	0	0	0	0	0.00001	0	0	0.00009	330	294
I	Node25	0.00006	0.00002	0	0	0.99913	0	0	0	0	0	0	0	0.00078	0	0	0	0	0	0	0	331	295
H	Node25	0	0	0	0.99999	0	0	0	0	0	0	0	0	0	0	0	0	0	0	0	0	332	296
L	Node25	0.99997	0.00001	0	0	0.00001	0	0	0	0	0	0	0	0	0	0	0	0	0	0	0	333	297
S	Node25	0	0	0	0	0	0	0	0	0	0	0.00033	0	0	0	0.02644	0	0.97314	0	0	0.00007	334	298
I	Node25	0.29696	0.00637	0	0	0.67767	0.00046	0	0	0	0	0.00001	0	0.01849	0	0.00004	0	0	0	0	0	335	299
G	Node25	0	0	0	0	0	0	0.99946	0.00001	0	0	0.00034	0	0	0	0	0	0.00014	0	0	0.00004	336	300
Q	Node25	0	0	0.00003	0.01064	0	0	0	0	0.00002	0	0	0	0	0	0	0.00003	0.00001	0	0.98923	0.00003	337	301
Q	Node25	0	0	0	0	0	0	0	0	0	0	0	0	0	0	0	0	0	0	1	0	338	302
I	Node25	0.00979	0.00047	0	0	0.9831	0.00002	0	0	0	0	0	0	0.00661	0	0	0	0	0	0	0	339	303
T	Node25	0	0	0	0	0	0	0	0	0	0	0	0	0	0	0.99995	0	0.00005	0	0	0	340	304
L	Node25	0.99999	0.00001	0	0	0	0	0	0	0	0	0	0	0	0	0	0	0	0	0	0	341	305
L	Node25	0.98027	0.00082	0	0	0.00491	0.00008	0	0	0	0	0.00001	0	0.0139	0	0	0	0	0	0	0	342	306
V	Node25	0.00003	0.00001	0	0	0.0125	0	0	0	0	0	0.00002	0	0.98743	0	0.00001	0	0	0	0	0	343	307
V	Node25	0.00002	0.00003	0	0	0.00066	0	0	0	0	0	0.01033	0	0.98427	0	0.00468	0	0	0	0	0	344	308
L	Node25	1	0	0	0	0	0	0	0	0	0	0	0	0	0	0	0	0	0	0	0	345	309
M	Node25	0	1	0	0	0	0	0	0	0	0	0	0	0	0	0	0	0	0	0	0	346	310
I	Node25	0.00001	0.00001	0	0	0.9998	0	0	0	0	0	0	0	0.00018	0	0	0	0	0	0	0	347	311
T	Node25	0	0	0	0	0	0	0	0	0	0	0	0	0	0	1	0	0	0	0	0	348	312
S	Node25	0	0	0	0	0	0	0	0	0	0	0	0	0	0	0	0	1	0	0	0	349	313
K	Node25	0	0	1	0	0	0	0	0	0	0	0	0	0	0	0	0	0	0	0	0	350	314
G	Node25	0	0	0	0	0	0	1	0	0	0	0	0	0	0	0	0	0	0	0	0	351	315
M	Node25	0	1	0	0	0	0	0	0	0	0	0	0	0	0	0	0	0	0	0	0	352	316
A	Node25	0	0	0	0	0	0	0	0	0	0	1	0	0	0	0	0	0	0	0	0	353	317
G	Node25	0	0	0	0	0	0	1	0	0	0	0	0	0	0	0	0	0	0	0	0	354	318
V	Node25	0	0	0	0	0	0	0	0	0	0	0	0	1	0	0	0	0	0	0	0	355	319
P	Node25	0	0	0	0	0	0	0	0	0	0	0	0	0	0	0	0	0	1	0	0	356	320
G	Node25	0	0	0	0	0	0	1	0	0	0	0	0	0	0	0	0	0	0	0	0	357	321
A	Node25	0	0	0	0	0	0	0	0	0	0	1	0	0	0	0	0	0	0	0	0	358	322
S	Node25	0	0	0	0	0	0	0	0	0	0	0	0	0	0	0	0	1	0	0	0	359	323
F	Node25	0	0	0	0	0	1	0	0	0	0	0	0	0	0	0	0	0	0	0	0	360	324
V	Node25	0	0	0	0	0.00001	0	0	0	0	0	0	0	0.99999	0	0	0	0	0	0	0	361	325
V	Node25	0	0	0	0	0	0	0	0	0	0	0	0	1	0	0	0	0	0	0	0	362	326
L	Node25	1	0	0	0	0	0	0	0	0	0	0	0	0	0	0	0	0	0	0	0	363	327
L	Node25	0.99999	0	0	0	0	0	0	0	0	0	0	0	0	0	0	0	0	0	0	0	364	328
A	Node25	0	0	0	0	0	0	0	0	0	0	1	0	0	0	0	0	0	0	0	0	365	329
T	Node25	0	0	0	0	0	0	0	0	0	0	0	0	0	0	1	0	0	0	0	0	366	330
V	Node25	0.00017	0	0	0	0.00707	0	0	0	0	0	0	0	0.99276	0	0	0	0	0	0	0	367	331
S	Node25	0	0	0	0	0	0	0	0	0	0	0.00003	0	0	0	0.00005	0	0.99991	0	0	0.00001	368	332
T	Node25	0	0	0	0	0	0	0	0	0	0	0	0	0	0	0.99998	0	0.00001	0	0	0	369	333
I	Node25	0.00008	0.00003	0	0	0.92224	0	0	0	0	0	0	0	0.07765	0	0	0	0	0	0	0	370	334
G	Node25	0	0	0	0	0	0	0.99993	0	0	0	0	0	0	0	0	0	0	0	0	0.00006	371	335
A	Node25	0.03805	0.02179	0.02999	0.00469	0.04926	0.01504	0.09104	0.05531	0.0298	0.00514	0.16564	0.00509	0.06257	0.00087	0.16423	0.00813	0.16017	0.02215	0.01724	0.05379		336
V	Node25	0.00002	0.00001	0	0	0.05974	0	0	0	0	0	0	0	0.94022	0	0	0	0	0	0	0	372	337
P	Node25	0	0	0	0	0	0	0	0	0	0	0	0	0	0	0	0	0	1	0	0	373	338
M	Node25	0.00179	0.9771	0	0	0.01532	0.00003	0	0	0	0	0.00002	0	0.00568	0	0.00005	0	0	0	0	0	374	339
S	Node25	0	0	0	0	0	0	0	0	0	0	0.00001	0	0	0	0.00001	0	0.99998	0	0	0	375	340
A	Node25	0.09129	0.03308	0.04202	0.00647	0.08928	0.04373	0.10876	0.02653	0.02521	0.00522	0.11097	0.01372	0.08511	0.00304	0.06496	0.0144	0.07512	0.10272	0.02079	0.03757	378	341
V	Node25	0.12471	0.04269	0.00854	0.00121	0.23576	0.0367	0.016	0.00229	0.00475	0.00386	0.06939	0.0064	0.36193	0.00123	0.04434	0.00294	0.01932	0.00777	0.00505	0.00515	379	342
A	Node25	0.05311	0.02433	0.01987	0.00256	0.05959	0.02128	0.10554	0.01051	0.01574	0.00586	0.38388	0.00576	0.08359	0.00125	0.06025	0.00656	0.08789	0.0243	0.01253	0.0156	380	343
A	Node25	0.09459	0.03541	0.02974	0.00424	0.09549	0.04258	0.11428	0.01603	0.02	0.00621	0.20384	0.01203	0.09906	0.0027	0.06507	0.01034	0.07901	0.02999	0.01659	0.0228	381	344
G	Node25	0	0	0	0	0	0	1	0	0	0	0	0	0	0	0	0	0	0	0	0	382	345
L	Node25	0.99956	0.00043	0	0	0.00001	0	0	0	0	0	0	0	0	0	0	0	0	0	0	0	383	346
T	Node25	0	0	0	0	0	0	0	0	0	0	0	0	0	0	1	0	0	0	0	0	384	347
F	Node25	0	0	0	0	0	1	0	0	0	0	0	0	0	0	0	0	0	0	0	0	385	348
I	Node25	0	0	0	0	0.99998	0	0	0	0	0	0	0	0.00001	0	0	0	0	0	0	0	386	349
A	Node25	0	0	0	0	0	0	0	0	0	0	1	0	0	0	0	0	0	0	0	0	387	350
G	Node25	0	0	0	0	0	0	1	0	0	0	0	0	0	0	0	0	0	0	0	0	388	351
I	Node25	0	0	0	0	0.99998	0	0	0	0	0	0	0	0.00001	0	0	0	0	0	0	0	389	352
D	Node25	0	0	0	0	0	0	0	1	0	0	0	0	0	0	0	0	0	0	0	0	390	353
R	Node25	0	0	0	0	0	0	0	0	0	0	0	0	0	0	0	1	0	0	0	0	391	354
F	Node25	0.00005	0	0	0	0	0.99994	0	0	0	0	0	0	0	0	0	0	0	0	0	0	392	355
V	Node25	0.00001	0	0	0	0.3928	0	0	0	0	0	0	0	0.60718	0	0	0	0	0	0	0	393	356
D	Node25	0	0	0	0	0	0	0	1	0	0	0	0	0	0	0	0	0	0	0	0	394	357
M	Node25	0	1	0	0	0	0	0	0	0	0	0	0	0	0	0	0	0	0	0	0	395	358
G	Node25	0	0	0	0	0	0	0.97526	0	0	0	0.02447	0	0	0	0	0	0.00025	0	0	0.00001	396	359
R	Node25	0	0	0	0	0	0	0	0	0	0	0	0	0	0	0	1	0	0	0	0	397	360
T	Node25	0	0	0	0	0	0	0	0	0	0	0	0	0	0	1	0	0	0	0	0	398	361
A	Node25	0	0	0	0	0	0	0	0	0	0	0.99997	0	0.00001	0	0	0	0.00002	0	0	0	399	362
V	Node25	0	0	0	0	0.00005	0	0	0	0	0	0	0	0.99995	0	0	0	0	0	0	0	400	363
N	Node25	0	0	0	0	0	0	0	0	0	0	0	0	0	0	0	0	0	0	0	1	401	364
V	Node25	0	0	0	0	0.00001	0	0	0	0	0	0	0	0.99999	0	0	0	0	0	0	0	402	365
I	Node25	0.00017	0.00007	0	0	0.94345	0	0	0	0	0	0	0	0.0563	0	0.00001	0	0	0	0	0	403	366
G	Node25	0	0	0	0	0	0	1	0	0	0	0	0	0	0	0	0	0	0	0	0	404	367
N	Node25	0	0	0	0	0	0	0	0	0	0	0	0	0	0	0	0	0	0	0	1	405	368
S	Node25	0	0	0	0	0	0	0	0	0	0	0	0	0	0	0.00001	0	0.99999	0	0	0	406	369
L	Node25	0.99999	0.00001	0	0	0	0	0	0	0	0	0	0	0	0	0	0	0	0	0	0	407	370
A	Node25	0	0	0	0	0	0	0	0	0	0	1	0	0	0	0	0	0	0	0	0	408	371
T	Node25	0	0	0	0	0	0	0	0	0	0	0	0	0	0	0.99998	0	0.00001	0	0	0	409	372
V	Node25	0.01158	0.00033	0	0	0.01548	0.00003	0	0	0	0	0.00007	0	0.97248	0	0.00003	0	0	0	0	0	410	373
V	Node25	0.00005	0.00002	0	0	0.09462	0	0	0	0	0	0	0	0.9053	0	0.00001	0	0	0	0	0	411	374
I	Node25	0.00001	0	0	0	0.99991	0	0	0	0	0	0	0	0.00009	0	0	0	0	0	0	0	412	375
G	Node25	0	0	0	0	0	0	1	0	0	0	0	0	0	0	0	0	0	0	0	0	413	376
K	Node25	0	0	0.99996	0	0	0	0	0	0	0	0	0	0	0	0.00001	0.00002	0	0	0	0	414	377
S	Node25	0	0	0	0	0	0	0	0	0	0	0.00003	0	0	0	0.00005	0	0.99991	0	0	0.00001	415	378
E	Node25	0	0	0	0	0	0	0	0	1	0	0	0	0	0	0	0	0	0	0	0	416	379
N	Node25	0	0	0.00491	0.02987	0	0	0.00004	0.00024	0.00001	0	0.00001	0.00002	0	0	0.00012	0.00014	0.00044	0	0.00049	0.9637	417	380
E	Node25	0	0	0	0	0	0	0	0.00001	0.99998	0	0	0	0	0	0	0	0	0	0.00001	0	418	381
M	Node22	0	1	0	0	0	0	0	0	0	0	0	0	0	0	0	0	0	0	0	0	1	1
S	Node22	0	0	0	0	0	0	0	0	0	0	0.00003	0	0	0	0.00389	0	0.99608	0	0	0	11	2
L	Node22	1	0	0	0	0	0	0	0	0	0	0	0	0	0	0	0	0	0	0	0	12	3
G	Node22	0	0	0	0	0	0	1	0	0	0	0	0	0	0	0	0	0	0	0	0	13	4
W	Node22	0	0	0	0	0	0	0	0	0	0	0	0	0	1	0	0	0	0	0	0	14	5
Q	Node22	0	0	0	0	0	0	0	0	0	0	0	0	0	0	0	0	0	0	1	0	15	6
I	Node22	0	0	0	0	1	0	0	0	0	0	0	0	0	0	0	0	0	0	0	0	16	7
L	Node22	0.95237	0.00289	0	0	0.01463	0.00461	0	0	0	0	0.00003	0.00001	0.02545	0	0.00001	0	0	0	0	0	17	8
I	Node22	0.00046	0.00018	0	0	0.99289	0.00014	0	0	0	0	0	0	0.00632	0	0	0	0	0	0	0	18	9
G	Node22	0	0	0	0	0	0	1	0	0	0	0	0	0	0	0	0	0	0	0	0	19	10
L	Node22	1	0	0	0	0	0	0	0	0	0	0	0	0	0	0	0	0	0	0	0	20	11
I	Node22	0.0175	0.00457	0	0	0.54468	0.03785	0	0	0	0.00004	0.00017	0.00009	0.39491	0	0.00018	0	0	0	0	0	21	12
L	Node22	0.99993	0.00004	0	0	0.00003	0	0	0	0	0	0	0	0	0	0	0	0	0	0	0	22	13
G	Node22	0	0	0	0	0	0	1	0	0	0	0	0	0	0	0	0	0	0	0	0	23	14
I	Node22	0.00003	0.00001	0	0	0.99923	0	0	0	0	0	0	0	0.00074	0	0	0	0	0	0	0	24	15
I	Node22	0.00474	0.00139	0	0	0.9497	0.00074	0	0	0	0	0.00001	0	0.04338	0	0.00003	0	0	0	0	0	25	16
L	Node22	0.99906	0.00009	0	0	0.00006	0.00079	0	0	0	0	0	0	0	0	0	0	0	0	0	0	26	17
G	Node22	0	0	0	0	0	0	1	0	0	0	0	0	0	0	0	0	0	0	0	0	27	18
I	Node22	0.00361	0.0008	0	0	0.67687	0.00001	0	0	0	0	0.00003	0	0.31798	0	0.0007	0	0	0	0	0	28	19
I	Node22	0.00082	0.00031	0	0	0.75291	0.00001	0	0	0	0	0.00002	0	0.24589	0	0.00004	0	0	0	0	0	29	20
F	Node22	0	0	0	0	0	0.99999	0	0	0	0	0	0.00001	0	0	0	0	0	0	0	0	30	21
Y	Node22	0	0	0	0	0	0	0	0	0	0	0	1	0	0	0	0	0	0	0	0	31	22
A	Node22	0	0	0	0	0	0	0.00003	0	0	0	0.99973	0	0.00004	0	0.00002	0	0.00018	0	0	0	39	23
I	Node22	0.00011	0.00004	0	0	0.99829	0	0	0	0	0	0	0	0.00156	0	0	0	0	0	0	0	40	24
T	Node22	0	0.00001	0.00001	0	0.00001	0	0	0	0	0	0.00005	0	0.00003	0	0.99852	0	0.00107	0	0	0.00031	41	25
A	Node22	0	0.00001	0	0	0.00003	0	0.00003	0	0	0.00001	0.9954	0	0.00395	0	0.00029	0	0.00027	0	0	0	42	26
M	Node22	0	1	0	0	0	0	0	0	0	0	0	0	0	0	0	0	0	0	0	0	43	27
Q	Node22	0	0	0	0	0	0	0	0	0	0	0	0	0	0	0	0	0	0	1	0	44	28
N	Node22	0	0	0	0	0	0	0.00001	0.00001	0	0	0.00001	0	0	0	0.00009	0	0.29412	0	0	0.70576	45	29
I	Node22	0.00077	0.00005	0	0	0.98014	0	0	0	0	0	0	0	0.01903	0	0	0	0	0	0	0	46	30
G	Node22	0	0	0	0	0	0	1	0	0	0	0	0	0	0	0	0	0	0	0	0	47	31
T	Node22	0	0	0	0	0	0	0	0	0	0	0	0	0	0	0.99998	0	0.00002	0	0	0	48	32
M	Node22	0.00001	0.99999	0	0	0	0	0	0	0	0	0	0	0	0	0	0	0	0	0	0	49	33
F	Node22	0	0	0	0	0	1	0	0	0	0	0	0	0	0	0	0	0	0	0	0	50	34
I	Node22	0	0	0	0	0.99997	0	0	0	0	0	0	0	0.00003	0	0	0	0	0	0	0	51	35
S	Node22	0	0	0.00009	0.00001	0	0	0.00612	0.00001	0	0.00001	0.00068	0	0	0	0.00034	0.00386	0.98392	0.00001	0.00004	0.00493	52	36
L	Node22	1	0	0	0	0	0	0	0	0	0	0	0	0	0	0	0	0	0	0	0	53	37
I	Node22	0	0	0	0	1	0	0	0	0	0	0	0	0	0	0	0	0	0	0	0	54	38
Q	Node22	0	0	0	0	0	0	0	0	0	0	0	0	0	0	0	0	0	0	1	0	55	39
M	Node22	0	1	0	0	0	0	0	0	0	0	0	0	0	0	0	0	0	0	0	0	56	40
I	Node22	0	0	0	0	0.99997	0	0	0	0	0	0	0	0.00002	0	0	0	0	0	0	0	57	41
V	Node22	0	0	0	0	0	0	0	0	0	0	0	0	1	0	0	0	0	0	0	0	58	42
L	Node22	0.98911	0.00265	0	0	0.008	0.00001	0	0	0	0	0	0	0.00022	0	0	0	0	0	0	0	59	43
P	Node22	0	0	0	0	0	0	0	0	0	0	0	0	0	0	0	0	0	1	0	0	60	44
I	Node22	0	0	0	0	1	0	0	0	0	0	0	0	0	0	0	0	0	0	0	0	61	45
V	Node22	0	0	0	0	0.00001	0	0	0	0	0	0	0	0.99999	0	0	0	0	0	0	0	62	46
V	Node22	0.00001	0	0	0	0.00856	0	0	0	0	0	0	0	0.99142	0	0	0	0	0	0	0	63	47
S	Node22	0	0	0	0	0	0	0	0	0	0	0	0	0	0	0.00001	0	0.99999	0	0	0	64	48
C	Node22	0	0	0	0	0	0	0	0	0	1	0	0	0	0	0	0	0	0	0	0	65	49
L	Node22	1	0	0	0	0	0	0	0	0	0	0	0	0	0	0	0	0	0	0	0	66	50
T	Node22	0	0	0	0	0	0	0	0	0	0	0	0	0	0	1	0	0	0	0	0	67	51
V	Node22	0	0	0	0	0.0001	0	0	0	0	0	0	0	0.9999	0	0	0	0	0	0	0	68	52
G	Node22	0	0	0	0	0	0	1	0	0	0	0	0	0	0	0	0	0	0	0	0	69	53
I	Node22	0	0	0	0	0.99999	0	0	0	0	0	0	0	0.00001	0	0	0	0	0	0	0	70	54
A	Node22	0	0	0	0	0	0	0	0	0	0	1	0	0	0	0	0	0	0	0	0	71	55
N	Node22	0	0	0	0	0	0	0.00026	0.00002	0	0	0	0	0	0	0.00003	0	0.01022	0	0	0.98946	72	56
M	Node22	0.00009	0.99719	0	0	0.0027	0	0	0	0	0	0	0	0.00002	0	0	0	0	0	0	0	73	57
D	Node22	0	0	0	0	0	0	0	1	0	0	0	0	0	0	0	0	0	0	0	0	74	58
I	Node22	0.0001	0.00004	0	0	0.99841	0	0	0	0	0	0	0	0.00144	0	0	0	0	0	0	0	75	59
K	Node22	0	0	0.99954	0.00001	0	0	0	0	0	0	0	0	0	0	0	0.00043	0	0	0.00001	0	76	60
K	Node22	0	0	0.99999	0	0	0	0	0	0	0	0	0	0	0	0	0.00001	0	0	0	0	77	61
L	Node22	0.99588	0.00007	0	0	0.00048	0.00001	0	0	0	0	0	0	0.00356	0	0	0	0	0	0	0	78	62
G	Node22	0	0	0	0	0	0	1	0	0	0	0	0	0	0	0	0	0	0	0	0	79	63
R	Node22	0	0	0	0	0	0	0	0	0	0	0	0	0	0	0	1	0	0	0	0	80	64
I	Node22	0.00002	0.00001	0	0	0.95264	0	0	0	0	0	0	0	0.04732	0	0	0	0	0	0	0	81	65
G	Node22	0	0	0	0	0	0	1	0	0	0	0	0	0	0	0	0	0	0	0	0	82	66
G	Node22	0.00008	0.00005	0	0	0.00001	0	0.99724	0	0	0.00001	0.00229	0	0.00004	0	0.00001	0	0.00023	0	0	0.00004	83	67
K	Node22	0	0	1	0	0	0	0	0	0	0	0	0	0	0	0	0	0	0	0	0	84	68
T	Node22	0	0	0	0	0	0	0	0	0	0	0	0	0	0	1	0	0	0	0	0	85	69
L	Node22	0.99925	0.00007	0	0	0.00066	0.00001	0	0	0	0	0	0	0.00002	0	0	0	0	0	0	0	86	70
I	Node22	0.0692	0.00303	0	0	0.72716	0.00018	0	0	0	0	0.00003	0	0.20033	0	0.00007	0	0	0	0	0	87	71
Y	Node22	0	0	0	0	0	0	0	0	0	0	0	1	0	0	0	0	0	0	0	0	88	72
F	Node22	0	0	0	0	0	1	0	0	0	0	0	0	0	0	0	0	0	0	0	0	89	73
E	Node22	0	0	0	0	0	0	0	0	1	0	0	0	0	0	0	0	0	0	0	0	90	74
I	Node22	0.40066	0.00253	0	0	0.5179	0.00011	0	0	0	0	0.00001	0	0.07877	0	0.00001	0	0	0	0	0	91	75
M	Node22	0	1	0	0	0	0	0	0	0	0	0	0	0	0	0	0	0	0	0	0	92	76
T	Node22	0	0	0	0	0	0	0	0	0	0	0	0	0	0	1	0	0	0	0	0	93	77
T	Node22	0	0	0	0	0	0	0	0	0	0	0	0	0	0	1	0	0	0	0	0	94	78
I	Node22	0.0024	0.00029	0	0	0.95719	0.00001	0	0	0	0	0	0	0.0401	0	0.00001	0	0	0	0	0	95	79
A	Node22	0	0	0	0	0	0	0	0	0	0	1	0	0	0	0	0	0	0	0	0	96	80
I	Node22	0	0	0	0	0.99997	0	0	0	0	0	0	0	0.00002	0	0	0	0	0	0	0	97	81
I	Node22	0.00101	0.00048	0	0	0.58191	0.00002	0	0	0	0	0.00058	0	0.41591	0	0.00008	0	0	0	0	0	98	82
L	Node22	0.99996	0.00002	0	0	0.00002	0	0	0	0	0	0	0	0	0	0	0	0	0	0	0	99	83
G	Node22	0	0	0	0	0	0	1	0	0	0	0	0	0	0	0	0	0	0	0	0	100	84
L	Node22	0.99777	0.00219	0	0	0.00004	0	0	0	0	0	0	0	0	0	0	0	0	0	0	0	101	85
I	Node22	0.00553	0.00161	0	0	0.89043	0.00092	0	0	0	0	0.00002	0	0.10142	0	0.00006	0	0	0	0	0	102	86
V	Node22	0.00008	0.00036	0	0	0.02911	0	0	0	0	0	0.00001	0	0.97042	0	0.00001	0	0	0	0	0	103	87
G	Node22	0	0	0	0	0	0	0.81382	0	0	0	0.18614	0	0	0	0	0	0.00004	0	0	0	104	88
N	Node22	0	0	0	0	0	0	0	0	0	0	0	0	0	0	0	0	0	0	0	1	105	89
I	Node22	0.0011	0.00041	0	0	0.79218	0.00002	0	0	0	0	0.00001	0	0.20623	0	0.00004	0	0	0	0	0	106	90
F	Node22	0.00081	0.00005	0	0	0.00002	0.99899	0	0	0	0	0	0.00013	0.00001	0	0	0	0	0	0	0	107	91
H	Node22	0	0	0	1	0	0	0	0	0	0	0	0	0	0	0	0	0	0	0	0	108	92
P	Node22	0	0	0	0	0	0	0	0	0	0	0	0	0	0	0	0	0	1	0	0	109	93
G	Node22	0	0	0	0	0	0	1	0	0	0	0	0	0	0	0	0	0	0	0	0	110	94
T	Node22	0.00001	0.00007	0.00018	0.00002	0.00004	0	0.00006	0.03315	0.00055	0.00001	0.00169	0	0.00022	0	0.93474	0.00001	0.02333	0.00005	0.00013	0.00573	111	95
F	Node22	0.00016	0.00018	0	0	0	0.99886	0	0	0	0	0	0.00079	0	0	0	0	0	0	0	0	112	96
I	Node22	0.00003	0.00001	0	0	0.99958	0	0	0	0	0	0	0	0.00038	0	0	0	0	0	0	0	113	97
H	Node22	0	0	0	0.99552	0	0	0	0	0	0	0	0.00001	0	0	0	0	0.00001	0	0.00002	0.00443	127	98
T	Node22	0	0	0	0	0	0	0	0	0	0	0.00013	0	0	0	0.7954	0	0.20443	0	0	0.00003	128	99
G	Node22	0	0	0	0	0	0	0.99999	0	0	0	0.00001	0	0	0	0	0	0	0	0	0	129	100
I	Node22	0.00097	0.00025	0	0	0.99043	0.00001	0	0	0	0	0	0	0.00833	0	0.00001	0	0	0	0	0	130	101
W	Node22	0	0	0	0	0	0	0	0	0	0	0	0	0	1	0	0	0	0	0	0	131	102
S	Node22	0	0	0.00001	0.00001	0	0	0.01661	0.12401	0.00015	0.00002	0.01729	0	0	0	0.00117	0	0.83677	0.00003	0.00002	0.0039	132	103
T	Node22	0	0	0	0	0	0	0	0	0	0	0	0	0	0	0.99999	0	0	0	0	0	133	104
L	Node22	0.99153	0.00032	0	0	0.00803	0.00002	0	0	0	0	0	0	0.0001	0	0	0	0	0	0	0	134	105
M	Node22	0.02989	0.52299	0	0	0.44537	0.00002	0	0	0	0	0	0	0.00171	0	0.00001	0	0	0	0	0	135	106
N	Node22	0	0	0.00001	0	0	0	0.27375	0.00007	0	0	0.00007	0	0	0	0.00001	0	0.00054	0	0	0.72555	136	107
L	Node22	0.97984	0.00008	0	0	0.02004	0.00001	0	0	0	0	0	0	0.00004	0	0	0	0	0	0	0	137	108
I	Node22	0	0	0	0	0.99997	0	0	0	0	0	0	0	0.00002	0	0	0	0	0	0	0	138	109
P	Node22	0	0	0	0	0	0	0	0	0	0	0	0	0	0	0	0	0	1	0	0	139	110
T	Node22	0	0.00001	0	0	0.00001	0	0	0	0	0	0.00002	0	0.00017	0	0.9997	0	0.00009	0	0	0	140	111
N	Node22	0	0	0	0	0	0	0	0	0	0	0	0	0	0	0	0	0	0	0	1	141	112
I	Node22	0.00008	0.00003	0	0	0.97924	0	0	0	0	0	0	0	0.02065	0	0	0	0	0	0	0	142	113
F	Node22	0	0	0	0	0	0.99997	0	0	0	0	0	0.00002	0	0	0	0	0	0	0	0	143	114
K	Node22	0.00002	0.00023	0.29407	0.00031	0.00003	0	0.09966	0.00125	0.00103	0.00003	0.06714	0.00001	0.00017	0	0.01184	0.00218	0.24697	0.00023	0.00297	0.27187	144	115
S	Node22	0	0	0	0	0	0	0	0	0	0	0	0	0	0	0	0	0.99999	0	0	0	145	116
L	Node22	0.98538	0.00041	0	0	0.01398	0.00003	0	0	0	0	0	0	0.0002	0	0	0	0	0	0	0	146	117
S	Node22	0	0	0	0	0	0	0	0	0	0	0.00063	0	0	0	0.00005	0	0.99931	0	0	0	147	118
K	Node22	0.00001	0.00008	0.34909	0.00023	0.00001	0	0.00112	0.0046	0.24143	0	0.00694	0.00001	0.00005	0	0.01411	0.00149	0.14928	0.00023	0.01341	0.21788	148	119
G	Node22	0	0	0	0	0	0	1	0	0	0	0	0	0	0	0	0	0	0	0	0	149	120
D	Node22	0	0	0	0	0	0	0	0.99999	0	0	0	0	0	0	0	0	0	0	0	0.00001	150	121
M	Node22	0	1	0	0	0	0	0	0	0	0	0	0	0	0	0	0	0	0	0	0	151	122
M	Node22	0	1	0	0	0	0	0	0	0	0	0	0	0	0	0	0	0	0	0	0	152	123
P	Node22	0	0	0	0	0	0	0	0	0	0	0	0	0	0	0	0	0	1	0	0	153	124
V	Node22	0.00001	0	0	0	0.13634	0	0	0	0	0	0	0	0.86364	0	0	0	0	0	0	0	154	125
I	Node22	0	0	0	0	1	0	0	0	0	0	0	0	0	0	0	0	0	0	0	0	155	126
V	Node22	0.01603	0.00045	0	0	0.01113	0.02944	0	0	0	0.00001	0.00005	0.00001	0.94286	0	0.00002	0	0	0	0	0	156	127
F	Node22	0	0	0	0	0	1	0	0	0	0	0	0	0	0	0	0	0	0	0	0	157	128
S	Node22	0	0	0	0	0	0	0	0	0	0	0	0	0	0	0	0	1	0	0	0	158	129
V	Node22	0	0	0	0	0.00018	0	0	0	0	0	0	0	0.99982	0	0	0	0	0	0	0	159	130
F	Node22	0	0	0	0	0	0.99999	0	0	0	0	0	0.00001	0	0	0	0	0	0	0	0	160	131
F	Node22	0	0	0	0	0	1	0	0	0	0	0	0	0	0	0	0	0	0	0	0	161	132
G	Node22	0	0	0	0	0	0	1	0	0	0	0	0	0	0	0	0	0	0	0	0	162	133
L	Node22	0.99993	0.00003	0	0	0.00003	0	0	0	0	0	0	0	0	0	0	0	0	0	0	0	163	134
G	Node22	0	0	0	0	0	0	1	0	0	0	0	0	0	0	0	0	0	0	0	0	164	135
T	Node22	0	0	0	0	0.00002	0	0	0	0	0	0	0	0.00001	0	0.99996	0	0.00001	0	0	0	165	136
A	Node22	0	0	0	0	0	0	0	0	0	0	0.99998	0	0	0	0	0	0.00002	0	0	0	166	137
A	Node22	0	0	0	0	0	0	0.00001	0	0	0	0.99988	0	0.00002	0	0.00001	0	0.00008	0	0	0	167	138
I	Node22	0.00002	0.00001	0	0	0.99943	0	0	0	0	0	0	0	0.00054	0	0	0	0	0	0	0	168	139
E	Node22	0	0	0.00025	0	0	0	0.37187	0.00185	0.62427	0	0.00116	0	0	0	0.00001	0	0.00032	0	0.00014	0.00012	178	140
K	Node22	0	0	0.90861	0	0	0	0	0	0.00001	0	0	0	0	0	0.00001	0.09079	0.00001	0	0.00052	0.00003	179	141
G	Node22	0	0	0	0	0	0	0.99999	0	0	0	0	0	0	0	0	0	0	0	0	0	180	142
K	Node22	0	0.00001	0.93422	0.00001	0	0	0	0	0.00017	0	0.00001	0	0	0	0.00004	0.00088	0.00002	0	0.06453	0.0001	181	143
I	Node22	0.00127	0.00048	0	0	0.89819	0.00002	0	0	0	0	0.00001	0	0.09999	0	0.00004	0	0	0	0	0	182	144
I	Node22	0.00005	0.00001	0	0	0.99973	0	0	0	0	0	0	0	0.00021	0	0	0	0	0	0	0	183	145
I	Node22	0.00027	0.00018	0	0	0.59105	0	0	0	0	0	0.00002	0	0.40791	0	0.00055	0	0	0	0	0	184	146
D	Node22	0	0	0	0	0	0	0	0.99955	0.00005	0	0	0	0	0	0	0	0	0	0	0.00039	185	147
F	Node22	0.00002	0	0	0	0	0.9999	0	0	0	0	0	0.00008	0	0	0	0	0	0	0	0	186	148
L	Node22	0.90173	0.0974	0	0	0.00073	0.00007	0	0	0	0	0	0	0.00006	0	0	0	0	0	0	0	187	149
Q	Node22	0.00001	0.00006	0.00493	0.00068	0	0	0.00024	0.01843	0.15242	0	0.00164	0	0.00001	0	0.00248	0.00019	0.01458	0.00006	0.60231	0.20194	188	150
A	Node22	0	0	0	0	0	0	0.00001	0	0	0	0.99977	0	0.00002	0	0.00001	0	0.00019	0	0	0	189	151
V	Node22	0.00001	0	0	0	0.00191	0	0	0	0	0	0.00001	0	0.99806	0	0.00001	0	0	0	0	0	190	152
S	Node22	0	0	0	0	0	0	0	0	0	0	0.00001	0	0	0	0.00002	0	0.99994	0	0.00002	0	191	153
Q	Node22	0	0	0.00016	0.00001	0	0	0	0.00003	0.49089	0	0.00002	0	0	0	0.00001	0.00001	0.00001	0	0.50885	0.00001	192	154
V	Node22	0	0	0	0	0.00032	0	0	0	0	0	0	0	0.99967	0	0	0	0	0	0	0	193	155
M	Node22	0	1	0	0	0	0	0	0	0	0	0	0	0	0	0	0	0	0	0	0	194	156
F	Node22	0	0	0	0	0	1	0	0	0	0	0	0	0	0	0	0	0	0	0	0	195	157
K	Node22	0	0	0.99999	0	0	0	0	0	0	0	0	0	0	0	0	0.00001	0	0	0	0	196	158
V	Node22	0.00005	0.00002	0	0	0.44507	0	0	0	0	0	0	0	0.55486	0	0	0	0	0	0	0	197	159
T	Node22	0	0	0	0	0	0	0	0	0	0	0	0	0	0	1	0	0	0	0	0	198	160
N	Node22	0	0	0.00001	0.00001	0	0	0.00187	0.00008	0	0	0	0	0	0	0.00001	0	0.00023	0	0	0.99779	199	161
W	Node22	0	0	0	0	0	0	0	0	0	0	0	0	0	1	0	0	0	0	0	0	200	162
V	Node22	0.00001	0.00001	0	0	0.01546	0	0	0	0	0	0	0	0.98452	0	0	0	0	0	0	0	201	163
M	Node22	0	1	0	0	0	0	0	0	0	0	0	0	0	0	0	0	0	0	0	0	202	164
H	Node22	0	0	0.00023	0.99953	0	0	0	0	0	0	0	0.00001	0	0	0	0.00004	0	0	0.0001	0.00008	203	165
L	Node22	0.94842	0.0069	0	0	0.01039	0.00012	0	0	0	0.00001	0.00057	0	0.01989	0	0.01366	0	0.00003	0	0.00001	0	204	166
A	Node22	0	0	0	0	0	0	0	0	0	0	0.99734	0	0	0	0	0	0.00265	0	0	0	205	167
P	Node22	0	0	0	0	0	0	0	0	0	0	0	0	0	0	0	0	0	1	0	0	206	168
I	Node22	0.00003	0.00001	0	0	0.99949	0	0	0	0	0	0	0	0.00047	0	0	0	0	0	0	0	207	169
G	Node22	0	0	0	0	0	0	1	0	0	0	0	0	0	0	0	0	0	0	0	0	208	170
V	Node22	0	0	0	0	0	0	0	0	0	0	0	0	1	0	0	0	0	0	0	0	209	171
C	Node22	0	0	0	0	0	0	0	0	0	1	0	0	0	0	0	0	0	0	0	0	210	172
A	Node22	0	0	0	0	0	0	0	0	0	0	1	0	0	0	0	0	0	0	0	0	211	173
L	Node22	1	0	0	0	0	0	0	0	0	0	0	0	0	0	0	0	0	0	0	0	212	174
I	Node22	0	0	0	0	0.99997	0	0	0	0	0	0	0	0.00002	0	0	0	0	0	0	0	213	175
G	Node22	0	0	0	0	0	0	1	0	0	0	0	0	0	0	0	0	0	0	0	0	214	176
V	Node22	0.00001	0	0	0	0.00093	0	0	0	0	0	0.00001	0	0.99905	0	0	0	0	0	0	0	215	177
T	Node22	0	0	0	0	0	0	0	0	0	0	0	0	0	0	1	0	0	0	0	0	216	178
L	Node22	0.99975	0.00001	0	0	0.00018	0	0	0	0	0	0	0	0.00006	0	0	0	0	0	0	0	217	179
A	Node22	0	0	0	0	0	0	0	0	0	0	1	0	0	0	0	0	0	0	0	0	218	180
E	Node22	0	0	0	0	0	0	0	0	0.9998	0	0	0	0	0	0	0	0	0	0.00019	0	219	181
L	Node22	0.95251	0.04731	0	0	0.00015	0.00001	0	0	0	0	0	0	0.00001	0	0	0	0	0	0	0	220	182
G	Node22	0	0	0	0	0	0	1	0	0	0	0	0	0	0	0	0	0	0	0	0	221	183
I	Node22	0.0287	0.00133	0	0	0.93406	0.00005	0	0	0	0	0	0	0.03584	0	0.00002	0	0	0	0	0	222	184
S	Node22	0.00001	0.00005	0.02419	0.00006	0.00001	0	0.001	0.00016	0.00022	0.00003	0.00838	0.00001	0.00003	0	0.02012	0.00072	0.91961	0.00023	0.00097	0.0242	223	185
A	Node22	0	0	0	0	0	0	0	0	0	0	1	0	0	0	0	0	0	0	0	0	224	186
L	Node22	1	0	0	0	0	0	0	0	0	0	0	0	0	0	0	0	0	0	0	0	225	187
I	Node22	0.27831	0.02224	0	0	0.402	0.00038	0.00001	0	0	0.00005	0.06264	0	0.23344	0	0.00078	0	0.00012	0.00001	0.00001	0	226	188
P	Node22	0	0	0	0	0	0	0	0	0	0	0	0	0	0	0	0	0	1	0	0	227	189
L	Node22	1	0	0	0	0	0	0	0	0	0	0	0	0	0	0	0	0	0	0	0	228	190
G	Node22	0	0	0	0	0	0	0.96073	0	0	0	0.00032	0	0	0	0.00001	0	0.03891	0	0	0.00004	229	191
Y	Node22	0	0	0	0	0	0.00001	0	0	0	0	0	0.99999	0	0	0	0	0	0	0	0	230	192
F	Node22	0	0	0	0	0	1	0	0	0	0	0	0	0	0	0	0	0	0	0	0	231	193
V	Node22	0	0	0	0	0.00244	0	0	0	0	0	0	0	0.99755	0	0	0	0	0	0	0	232	194
L	Node22	0.6539	0.03038	0	0	0.24853	0.01831	0.00002	0	0	0.00003	0.00128	0.00004	0.04726	0.00001	0.0002	0	0.00003	0	0.00001	0	233	195
L	Node22	0.99797	0.00012	0	0	0.00188	0.00001	0	0	0	0	0	0	0.00002	0	0	0	0	0	0	0	234	196
T	Node22	0	0.00001	0	0	0.00003	0	0	0	0	0	0.00579	0	0.01128	0	0.98285	0	0.00003	0	0	0	235	197
Y	Node22	0	0	0	0	0	0	0	0	0	0	0	1	0	0	0	0	0	0	0	0	236	198
L	Node22	0.79132	0.02046	0	0	0.03948	0.0008	0.00001	0	0	0.00006	0.03794	0	0.10938	0	0.0004	0	0.00011	0.00001	0.00002	0	237	199
T	Node22	0	0	0	0	0	0	0	0	0	0	0	0	0	0	0.99999	0	0.00001	0	0	0	238	200
M	Node22	0	1	0	0	0	0	0	0	0	0	0	0	0	0	0	0	0	0	0	0	239	201
I	Node22	0.03019	0.0188	0	0	0.74989	0.00019	0	0	0	0	0.00022	0	0.20051	0	0.00019	0	0	0	0	0	240	202
I	Node22	0.00122	0.00026	0	0	0.95048	0.00092	0	0	0	0	0	0	0.04711	0	0.00001	0	0	0	0	0	241	203
F	Node22	0	0	0	0	0	1	0	0	0	0	0	0	0	0	0	0	0	0	0	0	242	204
V	Node22	0	0	0	0	0.00184	0	0	0	0	0	0.00001	0	0.99815	0	0	0	0	0	0	0	243	205
L	Node22	0.94378	0.00599	0	0	0.03653	0.00081	0	0	0	0	0.00002	0	0.01285	0	0.00002	0	0	0	0	0	244	206
V	Node22	0.00002	0.00001	0	0	0.00278	0	0	0	0	0	0.00003	0	0.99716	0	0.00001	0	0	0	0	0	245	207
V	Node22	0	0	0	0	0.00133	0	0	0	0	0	0	0	0.99866	0	0	0	0	0	0	0	246	208
M	Node22	0.00001	0.99999	0	0	0	0	0	0	0	0	0	0	0	0	0	0	0	0	0	0	247	209
G	Node22	0	0	0	0	0	0	0.99999	0	0	0	0.00001	0	0	0	0	0	0	0	0	0	248	210
I	Node22	0.34908	0.04587	0.00002	0.00001	0.40328	0.02676	0.00013	0	0.00001	0.00023	0.00889	0.00018	0.16292	0.00003	0.00215	0.00001	0.00031	0.00003	0.00006	0.00003	249	211
V	Node22	0	0	0	0	0.00033	0	0	0	0	0	0.00026	0	0.9994	0	0	0	0	0	0	0	250	212
A	Node22	0	0	0	0	0	0	0	0	0	0	0.99998	0	0	0	0	0	0.00001	0	0	0	251	213
R	Node22	0	0	0.00114	0	0	0	0	0	0	0	0	0	0	0	0	0.99886	0	0	0	0	252	214
F	Node22	0.17001	0.04904	0.00769	0.0069	0.11603	0.30459	0.01612	0.00261	0.00348	0.00432	0.03743	0.11253	0.08793	0.01187	0.02526	0.00357	0.02061	0.00671	0.00596	0.00733		215
L	Node22	0.94609	0.00516	0	0	0.04533	0.00037	0	0	0	0	0.00001	0	0.00303	0	0.00001	0	0	0	0	0	253	216
F	Node22	0.00036	0.00009	0	0	0.00005	0.99069	0	0	0	0.00756	0.00001	0.00114	0.00007	0.00002	0	0	0.00001	0	0	0	254	217
H	Node22	0	0	0.00215	0.99499	0	0	0.00075	0.00001	0.00001	0	0.00005	0.00001	0	0	0.00001	0.00021	0.00013	0	0.00033	0.00134	255	218
F	Node22	0.00001	0	0	0	0	0.99996	0	0	0	0	0	0.00003	0	0	0	0	0	0	0	0	256	219
K	Node22	0	0	0.69124	0.00002	0	0	0.00001	0	0.00001	0	0	0	0	0	0.00003	0.29858	0.00008	0	0.00016	0.00986	257	220
I	Node22	0.48476	0.00049	0	0	0.51354	0.00004	0	0	0	0	0	0	0.00117	0	0	0	0	0	0	0	258	221
S	Node22	0.00001	0.00004	0.00001	0.00001	0.00001	0.00008	0.00008	0.00001	0	0.0001	0.00269	0.00002	0.00002	0.00017	0.06619	0.00001	0.93016	0.00002	0.00003	0.00034	259	222
D	Node22	0	0	0	0	0	0	0.00001	0.997	0.00022	0	0.00001	0	0	0	0.00003	0	0.00028	0	0	0.00244	260	223
L	Node22	0.99996	0.00002	0	0	0.00002	0	0	0	0	0	0	0	0	0	0	0	0	0	0	0	261	224
L	Node22	0.99978	0.00012	0	0	0.00009	0.00001	0	0	0	0	0	0	0.00001	0	0	0	0	0	0	0	262	225
R	Node22	0.00443	0.00295	0.22911	0.0002	0.00043	0.00002	0.00024	0.00001	0.00022	0.00002	0.00756	0.00002	0.0006	0	0.00184	0.74368	0.00203	0.00011	0.00617	0.00037	263	226
V	Node22	0.00001	0.00001	0	0	0.00181	0	0	0	0	0	0.00002	0	0.99815	0	0.00001	0	0	0	0	0	264	227
I	Node22	0.00001	0.00001	0	0	0.99817	0	0	0	0	0	0	0	0.00182	0	0	0	0	0	0	0	265	228
K	Node22	0	0	1	0	0	0	0	0	0	0	0	0	0	0	0	0	0	0	0	0	266	229
D	Node22	0	0	0.00009	0.00002	0	0	0.00008	0.89716	0.04067	0	0.00002	0	0	0	0.00006	0	0.00033	0	0.00014	0.06141	267	230
E	Node22	0	0	0	0	0	0	0	0	1	0	0	0	0	0	0	0	0	0	0	0	268	231
I	Node22	0.00061	0.00064	0	0	0.95404	0.00002	0	0	0	0	0.00201	0	0.04257	0	0.00011	0	0	0	0	0	269	232
V	Node22	0.00001	0	0	0	0.00175	0	0	0	0	0	0.00001	0	0.99823	0	0	0	0	0	0	0	270	233
L	Node22	1	0	0	0	0	0	0	0	0	0	0	0	0	0	0	0	0	0	0	0	271	234
A	Node22	0	0	0	0	0	0	0	0	0	0	1	0	0	0	0	0	0	0	0	0	272	235
F	Node22	0	0	0	0	0	1	0	0	0	0	0	0	0	0	0	0	0	0	0	0	273	236
S	Node22	0	0	0	0	0	0	0	0	0	0	0	0	0	0	0	0	1	0	0	0	274	237
T	Node22	0	0	0	0	0	0	0	0	0	0	0	0	0	0	1	0	0	0	0	0	275	238
A	Node22	0	0	0	0	0	0	0	0	0	0	1	0	0	0	0	0	0	0	0	0	276	239
S	Node22	0	0	0	0	0	0	0	0	0	0	0	0	0	0	0	0	1	0	0	0	277	240
S	Node22	0	0	0	0	0	0	0	0	0	0	0	0	0	0	0	0	1	0	0	0	278	241
E	Node22	0	0	0	0	0	0	0	0	1	0	0	0	0	0	0	0	0	0	0	0	279	242
A	Node22	0	0	0	0	0	0	0	0	0	0	1	0	0	0	0	0	0	0	0	0	280	243
V	Node22	0	0	0	0	0.00001	0	0	0	0	0	0.42428	0	0.5757	0	0.00001	0	0	0	0	0	281	244
L	Node22	0.9999	0.0001	0	0	0	0	0	0	0	0	0	0	0	0	0	0	0	0	0	0	282	245
P	Node22	0	0	0	0	0	0	0	0	0	0	0	0	0	0	0	0	0	1	0	0	283	246
K	Node22	0	0	0.92825	0	0	0	0	0	0	0	0	0	0	0	0	0.07175	0	0	0	0	284	247
M	Node22	0.00008	0.99941	0.00001	0	0.00007	0	0	0	0	0	0.00001	0	0.00001	0	0.00008	0	0.00001	0	0.00002	0.00031	285	248
I	Node22	0.00001	0.00073	0	0	0.99923	0	0	0	0	0	0	0	0.00003	0	0	0	0	0	0	0	286	249
D	Node22	0	0	0.00012	0.00005	0	0	0.00004	0.74667	0.23586	0	0.00006	0	0	0	0.00004	0	0.00018	0.00001	0.01558	0.00139	287	250
K	Node22	0	0	0.99996	0	0	0	0	0	0	0	0	0	0	0	0	0.00004	0	0	0	0	288	251
M	Node22	0	1	0	0	0	0	0	0	0	0	0	0	0	0	0	0	0	0	0	0	289	252
D	Node22	0	0	0	0	0	0	0.00001	0.99577	0.00091	0	0.00001	0	0	0	0.00006	0	0.00033	0	0.00256	0.00035	290	253
K	Node22	0	0	0.99516	0.00028	0	0	0	0	0.00002	0	0	0	0	0	0.00003	0.00045	0.00003	0	0.00027	0.00374	291	254
N	Node22	0.04163	0.0196	0.07816	0.01448	0.04325	0.02106	0.12565	0.0694	0.02983	0.00398	0.08286	0.01128	0.04401	0.00141	0.07186	0.01937	0.0954	0.01905	0.02786	0.17986		255
F	Node22	0	0	0	0	0	0.99981	0	0	0	0	0	0.00019	0	0	0	0	0	0	0	0	292	256
G	Node22	0	0	0	0	0	0	1	0	0	0	0	0	0	0	0	0	0	0	0	0	293	257
V	Node22	0	0	0	0	0.00007	0	0	0	0	0	0	0	0.99993	0	0	0	0	0	0	0	294	258
S	Node22	0	0	0	0	0	0	0	0	0	0	0.00001	0	0	0	0.00004	0	0.99907	0	0	0.00088	295	259
P	Node22	0	0	0.00027	0.00009	0	0	0.00001	0.00003	0.00005	0	0.0002	0	0	0	0.00013	0.00002	0.00098	0.96256	0.03494	0.00072	296	260
S	Node22	0	0	0	0	0	0	0.02586	0.00001	0	0.00001	0.00174	0	0	0	0.00016	0	0.97192	0.00001	0	0.00027	297	261
I	Node22	0	0	0	0	0.99997	0	0	0	0	0	0	0	0.00002	0	0	0	0	0	0	0	298	262
V	Node22	0	0	0	0	0.00007	0	0	0	0	0	0	0	0.99993	0	0	0	0	0	0	0	299	263
S	Node22	0	0	0	0	0	0	0	0	0	0	0	0	0	0	0	0	1	0	0	0	300	264
F	Node22	0	0	0	0	0	1	0	0	0	0	0	0	0	0	0	0	0	0	0	0	301	265
V	Node22	0	0	0	0	0	0	0	0	0	0	0	0	1	0	0	0	0	0	0	0	302	266
I	Node22	0	0	0	0	0.99997	0	0	0	0	0	0	0	0.00003	0	0	0	0	0	0	0	303	267
P	Node22	0	0	0	0	0	0	0	0	0	0	0	0	0	0	0	0	0	1	0	0	304	268
T	Node22	0	0	0	0	0	0	0	0	0	0	0	0	0	0	1	0	0	0	0	0	305	269
G	Node22	0	0	0	0	0	0	1	0	0	0	0	0	0	0	0	0	0	0	0	0	306	270
Y	Node22	0	0	0	0	0	0	0	0	0	0	0	1	0	0	0	0	0	0	0	0	307	271
T	Node22	0	0	0	0	0	0	0	0	0	0	0	0	0	0	1	0	0	0	0	0	308	272
F	Node22	0	0	0	0	0	1	0	0	0	0	0	0	0	0	0	0	0	0	0	0	309	273
N	Node22	0	0	0	0	0	0	0	0	0	0	0	0	0	0	0	0	0	0	0	1	310	274
L	Node22	1	0	0	0	0	0	0	0	0	0	0	0	0	0	0	0	0	0	0	0	311	275
D	Node22	0	0	0	0	0	0	0	1	0	0	0	0	0	0	0	0	0	0	0	0	312	276
G	Node22	0	0	0	0	0	0	1	0	0	0	0	0	0	0	0	0	0	0	0	0	313	277
S	Node22	0	0	0	0	0	0	0	0	0	0	0	0	0	0	0	0	1	0	0	0	314	278
A	Node22	0	0	0	0	0	0	0	0	0	0	1	0	0	0	0	0	0	0	0	0	315	279
I	Node22	0	0	0	0	0.99999	0	0	0	0	0	0	0	0.00001	0	0	0	0	0	0	0	316	280
Y	Node22	0	0	0	0	0	0	0	0	0	0	0	1	0	0	0	0	0	0	0	0	317	281
Q	Node22	0	0	0	0	0	0	0	0	0	0	0	0	0	0	0	0	0	0	1	0	318	282
S	Node22	0	0	0	0	0	0	0	0	0	0	0	0	0	0	0	0	1	0	0	0	319	283
L	Node22	0.99998	0.00001	0	0	0.00001	0	0	0	0	0	0	0	0	0	0	0	0	0	0	0	320	284
A	Node22	0	0	0	0	0	0	0	0	0	0	1	0	0	0	0	0	0	0	0	0	321	285
A	Node22	0	0	0	0	0	0	0	0	0	0	1	0	0	0	0	0	0	0	0	0	322	286
L	Node22	0.99993	0.00003	0	0	0.00003	0	0	0	0	0	0	0	0	0	0	0	0	0	0	0	323	287
F	Node22	0	0	0	0	0	1	0	0	0	0	0	0	0	0	0	0	0	0	0	0	324	288
L	Node22	1	0	0	0	0	0	0	0	0	0	0	0	0	0	0	0	0	0	0	0	325	289
A	Node22	0	0	0	0	0	0	0	0	0	0	1	0	0	0	0	0	0	0	0	0	326	290
Q	Node22	0	0	0	0	0	0	0	0	0	0	0	0	0	0	0	0	0	0	1	0	327	291
A	Node22	0	0	0	0	0	0	0	0	0	0	1	0	0	0	0	0	0	0	0	0	328	292
Y	Node22	0	0	0	0	0	0	0	0	0	0	0	1	0	0	0	0	0	0	0	0	329	293
G	Node22	0	0	0	0.00423	0	0	0.98688	0.00003	0	0	0.00005	0	0	0	0	0	0.00017	0	0.00001	0.00861	330	294
I	Node22	0.00003	0.00001	0	0	0.99959	0	0	0	0	0	0	0	0.00037	0	0	0	0	0	0	0	331	295
H	Node22	0	0	0	1	0	0	0	0	0	0	0	0	0	0	0	0	0	0	0	0	332	296
L	Node22	0.99999	0.00001	0	0	0	0	0	0	0	0	0	0	0	0	0	0	0	0	0	0	333	297
S	Node22	0	0	0	0	0	0	0	0	0	0	0.00002	0	0	0	0.00032	0	0.99966	0	0	0	334	298
I	Node22	0.27926	0.0036	0	0	0.70576	0.00031	0	0	0	0	0	0	0.01106	0	0.00001	0	0	0	0	0	335	299
G	Node22	0	0	0	0	0	0	0.99975	0	0	0	0.00016	0	0	0	0	0	0.00006	0	0	0.00002	336	300
Q	Node22	0	0	0	0.00005	0	0	0	0	0	0	0	0	0	0	0	0	0	0	0.99995	0	337	301
Q	Node22	0	0	0	0	0	0	0	0	0	0	0	0	0	0	0	0	0	0	1	0	338	302
I	Node22	0.0008	0.00008	0	0	0.98541	0	0	0	0	0	0	0	0.0137	0	0	0	0	0	0	0	339	303
T	Node22	0	0	0	0	0	0	0	0	0	0	0	0	0	0	0.99998	0	0.00002	0	0	0	340	304
L	Node22	1	0	0	0	0	0	0	0	0	0	0	0	0	0	0	0	0	0	0	0	341	305
L	Node22	0.99492	0.00015	0	0	0.00059	0.00001	0	0	0	0	0.00003	0	0.0043	0	0	0	0	0	0	0	342	306
V	Node22	0.00001	0	0	0	0.00589	0	0	0	0	0	0.00001	0	0.99408	0	0	0	0	0	0	0	343	307
V	Node22	0	0	0	0	0.00008	0	0	0	0	0	0.00004	0	0.99987	0	0.00002	0	0	0	0	0	344	308
L	Node22	1	0	0	0	0	0	0	0	0	0	0	0	0	0	0	0	0	0	0	0	345	309
M	Node22	0	1	0	0	0	0	0	0	0	0	0	0	0	0	0	0	0	0	0	0	346	310
I	Node22	0.00001	0	0	0	0.99991	0	0	0	0	0	0	0	0.00008	0	0	0	0	0	0	0	347	311
T	Node22	0	0	0	0	0	0	0	0	0	0	0	0	0	0	1	0	0	0	0	0	348	312
S	Node22	0	0	0	0	0	0	0	0	0	0	0	0	0	0	0	0	1	0	0	0	349	313
K	Node22	0	0	1	0	0	0	0	0	0	0	0	0	0	0	0	0	0	0	0	0	350	314
G	Node22	0	0	0	0	0	0	1	0	0	0	0	0	0	0	0	0	0	0	0	0	351	315
M	Node22	0	1	0	0	0	0	0	0	0	0	0	0	0	0	0	0	0	0	0	0	352	316
A	Node22	0	0	0	0	0	0	0	0	0	0	1	0	0	0	0	0	0	0	0	0	353	317
G	Node22	0	0	0	0	0	0	1	0	0	0	0	0	0	0	0	0	0	0	0	0	354	318
V	Node22	0	0	0	0	0	0	0	0	0	0	0	0	1	0	0	0	0	0	0	0	355	319
P	Node22	0	0	0	0	0	0	0	0	0	0	0	0	0	0	0	0	0	1	0	0	356	320
G	Node22	0	0	0	0	0	0	1	0	0	0	0	0	0	0	0	0	0	0	0	0	357	321
A	Node22	0	0	0	0	0	0	0	0	0	0	1	0	0	0	0	0	0	0	0	0	358	322
S	Node22	0	0	0	0	0	0	0	0	0	0	0	0	0	0	0	0	1	0	0	0	359	323
F	Node22	0	0	0	0	0	1	0	0	0	0	0	0	0	0	0	0	0	0	0	0	360	324
V	Node22	0	0	0	0	0.00001	0	0	0	0	0	0	0	0.99999	0	0	0	0	0	0	0	361	325
V	Node22	0	0	0	0	0	0	0	0	0	0	0	0	1	0	0	0	0	0	0	0	362	326
L	Node22	1	0	0	0	0	0	0	0	0	0	0	0	0	0	0	0	0	0	0	0	363	327
L	Node22	1	0	0	0	0	0	0	0	0	0	0	0	0	0	0	0	0	0	0	0	364	328
A	Node22	0	0	0	0	0	0	0	0	0	0	1	0	0	0	0	0	0	0	0	0	365	329
T	Node22	0	0	0	0	0	0	0	0	0	0	0	0	0	0	1	0	0	0	0	0	366	330
V	Node22	0	0	0	0	0.12188	0	0	0	0	0	0	0	0.87811	0	0	0	0	0	0	0	367	331
S	Node22	0	0	0	0	0	0	0	0	0	0	0.00002	0	0	0	0.00002	0	0.99996	0	0	0	368	332
T	Node22	0	0	0	0	0	0	0	0	0	0	0	0	0	0	0.99999	0	0.00001	0	0	0	369	333
I	Node22	0.00001	0	0	0	0.99878	0	0	0	0	0	0	0	0.00121	0	0	0	0	0	0	0	370	334
G	Node22	0	0	0	0	0	0	1	0	0	0	0	0	0	0	0	0	0	0	0	0	371	335
T	Node22	0.03456	0.02073	0.02855	0.00451	0.04568	0.01359	0.08725	0.0562	0.02932	0.00495	0.16905	0.00467	0.0599	0.00079	0.17355	0.00761	0.16736	0.02099	0.01662	0.05415		336
V	Node22	0	0	0	0	0.00067	0	0	0	0	0	0	0	0.99933	0	0	0	0	0	0	0	372	337
P	Node22	0	0	0	0	0	0	0	0	0	0	0	0	0	0	0	0	0	1	0	0	373	338
M	Node22	0.00003	0.99987	0	0	0.00008	0	0	0	0	0	0	0	0.00001	0	0	0	0	0	0	0	374	339
S	Node22	0	0	0	0	0	0	0	0	0	0	0	0	0	0	0.00001	0	0.99999	0	0	0	375	340
A	Node22	0.08982	0.03266	0.04181	0.00646	0.08807	0.04283	0.10857	0.02654	0.02505	0.00521	0.11193	0.01344	0.08432	0.00296	0.06533	0.01428	0.07603	0.10583	0.02074	0.03814	378	341
V	Node22	0.12239	0.04196	0.00821	0.00115	0.2359	0.03564	0.01528	0.00217	0.00458	0.00379	0.06853	0.00614	0.37069	0.00117	0.04368	0.00282	0.01862	0.00749	0.00485	0.00492	379	342
A	Node22	0.05156	0.02387	0.01933	0.00248	0.05801	0.02055	0.10407	0.01019	0.01543	0.0058	0.39434	0.00555	0.08281	0.0012	0.05958	0.00637	0.08761	0.02383	0.01228	0.01514	380	343
A	Node22	0.09358	0.03515	0.0292	0.00415	0.09462	0.04185	0.11378	0.01569	0.01973	0.00621	0.2097	0.01176	0.09888	0.00263	0.065	0.01013	0.07942	0.02967	0.01639	0.02245	381	344
G	Node22	0	0	0	0	0	0	1	0	0	0	0	0	0	0	0	0	0	0	0	0	382	345
L	Node22	0.99999	0.00001	0	0	0	0	0	0	0	0	0	0	0	0	0	0	0	0	0	0	383	346
T	Node22	0	0	0	0	0	0	0	0	0	0	0	0	0	0	1	0	0	0	0	0	384	347
F	Node22	0	0	0	0	0	1	0	0	0	0	0	0	0	0	0	0	0	0	0	0	385	348
I	Node22	0	0	0	0	0.99999	0	0	0	0	0	0	0	0.00001	0	0	0	0	0	0	0	386	349
A	Node22	0	0	0	0	0	0	0	0	0	0	1	0	0	0	0	0	0	0	0	0	387	350
G	Node22	0	0	0	0	0	0	1	0	0	0	0	0	0	0	0	0	0	0	0	0	388	351
I	Node22	0	0	0	0	0.99999	0	0	0	0	0	0	0	0.00001	0	0	0	0	0	0	0	389	352
D	Node22	0	0	0	0	0	0	0	1	0	0	0	0	0	0	0	0	0	0	0	0	390	353
R	Node22	0	0	0	0	0	0	0	0	0	0	0	0	0	0	0	1	0	0	0	0	391	354
F	Node22	0.00824	0.00007	0	0	0.00158	0.99007	0	0	0	0	0	0.00002	0.00002	0	0	0	0	0	0	0	392	355
V	Node22	0.00001	0	0	0	0.37482	0	0	0	0	0	0	0	0.62517	0	0	0	0	0	0	0	393	356
D	Node22	0	0	0	0	0	0	0	1	0	0	0	0	0	0	0	0	0	0	0	0	394	357
M	Node22	0	1	0	0	0	0	0	0	0	0	0	0	0	0	0	0	0	0	0	0	395	358
G	Node22	0	0	0	0	0	0	0.99986	0	0	0	0.00014	0	0	0	0	0	0	0	0	0	396	359
R	Node22	0	0	0	0	0	0	0	0	0	0	0	0	0	0	0	1	0	0	0	0	397	360
T	Node22	0	0	0	0	0	0	0	0	0	0	0	0	0	0	1	0	0	0	0	0	398	361
A	Node22	0	0	0	0	0	0	0	0	0	0	0.99999	0	0	0	0	0	0.00001	0	0	0	399	362
V	Node22	0	0	0	0	0.00002	0	0	0	0	0	0	0	0.99998	0	0	0	0	0	0	0	400	363
N	Node22	0	0	0	0	0	0	0	0	0	0	0	0	0	0	0	0	0	0	0	1	401	364
V	Node22	0	0	0	0	0.00001	0	0	0	0	0	0	0	0.99999	0	0	0	0	0	0	0	402	365
V	Node22	0.00003	0.00001	0	0	0.02215	0	0	0	0	0	0	0	0.97781	0	0	0	0	0	0	0	403	366
G	Node22	0	0	0	0	0	0	1	0	0	0	0	0	0	0	0	0	0	0	0	0	404	367
N	Node22	0	0	0	0	0	0	0	0	0	0	0	0	0	0	0	0	0	0	0	1	405	368
S	Node22	0	0	0	0	0	0	0	0	0	0	0	0	0	0	0	0	1	0	0	0	406	369
L	Node22	1	0	0	0	0	0	0	0	0	0	0	0	0	0	0	0	0	0	0	0	407	370
A	Node22	0	0	0	0	0	0	0	0	0	0	1	0	0	0	0	0	0	0	0	0	408	371
T	Node22	0	0	0	0	0	0	0	0	0	0	0	0	0	0	0.99999	0	0.00001	0	0	0	409	372
V	Node22	0.00005	0	0	0	0.00082	0	0	0	0	0	0	0	0.99911	0	0	0	0	0	0	0	410	373
V	Node22	0	0	0	0	0.01316	0	0	0	0	0	0	0	0.98683	0	0	0	0	0	0	0	411	374
I	Node22	0	0	0	0	0.99953	0	0	0	0	0	0	0	0.00046	0	0	0	0	0	0	0	412	375
G	Node22	0	0	0	0	0	0	1	0	0	0	0	0	0	0	0	0	0	0	0	0	413	376
K	Node22	0	0.00001	0.99626	0	0	0	0	0	0.00002	0	0.00003	0	0	0	0.00277	0.00014	0.00058	0	0.00008	0.00012	414	377
S	Node22	0	0	0	0	0	0	0	0	0	0	0.00001	0	0	0	0.00002	0	0.99996	0	0	0	415	378
E	Node22	0	0	0	0	0	0	0	0	1	0	0	0	0	0	0	0	0	0	0	0	416	379
H	Node22	0	0	0.00003	0.70423	0	0	0.00001	0.00005	0	0	0	0.00001	0	0	0.00001	0.00001	0.00007	0	0.00005	0.29553	417	380
E	Node22	0	0	0	0	0	0	0	0.00001	0.99999	0	0	0	0	0	0	0	0	0	0	0	418	381
M	Node28	0	1	0	0	0	0	0	0	0	0	0	0	0	0	0	0	0	0	0	0	1	1
S	Node28	0	0	0	0	0	0	0	0	0	0	0	0	0	0	0.00001	0	0.99998	0	0	0	11	2
L	Node28	1	0	0	0	0	0	0	0	0	0	0	0	0	0	0	0	0	0	0	0	12	3
G	Node28	0	0	0	0	0	0	1	0	0	0	0	0	0	0	0	0	0	0	0	0	13	4
W	Node28	0	0	0	0	0	0	0	0	0	0	0	0	0	1	0	0	0	0	0	0	14	5
Q	Node28	0	0	0	0	0	0	0	0	0	0	0	0	0	0	0	0	0	0	1	0	15	6
I	Node28	0	0	0	0	1	0	0	0	0	0	0	0	0	0	0	0	0	0	0	0	16	7
L	Node28	0.99989	0.00006	0	0	0.00004	0.00001	0	0	0	0	0	0	0	0	0	0	0	0	0	0	17	8
I	Node28	0.00004	0.00002	0	0	0.99942	0	0	0	0	0	0	0	0.00052	0	0	0	0	0	0	0	18	9
G	Node28	0	0	0	0	0	0	1	0	0	0	0	0	0	0	0	0	0	0	0	0	19	10
L	Node28	1	0	0	0	0	0	0	0	0	0	0	0	0	0	0	0	0	0	0	0	20	11
I	Node28	0.00037	0.00014	0	0	0.96352	0.00001	0	0	0	0	0	0	0.03595	0	0.00001	0	0	0	0	0	21	12
L	Node28	0.99997	0.00001	0	0	0.00001	0	0	0	0	0	0	0	0	0	0	0	0	0	0	0	22	13
G	Node28	0	0	0	0	0	0	1	0	0	0	0	0	0	0	0	0	0	0	0	0	23	14
V	Node28	0.00002	0.00001	0	0	0.01863	0	0	0	0	0	0	0	0.98134	0	0	0	0	0	0	0	24	15
I	Node28	0.00063	0.00022	0	0	0.9865	0.00001	0	0	0	0	0	0	0.01263	0	0.00001	0	0	0	0	0	25	16
L	Node28	0.9998	0.00003	0	0	0.00002	0.00014	0	0	0	0	0	0	0	0	0	0	0	0	0	0	26	17
G	Node28	0	0	0	0	0	0	1	0	0	0	0	0	0	0	0	0	0	0	0	0	27	18
I	Node28	0.00009	0.00003	0	0	0.99666	0	0	0	0	0	0	0	0.0032	0	0	0	0	0	0	0	28	19
I	Node28	0.00076	0.0003	0	0	0.5824	0.00001	0	0	0	0	0.00001	0	0.41648	0	0.00004	0	0	0	0	0	29	20
F	Node28	0	0	0	0	0	1	0	0	0	0	0	0	0	0	0	0	0	0	0	0	30	21
Y	Node28	0	0	0	0	0	0	0	0	0	0	0	1	0	0	0	0	0	0	0	0	31	22
A	Node28	0	0	0	0	0	0	0.00001	0	0	0	0.99989	0	0.00002	0	0.00001	0	0.00007	0	0	0	39	23
I	Node28	0.00004	0.00002	0	0	0.9994	0	0	0	0	0	0	0	0.00054	0	0	0	0	0	0	0	40	24
T	Node28	0	0	0	0	0	0	0	0	0	0	0.00001	0	0.00001	0	0.99979	0	0.00018	0	0	0	41	25
A	Node28	0	0	0	0	0	0	0.00001	0	0	0	0.9993	0	0.00004	0	0.00035	0	0.00028	0	0	0	42	26
M	Node28	0	1	0	0	0	0	0	0	0	0	0	0	0	0	0	0	0	0	0	0	43	27
Q	Node28	0	0	0	0	0	0	0	0	0	0	0	0	0	0	0	0	0	0	1	0	44	28
N	Node28	0	0	0	0	0	0	0	0	0	0	0	0	0	0	0	0	0	0	0	1	45	29
I	Node28	0.00001	0	0	0	0.99983	0	0	0	0	0	0	0	0.00015	0	0	0	0	0	0	0	46	30
G	Node28	0	0	0	0	0	0	1	0	0	0	0	0	0	0	0	0	0	0	0	0	47	31
T	Node28	0	0	0	0	0	0	0	0	0	0	0.00004	0	0	0	0.98752	0	0.01243	0	0	0.00001	48	32
M	Node28	0	1	0	0	0	0	0	0	0	0	0	0	0	0	0	0	0	0	0	0	49	33
F	Node28	0	0	0	0	0	1	0	0	0	0	0	0	0	0	0	0	0	0	0	0	50	34
I	Node28	0	0	0	0	0.99999	0	0	0	0	0	0	0	0.00001	0	0	0	0	0	0	0	51	35
N	Node28	0	0	0.00006	0.00003	0	0	0.12152	0.00037	0.00001	0.00001	0.00075	0	0	0	0.00035	0.00001	0.25021	0	0.00003	0.62663	52	36
L	Node28	1	0	0	0	0	0	0	0	0	0	0	0	0	0	0	0	0	0	0	0	53	37
I	Node28	0	0	0	0	1	0	0	0	0	0	0	0	0	0	0	0	0	0	0	0	54	38
Q	Node28	0	0	0	0	0	0	0	0	0	0	0	0	0	0	0	0	0	0	1	0	55	39
M	Node28	0	1	0	0	0	0	0	0	0	0	0	0	0	0	0	0	0	0	0	0	56	40
I	Node28	0	0	0	0	0.99999	0	0	0	0	0	0	0	0.00001	0	0	0	0	0	0	0	57	41
V	Node28	0	0	0	0	0	0	0	0	0	0	0	0	1	0	0	0	0	0	0	0	58	42
L	Node28	0.99999	0	0	0	0	0	0	0	0	0	0	0	0	0	0	0	0	0	0	0	59	43
P	Node28	0	0	0	0	0	0	0	0	0	0	0	0	0	0	0	0	0	1	0	0	60	44
I	Node28	0	0	0	0	1	0	0	0	0	0	0	0	0	0	0	0	0	0	0	0	61	45
V	Node28	0	0	0	0	0	0	0	0	0	0	0	0	1	0	0	0	0	0	0	0	62	46
V	Node28	0	0	0	0	0.00007	0	0	0	0	0	0	0	0.99992	0	0	0	0	0	0	0	63	47
S	Node28	0	0	0	0	0	0	0	0	0	0	0	0	0	0	0	0	1	0	0	0	64	48
C	Node28	0	0	0	0	0	0	0	0	0	1	0	0	0	0	0	0	0	0	0	0	65	49
L	Node28	1	0	0	0	0	0	0	0	0	0	0	0	0	0	0	0	0	0	0	0	66	50
T	Node28	0	0	0	0	0	0	0	0	0	0	0	0	0	0	1	0	0	0	0	0	67	51
V	Node28	0	0	0	0	0.00004	0	0	0	0	0	0	0	0.99996	0	0	0	0	0	0	0	68	52
G	Node28	0	0	0	0	0	0	1	0	0	0	0	0	0	0	0	0	0	0	0	0	69	53
I	Node28	0	0	0	0	1	0	0	0	0	0	0	0	0	0	0	0	0	0	0	0	70	54
A	Node28	0	0	0	0	0	0	0	0	0	0	1	0	0	0	0	0	0	0	0	0	71	55
N	Node28	0	0	0	0	0	0	0	0	0	0	0	0	0	0	0	0	0.00004	0	0	0.99996	72	56
M	Node28	0	0.99999	0	0	0.00001	0	0	0	0	0	0	0	0	0	0	0	0	0	0	0	73	57
D	Node28	0	0	0	0	0	0	0	1	0	0	0	0	0	0	0	0	0	0	0	0	74	58
I	Node28	0.00004	0.00001	0	0	0.99944	0	0	0	0	0	0	0	0.0005	0	0	0	0	0	0	0	75	59
K	Node28	0	0	1	0	0	0	0	0	0	0	0	0	0	0	0	0	0	0	0	0	76	60
E	Node28	0	0	0.00135	0	0	0	0	0.00001	0.99859	0	0	0	0	0	0	0	0	0	0.00005	0	77	61
L	Node28	1	0	0	0	0	0	0	0	0	0	0	0	0	0	0	0	0	0	0	0	78	62
G	Node28	0	0	0	0	0	0	1	0	0	0	0	0	0	0	0	0	0	0	0	0	79	63
R	Node28	0	0	0	0	0	0	0	0	0	0	0	0	0	0	0	1	0	0	0	0	80	64
V	Node28	0.00001	0	0	0	0.09473	0	0	0	0	0	0	0	0.90526	0	0	0	0	0	0	0	81	65
G	Node28	0	0	0	0	0	0	1	0	0	0	0	0	0	0	0	0	0	0	0	0	82	66
L	Node28	0.99915	0.00052	0	0	0.00023	0.00006	0	0	0	0	0	0	0.00004	0	0	0	0	0	0	0	83	67
K	Node28	0	0	1	0	0	0	0	0	0	0	0	0	0	0	0	0	0	0	0	0	84	68
T	Node28	0	0	0	0	0	0	0	0	0	0	0	0	0	0	1	0	0	0	0	0	85	69
L	Node28	0.99998	0.00001	0	0	0.00001	0	0	0	0	0	0	0	0	0	0	0	0	0	0	0	86	70
I	Node28	0.00009	0.00003	0	0	0.99865	0	0	0	0	0	0	0	0.00122	0	0	0	0	0	0	0	87	71
Y	Node28	0	0	0	0	0	0	0	0	0	0	0	1	0	0	0	0	0	0	0	0	88	72
F	Node28	0	0	0	0	0	1	0	0	0	0	0	0	0	0	0	0	0	0	0	0	89	73
E	Node28	0	0	0	0	0	0	0	0	1	0	0	0	0	0	0	0	0	0	0	0	90	74
I	Node28	0.00702	0.00031	0	0	0.98981	0.00001	0	0	0	0	0	0	0.00285	0	0	0	0	0	0	0	91	75
L	Node28	0.99398	0.00598	0	0	0.00004	0	0	0	0	0	0	0	0	0	0	0	0	0	0	0	92	76
S	Node28	0	0	0	0	0	0	0	0	0	0	0	0	0	0	0.00188	0	0.99811	0	0	0	93	77
T	Node28	0	0	0	0	0	0	0	0	0	0	0	0	0	0	1	0	0	0	0	0	94	78
I	Node28	0.00012	0.00005	0	0	0.99191	0	0	0	0	0	0	0	0.00792	0	0	0	0	0	0	0	95	79
A	Node28	0	0	0	0	0	0	0	0	0	0	1	0	0	0	0	0	0	0	0	0	96	80
I	Node28	0	0	0	0	0.99999	0	0	0	0	0	0	0	0.00001	0	0	0	0	0	0	0	97	81
I	Node28	0.00057	0.00032	0	0	0.96477	0.00001	0	0	0	0	0.00005	0	0.03424	0	0.00004	0	0	0	0	0	98	82
L	Node28	0.99998	0.00001	0	0	0.00001	0	0	0	0	0	0	0	0	0	0	0	0	0	0	0	99	83
G	Node28	0	0	0	0	0	0	1	0	0	0	0	0	0	0	0	0	0	0	0	0	100	84
M	Node28	0.00005	0.99994	0	0	0	0	0	0	0	0	0	0	0	0	0	0	0	0	0	0	101	85
I	Node28	0.00057	0.0002	0	0	0.99251	0.00001	0	0	0	0	0	0	0.0067	0	0.00001	0	0	0	0	0	102	86
V	Node28	0	0	0	0	0.00026	0	0	0	0	0	0	0	0.99973	0	0	0	0	0	0	0	103	87
A	Node28	0	0	0	0	0	0	0.00001	0	0	0	0.99999	0	0	0	0	0	0	0	0	0	104	88
N	Node28	0	0	0	0	0	0	0	0	0	0	0	0	0	0	0	0	0	0	0	1	105	89
V	Node28	0.00039	0.00016	0	0	0.2245	0.00001	0	0	0	0	0.00002	0	0.77489	0	0.00004	0	0	0	0	0	106	90
L	Node28	0.59307	0.00077	0	0	0.00055	0.40547	0	0	0	0	0	0.00007	0.00006	0	0	0	0	0	0	0	107	91
H	Node28	0	0	0	1	0	0	0	0	0	0	0	0	0	0	0	0	0	0	0	0	108	92
P	Node28	0	0	0	0	0	0	0	0	0	0	0	0	0	0	0	0	0	1	0	0	109	93
G	Node28	0	0	0	0	0	0	1	0	0	0	0	0	0	0	0	0	0	0	0	0	110	94
[truncated: 436,532 more rows]
