# Supplementary material for: Evolutionary analysis reveals the origin of sodium coupling in glutamate transporters
Source: Nat Struct Mol Biol. Author manuscript; Available in PMC 2025 Dec 2. (PMC12668577; doi:10.1038/s41594-025-01652-z)
Supplement: Supplementary Data 2 [file NIHMS2118805-supplement-Supplementary_Data_2.zip › SupplementaryData/MLtree-logfile.txt]

NOTE: Continue analysis although a previous run already finished
IQ-TREE multicore version 2.1.4-beta COVID-edition for Linux 64-bit built Jun 24 2021
Developed by Bui Quang Minh, James Barbetti, Nguyen Lam Tung,
Olga Chernomor, Heiko Schmidt, Dominik Schrempf, Michael Woodhams.

Host:    scu-node009.scu (AVX512, FMA3, 376 GB RAM)
Command: iqtree -s LBA90-final3.fasta -m MFP -mset LG -cmin 10 -cmax 20 -B 1000 -alrt 1000 -T 4 -nm 2000 --rate -asr -cptime 3600 -o O59010 --prefix 1008234 --undo -nm 8000
Seed:    855906 (Using SPRNG - Scalable Parallel Random Number Generator)
Time:    Wed Sep  7 14:04:50 2022
Kernel:  AVX+FMA - 4 threads (4 CPU cores detected)

WARNING: Command-line argument `8000` differs from checkpoint `2000`
WARNING: Command-line differs from checkpoint!
Reading alignment file LBA90-final3.fasta ... Fasta format detected
Alignment most likely contains protein sequences
Alignment has 1153 sequences with 381 columns, 381 distinct patterns
377 parsimony-informative, 3 singleton sites, 1 constant sites
                Gap/Ambiguity  Composition  p-value
   1  AEN98523.1        1.84%    passed     71.78%
   2  AGK99001.1        1.84%    passed     99.86%
   3  AKN31699.1        1.84%    passed     97.53%
   4  ALC83443.1        1.84%    passed     13.24%
   5  ATA60749.1        1.84%    passed     89.88%
   6  AUO14336.1        1.84%    passed     99.67%
   7  AWK51683.1        1.84%    passed     99.90%
   8  CAB1240403.1      1.31%    failed      2.08%
   9  CAB1244268.1      1.31%    passed     33.81%
  10  CAC8324273.1      1.84%    passed     88.37%
  11  CBI41549.1        1.84%    passed     99.26%
  12  CCX79252.1        1.84%    passed     97.60%
  13  CDC45988.1        1.31%    failed      3.39%
  14  CDE97748.1        1.84%    passed     33.86%
  15  CDQ33697.1        2.10%    failed      0.84%
  16  CEG25288.1        1.84%    passed     55.03%
  17  CQR45930.1        1.84%    passed     46.83%
  18  EAZ86025.1        1.84%    passed     98.81%
  19  EEM14278.1        1.57%    passed     95.41%
  20  EEX24691.1        1.84%    passed     96.78%
  21  EMI14703.1        1.84%    passed     95.36%
  22  EPR28092.1        1.84%    passed     98.57%
  23  ERI76881.1        1.31%    failed      1.06%
  24  EST55128.1        1.84%    passed     92.22%
  25  GAC91488.1        1.57%    passed     60.03%
  26  GBG57458.1        1.84%    passed     98.22%
  27  GBG58294.1        1.57%    passed     97.81%
  28  GEK60138.1        2.10%    failed      2.55%
  29  GEN83842.1        2.10%    passed     44.07%
  30  GGA87242.1        1.84%    passed     99.00%
  31  GGD13392.1        1.84%    passed     24.50%
  32  GGL20380.1        1.84%    failed      0.07%
  33  GGL37400.1        1.84%    passed     41.74%
  34  GHI01454.1        1.84%    passed     99.91%
  35  GIN57279.1        1.84%    passed     99.27%
  36  GIN84548.1        1.84%    passed     96.57%
  37  GIN86117.1        1.84%    passed     78.19%
  38  HAT54452.1        1.84%    passed     94.98%
  39  HAT56507.1        1.31%    failed      0.10%
  40  HBP66559.1        1.84%    passed     91.33%
  41  HBS58038.1        1.84%    passed     98.46%
  42  HCJ58583.1        1.31%    passed     54.21%
  43  HDH63257.1        0.52%    passed     95.09%
  44  HHV27789.1        1.31%    passed     99.25%
  45  HHV45635.1        1.31%    passed     91.86%
  46  HHW38761.1        1.84%    passed     99.62%
  47  HHW91955.1        1.31%    passed     17.99%
  48  HHY05270.1        0.52%    passed     59.13%
  49  HHY35665.1        1.31%    passed      8.96%
  50  HIQ98982.1        1.31%    passed     98.05%
  51  HIR44939.1        1.31%    passed      7.03%
  52  HIS98124.1        1.31%    passed     49.16%
  53  HIU75087.1        1.31%    passed     22.01%
  54  HIW12356.1        1.31%    passed     67.66%
  55  HIW20804.1        1.31%    passed     23.97%
  56  HIW89526.1        1.84%    passed     99.44%
  57  HIX43315.1        1.84%    passed     99.72%
  58  HIX65921.1        1.31%    failed      4.14%
  59  HIX84290.1        1.31%    passed     38.16%
  60  HJA21946.1        1.84%    passed     69.37%
  61  HJA46711.1        1.84%    passed      6.30%
  62  KGP74539.1        1.84%    passed     65.75%
  63  KGR88184.1        1.84%    passed     99.50%
  64  KIL11941.1        1.84%    passed     70.17%
  65  KIL43232.1        2.10%    passed     11.47%
  66  KIL51498.1        2.10%    passed     30.19%
  67  KIO94390.1        1.84%    passed     75.17%
  68  KJS20976.1        1.57%    passed     96.00%
  69  KJS87745.1        1.57%    passed     99.57%
  70  KQL54351.1        2.10%    passed     87.14%
  71  KRF21507.1        1.84%    passed     99.44%
  72  KRK23517.1        1.84%    passed     92.36%
  73  KRK46179.1        1.84%    passed     99.76%
  74  KRK56672.1        1.84%    passed     98.75%
  75  KRK66554.1        1.84%    passed     98.89%
  76  KRL03617.1        1.84%    passed     86.03%
  77  KRL25372.1        1.84%    passed     75.39%
  78  KRL67378.1        1.84%    passed     82.56%
  79  KRM18375.1        1.84%    passed     95.78%
  80  KRM56857.1        1.84%    passed     94.13%
  81  KRM87437.1        1.84%    passed     92.15%
  82  KRN39871.1        1.84%    passed     73.38%
  83  KRN89683.1        1.84%    passed     67.55%
  84  KWZ79394.1        1.84%    passed     99.37%
  85  KXB88432.1        1.84%    passed     97.79%
  86  KXB93718.1        1.84%    passed      7.74%
  87  MBB1079367.1      1.84%    passed     49.43%
  88  MBB3069367.1      1.84%    passed     92.13%
  89  MBB6447315.1      1.84%    passed     50.27%
  90  MBC8014550.1      1.84%    passed     83.02%
  91  MBC8014888.1      1.84%    passed     97.75%
  92  MBC8016506.1      1.57%    passed     99.57%
  93  MBD9126614.1      1.31%    failed      3.72%
  94  MBE3569135.1      1.84%    passed     99.48%
  95  MBE3570993.1      1.84%    passed     97.02%
  96  MBE6012247.1      1.31%    passed     46.78%
  97  MBE6097724.1      1.31%    passed     63.92%
  98  MBF1687102.1      1.31%    passed     23.23%
  99  MBJ6719441.1      1.84%    passed     86.24%
 100  MBK5300039.1      1.84%    passed     93.35%
 101  MBK5300964.1      1.57%    failed      3.05%
 102  MBK5302442.1      1.84%    passed     96.23%
 103  MBK5303913.1      1.84%    passed     60.88%
 104  MBL6451433.1      1.31%    passed     82.25%
 105  MBM7670063.1      1.84%    passed     96.64%
 106  MBM7671579.1      1.57%    passed     96.93%
 107  MBM7694177.1      1.57%    passed     70.82%
 108  MBN2909449.1      2.10%    passed     99.97%
 109  MBN2910049.1      2.10%    passed     99.38%
 110  MBN3555605.1      1.84%    passed     98.87%
 111  MBO2504799.1      1.84%    passed     95.76%
 112  MBO2505886.1      1.84%    passed     85.62%
 113  MBO5555675.1      1.57%    passed     69.08%
 114  MBO8155679.1      2.10%    passed     81.36%
 115  MBP1763381.1      1.84%    passed     99.90%
 116  MBP1898155.1      2.10%    passed     18.82%
 117  MBP2013760.1      1.57%    passed     84.25%
 118  MBP2094883.1      1.57%    passed     63.30%
 119  MBP2626677.1      1.84%    passed     99.34%
 120  MBP2626749.1      2.10%    passed     57.92%
 121  MBP2626811.1      1.84%    passed     85.55%
 122  MBP2627152.1      1.84%    passed     47.30%
 123  MBP2627508.1      1.84%    passed     19.95%
 124  MBP2628327.1      1.84%    passed     99.87%
 125  MBP2630312.1      1.57%    passed     87.98%
 126  MBP2630627.1      1.84%    passed     95.68%
 127  MBP2630628.1      1.84%    passed     57.36%
 128  MBP2641896.1      2.10%    passed     47.61%
 129  MBP2641901.1      2.10%    passed     27.20%
 130  MBP2656836.1      1.84%    passed     18.93%
 131  MBP2663583.1      1.84%    passed     98.97%
 132  MBP5427210.1      1.84%    passed     53.94%
 133  MBP7153387.1      1.31%    passed     44.73%
 134  MBP8598068.1      1.84%    passed     88.44%
 135  MBQ0140005.1      1.84%    passed     98.96%
 136  MBQ1941158.1      1.31%    passed     85.66%
 137  MBQ2751670.1      1.31%    failed      3.86%
 138  MBQ2949110.1      1.84%    failed      0.01%
 139  MBQ3756166.1      1.31%    passed     71.78%
 140  MBQ3756558.1      1.31%    failed      1.63%
 141  MBQ3802252.1      1.57%    passed     51.99%
 142  MBQ5420984.1      1.31%    passed     42.87%
 143  MBQ6832813.1      1.31%    failed      0.66%
 144  MBQ7535310.1      1.31%    passed     46.58%
 145  MBQ7796740.1      2.10%    failed      0.15%
 146  MBQ9377449.1      1.31%    passed     10.62%
 147  MBQ9795955.1      1.84%    passed     74.21%
 148  MBR1566292.1      1.31%    passed     70.26%
 149  MBR6511183.1      1.31%    passed      8.23%
 150  MBR9945193.1      1.31%    passed     54.72%
 151  MBR9955163.1      1.31%    failed      0.01%
 152  MBS1361047.1      1.31%    passed      5.58%
 153  MBS4759139.1      1.84%    passed     95.14%
 154  MBS5467955.1      1.31%    passed     10.26%
 155  MBS5520514.1      1.31%    passed     43.63%
 156  MBS5936164.1      1.84%    passed     56.90%
 157  MBS6105013.1      1.84%    passed     14.15%
 158  MBS6532437.1      1.31%    passed     49.29%
 159  MBS6554223.1      1.84%    passed     99.75%
 160  MBW4828559.1      1.31%    passed     70.49%
 161  MBZ4688207.1      1.57%    passed     97.60%
 162  MTT30970.1        1.84%    passed     99.33%
 163  MZQ99555.1        0.52%    passed     86.17%
 164  NBH47105.1        1.31%    failed      0.64%
 165  NBJ70954.1        1.84%    passed     87.14%
 166  NCB76870.1        1.84%    passed     87.61%
 167  NCC15531.1        1.31%    passed     59.06%
 168  NCD09470.1        1.31%    failed      0.82%
 169  NFG61047.1        1.84%    passed     96.00%
 170  NGY92177.1        1.84%    passed     79.98%
 171  NGY93553.1        1.84%    passed     81.68%
 172  NLD18347.1        1.57%    passed     77.02%
 173  NLG68105.1        2.10%    failed      0.00%
 174  NLG78425.1        1.57%    failed      0.07%
 175  NLG85840.1        1.31%    passed     34.60%
 176  NLI66541.1        1.31%    passed     86.46%
 177  NLJ34469.1        1.31%    passed     17.39%
 178  NLN14184.1        1.31%    passed     87.01%
 179  NLO25069.1        1.31%    passed     41.25%
 180  NLP41583.1        2.10%    passed     17.21%
 181  NLP42018.1        1.84%    passed     74.75%
 182  NLU09306.1        1.84%    passed     99.70%
 183  NLW21682.1        0.52%    passed     81.42%
 184  NLW24863.1        1.31%    passed     12.03%
 185  NLX62122.1        1.31%    passed     80.79%
 186  NLY09967.1        1.31%    passed     70.13%
 187  NLY78941.1        1.84%    passed     98.38%
 188  NLZ49030.1        1.31%    passed     84.16%
 189  NMB04540.1        1.57%    passed     84.26%
 190  NOU84206.1        1.57%    passed     80.82%
 191  NOV04381.1        1.57%    passed     68.04%
 192  NPV44288.1        1.31%    passed     73.02%
 193  NUJ01152.1        2.10%    passed     97.52%
 194  NWO13250.1        1.84%    passed     76.72%
 195  O59010            0.79%    passed     32.59%
 196  OAA82877.1        1.84%    passed     96.83%
 197  OJF04056.1        1.84%    passed     64.57%
 198  OKZ94917.1        1.31%    failed      3.36%
 199  OWZ83044.1        1.31%    passed     76.91%
 200  PGL61762.1        2.10%    passed     99.71%
 201  PWM76957.1        1.31%    passed      6.86%
 202  PZN05690.1        1.31%    passed     25.06%
 203  QCR30716.1        1.84%    passed     97.68%
 204  QDW72573.1        1.31%    passed     75.05%
 205  QMW79928.1        1.31%    passed     90.94%
 206  QOX64271.1        1.57%    passed     25.50%
 207  QPC47832.1        2.10%    passed     46.88%
 208  QPN42919.1        1.84%    passed     98.45%
 209  QPN43341.1        1.84%    passed      6.67%
 210  QPN45354.1        1.84%    passed     94.57%
 211  QPN46653.1        1.57%    passed     62.42%
 212  QPN46846.1        1.84%    passed     31.51%
 213  QPN47098.1        1.57%    passed     37.22%
 214  QPQ32234.1        1.57%    passed     77.61%
 215  RHS34236.1        1.31%    failed      0.02%
 216  RID88711.1        1.57%    passed     97.75%
 217  RWZ58708.1        2.10%    passed     31.55%
 218  RYG72362.1        2.10%    passed     45.38%
 219  SCM78558.1        1.84%    passed     97.51%
 220  SCM83382.1        2.10%    passed     29.41%
 221  SCV40222.1        1.84%    passed     77.51%
 222  SDE42746.1        1.84%    passed     31.96%
 223  SDH04163.1        1.84%    passed     96.40%
 224  SDH86430.1        2.10%    passed     66.64%
 225  SDT04383.1        1.57%    passed     40.04%
 226  SEJ45067.1        1.57%    passed     77.14%
 227  SEJ91644.1        1.84%    passed     71.14%
 228  SES21544.1        2.10%    passed     52.90%
 229  SFD76982.1        1.84%    passed     99.95%
 230  SFI83959.1        1.84%    passed     99.44%
 231  SFJ68801.1        1.84%    passed     99.41%
 232  SHH49989.1        1.57%    passed     46.59%
 233  SMQ77049.1        1.84%    passed     88.14%
 234  SQE49729.1        1.84%    passed     79.92%
 235  SUM31020.1        1.84%    passed     98.99%
 236  TCS77777.1        1.84%    passed     32.23%
 237  TCW41215.1        1.84%    passed     99.59%
 238  TDG68785.1        1.84%    passed     67.97%
 239  TKH12210.1        1.84%    passed     96.23%
 240  TYR80646.1        1.84%    passed     97.44%
 241  VDG98096.1        1.57%    passed     75.95%
 242  VTQ26648.1        1.84%    passed     95.03%
 243  VTQ29598.1        1.84%    passed     13.64%
 244  VTS49476.1        1.84%    passed     95.39%
 245  VTS53499.1        1.57%    failed      0.03%
 246  VTS56975.1        1.84%    failed      1.88%
 247  VTS64544.1        1.84%    passed     80.53%
 248  WP_002460267.1    1.84%    passed     86.88%
 249  WP_002488733.1    1.84%    passed     82.38%
 250  WP_002828494.1    1.84%    passed     76.45%
 251  WP_003248992.1    1.84%    passed     97.11%
 252  WP_003252720.1    1.57%    passed     83.05%
 253  WP_003444595.1    1.84%    passed     99.65%
 254  WP_003541966.1    1.84%    passed     99.71%
 255  WP_004434276.1    1.84%    passed     97.16%
 256  WP_007200969.1    1.57%    passed     99.46%
 257  WP_007201921.1    1.84%    passed     98.91%
 258  WP_007289964.1    1.84%    passed     85.15%
 259  WP_007290083.1    2.10%    passed     31.40%
 260  WP_007722902.1    1.84%    passed     31.63%
 261  WP_007860906.1    1.57%    passed      8.75%
 262  WP_007935966.1    2.10%    passed     37.75%
 263  WP_007960887.1    1.84%    passed     99.66%
 264  WP_008412341.1    1.84%    passed     99.34%
 265  WP_008517494.1    1.57%    passed     64.53%
 266  WP_009015817.1    1.84%    failed      3.20%
 267  WP_009335337.1    1.84%    passed     98.16%
 268  WP_010010823.1    1.84%    passed     98.84%
 269  WP_010096325.1    1.84%    passed     98.54%
 270  WP_010237402.1    1.84%    passed     98.08%
 271  WP_010287500.1    1.31%    passed     93.69%
 272  WP_010300403.1    1.31%    passed     94.52%
 273  WP_010308139.1    1.84%    passed     98.49%
 274  WP_010531364.1    2.10%    passed     87.48%
 275  WP_010621350.1    1.84%    passed     17.72%
 276  WP_010632375.1    1.57%    passed     99.98%
 277  WP_010965089.1    1.57%    passed     72.77%
 278  WP_012160183.1    1.31%    passed     66.48%
 279  WP_012448814.1    1.31%    passed     38.16%
 280  WP_013082061.1    1.84%    passed     97.14%
 281  WP_013276915.1    1.31%    failed      4.05%
 282  WP_013711659.1    1.84%    passed     26.69%
 283  WP_013840659.1    1.84%    passed     83.73%
 284  WP_014372219.1    1.57%    passed     38.31%
 285  WP_014645220.1    2.10%    passed     23.56%
 286  WP_015392429.1    1.84%    passed     93.52%
 287  WP_015592280.1    1.57%    passed     70.33%
 288  WP_015593453.1    1.84%    passed     98.49%
 289  WP_015738166.1    2.10%    passed     13.71%
 290  WP_016362459.1    1.84%    passed     99.97%
 291  WP_017382169.1    1.84%    passed     35.23%
 292  WP_017437231.1    1.84%    passed     89.69%
 293  WP_018133488.1    1.84%    passed     96.60%
 294  WP_018306508.1    1.84%    passed     89.34%
 295  WP_018662097.1    1.84%    passed     92.05%
 296  WP_018702107.1    2.10%    passed     41.43%
 297  WP_018702569.1    1.84%    passed     92.52%
 298  WP_018999712.1    1.31%    passed     41.28%
 299  WP_019120995.1    1.84%    passed     99.72%
 300  WP_019121920.1    1.84%    passed     98.92%
 301  WP_019240449.1    1.84%    passed     69.29%
 302  WP_019243543.1    1.84%    passed     56.50%
 303  WP_019535511.1    1.57%    passed     99.73%
 304  WP_019552725.1    1.84%    passed     95.03%
 305  WP_019553386.1    1.84%    passed     69.94%
 306  WP_021620881.1    1.84%    passed     94.42%
 307  WP_021621765.1    1.84%    passed     99.92%
 308  WP_021842548.1    1.84%    passed     77.89%
 309  WP_022272372.1    1.31%    passed     12.73%
 310  WP_023052997.1    1.84%    passed     58.04%
 311  WP_023179119.1    1.84%    passed     53.24%
 312  WP_023484594.1    1.84%    passed     99.45%
 313  WP_023555938.1    1.57%    passed     99.93%
 314  WP_023860207.1    1.84%    passed     53.58%
 315  WP_025023715.1    1.84%    passed     97.44%
 316  WP_025083738.1    1.84%    passed     99.97%
 317  WP_025093590.1    1.57%    passed     93.82%
 318  WP_025642460.1    1.31%    passed     97.85%
 319  WP_025642508.1    1.31%    passed     37.19%
 320  WP_025730398.1    1.84%    passed     96.27%
 321  WP_025731047.1    1.57%    passed     84.32%
 322  WP_025908471.1    1.84%    passed     99.92%
 323  WP_025910346.1    1.57%    passed     85.75%
 324  WP_026577720.1    2.10%    passed     27.95%
 325  WP_026578499.1    1.84%    passed     29.41%
 326  WP_026676987.1    2.10%    passed     95.59%
 327  WP_026677199.1    1.84%    passed     97.64%
 328  WP_026689143.1    2.10%    passed     20.78%
 329  WP_026691980.1    1.84%    passed     98.42%
 330  WP_026695893.1    1.84%    passed     90.65%
 331  WP_026700049.1    2.10%    passed     16.10%
 332  WP_026800594.1    2.10%    passed     33.53%
 333  WP_026907178.1    1.84%    passed     99.64%
 334  WP_027410506.1    1.57%    passed     96.34%
 335  WP_027724567.1    2.10%    passed     90.39%
 336  WP_027889690.1    1.84%    failed      2.64%
 337  WP_027938404.1    1.84%    passed      5.11%
 338  WP_028257186.1    1.84%    passed     24.69%
 339  WP_028273612.1    1.84%    failed      4.95%
 340  WP_028398625.1    1.84%    passed    100.00%
 341  WP_028399435.1    1.84%    passed     82.02%
 342  WP_028400405.1    1.84%    passed     89.57%
 343  WP_028401517.1    1.84%    passed     92.65%
 344  WP_028401753.1    1.57%    passed     93.47%
 345  WP_028402224.1    1.84%    passed     99.94%
 346  WP_028402696.1    1.84%    passed     76.46%
 347  WP_028552514.1    1.84%    passed     99.98%
 348  WP_028784375.1    2.10%    passed     33.17%
 349  WP_028987479.1    1.84%    passed     99.64%
 350  WP_029053988.1    1.84%    passed     92.05%
 351  WP_029097817.1    1.57%    passed     99.49%
 352  WP_029098913.1    1.84%    passed     72.85%
 353  WP_029267721.1    2.10%    passed     44.03%
 354  WP_029542628.1    1.31%    passed     95.11%
 355  WP_033101601.1    1.57%    passed     95.67%
 356  WP_033101920.1    1.84%    passed     98.73%
 357  WP_033125848.1    1.05%    passed     24.16%
 358  WP_034326426.1    1.84%    passed     80.88%
 359  WP_034992622.1    1.84%    passed     61.94%
 360  WP_035051297.1    1.84%    passed     23.23%
 361  WP_035194448.1    1.84%    passed     85.50%
 362  WP_035507107.1    2.10%    passed     53.15%
 363  WP_036145035.1    1.84%    passed     99.79%
 364  WP_036156678.1    1.57%    passed     91.94%
 365  WP_036188626.1    1.84%    passed     92.93%
 366  WP_036584427.1    1.57%    passed     97.22%
 367  WP_038085546.1    1.84%    passed     97.63%
 368  WP_038178930.1    1.84%    passed     99.29%
 369  WP_038181857.1    1.57%    passed     91.78%
 370  WP_038181859.1    1.84%    passed     95.10%
 371  WP_038672270.1    1.84%    passed     36.24%
 372  WP_039768229.1    1.84%    passed     92.62%
 373  WP_040037857.1    1.84%    passed     98.39%
 374  WP_040205987.1    1.84%    passed     99.99%
 375  WP_040285362.1    2.10%    passed     13.17%
 376  WP_040373994.1    1.84%    passed     99.74%
 377  WP_040477493.1    1.31%    passed     87.18%
 378  WP_041048651.1    1.84%    passed     48.10%
 379  WP_041048853.1    1.57%    passed     31.97%
 380  WP_041071539.1    2.10%    passed     34.94%
 381  WP_041094820.1    1.84%    passed     81.42%
 382  WP_041507807.1    1.31%    passed      5.76%
 383  WP_041666269.1    1.84%    failed      2.06%
 384  WP_042206782.1    1.84%    passed     99.99%
 385  WP_042207964.1    1.57%    passed     78.80%
 386  WP_042345434.1    1.84%    passed     41.64%
 387  WP_042349510.1    1.84%    passed     39.22%
 388  WP_042352816.1    1.57%    passed     60.29%
 389  WP_042460254.1    1.84%    passed     98.02%
 390  WP_042682197.1    1.31%    passed     87.63%
 391  WP_043065576.1    1.57%    passed     82.66%
 392  WP_043931201.1    1.57%    passed     60.43%
 393  WP_043932499.1    1.31%    passed     94.54%
 394  WP_043932520.1    2.10%    passed     44.58%
 395  WP_044160576.1    2.10%    passed     68.73%
 396  WP_044338907.1    1.84%    passed     38.06%
 397  WP_044396024.1    1.57%    passed     73.74%
 398  WP_044504333.1    1.31%    passed     89.33%
 399  WP_044640159.1    1.84%    passed     92.94%
 400  WP_044640264.1    2.10%    passed     97.40%
 401  WP_044744602.1    1.84%    passed     93.71%
 402  WP_044745222.1    1.57%    passed     92.60%
 403  WP_045522776.1    1.84%    passed     99.34%
 404  WP_045671306.1    1.84%    passed     98.50%
 405  WP_045671973.1    1.57%    passed     87.06%
 406  WP_045671977.1    1.84%    passed     81.22%
 407  WP_046129337.1    1.84%    passed     83.41%
 408  WP_046213483.1    1.57%    failed      0.41%
 409  WP_046229584.1    1.84%    passed     84.38%
 410  WP_046315449.1    1.84%    failed      4.14%
 411  WP_046517925.1    1.84%    passed     41.47%
 412  WP_046587576.1    1.84%    passed     99.68%
 413  WP_047152838.1    1.84%    passed     99.07%
 414  WP_047811001.1    1.57%    passed     86.48%
 415  WP_048311214.1    2.10%    passed     52.78%
 416  WP_048353674.1    1.84%    passed     98.66%
 417  WP_048406142.1    1.57%    passed     98.92%
 418  WP_048823111.1    1.84%    passed     99.78%
 419  WP_049659407.1    1.84%    passed     91.21%
 420  WP_050181261.1    1.84%    passed     99.68%
 421  WP_050182338.1    1.57%    passed     90.90%
 422  WP_050614429.1    1.84%    passed     84.24%
 423  WP_050615574.1    1.57%    passed     92.30%
 424  WP_051317314.1    1.84%    passed     41.18%
 425  WP_051621033.1    1.57%    passed     94.70%
 426  WP_052461767.1    1.84%    passed     45.77%
 427  WP_053217855.1    2.10%    passed     33.29%
 428  WP_053240919.1    1.57%    passed     80.36%
 429  WP_053400664.1    1.84%    passed     98.26%
 430  WP_053401310.1    1.84%    passed     94.83%
 431  WP_053428996.1    1.84%    passed     99.41%
 432  WP_053429107.1    2.10%    passed     75.51%
 433  WP_053485262.1    1.31%    passed     99.91%
 434  WP_053487119.1    1.84%    passed     99.24%
 435  WP_053591191.1    1.84%    passed     99.62%
 436  WP_053595199.1    1.84%    passed     96.14%
 437  WP_053604353.1    1.84%    passed     19.99%
 438  WP_053605319.1    1.84%    passed     77.25%
 439  WP_054606057.1    1.84%    passed     99.95%
 440  WP_054737212.1    1.84%    passed     99.71%
 441  WP_054759472.1    1.84%    passed     50.33%
 442  WP_054971190.1    1.84%    passed     43.96%
 443  WP_055738391.1    1.84%    passed     63.07%
 444  WP_056630043.1    1.84%    passed     99.17%
 445  WP_056636397.1    1.84%    passed     99.71%
 446  WP_056830697.1    1.57%    passed     90.66%
 447  WP_056943197.1    1.84%    passed     99.91%
 448  WP_056946698.1    1.84%    passed     49.00%
 449  WP_056960709.1    1.84%    passed     99.58%
 450  WP_056966089.1    1.84%    passed     96.71%
 451  WP_056972305.1    1.84%    passed     97.35%
 452  WP_056973871.1    1.84%    passed     98.24%
 453  WP_056976988.1    1.84%    passed     94.79%
 454  WP_056995548.1    1.84%    passed     57.42%
 455  WP_056997086.1    1.84%    passed     35.74%
 456  WP_057739071.1    1.84%    passed     75.83%
 457  WP_057749543.1    1.84%    passed     39.21%
 458  WP_057759830.1    1.84%    passed     99.73%
 459  WP_057769144.1    1.84%    passed     76.41%
 460  WP_057775993.1    1.84%    passed     99.03%
 461  WP_057777990.1    1.84%    passed     54.94%
 462  WP_057886316.1    1.84%    passed     96.24%
 463  WP_057898784.1    1.84%    passed     96.51%
 464  WP_057904557.1    1.84%    passed     99.60%
 465  WP_058299590.1    2.10%    passed     71.59%
 466  WP_058383986.1    2.10%    passed     27.14%
 467  WP_059106156.1    2.10%    passed     62.52%
 468  WP_059280734.1    2.10%    failed      0.33%
 469  WP_060204838.1    1.84%    passed     93.47%
 470  WP_060205439.1    2.10%    passed     38.79%
 471  WP_060672149.1    1.84%    passed     84.20%
 472  WP_060680956.1    1.84%    passed     62.03%
 473  WP_061464737.1    1.84%    passed     99.16%
 474  WP_061967065.1    1.84%    passed     99.85%
 475  WP_062187823.1    1.84%    passed     87.93%
 476  WP_062198011.1    1.84%    passed     83.21%
 477  WP_062745121.1    1.31%    passed     46.17%
 478  WP_063563390.1    1.57%    passed     24.51%
 479  WP_064093048.1    2.10%    passed     32.51%
 480  WP_065339227.1    1.84%    failed      0.00%
 481  WP_065527099.1    1.31%    passed     35.85%
 482  WP_065548870.1    1.31%    passed      6.50%
 483  WP_066165386.1    1.57%    passed     87.39%
 484  WP_066172777.1    1.84%    passed     16.70%
 485  WP_066175175.1    2.10%    passed     34.01%
 486  WP_066197373.1    1.84%    passed     99.99%
 487  WP_066265017.1    1.84%    passed     97.36%
 488  WP_066266365.1    1.84%    passed     83.26%
 489  WP_066295693.1    1.84%    passed     99.99%
 490  WP_066299207.1    1.57%    passed     86.12%
 491  WP_066306705.1    1.84%    passed     99.97%
 492  WP_066323988.1    1.84%    passed     92.30%
 493  WP_066354514.1    1.31%    passed     14.94%
 494  WP_066367177.1    1.57%    passed     96.39%
 495  WP_066462712.1    1.84%    passed     98.76%
 496  WP_066542342.1    1.84%    passed     85.83%
 497  WP_066617011.1    1.84%    passed     87.85%
 498  WP_066791026.1    1.84%    passed     99.83%
 499  WP_067204191.1    1.57%    passed     93.89%
 500  WP_067211029.1    1.84%    passed     99.90%
 501  WP_067618377.1    1.84%    passed     40.90%
 502  WP_068446535.1    2.10%    passed     83.88%
 503  WP_068487747.1    2.10%    passed     54.89%
 504  WP_068501102.1    1.84%    passed     86.85%
 505  WP_068502603.1    1.84%    passed     99.76%
 506  WP_068611040.1    1.84%    passed     95.92%
 507  WP_068747766.1    0.26%    passed     98.21%
 508  WP_069033622.1    1.84%    passed     84.89%
 509  WP_069035354.1    1.57%    passed     70.86%
 510  WP_069938872.1    2.10%    passed     97.30%
 511  WP_069995704.1    1.84%    passed     98.83%
 512  WP_070875046.1    1.84%    passed     99.04%
 513  WP_071141683.1    1.31%    failed      0.29%
 514  WP_071396184.1    1.57%    passed     37.23%
 515  WP_071396309.1    1.84%    passed     99.37%
 516  WP_071460772.1    1.84%    passed     99.99%
 517  WP_072330380.1    1.84%    passed     99.15%
 518  WP_072966673.1    1.31%    passed     97.87%
 519  WP_072973150.1    1.57%    passed     38.65%
 520  WP_073090162.1    1.31%    passed     93.96%
 521  WP_073151172.1    1.84%    passed     45.65%
 522  WP_073155278.1    1.57%    passed     98.56%
 523  WP_073164208.1    1.84%    passed     55.64%
 524  WP_073709941.1    1.84%    passed     91.29%
 525  WP_074599536.1    2.10%    passed     19.45%
 526  WP_074952491.1    1.84%    failed      0.91%
 527  WP_074955010.1    1.57%    passed      5.40%
 528  WP_075036464.1    2.10%    passed     49.08%
 529  WP_075339869.1    1.84%    passed     96.44%
 530  WP_075366014.1    1.84%    passed     99.86%
 531  WP_075578911.1    1.31%    failed      0.94%
 532  WP_075659551.1    1.31%    passed     88.65%
 533  WP_075860007.1    1.84%    passed     68.81%
 534  WP_075980453.1    1.84%    passed     96.63%
 535  WP_076229450.1    1.57%    passed     87.05%
 536  WP_076523986.1    1.57%    passed     95.97%
 537  WP_076631938.1    1.84%    passed     99.89%
 538  WP_076758867.1    1.84%    passed     99.98%
 539  WP_077320220.1    1.84%    passed     26.03%
 540  WP_077329594.1    2.10%    passed     70.62%
 541  WP_077614150.1    1.84%    passed     97.86%
 542  WP_077851937.1    1.57%    passed     80.68%
 543  WP_077859895.1    1.84%    passed     98.47%
 544  WP_077866139.1    1.84%    passed     98.44%
 545  WP_077867345.1    1.84%    passed     94.12%
 546  WP_078060239.1    1.84%    passed     94.22%
 547  WP_078408492.1    1.57%    passed     34.67%
 548  WP_078409817.1    1.84%    passed     91.84%
 549  WP_079349961.1    1.84%    passed     73.01%
 550  WP_079440499.1    1.84%    passed     99.95%
 551  WP_079489174.1    1.31%    passed     48.41%
 552  WP_079489630.1    1.31%    passed     29.65%
 553  WP_079496062.1    1.31%    passed     49.56%
 554  WP_079508578.1    1.84%    passed     96.38%
 555  WP_081415288.1    1.84%    passed     99.61%
 556  WP_081872243.1    1.84%    passed     97.24%
 557  WP_081976287.1    1.31%    passed     98.95%
 558  WP_082129783.1    1.84%    passed     94.32%
 559  WP_082194126.1    1.84%    passed     42.31%
 560  WP_082197152.1    1.57%    passed     79.56%
 561  WP_082234887.1    2.10%    failed      1.96%
 562  WP_082625345.1    1.31%    passed     15.82%
 563  WP_083493808.1    1.84%    passed     94.76%
 564  WP_083910652.1    1.84%    passed     93.42%
 565  WP_084578013.1    1.84%    passed     96.29%
 566  WP_084822274.1    1.84%    passed     90.99%
 567  WP_085027581.1    2.10%    passed     38.47%
 568  WP_085030300.1    1.84%    passed     53.76%
 569  WP_085505555.1    1.84%    passed     66.52%
 570  WP_085524188.1    2.10%    passed     35.66%
 571  WP_085993095.1    2.10%    passed     94.41%
 572  WP_086413696.1    1.84%    passed     96.87%
 573  WP_087348610.1    1.84%    passed     96.12%
 574  WP_087455210.1    1.84%    passed     98.56%
 575  WP_087991263.1    1.84%    passed     99.52%
 576  WP_088051550.1    2.10%    passed     77.56%
 577  WP_088224665.1    1.84%    passed     74.89%
 578  WP_088567524.1    1.84%    passed     71.76%
 579  WP_088567629.1    1.84%    passed     98.20%
 580  WP_088831026.1    1.84%    passed     94.89%
 581  WP_089061176.1    2.10%    passed     66.34%
 582  WP_089063331.1    1.84%    passed     49.49%
 583  WP_089109752.1    1.84%    passed     97.31%
 584  WP_089136834.1    1.84%    passed     54.61%
 585  WP_089200502.1    1.84%    passed     77.08%
 586  WP_089201044.1    1.84%    passed     97.21%
 587  WP_089530894.1    1.31%    passed     56.69%
 588  WP_089803535.1    2.10%    passed     63.58%
 589  WP_089833200.1    2.10%    passed     31.02%
 590  WP_089861555.1    1.31%    passed     17.64%
 591  WP_089964495.1    1.57%    passed     92.20%
 592  WP_089965361.1    1.84%    passed     98.83%
 593  WP_090082652.1    2.10%    passed     90.85%
 594  WP_090233592.1    1.84%    passed     98.64%
 595  WP_090235130.1    2.10%    passed     83.75%
 596  WP_090633775.1    1.84%    passed     99.91%
 597  WP_090637303.1    1.57%    passed     96.60%
 598  WP_090676060.1    1.57%    passed     72.25%
 599  WP_090791497.1    2.10%    passed     55.12%
 600  WP_090796422.1    1.84%    passed     92.66%
 601  WP_090824410.1    1.84%    passed     97.11%
 602  WP_090824906.1    1.57%    passed     91.32%
 603  WP_090833461.1    1.84%    passed     99.72%
 604  WP_090936360.1    1.84%    passed     96.10%
 605  WP_090937833.1    1.57%    passed     92.21%
 606  WP_090944771.1    1.84%    passed     97.62%
 607  WP_090987138.1    1.84%    passed     97.85%
 608  WP_090991197.1    1.84%    passed     75.51%
 609  WP_091270146.1    2.10%    passed     14.39%
 610  WP_091739915.1    1.84%    passed     82.18%
 611  WP_091747572.1    1.84%    passed     98.12%
 612  WP_091836466.1    1.84%    passed     91.47%
 613  WP_092072686.1    1.84%    passed     98.27%
 614  WP_092265922.1    1.84%    passed     96.84%
 615  WP_092479558.1    1.84%    passed     10.30%
 616  WP_092491176.1    2.10%    passed     24.39%
 617  WP_092592000.1    1.57%    passed     92.35%
 618  WP_093062369.1    1.84%    passed     97.49%
 619  WP_093106824.1    2.10%    passed     76.28%
 620  WP_093134348.1    2.10%    passed     93.74%
 621  WP_093193382.1    2.10%    passed      8.36%
 622  WP_093214268.1    2.10%    passed      6.19%
 623  WP_093231421.1    2.10%    passed     92.60%
 624  WP_093231619.1    1.84%    passed     99.89%
 625  WP_093290590.1    1.57%    passed     97.41%
 626  WP_093725477.1    1.84%    passed     94.25%
 627  WP_093796149.1    1.31%    passed     43.13%
 628  WP_094017857.1    1.57%    passed     48.04%
 629  WP_094018800.1    1.84%    passed     99.89%
 630  WP_094244779.1    1.84%    passed     99.62%
 631  WP_094245071.1    1.57%    passed     82.74%
 632  WP_094248257.1    1.84%    passed     80.05%
 633  WP_094251424.1    1.84%    passed     79.15%
 634  WP_094251508.1    1.84%    passed     99.87%
 635  WP_094265706.1    1.84%    failed      0.31%
 636  WP_094605939.1    1.84%    passed     26.02%
 637  WP_095103747.1    1.84%    passed     99.64%
 638  WP_095134747.1    1.31%    passed     85.29%
 639  WP_095216721.1    1.84%    passed     97.85%
 640  WP_095370135.1    1.57%    passed     99.99%
 641  WP_096181650.1    1.84%    passed     92.97%
 642  WP_096434459.1    2.10%    passed     68.86%
 643  WP_096464318.1    2.10%    passed     97.68%
 644  WP_096466103.1    1.84%    passed     99.57%
 645  WP_097158185.1    1.84%    passed     93.04%
 646  WP_098287758.1    1.84%    passed     57.27%
 647  WP_098352356.1    1.84%    passed     76.08%
 648  WP_098429084.1    1.84%    passed     99.30%
 649  WP_098433783.1    1.84%    passed     74.34%
 650  WP_098996430.1    1.84%    passed     71.13%
 651  WP_099302711.1    1.31%    passed     29.68%
 652  WP_099422919.1    1.57%    passed     91.35%
 653  WP_099517935.1    1.84%    passed     99.06%
 654  WP_099624871.1    1.84%    passed     25.84%
 655  WP_099681975.1    1.84%    passed     90.93%
 656  WP_099688476.1    1.84%    passed     31.53%
 657  WP_100011554.1    2.10%    passed     18.10%
 658  WP_100330297.1    1.57%    passed     60.73%
 659  WP_101177723.1    1.84%    passed     91.75%
 660  WP_101178437.1    1.84%    passed     95.71%
 661  WP_101580467.1    1.84%    passed     99.96%
 662  WP_101634029.1    1.84%    passed     98.00%
 663  WP_101634607.1    1.57%    passed     83.45%
 664  WP_101645377.1    1.84%    passed     99.98%
 665  WP_101846327.1    2.10%    passed     46.92%
 666  WP_101912800.1    1.31%    passed     26.20%
 667  WP_102026510.1    1.84%    passed     99.86%
 668  WP_102051039.1    1.31%    passed     27.51%
 669  WP_102347850.1    1.57%    passed     96.64%
 670  WP_102694322.1    1.84%    passed     96.17%
 671  WP_103105640.1    1.84%    passed     97.62%
 672  WP_103433986.1    1.84%    passed     68.84%
 673  WP_104065282.1    2.10%    passed     99.91%
 674  WP_105326450.1    1.31%    passed      6.07%
 675  WP_105585715.1    1.31%    passed     87.93%
 676  WP_105956638.1    1.84%    passed     45.08%
 677  WP_106010662.1    1.84%    passed     99.91%
 678  WP_106495831.1    2.10%    passed     89.71%
 679  WP_106496283.1    2.10%    passed     76.11%
 680  WP_106781105.1    1.84%    passed     94.87%
 681  WP_108711152.1    1.84%    passed     94.61%
 682  WP_108713554.1    1.57%    passed     97.89%
 683  WP_109250734.1    1.84%    passed     79.27%
 684  WP_109305361.1    1.84%    passed     64.02%
 685  WP_109305731.1    1.84%    passed     97.66%
 686  WP_109350651.1    1.84%    passed     99.97%
 687  WP_109686708.1    1.84%    passed     99.49%
 688  WP_110134208.1    1.84%    passed     51.30%
 689  WP_110611997.1    2.10%    passed     60.60%
 690  WP_110926164.1    1.84%    passed     96.93%
 691  WP_110926404.1    1.84%    passed     98.58%
 692  WP_110938183.1    2.10%    passed     73.06%
 693  WP_110955509.1    1.84%    passed     20.82%
 694  WP_110955605.1    1.84%    passed     81.45%
 695  WP_110956085.1    1.84%    passed     98.68%
 696  WP_111438133.1    1.57%    passed     56.25%
 697  WP_111922303.1    1.84%    passed     99.92%
 698  WP_111924723.1    1.84%    passed     99.46%
 699  WP_112882537.1    1.84%    passed     87.05%
 700  WP_113660427.1    1.84%    passed     99.27%
 701  WP_113725850.1    1.84%    passed     21.36%
 702  WP_113749040.1    1.57%    passed     98.48%
 703  WP_113750681.1    1.84%    passed     93.66%
 704  WP_113750897.1    1.84%    passed     49.04%
 705  WP_113759014.1    1.84%    passed     98.42%
 706  WP_114383252.1    1.57%    passed     99.74%
 707  WP_114458212.1    1.31%    passed     90.03%
 708  WP_114571595.1    1.84%    passed     62.48%
 709  WP_114745750.1    1.84%    passed     99.69%
 710  WP_114746785.1    1.84%    passed     54.64%
 711  WP_115309941.1    1.84%    passed     24.29%
 712  WP_115311972.1    1.31%    passed     53.62%
 713  WP_115312745.1    1.84%    passed     69.70%
 714  WP_115454029.1    1.84%    passed     99.94%
 715  WP_115471272.1    1.84%    passed     89.98%
 716  WP_115771338.1    1.84%    passed     99.53%
 717  WP_116018622.1    2.10%    failed      2.86%
 718  WP_116019161.1    1.84%    passed     82.23%
 719  WP_116353700.1    1.84%    passed     99.45%
 720  WP_117303908.1    1.84%    passed     97.22%
 721  WP_117304609.1    1.57%    passed     95.22%
 722  WP_117327267.1    1.57%    passed     86.56%
 723  WP_117327563.1    1.84%    passed     98.72%
 724  WP_117557755.1    1.31%    failed      0.51%
 725  WP_118022636.1    1.84%    passed     41.72%
 726  WP_118287027.1    1.31%    failed      0.00%
 727  WP_118467554.1    1.31%    failed      0.09%
 728  WP_118707680.1    1.84%    passed      8.79%
 729  WP_118742971.1    1.31%    passed     24.67%
 730  WP_118874358.1    1.31%    passed      5.25%
 731  WP_119118972.1    1.84%    passed     96.87%
 732  WP_119415902.1    1.84%    passed     95.81%
 733  WP_119416593.1    1.84%    passed     99.99%
 734  WP_119710043.1    1.57%    passed     61.95%
 735  WP_119882238.1    1.84%    passed     66.34%
 736  WP_119971050.1    1.84%    passed     95.54%
 737  WP_120036361.1    1.84%    passed     98.91%
 738  WP_120192052.1    2.10%    passed     39.67%
 739  WP_120765997.1    1.31%    failed      2.79%
 740  WP_121205084.1    2.10%    passed     64.91%
 741  WP_121523590.1    1.84%    passed     96.51%
 742  WP_121681192.1    1.84%    passed     64.09%
 743  WP_121681698.1    1.57%    passed     99.75%
 744  WP_122629686.1    1.84%    passed     89.27%
 745  WP_122911522.1    1.84%    passed     96.55%
 746  WP_122917781.1    1.57%    passed     98.79%
 747  WP_122921442.1    1.84%    passed     98.54%
 748  WP_122972554.1    1.57%    passed     79.15%
 749  WP_122973580.1    1.84%    passed     99.58%
 750  WP_123165072.1    2.10%    passed     48.24%
 751  WP_123316873.1    1.84%    passed     60.41%
 752  WP_123919158.1    1.57%    passed     47.47%
 753  WP_123919206.1    1.84%    passed     99.97%
 754  WP_124051043.1    1.84%    passed     99.82%
 755  WP_124218543.1    1.57%    passed     99.03%
 756  WP_124225110.1    1.84%    passed     81.67%
 757  WP_124563820.1    1.84%    passed     99.40%
 758  WP_124762086.1    1.57%    passed     34.93%
 759  WP_124766833.1    1.84%    passed     98.86%
 760  WP_125008573.1    1.84%    passed     71.71%
 761  WP_125162976.1    1.84%    passed     86.87%
 762  WP_125482091.1    1.84%    passed     29.65%
 763  WP_125559202.1    2.10%    passed     19.63%
 764  WP_125654253.1    1.84%    passed     99.92%
 765  WP_125655566.1    2.10%    passed     96.06%
 766  WP_125655596.1    1.84%    failed      0.71%
 767  WP_125682301.1    1.84%    passed     89.45%
 768  WP_125928247.1    1.84%    passed     91.21%
 769  WP_126296227.1    1.57%    passed     85.73%
 770  WP_126343771.1    1.57%    passed     85.90%
 771  WP_126409362.1    1.84%    passed     90.30%
 772  WP_126428109.1    1.84%    passed    100.00%
 773  WP_126433960.1    1.84%    passed     94.83%
 774  WP_126865086.1    1.57%    passed     68.01%
 775  WP_126939430.1    1.84%    passed     93.08%
 776  WP_127487501.1    1.31%    passed     99.58%
 777  WP_127725311.1    1.57%    passed     43.18%
 778  WP_127760552.1    1.84%    passed     99.90%
 779  WP_127848560.1    1.84%    passed     95.66%
 780  WP_128525298.1    2.10%    passed     32.22%
 781  WP_128631074.1    1.84%    passed     99.23%
 782  WP_129033393.1    1.84%    passed     83.99%
 783  WP_129064882.1    1.84%    passed     93.48%
 784  WP_129726060.1    1.84%    passed     96.41%
 785  WP_129727601.1    1.84%    passed     97.03%
 786  WP_129727785.1    1.84%    passed     98.43%
 787  WP_129728446.1    1.84%    passed     99.52%
 788  WP_129928780.1    1.84%    passed     91.28%
 789  WP_129930394.1    1.57%    passed     99.71%
 790  WP_130000773.1    1.57%    passed     99.90%
 791  WP_130125554.1    1.84%    passed     44.35%
 792  WP_130847414.1    1.84%    passed     78.03%
 793  WP_131847634.1    1.84%    passed     99.94%
 794  WP_132000731.1    1.84%    passed     97.47%
 795  WP_132075270.1    1.84%    passed      9.56%
 796  WP_132077224.1    1.31%    passed      8.82%
 797  WP_132083554.1    1.84%    passed     95.13%
 798  WP_132246920.1    1.31%    passed     98.74%
 799  WP_132371313.1    2.10%    passed     39.31%
 800  WP_132551588.1    1.84%    passed     91.91%
 801  WP_132746317.1    1.84%    passed     99.19%
 802  WP_132746704.1    2.10%    passed     99.55%
 803  WP_132747394.1    2.10%    passed     72.58%
 804  WP_132768622.1    1.57%    passed     69.06%
 805  WP_133333423.1    1.57%    passed     78.39%
 806  WP_133363945.1    1.84%    passed     75.15%
 807  WP_133377325.1    2.10%    passed     42.60%
 808  WP_133417406.1    1.84%    passed     99.25%
 809  WP_133442486.1    1.84%    passed     88.15%
 810  WP_134684291.1    1.57%    passed     99.68%
 811  WP_134686058.1    1.84%    passed    100.00%
 812  WP_134702273.1    1.57%    passed     31.31%
 813  WP_135110485.1    2.10%    passed     70.24%
 814  WP_135327805.1    2.10%    passed      6.99%
 815  WP_135504623.1    1.57%    passed     95.72%
 816  WP_136351555.1    1.84%    passed     99.44%
 817  WP_137030370.1    1.57%    passed     94.22%
 818  WP_137223390.1    1.57%    passed      8.85%
 819  WP_137602580.1    1.84%    passed     78.76%
 820  WP_137729101.1    1.57%    passed     84.52%
 821  WP_138127207.1    2.10%    passed     48.22%
 822  WP_138160340.1    1.31%    passed     62.38%
 823  WP_138308559.1    1.84%    passed      5.42%
 824  WP_138420799.1    2.10%    passed     85.51%
 825  WP_138603118.1    2.10%    passed      9.29%
 826  WP_138878049.1    1.84%    passed     99.60%
 827  WP_139488656.1    1.84%    passed     99.96%
 828  WP_139492101.1    1.84%    passed     96.37%
 829  WP_140462296.1    1.84%    passed     98.75%
 830  WP_141191739.1    1.84%    passed     95.04%
 831  WP_141335786.1    1.84%    passed     82.09%
 832  WP_141430727.1    1.84%    passed     99.83%
 833  WP_141433084.1    1.84%    passed     99.06%
 834  WP_141433530.1    1.84%    passed     71.81%
 835  WP_142790970.1    1.84%    passed     79.21%
 836  WP_143965062.1    1.57%    passed     97.77%
 837  WP_144348584.1    1.84%    passed     99.99%
 838  WP_144352129.1    1.84%    passed     95.68%
 839  WP_144352449.1    2.10%    passed     15.67%
 840  WP_144460735.1    1.84%    passed     99.34%
 841  WP_144513723.1    1.84%    passed     99.71%
 842  WP_144530000.1    1.84%    passed     81.74%
 843  WP_144554409.1    1.84%    passed     99.59%
 844  WP_144853983.1    1.57%    passed     90.36%
 845  WP_144989863.1    1.84%    passed     96.49%
 846  WP_144990598.1    1.84%    passed     83.52%
 847  WP_145092162.1    2.10%    passed     58.34%
 848  WP_145092667.1    1.84%    passed     86.47%
 849  WP_146497805.1    1.57%    passed     99.15%
 850  WP_146548659.1    1.57%    passed     94.96%
 851  WP_146808569.1    1.84%    passed     92.39%
 852  WP_146811288.1    1.84%    passed     99.94%
 853  WP_146817180.1    2.10%    passed     80.55%
 854  WP_147054370.1    1.31%    passed     35.01%
 855  WP_147533327.1    1.84%    passed     96.52%
 856  WP_147533563.1    1.57%    passed     60.72%
 857  WP_147572714.1    1.31%    passed     46.81%
 858  WP_147948053.1    1.57%    passed     91.32%
 859  WP_148867881.1    1.31%    passed      7.24%
 860  WP_149171906.1    1.31%    passed     73.79%
 861  WP_149459525.1    1.84%    passed     95.57%
 862  WP_149868835.1    1.84%    passed    100.00%
 863  WP_150189923.1    1.84%    passed     92.90%
 864  WP_150357200.1    1.84%    passed     98.82%
 865  WP_150438514.1    1.84%    passed     99.70%
 866  WP_150440948.1    1.84%    passed     99.63%
 867  WP_151533146.1    1.57%    passed     93.96%
 868  WP_151536881.1    1.31%    passed     80.31%
 869  WP_151536959.1    1.84%    passed     90.86%
 870  WP_151588283.1    1.84%    passed     99.84%
 871  WP_151679939.1    1.84%    passed     92.32%
 872  WP_151681168.1    1.84%    passed     63.10%
 873  WP_152945267.1    2.10%    passed     33.14%
 874  WP_153125369.1    1.84%    passed     97.91%
 875  WP_153255129.1    1.84%    passed     91.06%
 876  WP_154243354.1    1.84%    passed     99.95%
 877  WP_154319126.1    1.84%    passed     91.92%
 878  WP_154987797.1    2.10%    passed     99.45%
 879  WP_155216681.1    1.84%    passed     99.76%
 880  WP_155432140.1    1.84%    passed     83.22%
 881  WP_155555170.1    1.84%    passed     95.56%
 882  WP_155983873.1    1.57%    passed     94.22%
 883  WP_156643920.1    2.10%    passed     77.23%
 884  WP_156644628.1    1.84%    passed     54.47%
 885  WP_157076282.1    1.84%    passed      5.63%
 886  WP_157295279.1    1.84%    passed     24.56%
 887  WP_160104338.1    2.10%    passed     68.12%
 888  WP_160654611.1    1.31%    passed     85.02%
 889  WP_160706445.1    1.84%    passed     97.39%
 890  WP_160801816.1    1.84%    passed     94.18%
 891  WP_160804180.1    2.10%    passed     30.33%
 892  WP_160835315.1    1.84%    passed     80.45%
 893  WP_160910064.1    2.10%    passed     65.52%
 894  WP_160919485.1    1.84%    passed     63.88%
 895  WP_160997861.1    1.84%    passed     80.56%
 896  WP_163099051.1    1.84%    passed     99.88%
 897  WP_163251698.1    1.84%    passed     97.54%
 898  WP_163859666.1    1.84%    passed     98.90%
 899  WP_164516840.1    1.31%    passed     81.78%
 900  WP_164667287.1    2.10%    passed     88.04%
 901  WP_164958849.1    1.84%    passed     99.99%
 902  WP_165210559.1    1.57%    passed     99.70%
 903  WP_166023365.1    1.84%    passed     88.39%
 904  WP_166028194.1    1.84%    passed     99.97%
 905  WP_166030073.1    1.84%    passed     99.97%
 906  WP_167263516.1    2.10%    passed     19.07%
 907  WP_168243881.1    1.84%    passed     66.10%
 908  WP_168722389.1    1.84%    passed     83.58%
 909  WP_168976425.1    1.84%    passed     92.34%
 910  WP_169095601.1    1.84%    passed     99.36%
 911  WP_169099819.1    1.84%    passed     99.70%
 912  WP_169361000.1    1.84%    passed     98.45%
 913  WP_169865080.1    1.57%    passed     98.08%
 914  WP_169969019.1    1.31%    failed      4.06%
 915  WP_170008360.1    2.10%    passed     74.58%
 916  WP_170085173.1    1.84%    failed      0.44%
 917  WP_170232540.1    1.31%    passed     94.36%
 918  WP_170808522.1    1.84%    passed     76.00%
 919  WP_171565715.1    1.84%    passed     88.68%
 920  WP_171566676.1    1.84%    passed     99.52%
 921  WP_171639956.1    1.84%    passed     99.15%
 922  WP_171653930.1    1.57%    passed     72.92%
 923  WP_171778842.1    1.84%    passed     92.05%
 924  WP_171974074.1    1.31%    passed     81.21%
 925  WP_172187903.1    1.84%    passed     18.88%
 926  WP_172246809.1    1.84%    passed     95.68%
 927  WP_172293954.1    1.84%    passed     93.06%
 928  WP_173060954.1    1.84%    passed     98.77%
 929  WP_173063636.1    1.84%    passed     98.56%
 930  WP_173107589.1    2.10%    passed     52.69%
 931  WP_173391374.1    1.84%    passed     99.99%
 932  WP_173731733.1    1.57%    passed     77.59%
 933  WP_173917173.1    2.10%    failed      1.47%
 934  WP_174351333.1    1.57%    passed     92.56%
 935  WP_174615119.1    2.10%    passed     74.05%
 936  WP_174703755.1    1.57%    failed      0.31%
 937  WP_174806695.1    1.84%    passed     99.68%
 938  WP_174842928.1    1.84%    passed     89.35%
 939  WP_175631857.1    1.84%    passed     79.02%
 940  WP_176142001.1    1.84%    passed     92.69%
 941  WP_176294612.1    1.31%    passed     20.22%
 942  WP_178378339.1    1.84%    passed     97.14%
 943  WP_179237687.1    1.31%    passed     30.71%
 944  WP_179392780.1    1.84%    passed     93.85%
 945  WP_179860952.1    1.84%    passed     75.37%
 946  WP_179947355.1    1.84%    passed     67.00%
 947  WP_180319930.1    1.84%    passed     88.31%
 948  WP_180321045.1    1.84%    passed     99.98%
 949  WP_180870993.1    1.84%    passed     66.40%
 950  WP_181350880.1    2.10%    passed     37.27%
 951  WP_181472000.1    2.10%    passed     14.11%
 952  WP_181538115.1    1.84%    passed     98.14%
 953  WP_181730737.1    2.10%    passed     69.96%
 954  WP_181731676.1    1.84%    passed     93.57%
 955  WP_181736876.1    1.84%    passed     98.58%
 956  WP_181750231.1    2.10%    passed     98.26%
 957  WP_182187888.1    1.84%    passed     88.66%
 958  WP_183183969.1    1.84%    passed     93.77%
 959  WP_184191075.1    1.84%    failed      1.48%
 960  WP_184208161.1    1.84%    passed     99.20%
 961  WP_184284066.1    1.31%    passed     95.63%
 962  WP_184524622.1    1.84%    passed     99.97%
 963  WP_184664300.1    2.10%    passed     75.04%
 964  WP_185124805.1    1.84%    passed     82.81%
 965  WP_185652383.1    1.84%    passed     98.70%
 966  WP_185764966.1    1.84%    passed     99.87%
 967  WP_186089240.1    1.31%    passed     79.10%
 968  WP_187045875.1    1.31%    passed     90.40%
 969  WP_187695477.1    1.84%    passed     94.68%
 970  WP_188177163.1    1.84%    passed     69.06%
 971  WP_188177748.1    1.57%    passed     97.02%
 972  WP_188228270.1    1.84%    passed     98.50%
 973  WP_188377679.1    2.10%    passed     11.53%
 974  WP_188384816.1    1.84%    passed     99.80%
 975  WP_188391937.1    1.84%    passed     97.15%
 976  WP_188403481.1    1.57%    passed     79.68%
 977  WP_188497223.1    2.10%    passed     19.60%
 978  WP_188613029.1    1.84%    passed     87.75%
 979  WP_188614912.1    1.84%    passed     97.96%
 980  WP_188646428.1    1.84%    passed     97.04%
 981  WP_188646541.1    2.10%    passed     74.06%
 982  WP_188689166.1    2.10%    passed     61.04%
 983  WP_188776212.1    1.84%    failed      1.00%
 984  WP_188802585.1    1.84%    passed     99.98%
 985  WP_188857931.1    1.84%    passed     95.12%
 986  WP_191276450.1    1.84%    passed     99.11%
 987  WP_191556140.1    1.57%    passed     65.55%
 988  WP_191694541.1    1.84%    passed     36.90%
 989  WP_191694663.1    2.10%    passed     50.91%
 990  WP_191813778.1    1.84%    passed     99.55%
 991  WP_192205101.1    1.84%    passed     99.63%
 992  WP_193737481.1    1.57%    passed     56.36%
 993  WP_193790094.1    1.84%    passed     97.96%
 994  WP_194702677.1    1.31%    passed     97.95%
 995  WP_195626890.1    1.31%    failed      0.00%
 996  WP_195719301.1    1.84%    passed     99.44%
 997  WP_195864317.1    1.84%    passed     66.18%
 998  WP_196591886.1    1.57%    passed     84.43%
 999  WP_196603867.1    1.84%    passed     94.75%
1000  WP_197233570.1    1.84%    passed     65.57%
1001  WP_197457207.1    1.31%    passed     41.46%
1002  WP_197721199.1    1.84%    passed     98.83%
1003  WP_198044651.1    1.84%    passed     82.93%
1004  WP_198056060.1    2.10%    passed     85.48%
1005  WP_198311467.1    1.84%    passed     99.65%
1006  WP_198409475.1    2.10%    failed      0.00%
1007  WP_198479559.1    1.84%    passed     94.76%
1008  WP_199418418.1    1.31%    passed      6.39%
1009  WP_199615339.1    1.57%    passed     95.66%
1010  WP_200760413.1    2.10%    passed     87.87%
1011  WP_200773692.1    1.31%    passed     99.99%
1012  WP_200805791.1    1.84%    passed     73.88%
1013  WP_201030049.1    1.84%    passed     95.37%
1014  WP_201185466.1    1.84%    passed     94.94%
1015  WP_201249327.1    1.84%    passed     99.41%
1016  WP_201631992.1    1.84%    passed     68.63%
1017  WP_201637510.1    1.84%    passed     99.93%
1018  WP_201716025.1    2.10%    passed     74.85%
1019  WP_201754551.1    1.31%    passed     67.93%
1020  WP_202188194.1    1.84%    passed     29.53%
1021  WP_202654213.1    1.57%    passed     97.58%
1022  WP_202987279.1    1.84%    passed     48.77%
1023  WP_203340312.1    2.10%    passed     27.25%
1024  WP_204518002.1    1.84%    passed     99.01%
1025  WP_204519118.1    1.84%    passed     99.76%
1026  WP_204553763.1    1.84%    passed     40.10%
1027  WP_204700456.1    1.31%    passed     84.45%
1028  WP_204798185.1    1.84%    passed     99.70%
1029  WP_204897668.1    1.31%    passed     56.25%
1030  WP_204988660.1    1.31%    passed     55.05%
1031  WP_205002869.1    1.84%    passed     96.26%
1032  WP_205002913.1    1.84%    passed     99.67%
1033  WP_205003356.1    1.84%    passed     85.10%
1034  WP_205007498.1    1.57%    passed     99.34%
1035  WP_205135783.1    1.84%    passed     80.15%
1036  WP_205137819.1    1.84%    passed     99.96%
1037  WP_205143604.1    1.84%    passed     99.93%
1038  WP_205174473.1    1.57%    passed     72.70%
1039  WP_205178651.1    1.57%    passed     87.32%
1040  WP_205317635.1    1.84%    passed     93.63%
1041  WP_206247035.1    1.57%    passed     87.78%
1042  WP_206250369.1    1.84%    passed     99.13%
1043  WP_206445563.1    1.84%    failed      4.06%
1044  WP_206946435.1    2.10%    passed     42.02%
1045  WP_207150508.1    1.84%    passed     97.39%
1046  WP_207152855.1    1.84%    passed     23.77%
1047  WP_207519496.1    1.84%    passed     91.96%
1048  WP_207528214.1    2.10%    passed     37.15%
1049  WP_207637101.1    1.84%    passed     96.61%
1050  WP_207719474.1    1.84%    passed     96.58%
1051  WP_207963567.1    2.10%    passed     28.04%
1052  WP_207975393.1    1.57%    passed     92.92%
1053  WP_207995552.1    1.84%    passed     83.24%
1054  WP_208017959.1    1.31%    passed     90.59%
1055  WP_209401276.1    1.84%    passed     83.61%
1056  WP_209463326.1    2.10%    passed     77.79%
1057  WP_209513054.1    1.31%    passed     28.08%
1058  WP_209661503.1    1.57%    passed     94.58%
1059  WP_209700782.1    1.84%    passed     94.22%
1060  WP_209797685.1    1.84%    passed     98.53%
1061  WP_209812114.1    1.84%    passed     98.89%
1062  WP_209812704.1    1.57%    passed     90.24%
1063  WP_209845800.1    1.84%    passed     82.45%
1064  WP_210139449.1    1.84%    passed     92.54%
1065  WP_210363959.1    1.84%    passed     99.22%
1066  WP_210468067.1    1.84%    passed     44.23%
1067  WP_210726779.1    1.84%    passed     61.36%
1068  WP_211142674.1    1.84%    passed     77.69%
1069  WP_211316717.1    1.31%    passed     81.55%
1070  WP_211560697.1    1.84%    passed     81.24%
1071  WP_212606655.1    1.84%    passed     95.32%
1072  WP_212903242.1    1.84%    passed     98.83%
1073  WP_212944971.1    1.57%    passed     89.69%
1074  WP_213095926.1    1.84%    passed     94.89%
1075  WP_213099759.1    1.84%    passed     99.96%
1076  WP_213101648.1    1.84%    passed     96.10%
1077  WP_213104232.1    1.31%    passed     95.94%
1078  WP_213118096.1    1.84%    passed     99.76%
1079  WP_213146610.1    1.57%    passed     87.21%
1080  WP_213371652.1    1.31%    passed     94.96%
1081  WP_213521769.1    1.84%    passed     99.94%
1082  WP_213525371.1    1.84%    passed     96.80%
1083  WP_214727479.1    1.57%    passed     93.35%
1084  WP_214792714.1    1.31%    passed      5.31%
1085  WP_214904134.1    1.84%    passed     43.08%
1086  WP_214984874.1    1.57%    passed     43.79%
1087  WP_215016917.1    1.84%    passed     99.72%
1088  WP_215041601.1    1.84%    passed     99.34%
1089  WP_215107589.1    2.10%    passed     49.80%
1090  WP_215559024.1    1.84%    passed     96.75%
1091  WP_215830376.1    1.84%    passed     35.32%
1092  WP_216155790.1    1.84%    passed     22.04%
1093  WP_216163154.1    1.84%    failed      0.34%
1094  WP_216164553.1    1.84%    failed      3.92%
1095  WP_216288909.1    1.84%    passed     99.67%
1096  WP_216301315.1    1.31%    passed     78.64%
1097  WP_216521010.1    1.31%    passed     99.62%
1098  WP_216542428.1    1.31%    passed     37.30%
1099  WP_216555550.1    1.31%    passed     45.90%
1100  WP_216560770.1    1.31%    passed     96.63%
1101  WP_216561448.1    1.57%    passed     12.25%
1102  WP_216929289.1    1.84%    passed     98.80%
1103  WP_217321784.1    1.84%    passed     99.85%
1104  WP_217587665.1    1.84%    passed     60.56%
1105  WP_217588059.1    2.10%    passed     70.46%
1106  WP_217812200.1    1.84%    passed     86.98%
1107  WP_217813601.1    1.84%    passed     86.94%
1108  WP_218102669.1    1.57%    passed     80.27%
1109  WP_218123206.1    1.84%    passed     25.28%
1110  WP_218158269.1    1.84%    passed     99.03%
1111  WP_218318720.1    1.84%    passed     97.29%
1112  WP_218322215.1    1.84%    passed     67.80%
1113  WP_219053827.1    1.84%    passed     99.78%
1114  WP_219638020.1    1.84%    passed     97.94%
1115  WP_219660708.1    1.84%    passed     99.36%
1116  WP_220350188.1    1.57%    passed     99.20%
1117  WP_220352915.1    1.57%    passed     96.13%
1118  WP_220450489.1    1.84%    passed     72.12%
1119  WP_220450523.1    1.84%    failed      0.41%
1120  WP_220702327.1    1.84%    passed     95.44%
1121  WP_220705182.1    1.84%    passed     98.37%
1122  WP_221568423.1    2.10%    passed     33.23%
1123  WP_221875921.1    1.84%    passed     99.74%
1124  WP_222642603.1    1.84%    passed     91.73%
1125  WP_223038018.1    1.31%    passed     91.91%
1126  WP_223155195.1    2.10%    passed     66.67%
1127  WP_223376777.1    1.31%    passed     81.10%
1128  WP_223438073.1    1.84%    passed     99.70%
1129  WP_223589190.1    1.84%    passed     99.80%
1130  WP_223592568.1    1.84%    passed     97.00%
1131  WP_224076149.1    2.10%    passed     63.57%
1132  WP_224138861.1    1.84%    passed     99.35%
1133  WP_224725851.1    1.57%    passed     98.29%
1134  WP_224809834.1    2.10%    passed     53.22%
1135  WP_224809932.1    1.84%    passed     51.00%
1136  WP_224874244.1    1.84%    passed     62.53%
1137  WP_224876118.1    2.10%    passed     22.48%
1138  WP_224881269.1    2.10%    passed     46.95%
1139  WP_224883258.1    2.10%    passed     83.82%
1140  WP_224944880.1    2.10%    passed     46.36%
1141  WP_225005347.1    2.10%    passed     91.53%
1142  WP_225066895.1    2.10%    passed     77.49%
1143  WP_225195701.1    2.10%    passed     26.01%
1144  WP_226131828.1    1.84%    passed     59.33%
1145  WP_226577351.1    1.84%    passed     70.52%
1146  WP_226581977.1    2.10%    passed     74.83%
1147  WP_226628873.1    2.10%    passed     91.13%
1148  WP_226629813.1    1.84%    passed     96.74%
1149  WP_226657993.1    1.84%    passed     45.34%
1150  WP_227001788.1    1.84%    passed     66.49%
1151  WP_227020714.1    1.57%    passed     66.41%
1152  WP_227127459.1    1.31%    failed      0.12%
1153  WP_227394921.1    2.10%    failed      3.28%
****  TOTAL             1.76%  58 sequences failed composition chi2 test (p-value<5%; df=19)

NOTE: Restoring information from model checkpoint file 1008234.model.gz

CHECKPOINT: Initial tree restored
Perform fast likelihood tree search using LG+I+G model...
CHECKPOINT: Tree restored, LogL: -285857.236
NOTE: ModelFinder requires 1440 MB RAM!
ModelFinder will test up to 30 protein models (sample size: 381) ...
 No. Model         -LnL         df  AIC          AICc         BIC
  1  LG            303213.558   2303 611033.117   11223257.117 620113.384
  2  LG+I          302955.403   2304 610518.805   11231958.805 619603.015
  3  LG+G4         285812.421   2304 576232.841   11197672.841 585317.051
  4  LG+I+G4       285764.197   2305 576138.394   11206798.394 585226.547
  5  LG+R10        284501.132   2321 573644.265   11352368.265 582795.502
  6  LG+R11        284484.355   2323 573614.709   11370918.709 582773.832
  7  LG+R12        284477.209   2325 573604.417   11389504.417 582771.426
  8  LG+R13        284470.227   2327 573594.455   11408106.455 582769.349
  9  LG+R14        284459.807   2329 573577.615   11426717.615 582760.395
 10  LG+R15        284457.049   2331 573576.098   11445360.098 582766.763
 23  LG+F+R13      283289.754   2346 571271.509   11583395.509 580521.316
 24  LG+F+R14      283281.419   2348 571258.838   11602162.838 580516.531
 25  LG+F+R15      283278.238   2350 571256.476   11620956.476 580522.055
Akaike Information Criterion:           LG+F+R15
Corrected Akaike Information Criterion: LG+G4
Bayesian Information Criterion:         LG+F+R14
Best-fit model: LG+F+R14 chosen according to BIC

All model information printed to 1008234.model.gz
CPU time for ModelFinder: 0.779 seconds (0h:0m:0s)
Wall-clock time for ModelFinder: 0.310 seconds (0h:0m:0s)
Generating 1000 samples for ultrafast bootstrap (seed: 855906)...
CHECKPOINT: 1000 UFBoot trees and 40 UFBootSplits restored

NOTE: 1009 MB RAM (0 GB) is required!
CHECKPOINT: Model parameters restored, LogL: -282483.942
--------------------------------------------------------------------
|             INITIALIZING CANDIDATE TREE SET                      |
--------------------------------------------------------------------
CHECKPOINT: Candidate tree set restored, best LogL: -282483.941
Finish initializing candidate tree set (20)
Current best tree score: -282483.941 / CPU time: 0.000
Number of iterations: 2001
--------------------------------------------------------------------
|               OPTIMIZING CANDIDATE TREE SET                      |
--------------------------------------------------------------------
Iteration 2010 / LogL: -282608.083 / Time: 0h:11m:32s (0h:0m:30s left)
Iteration 2020 / LogL: -282594.369 / Time: 0h:25m:51s (0h:1m:1s left)
Iteration 2030 / LogL: -282501.272 / Time: 0h:39m:40s (0h:1m:22s left)
Iteration 2040 / LogL: -282611.648 / Time: 0h:53m:17s (0h:1m:34s left)
Iteration 2050 / LogL: -282526.730 / Time: 1h:7m:34s (0h:1m:38s left)
Log-likelihood cutoff on original alignment: -282727.628
Iteration 2060 / LogL: -282524.088 / Time: 1h:21m:52s (0h:1m:35s left)
Iteration 2070 / LogL: -282511.916 / Time: 1h:36m:18s (0h:1m:23s left)
Iteration 2080 / LogL: -282526.800 / Time: 1h:50m:17s (0h:1m:3s left)
Iteration 2090 / LogL: -282585.065 / Time: 2h:3m:55s (0h:0m:35s left)
Iteration 2100 / LogL: -282557.653 / Time: 2h:18m:5s (0h:0m:0s left)
Log-likelihood cutoff on original alignment: -282727.628
NOTE: Bootstrap correlation coefficient of split occurrence frequencies: 0.984
NOTE: UFBoot does not converge, continue at least 100 more iterations
Iteration 2110 / LogL: -282509.390 / Time: 2h:32m:14s (0h:6m:29s left)
Iteration 2120 / LogL: -282530.876 / Time: 2h:46m:5s (0h:6m:16s left)
Iteration 2130 / LogL: -282594.019 / Time: 3h:0m:6s (0h:5m:55s left)
Iteration 2140 / LogL: -282524.468 / Time: 3h:13m:59s (0h:5m:26s left)
Iteration 2150 / LogL: -282582.027 / Time: 3h:27m:40s (0h:4m:49s left)
Log-likelihood cutoff on original alignment: -282727.628
Iteration 2160 / LogL: -282517.037 / Time: 3h:41m:34s (0h:4m:6s left)
Iteration 2170 / LogL: -282525.439 / Time: 3h:55m:58s (0h:3m:15s left)
Estimate model parameters (epsilon = 0.100)
BETTER TREE FOUND at iteration 2173: -282473.747
Iteration 2180 / LogL: -282566.813 / Time: 4h:10m:36s (0h:10m:41s left)
Iteration 2190 / LogL: -282560.084 / Time: 4h:24m:26s (0h:10m:1s left)
Iteration 2200 / LogL: -282521.274 / Time: 4h:38m:59s (0h:9m:15s left)
Log-likelihood cutoff on original alignment: -282727.628
NOTE: Bootstrap correlation coefficient of split occurrence frequencies: 0.986
NOTE: UFBoot does not converge, continue at least 100 more iterations
Iteration 2210 / LogL: -282517.303 / Time: 4h:53m:25s (0h:11m:57s left)
Iteration 2220 / LogL: -282524.767 / Time: 5h:7m:24s (0h:11m:4s left)
Iteration 2230 / LogL: -282606.150 / Time: 5h:21m:23s (0h:10m:5s left)
Iteration 2240 / LogL: -282504.251 / Time: 5h:35m:11s (0h:8m:58s left)
Iteration 2250 / LogL: -282541.438 / Time: 5h:48m:53s (0h:7m:45s left)
Log-likelihood cutoff on original alignment: -282727.628
Iteration 2260 / LogL: -282542.013 / Time: 6h:2m:43s (0h:6m:25s left)
Iteration 2270 / LogL: -282515.846 / Time: 6h:16m:50s (0h:4m:58s left)
Iteration 2280 / LogL: -282551.383 / Time: 6h:31m:15s (0h:3m:26s left)
Iteration 2290 / LogL: -282547.338 / Time: 6h:45m:15s (0h:1m:46s left)
Iteration 2300 / LogL: -282504.574 / Time: 6h:59m:10s (0h:0m:0s left)
Log-likelihood cutoff on original alignment: -282727.628
NOTE: Bootstrap correlation coefficient of split occurrence frequencies: 0.986
NOTE: UFBoot does not converge, continue at least 100 more iterations
Iteration 2310 / LogL: -282615.307 / Time: 7h:13m:39s (0h:16m:54s left)
Iteration 2320 / LogL: -282540.765 / Time: 7h:27m:57s (0h:15m:27s left)
Iteration 2330 / LogL: -282565.434 / Time: 7h:42m:18s (0h:13m:53s left)
Iteration 2340 / LogL: -282552.399 / Time: 7h:56m:6s (0h:12m:12s left)
Iteration 2350 / LogL: -282559.529 / Time: 8h:10m:9s (0h:10m:25s left)
Log-likelihood cutoff on original alignment: -282727.628
Iteration 2360 / LogL: -282555.294 / Time: 8h:24m:16s (0h:8m:33s left)
Iteration 2370 / LogL: -282517.913 / Time: 8h:38m:18s (0h:6m:33s left)
Iteration 2380 / LogL: -282535.720 / Time: 8h:52m:45s (0h:4m:28s left)
Iteration 2390 / LogL: -282538.701 / Time: 9h:6m:33s (0h:2m:17s left)
Iteration 2400 / LogL: -282547.101 / Time: 9h:20m:15s (0h:0m:0s left)
Log-likelihood cutoff on original alignment: -282727.628
NOTE: Bootstrap correlation coefficient of split occurrence frequencies: 0.987
NOTE: UFBoot does not converge, continue at least 100 more iterations
Iteration 2410 / LogL: -282522.844 / Time: 9h:34m:36s (0h:21m:28s left)
Iteration 2420 / LogL: -282564.794 / Time: 9h:48m:37s (0h:19m:27s left)
Iteration 2430 / LogL: -282560.416 / Time: 10h:2m:50s (0h:17m:22s left)
Iteration 2440 / LogL: -282513.766 / Time: 10h:16m:26s (0h:15m:9s left)
Iteration 2450 / LogL: -282589.244 / Time: 10h:30m:8s (0h:12m:51s left)
Log-likelihood cutoff on original alignment: -282727.628
Iteration 2460 / LogL: -282584.980 / Time: 10h:44m:13s (0h:10m:28s left)
Iteration 2470 / LogL: -282669.540 / Time: 10h:58m:30s (0h:8m:0s left)
Iteration 2480 / LogL: -282524.390 / Time: 11h:12m:27s (0h:5m:25s left)
Iteration 2490 / LogL: -282589.645 / Time: 11h:26m:16s (0h:2m:45s left)
Iteration 2500 / LogL: -282619.618 / Time: 11h:40m:5s (0h:0m:0s left)
Log-likelihood cutoff on original alignment: -282727.628
NOTE: Bootstrap correlation coefficient of split occurrence frequencies: 0.988
NOTE: UFBoot does not converge, continue at least 100 more iterations
Iteration 2510 / LogL: -282527.398 / Time: 11h:54m:1s (0h:25m:36s left)
Iteration 2520 / LogL: -282602.111 / Time: 12h:8m:1s (0h:23m:7s left)
Iteration 2530 / LogL: -282531.247 / Time: 12h:22m:9s (0h:20m:32s left)
Iteration 2540 / LogL: -282497.101 / Time: 12h:35m:59s (0h:17m:51s left)
Iteration 2550 / LogL: -282551.300 / Time: 12h:50m:12s (0h:15m:6s left)
Log-likelihood cutoff on original alignment: -282727.628
Iteration 2560 / LogL: -282703.107 / Time: 13h:3m:49s (0h:12m:15s left)
Iteration 2570 / LogL: -282493.058 / Time: 13h:17m:49s (0h:9m:18s left)
Iteration 2580 / LogL: -282546.904 / Time: 13h:32m:9s (0h:6m:17s left)
Iteration 2590 / LogL: -282601.364 / Time: 13h:45m:41s (0h:3m:11s left)
Iteration 2600 / LogL: -282512.654 / Time: 13h:59m:43s (0h:0m:0s left)
Log-likelihood cutoff on original alignment: -282727.628
NOTE: Bootstrap correlation coefficient of split occurrence frequencies: 0.988
NOTE: UFBoot does not converge, continue at least 100 more iterations
Iteration 2610 / LogL: -282606.782 / Time: 14h:13m:33s (0h:29m:26s left)
Iteration 2620 / LogL: -282619.467 / Time: 14h:27m:6s (0h:26m:29s left)
Iteration 2630 / LogL: -282525.699 / Time: 14h:41m:12s (0h:23m:27s left)
Iteration 2640 / LogL: -282523.259 / Time: 14h:55m:3s (0h:20m:20s left)
Iteration 2650 / LogL: -282524.237 / Time: 15h:8m:44s (0h:17m:9s left)
Log-likelihood cutoff on original alignment: -282727.628
Iteration 2660 / LogL: -282540.214 / Time: 15h:22m:44s (0h:13m:52s left)
Iteration 2670 / LogL: -282618.126 / Time: 15h:36m:18s (0h:10m:31s left)
Iteration 2680 / LogL: -282532.986 / Time: 15h:50m:22s (0h:7m:5s left)
Iteration 2690 / LogL: -282592.429 / Time: 16h:4m:29s (0h:3m:35s left)
Iteration 2700 / LogL: -282530.405 / Time: 16h:18m:44s (0h:0m:0s left)
Log-likelihood cutoff on original alignment: -282727.628
NOTE: Bootstrap correlation coefficient of split occurrence frequencies: 0.988
NOTE: UFBoot does not converge, continue at least 100 more iterations
Iteration 2710 / LogL: -282524.808 / Time: 16h:32m:15s (0h:32m:57s left)
Iteration 2720 / LogL: -282500.716 / Time: 16h:46m:32s (0h:29m:36s left)
Iteration 2730 / LogL: -282551.644 / Time: 17h:0m:15s (0h:26m:10s left)
Iteration 2740 / LogL: -282480.001 / Time: 17h:14m:42s (0h:22m:39s left)
Iteration 2750 / LogL: -282547.242 / Time: 17h:28m:57s (0h:19m:4s left)
Log-likelihood cutoff on original alignment: -282727.628
Iteration 2760 / LogL: -282531.862 / Time: 17h:43m:3s (0h:15m:24s left)
Iteration 2770 / LogL: -282517.273 / Time: 17h:56m:35s (0h:11m:39s left)
Iteration 2780 / LogL: -282557.442 / Time: 18h:10m:9s (0h:7m:50s left)
Iteration 2790 / LogL: -282502.187 / Time: 18h:23m:55s (0h:3m:57s left)
Iteration 2800 / LogL: -282556.395 / Time: 18h:38m:1s (0h:0m:0s left)
Log-likelihood cutoff on original alignment: -282727.628
NOTE: Bootstrap correlation coefficient of split occurrence frequencies: 0.989
NOTE: UFBoot does not converge, continue at least 100 more iterations
Iteration 2810 / LogL: -282536.690 / Time: 18h:52m:23s (0h:36m:16s left)
Iteration 2820 / LogL: -282556.856 / Time: 19h:6m:16s (0h:32m:31s left)
Iteration 2830 / LogL: -282598.531 / Time: 19h:19m:48s (0h:28m:41s left)
Iteration 2840 / LogL: -282487.425 / Time: 19h:34m:44s (0h:24m:49s left)
Iteration 2850 / LogL: -282529.838 / Time: 19h:50m:21s (0h:20m:53s left)
Log-likelihood cutoff on original alignment: -282727.628
Iteration 2860 / LogL: -282487.614 / Time: 20h:6m:27s (0h:16m:52s left)
Iteration 2870 / LogL: -282549.411 / Time: 20h:22m:0s (0h:12m:46s left)
Iteration 2880 / LogL: -282482.028 / Time: 20h:37m:31s (0h:8m:35s left)
Iteration 2890 / LogL: -282571.400 / Time: 20h:53m:7s (0h:4m:20s left)
Iteration 2900 / LogL: -282551.812 / Time: 21h:8m:39s (0h:0m:0s left)
Log-likelihood cutoff on original alignment: -282727.628
NOTE: Bootstrap correlation coefficient of split occurrence frequencies: 0.989
NOTE: UFBoot does not converge, continue at least 100 more iterations
Iteration 2910 / LogL: -282547.661 / Time: 21h:24m:24s (0h:39m:44s left)
Iteration 2920 / LogL: -282532.484 / Time: 21h:40m:29s (0h:35m:38s left)
Iteration 2930 / LogL: -282498.227 / Time: 21h:56m:16s (0h:31m:27s left)
Iteration 2940 / LogL: -282501.607 / Time: 22h:11m:55s (0h:27m:11s left)
Iteration 2950 / LogL: -282563.227 / Time: 22h:27m:53s (0h:22m:51s left)
Log-likelihood cutoff on original alignment: -282727.628
Iteration 2960 / LogL: -282512.848 / Time: 22h:43m:50s (0h:18m:26s left)
Iteration 2970 / LogL: -282556.126 / Time: 22h:59m:42s (0h:13m:56s left)
Iteration 2980 / LogL: -282503.434 / Time: 23h:15m:23s (0h:9m:22s left)
Iteration 2990 / LogL: -282521.624 / Time: 23h:30m:51s (0h:4m:43s left)
Iteration 3000 / LogL: -282521.754 / Time: 23h:46m:4s (0h:0m:0s left)
Log-likelihood cutoff on original alignment: -282727.628
NOTE: Bootstrap correlation coefficient of split occurrence frequencies: 0.990
NOTE: UFBoot does not converge, continue at least 100 more iterations
Iteration 3010 / LogL: -282536.249 / Time: 24h:2m:14s (0h:43m:8s left)
Iteration 3020 / LogL: -282536.018 / Time: 24h:17m:19s (0h:38m:37s left)
Iteration 3030 / LogL: -282567.626 / Time: 24h:31m:6s (0h:33m:59s left)
Iteration 3040 / LogL: -282553.621 / Time: 24h:45m:29s (0h:29m:19s left)
Iteration 3050 / LogL: -282632.995 / Time: 24h:59m:5s (0h:24m:34s left)
Log-likelihood cutoff on original alignment: -282727.628
Iteration 3060 / LogL: -282506.704 / Time: 25h:12m:1s (0h:19m:46s left)
Iteration 3070 / LogL: -282661.643 / Time: 25h:25m:34s (0h:14m:54s left)
Iteration 3080 / LogL: -282551.683 / Time: 25h:38m:40s (0h:9m:59s left)
Iteration 3090 / LogL: -282500.276 / Time: 25h:52m:3s (0h:5m:1s left)
Iteration 3100 / LogL: -282559.409 / Time: 26h:5m:40s (0h:0m:0s left)
Log-likelihood cutoff on original alignment: -282727.628
NOTE: Bootstrap correlation coefficient of split occurrence frequencies: 0.990
NOTE: UFBoot does not converge, continue at least 100 more iterations
Iteration 3110 / LogL: -282540.904 / Time: 26h:19m:10s (0h:45m:42s left)
Iteration 3120 / LogL: -282563.472 / Time: 26h:32m:55s (0h:40m:51s left)
Iteration 3130 / LogL: -282509.868 / Time: 26h:46m:14s (0h:35m:56s left)
Iteration 3140 / LogL: -282515.109 / Time: 26h:59m:47s (0h:30m:57s left)
Iteration 3150 / LogL: -282518.889 / Time: 27h:13m:16s (0h:25m:55s left)
Log-likelihood cutoff on original alignment: -282727.628
Iteration 3160 / LogL: -282509.624 / Time: 27h:26m:35s (0h:20m:50s left)
Iteration 3170 / LogL: -282502.807 / Time: 27h:39m:49s (0h:15m:42s left)
Iteration 3180 / LogL: -282539.251 / Time: 27h:53m:26s (0h:10m:31s left)
Iteration 3190 / LogL: -282559.865 / Time: 28h:6m:29s (0h:5m:17s left)
Iteration 3200 / LogL: -282565.864 / Time: 28h:19m:47s (0h:0m:0s left)
Log-likelihood cutoff on original alignment: -282727.628
NOTE: Bootstrap correlation coefficient of split occurrence frequencies: 0.991
TREE SEARCH COMPLETED AFTER 3200 ITERATIONS / Time: 28h:19m:55s

--------------------------------------------------------------------
|                    FINALIZING TREE SEARCH                        |
--------------------------------------------------------------------
CHECKPOINT: Final model parameters restored
BEST SCORE FOUND : -282473.747
Ancestral state probabilities printed to 1008234.state
Empirical proportions for each category: 0.005 0.052 0.084 0.150 0.142 0.089 0.068 0.097 0.055 0.073 0.058 0.047 0.060 0.018
Site rates printed to 1008234.rate

Testing tree branches by SH-like aLRT with 1000 replicates...
Alternative NNI shows better log-likelihood -282471.737 > -282473.747
Alternative NNI shows better log-likelihood -282472.977 > -282473.747
Alternative NNI shows better log-likelihood -282473.657 > -282473.747
Alternative NNI shows better log-likelihood -282473.497 > -282473.747
Alternative NNI shows better log-likelihood -282473.734 > -282473.747
Alternative NNI shows better log-likelihood -282473.504 > -282473.747
15.904 sec.
Creating bootstrap support values...
Split supports printed to NEXUS file 1008234.splits.nex
Total tree length: 228.984

Total number of iterations: 3200
CPU time used for tree search: 400314.467 sec (111h:11m:54s)
Wall-clock time used for tree search: 101993.619 sec (28h:19m:53s)
Total CPU time used: 400416.539 sec (111h:13m:36s)
Total wall-clock time used: 102024.160 sec (28h:20m:24s)

Computing bootstrap consensus tree...
Reading input file 1008234.splits.nex...
1153 taxa and 5481 splits.
Consensus tree written to 1008234.contree
Reading input trees file 1008234.contree
Log-likelihood of consensus tree: -282473.079

Analysis results written to: 
  IQ-TREE report:                1008234.iqtree
  Maximum-likelihood tree:       1008234.treefile
  Likelihood distances:          1008234.mldist
  Site-specific rates:           1008234.rate
  Ancestral state:               1008234.state

Ultrafast bootstrap approximation results written to:
  Split support values:          1008234.splits.nex
  Consensus tree:                1008234.contree
  Screen log file:               1008234.log

Date and Time: Thu Sep  8 18:25:44 2022
