# Supplementary material for: Evolutionary analysis reveals the origin of sodium coupling in glutamate transporters
Source: Nat Struct Mol Biol. Author manuscript; Available in PMC 2025 Dec 2. (PMC12668577; doi:10.1038/s41594-025-01652-z)
Supplement: Supplementary Data 2 [file NIHMS2118805-supplement-Supplementary_Data_2.zip › SupplementaryData/AncestralSequences.fasta]

>Anc*-Node6
MPLYHKILIGFVLGVIVGLIFGKAEFIKPLGDIFLRLLKMIVVPLVFSTLVTGVASMDVKKLGRIGAKTLIYYMITTTLAVTIGLILANIFNPGTGLPPSFTETLLNMIPTNPFEAMAEGNMLQIIVFAIFFGIALSFMGKAEPIKKFFESASEVMFKITDIVMKFAPYGVFALMAWTVGKYGLDVLAPLGKLILTVYLGCIIHVLIVYTLLLRFLCKINPLRFFKKIKEAMLVAFSTCSSAATLPVTMRVAEENLGVSESIASFTLPLGATINMDGTALYQGVAAIFVANAFGVELTLGQQLTIVLTAVLASIGTAGVPGAGLIMLTMVLTSVGDLPLEPVAAGIALIAGIDRILDMARTTVNVTGDLVATAIVARTEGE
>AncH-Node9
MSLYQQILIGLILGVLVGYFFPYGTALKPLGDAFIRLIKMIVVPLVFSTIVVGIAGMDIKKLGRIGAKTLIWFEIATTIAVIIGLILANIFQPGAGVHIDFVEMLLNIIPTNIVEAMAKGNMLQIIFFAVFFGIALAAIGKGKPVIDFFESVSEVMFKITDYVMKFAPIGVFALMAWTVGKYGLGVLIPLAKLIGTLYLGLIIFVLIVFALVARFFCKINPWKLFRKIKEPLLLAFSTCSSEATLPVAMEVLEKNFGVPKSIVSFVLPLGYTFNLDGSTLYQSLAVLFIAQAYGIHLSLGQQLTILLTLLLASKGTAGVPGASLVVLAATLTSVGSLPLEPVAAGIALIAGVDRIMDMGRTAVNVIGNSVATVVVARWENE
>AncInt-Node7
MSLYHKILIGFVLGVIVGLIFGKAEFIKPLGDIFLRLLKMIVVPLVFSTIVTGIASMDVKKLGRIGAKTLIYYMITTTLAVTIGLILANIFKPGKGLAPSFTETLLNMIPTNPFEAMAEGNMLQIIVFAIFFGIALALMGKAEPVKKFFDSASEVMFKITDIVMKFAPYGVFALMAWTVGKYGLDVLAPLGKLILTVYLGCIIHILIVYTLLLRFLCKINPLRFFKKIKEAMLVAFSTCSSAATLPVTMRVAEENLGVPESIASFTLPLGATINMDGTALYQGVAAIFVAQAYGVELTLGQQLTIVLTAVLASIGTAGVPGAGLVMLTMVLTSVGDLPLEPVAAGIALIAGIDRILDMARTTVNVTGDLVATAIVARTENE
>AncNa-Node2
MPLIWRILIGLILGAIVGLIFGKITWIEPFGDLFLRLLKMIVIPLIFFTLVVGVASISPSKLGRVGGKILVYYLLTTAFAVTIGLLLANLFNPGLGLAPSLTEVLLNIVPTNPFEALAEGNVLQVIFFAIIFGIALSFLRSAETVFKFFEGAAEVMFKIVNGVLEYAPIGVFALIAVVFGEQGVKALGPLGKLTLTVYLGVVIQILIVYALLLKFLFKINPLRFFKKAKEAMLTAFVTRSSSGTLPVTMRVAEENLGISESIYSFTLPLGATINMDGTALYQGVSAFFVANAVGVHLTLGQQLTIVLTAVLASIGTAGVPGAGAIMLLMVLNQVGDLPLEPVAAAYALVLGIDAILDMGRTMCNVTGDLVGTAIVAKTEGE
>Node1
MPLLLRILIGLILGAIVGLIFGKITWVQPFGDLFVRLLKMIVMPIIFFTLVVGAASISPARLGRVGVKIIVYYMLTSAFAVTIGLLLANLFNPGLGLAPSLVQVLLNIVPTNPFGALANGKVLPTIFFAIIFGIALSYLKSAETLFKVFDGAAEVMYKIVNGVLEYAPIGVFALIAVVFGEQGVKALGPLGKVTLTVYLGLIVQILVVYGVLLKLLFKINPVKFLKKAKEAMLTAFVTRSSSGTLPVTMRVAEENMGISEGIYSFTLPLGATINMDGTALYQGVCAFFIANAIGAHLTFGQQLTIVLTAVLASIGTAGVPGAGAIMLLMVLNSVGDLPLEPVAAAYAMILGIDAILDMGRTMVNVTGDLAGTAIVAKTEGE
>Node10
MSLAFQILIGLILGVLVGYFFPYGTALKPLGDAFIRLIKMIIVPLVFSTIVVGIAGMDIKKLGRIGAKTIIWFEIATTIALIIGLILANILQPGAGVHIDFVEMLLNIIPTNIVDAMAKGDMLQIIFFSVFFGLALAAIGKGKPVIDFFESVSEVMFKVTNYVMKFAPIGVFALMAYTVGKYGLGMLIPLAKLIGTLYFGLVIFVLVVFALVARFFCKVNFWQLLRNIKEPLLLAFSTASSEAVLPRAMEKLEKNFGVPKSIVSFVLPTGYTFNLDGSTLYQSLAVLFIAQAYGIHLSLGQQLTILLTLMLTSKGIAGVPGASLVVLAATLTSVGTLPVEPVAAGIALIAGVDRIMDMGRTAVNVIGNCVATVVVARWENE
>Node100
MGLAMQILIGLILGIVVGAIFYVETYLQPIGDIFIRLIKMIVVPIVISTLIVGVAGVDIKKLGKLGGKTILYFEIVTTIAIIVGLLVANIFQPGAGVSHSFADTFVNIVPTNIFESLANGDMLAIIFFSVMFGLGVAAIEKGKPVLNFFQGVADAMFWVTNQIMKFAPFGVFALIGVTVSKFGVSSLIPLGKLVLTVYGAMIFFVIVVLGLIAKFMAGTSIFSIIKILKDELILAYSTASSETVLPKIMEKMEKNFGCPKAITSFVIPTGYSFNLDGSTLYQALAALFIAQMYGIHMPISTQITLMLVLMVTSKGIAGVPGVSFVVLLATLGSVGTIPLEAVAAGLAFIAGIDRILDMARTVVNVIGNSLAAVVMSKWEGQ
>Node1000
MSLIKKITVALILGILVGLIFGGASVLAPFGDLLLRLLKFIIVPLILFTLIVGVNQTNIGNLGRMGGKVFLYYLGTSALAIIVGVTVASLFNPGTGMNPGVTSVLLNIVPDNILTAFTEMNLLGIIFTAIVFGIAISYLRIGNSLYKVIEGLNEATLTVMKGILQYVPIGIFAIVAEIVGTQGADTLLSLGNFILVLYVGLLVQLALYIVLLLKLVTKRKPGAFFREARTPMITAFVTQSSSGTLPVTLNAAKNNLGLNKSLYGFSLPLGATINMDGAAIRIAVSAVFAANVIGDPLSFASILQVVLVGTLASVGTAGVPGAGIIMIATVFSQVGGLPMEPVAAAVALLTAVDVFVGMGATALNVTGDLVGTSVINKTEKK
>Node1001
MSLIKKITVALILGIIVGLIFGDASVLAPFGDLLLRLLKFIIVPLILFTLIVGVNQTNIGSLGRMGGKVFLYYLGTSALAILVGVSVASLFNPGTGMNPGVTSVLLNIVPDNIVTAFTEMNLLGIIFTAIVFGIAISYLRIGNHLYKVIDGLNEATLTVMKGILQYVPIGIFAIIAEVVGTQGADTLLSLGNFVLVLYIALLVQLALYIVLLLKLVTKRKPGAFFKEARTPMITAFVTQSSSGTLPVTLNAARNNLGLNKSLYGFSLPLGATINMDGAAIRIAVSAVFAANVIGDPLSFASILQIVLVGTLASVGTAGVPGAGIIMIATVFSQVGGLPMEPVAAAVALLASVDVLIGMGATALNVTGDLVGTSVINKTEKN
>Node1002
MSLIKKITVALILGIIVGLIFGDASVLAPFGDLLLRLLKFIIVPLILFTLIVGVNQTNIGSLGRMGGKVFLYYLGTSALAILVGVSVASLFNPGTGMNPGVTSVLLNIVPDNIVTAFTEMNLLGIIFTAIVFGIAISYLRVGNHLYKVIDGLNEATLTVMKGILQYVPIGIFAIIAEVVGTQGADTLLSLGNFVLVLYIGLLVQLALYIVFLFKLVTKRKPAAFFKEARTPMITAFVTQSSSGTLPVTLNAARNNLGLNKSLYGFSLPLGATINMDGAAIRIAVSAVFAANVIGDPLSFASILQIVLVGTLASVGTAGVPGAGIIMIATVFSQVGGLPMEPVAAAVALLASVDVLIGMGATALNVTGDLVGTSVINKTEKN
>Node1003
MSLIKKITVALILGVIVGLLFGDAAVLAPFGDLLLRLLKFIIVPLILFTLIVGVNQTNIGSLGRMGGKVFLYYLGTSALAILVGVSVASLFNPGTGMNPGVTSVLLNIVPENILTAFTEMNLLGIIFTAIVFGIAISYMSLGGHLYKVIDGLNEATLMVMKGILQYVPIGIFAIIAEVIGTQGADTLLSLGNFVLVLYIGLLVQLALYIVFLFKLVSKRKPAAFFKEARTPMLTAFVTQSSSGTLPVTLNAAKNNLGLNKSLYGFSLPLGATINMDGAAIRIAVSAVFAANIIGDPLSFVSILQIVLVGTLASVGTAGVPGAGIIMIATVFSQVGGLPMEPVAAAVALLASVDVLIGMGATALNVTGDLVGTSLINKTEKN
>Node1004
MSLIKKITVALILGILIGLIFGDASVLAPLGDLLLRLLKFIIIPLIFFTLIVGVNQTKPGNLGRMGFKVFIYYLVTSALAILVGITVAKLFNPGTGMNPGVVQVLLNIVPDNIVTAFTEMNLLGIIFTALVFGIAISFLRLGERLYKIFDGLNEVTLTVMKGILQYVPIGIFAIIAEVVGSQGMDTLLSLGNFILVLYVALLVQLALYILLMVKLVTKIRPGEFFREARTPMITAFVTQSSSGTLPLTLNAARNNLGLSKSLYGFSLPLGATINMDGAAIRIAVSAVFAANLIGDPLSFTSILQIVLVGTLASVGTAGVPGAGMIMIATVFAQIGGLPMEPVAAAVALLAAVDVLVGMGCTSLNVTGDLVGTSIINKKEKQ
>Node1005
MSLILKITIALILGIIVGLIFGDASVLTPLGDLLLRLLKFLIIPLILFTLIVGVNQTNVSNLGRMGGKTFLYYLLTSALAIIVGITVASIFNPGTGMNPGVVSVLLNIVPDNIVTAFSEFNLLGIIFTAIVFGIAISYLRLGEQVYKVVNGLNEATLAIMKVILQYVPIGIFAIIANTVGNQGMDTLLSLGNMVLVLYIALLVQIAIYIIFMIKLLFKISPRKFFKQARTPMITAFVTQSSSGTLPLTLNAAKNNLGLSKSLYGFSLPLGATINMDGAAIRIAVSAVFAANVIGDPLSLTDMLVVVLVGTLASIGTAGVPGAGIVMIATVFAQLGDLPMEPVAAAVALLTAIDALVGMGCTALNVTGDLVGTSIIDKTEKK
>Node1006
MSLILKITIALVLGVIVGLIFGDASVLTPLGDLLLRLLKFLILPLILFTLIVGVNQTNVSSLGRMGGKTFLYYLLTSALAIIVGITVASIFNPGTGMNPGVVSVLLNIVPDNIVTAFSEFNLLGIIFTAIVFGIAISYLRLGEQVYKVVNGLNEATLVIMKAILQYVPIGIFAIIANTVGNQGMDTLLSLGNMVLVLYVAIAVQIALYILFMIKLFFKISPKKFFKQARTPMITAFVTQSSSGTLPLTLNAAKNNLGLSKSLYGFSLPLGATINMDGAAIRIAVSAVFAANVIGDPLTLTEMLVVVLVGTLASIGTAGVPGAGIVMIATVFAQLGDLPMEPVAAAVALLTAIDALVGMGATALNVTGDLVGTSIIDKTEKK
>Node1007
MSLILKITIALVLGVIVGLIFGDASVLTPLGDLLLRLLNFLILPLILFTLIVGVNQTKLSSLGRMGGKTFLYYLLTSALAIIVGITVASIFNPGTGMNPGVVSVLLNIVPDNIVTAFSEFNLLGIIFTAIVFGIAISYLRLGEQVYKVVNGLNEATLVIMKAILQYVPIGIFAIIANTVGNQGMDTLLSLGNVVLVLYVAIAVQIALYILFMIKLFFKISPKKFFKQARTPMITAFVTQSSSGTLPLTLNAAKNNLGLSKSLYGFSLPLGATINMDGAAIRIAVSAVFAANVIGDPLTLTEMLVVVLVGTLASIGTAGVPGAGIVMIATVFAQLGDLPMEPVAAAVALLTAIDALVGMGATALNVTGDLVGTSIIDKTEKK
>Node1008
MSLILKITIALVLGVVVGLIFGDASVLTPLGDLLLNLLNFLILPLILFTLIVGVNQTKLSSLGRMGGKTFLYYLATSALAIVVGITVASIFSPGTGMNPGVVSVLLNIVPDNIVTAFSEFNLLGIIFTAIVFGIAISYLRLGEQVYKVVNGLNEATLVIMKAILQYVPIGIFAIVANTVGSQGMDTLLSLGNVVLVLYVGIAVQIALYILIMLKLAFKISPKKFFKQARTPMITAFVTQSSSGTLPLTLNAAKNNLGLSKSLYGFSLPLGATINMDGAAIRIAVSAVFAANVIGEPLTLTEMLVVVLVGTLASIGTAGVPGAGIVMIATVFAQLGDLPMEPVAAAVALLTAIDALVGMGATALNVTGDLVGTSIIDKTEKK
>Node1009
MSLILKITIALVLGVVVGLIFGDASVLTPLGDLLLNLLNFLILPLILFTLIVGVNQTKLSSLGRMGGKTFLYYTATSALAIVVGLTVASIFSPGTGMNPGVVSVLLNIVPSNIVTAFSEFNLLGIIFTAIVFGIAISYLRLGEQVYNVANGLNEATLVIMKGILQYVPIGVFAIVANTVGSQGMNTLLELGNVVMVLYVGIAVQIALYILLMLKLAFKISPKAFFKQARTPMLTAFVTQSSSGTLPLTLNAAKNNLGLSKSLYGFSLPLGATINMDGAAIRIAVSAVFAANVIGEPLSLTEMLMVVLVGTLASIGTAGVPGAGIVMIATVFAQLGGLPMEPVAAAVALLTAIDALVGMGATMLNVTGDLVGTSIIDKTEKK
>Node101
MGLAMQILIGLILGIVVGAIFYVETYLQPIGDIFIRLIKMIVVPIVISTLVVGVAGVDIKKLGKLGGKTILYFEIVTTIAIIVGLLVANIFQPGAGVSHSFADTFVNIVPTNIFESLANGDMLAIIFFSVMFGLGVAAIEKGKPVLNFFQGVADAMFWVTNQIMKFAPFGVFALIGVTVSKFGVSSLIPLGKLVLTVYGAMIFFVIVVLGLVAKFMAGTSIFSIIKILKDELILAYSTASSETVLPKIMEKMEKNFGCPKAITSFVIPTGYSFNLDGSTLYQALAALFIAQMYGIHMPISTQITLMLVLMVTSKGIAGVPGVSFVVLLATLGSVGTIPLEAVAAGLAFIAGIDRILDMARTAVNVIGNSLAAVVMSKWEGQ
>Node1010
MSLILKITIALVLGVAVGFIFGDASVLTPLGDLLMNLLNFLILPLILFTLIVGVNQTKLNSLGRMGGKVFLYYAATSALAIVVGLTVASLFSPGTGMNPGVVSVLLSIVPSNIVTAFSEFNLLGIIFTAIVFGIAISYLRLGEQVYNVANGLNEATLFIVKGVLQYVPIGVFAIVANTVGTQGTGILLELWNVVMVLYVGIAVQIALYILVLLKLLFKISPAAFFKQARTPMLTAFVTQSSSGTLPLTLNAAKNNLGLSKSLYGFSLPLGATINMDGAAIRIAVSAVFAANVIGEPLSITEMLMVVLVGTLASIGTAGVPGAGIVMIATVFAQLGGLPMEPVAAAVALLAAIDVLVGMGATMLNVTGDLVGSSVINKTEEK
>Node1011
MSLILKITIALVLGVIAGLIFGDASVLTPLGDVLLRLLKFLILPLILFTLIVGVNQTNVSSLGRMGGKMFLYYVLTSALAIIVGISVASLFNPGTGMNPGIVSVLLNIIPDNIVTAFSEFNLLGIIFTALTFGIAISYLELGEQVYKVAEGLNEATLVIMKAVLQYVPIGIFAIMANTVGNQGMDTLLSLGNMVLVLYVAIAVQIGLYILFMIKLFFKISPGKFFKQARTPMITAFVTQSSSGTLPLTLNAAKNNLGLSKSLYGFSLPLGATINMDGAAIRIAVSAVFAANVIGDPLTLTEMLVVVLIGTLASIGTAGVPGAGIVMIATVFAQLGDLPMEPVAATVALLTAIDALVGMGATALNVTGDLVGTAIIDKTEKK
>Node1012
MSLILKITIALILGIIVGLIFGDASVLSPLGDLLIRLLKFLIIPLILFTLIVGVNQTNVSKLGRMGGKTFLYYLLTSALAIIVGITVASIFNPGTGMNPGVTSVLLNIVPDNIVTAFTEFNLLGIIFTAIVFGIAISYLRLGEQVYKVVNGLNEATLAIMKVILQYVPIGIFAIIANTVGNQGMDTLLSLGNMILVLYIALFVQIAIYIVFLIKLVFKISPRKFFKQARTPMITAFVTQSSSGTLPLTLNAAKNNLGLSKSLYGFSLPLGATINMDGAAIRIAVSAVFAANVIGDPLSLTDMLVVVLVGTLASIGTAGVPGAGIIMIATVFAQLGDLPMEPVAAAVALLTAIDALVGMGCTALNVTGDLVGTSIIDKTEKN
>Node1013
MSLIMKITVALVLGIAVGLIFGDASVLSPLGDILIRLLKFLIIPLILFTLMVGVNQTNVSKLGRMGGKTFLYYLFSSALAIIVGISVASIFKPGTGMNPGVTSVLLNIIPDNIVTAFTEMNLLGIIFTAIVFGIAISYLRLGEQVYKVVNGLNEATLAIMKVILQYVPIGIFAIMANTVGNQGLDTLLSLGNMILVLYIALFVQIAIYMVALVKLVFKISPRRFFAQARTPMITAFVTQSSSGTLPLTLNAAKNNLGLPKSLYGFSLPLGATINMDGAAIRIAVSAVFAANVVGDPLSLTDMLVVVLVGTLASIGTAGVPGAGIIMIATVFAQLGDLPMEPVAAAVALLTAIDALVGMGCTALNVTGDLVGTSIIDKTEKN
>Node1014
MSLIMKITVALVLGIAVGLIFGDASVLSPLGDILIRLLKFLIIPLILFTLMVGVNQTNVSKLGRMGGKTFLYYLFSSALAIIVGISVASIFKPGTGMNPGVTSVLLNIIPDNIVTAFTEMNLLGIIFTAIVFGIAISYLRLGEQVYKVVNGLNEATLAIMKVILQYVPIGIFAIMANTVGNQGLDTLLSLGNMILVLYIALFVQIAIYMVALVKLVFKISPRRFFAQARTPMITAFVTQSSSGTLPLTLNAAKNNLGLPKSLYGFSLPLGATINMDGAAIRIAVSAVFAANVVGDPLSLTDMLVVVLVGTLASIGTAGVPGAGIIMIATVFAQLGDLPMEPVAATVALLTAIDALVGMGCTALNVTGDLVGTSIIDKTEKN
>Node1015
MSLIMKITVALVLGIAVGLIFGDASVLSPLGDILIRLLKFLIIPLILFTLMVGVNQTNVSKLGRMGGKTFLYYLFSSALAIIVGISVASIFKPGTGMNPGVTSVLLNIIPDNIVTAFTEMNLLGIIFTAIVFGIAISYLRLGEQVYKVVNGLNEATMVIMKVILQYVPIGIFAIMANTVGNQGLDTLLSLGNMILVLYIALFVQIAIYMVALVKLGFKISPRRFFAQARTPMITAFVTQSSSGTLPLTLNAAKNNLGLPKSLYGFSLPLGATINMDGAAIRIAVSAVFAANVVGDPLSLTDMLVVVLVGTLASIGTAGVPGAGIIMIATVFAQLGDLPMEPVAATVALLTAIDALVGMGCTALNVTGDLVGTSIIDKTEKN
>Node1016
MSLIMKITVALVLGIAVGLIFGDASVLSPLGDILIRLLKFLIIPLILFTLIVGVNQTNVSKLGRMGGKTFLYYLFSSALAIIVGIAVASIFKPGTGMNPGVTSVLLNIIPDNIVTAFTDMNLLGIIFTAIVFGIAISYLELGEQVYKVVSGLNEATMVIMKVILQYVPIGIFAIMANTVGNQGLDTLLSLGNMILVLYIALFVQLAIYMIALVKLGFKISPRRFFAQARTPMITAFVTQSSSGTLPLTLNAAKNNLGLPKSLYGFSLPLGATINMDGAAIRIAVSAVFAANVVGNPLSLTDMLVVVLVGTLASIGTAGVPGAGIIMIATVFAQLGGLPMEPVAATVALLTAIDALVGMGCTALNVTGDLVGTSIIDKTEKD
>Node1017
MSLILKITIALILGIIVGLIFGDASVLAPFGDLLLRLLKFLIIPLILFTLIVGVNQTKIGNLGRMGGKVFLYYLLTSALAIIVGLAVASIFNPGTGMNPGVISVLLNIVPDNIVTAFSELNLLGIIFTALAFGIAISYLRLGEHVYKVVDGLNEATLAIMKVILQYVPIGIFAIIAETVGNQGMDTLLSLGNMVLVLYIALLVQIAIYIIFMLKLLFKVRPGEFFKHARTPMITAFVTQSSSGTLPLTLNAAKNNLGLSKSLYGFSLPLGATINMDGAAIRIAVSAVFAANVIGDPLSFTDMLQVVLVGTLASIGTAGVPGAGIVMIATVFAQLGDLPMEPVAAAVALLTAIDALVGMGCTALNVTGDLVGTSIIDKTEKK
>Node1018
MSLILKITIALILGIIVGLIFGDASVLAPFGDLLLRLLKFLIIPLILFTLIVGVNQTKIGNLGRMGGKVFLYYLLTSALAIIVGLAVASIFQPGTGMNPGVISVLLNIVPDNIVTAFSELNLLGIIFTALAFGIAISYLRLGEHVYKVVDGLNEATLAIMKVILQYVPIGIFAIIAKTVGNQGMDTLLSLGNMVLVLYIALLVQIAIYIIFMLKLLFKVRPGQFFKHARTPMITAFVTQSSSGTLPLTLNAAKNNLGLSKSLYGFSLPLGATINMDGAAIRIAVSAVFAANIIGDPLSFTDMLQVVLVGTLASIGTAGVPGAGIVMIATVFAQLGDLPMEPVAAAVALLTAIDALVGMGCTALNVTGDLVGTSIINKTEKK
>Node1019
MSLILKITIALILGIAVGLIFGDAAVLAPLGDLLLRLLTFLIIPLILFTLIVGVNQTRIGDLGRMGGKVFLYYTLSSAFAIIVGLAVASLFQPGTGMNPGIVSVLLNIVPSNIVTAFSELNLLGIIFTAFAFGIAISYMRLGDHLYKTVNALNEATLLILKVILQYVPIGIFAIMAKTVGSQGLDTLLSLGEMVLVLYVALLVQIVLYTILMLKLLFKVKPGQFFKHARTPMLTAFVTQSSSGTLPLTLNAAKNNLGLSKSLYGFSLPLGATINMDGAAIRIAVSAVFAANIVGDPLSLSDMLMVVLVGTLASIGTAGVPGAGIVMIATVFVQLGDLPMEPVAAAVALLTAIDALVGMGCTALNVTGDLVGTTLIDQTEKK
>Node102
MGLAMQILIGLILGIIVGAVFYVETYLQPIGDIFIRLIKMIVVPIVFSSLVVGVAGVDIKKLGKLGGKTILYFEIVTTIAIVIGLLVANIFHPGTGIHHGFADTFVNIVPTNIFESLAKGDMLPIIFFSVMFGLGVAAIEKGKPVLNFCQGVADAMFWVTNQIMKVAPFGVFALIGVTVSKFGVASLIPLGKLVITVYGAMIFFVIVVLGLVAKFMAGTSIFSIIKILKDELILAYSTASSETVLPKIMEKMEKNFGCPKAITSFVIPTGYSFNLDGSTLYQAIAALFIAQMYGIHLPIATQINLVLVLMVTSKGIAGVPGVSFVVLLATLGSVGTIPLEAVAAGLAFIAGIDRILDMARTAVNVIGNSLAAVVISKWEGQ
>Node1020
MSLILKITIALILGIAVGLIFGDAAVLAPLGDLLLRLLTFLIIPLILFTLIVGVNQTRIGDLGRMGGKVFLYYTLSSAFAIVVGLAVASLFQPGTGMNPGIVSVLLNIVPSNIVTAFSEMNLLGIIFTAFAFGIAISYMRLGDHLLKTVNALNEATLLILKVILQYVPIGIFAIMAKTVGSQGLDTLLSLGGMVAVLYVALLVQIVLYTVLMLKLLFKVKPGQFFKHARTPMLTAFVTQSSSGTLPLTLNAAKNNLGLSKSLYGFSLPLGATINMDGAAIRIAVSAVFAANIVGDPLSLSDMLMVVLIGTLASIGTAGVPGAGIVMIATVFVQLGDLPMEPVAAAVALLTAIDALVGMGATALNVTGDLVGTTLIDQTEKR
>Node1021
MSLILKITIALILGIAAGLLMGQASVLAPLGDLLLRLLTFLIIPLILFTLIVGVNQTNIGNLGRMGGKVFIYYTLSSAIAIVVGLAVASLFQPGTGMNPGIVSVLLNIVPSNIVTAFTEMNLLGIIFTALAFGIAISAMRLGDHLLKTVTALNEASLLILKAILQYVPIGIFAIMAKTVGSQGIDTLLSLGGMIGVLYVALLAQIVLYTVLMLKLLFKVKPGTFFKHARTPMITAFVTQSSAGTLPLTLTAAKNNLGLSKSLYGFSLPLGATINMDGAAIRIAVSAVFAANIAGTPLSLSDMLMVVLIGTLASIGTAGVPGAGIVMIATVFVQLGGLPMEPVAAAVALLTAIDALIGMGATALNVTGDLVGTTLIDQTEKR
>Node1022
MSLILKITIALVLGILAGFLMGQASVLAPLGDLLLRLLTFLIIPLILFTLIVGVNQTNIGNLGRMGGKVFIYYTLSSAIAIVVGLAVASLFQPGTGMNPGIVSVLLNIVPSNIVTAFTEMNLLGIIFTALAFGIAISAMRLGDSLLKTVTALNEASLLILKAILQYVPIGIFAIMAKTVGSQGIDTLLSLGGMIGVFYIALLAHIVLYIVLMLKLLFGVKPGHFFKHARTPMITAFVTQSSAGTLPLTLTAAKNNMGISKSLYGFSLPLGATINMDGAAIRIAVSAVFAANIAGTPLSLSDMLMVVLIGTLASIGTAGVPGAGIVMIATVFVQLGGLPMEPVAAAVALLTAIDALIGMGATALNVTGDLVGTTLIDQHEKR
>Node1023
MSLILKITIALVLGILAGFLLGQASVLAPLGDLLLRLLTFLIIPLILFTLIVGVNQTNISNLGRMGSKVFIYYTLSSAIAIVVGLAVASLFQPGTGMNPGIVSVLLNIVPSNIVTAFTEMNLLGIIFTALAFGIAISAMRLGDSLLKTVTALNEASLLILKAILQYVPIGIFAIMAKTVGSQGIDTLLSLGGMIGVFYIALLAHIVLYIILLLKLLFGVKPGHFFKHARTPMITAFVTQSSAGTLPLTLTAAKNNMGISKSLYGFSLPLGATINMDGAAIRIAVSAVFAANIAGTPLSLSDMLMVVLIGTLASIGTAGVPGAGIVMIATVFVQLGGLPMEPVAAAVALLTAIDALIGMGATALNVTGDLVGTRLIDQHEKR
>Node1024
MSLILKITIALVLGILAGFLLGQAAVLAPLGDLLLRLLTFLIIPLILFTLIVGVNQTNIANLGRMGSKVFIYYTLSSAIAIVVGLVVASIFRPGTGMNPGIVSVLLNIVPSNIVTAFTEMNLLGIIFTALAFGIAISAMRLGDSLLKTVTALNEASLLILKAILQYVPIGIFAIMAKTVGSQGIDTLLSLGGMIGVFYIALLVHIVLYVILLLKLLFGVKPGHFFKHARTPMITAFVTQSSTGTLPLTLTAAKNNMGISKSLYGFSLPLGATINMDGAAIRIAVSAVFAANIAGTPLSLSDMLMVVLIGTLASIGTAGVPGAGIVMIATVFVQLGGLPMEPVAAAVALLTAIDALIGMGATALNVTGDLVGTRLIDQHEKR
>Node1025
MSLILKITIALVLGVLAGFVLGQAAVLAPLGDLLLRLLTFLIIPLILFTLIVGVNQTNIANLGRMGSKVFIYYTLSSAIAIVVGLVVASIFRPGTGMNPGIVSVLLNIVPSNIVTAFTEMNLLGIIFTALAFGIAISAMVLGDSLLQTVTALNEASLLILKAILQYVPIGIFAIMAKTVGSQGIDTLLSLGGMIGVFYIALLVQIVLYVILLLKLLFKVKPGHFFKHARTPMITAFVTQSSTGTLPLTLTAAKNNMGISKSLYGFSLPLGATINMDGAAIRIAVSAVFAANIVGTPLSLSDMLMVVLIGTLASIGTAGVPGAGIVMIATVFVQLGGLPMEPVAAAVALLTAIDALIGMGATALNVTGDLVGTRLIDQHEKR
>Node1026
MSLILKITIALILGIAAGLLMGQASVFAPLGDLLIRLLTFLIIPLILFTLIVGVNQTTIGNLGRMGGKVFIYYTLSSAVAITVGLAVASLFQPGTGMNPGIVSVLLNIVPSNIVTAFTEMNLLGIIFTALVFGIAISAMRLGDHLLKTVTALNEASLLILKGILQYVPIGVFAIMAKTVGSQGVDTLLSLGGMIGVLYAALLAQIVLYTVAMLKLLFKVNPLTFFKHARTPIVTAFVTQSSAGTLPLSLTAAKDNLGLPRSLYGFSLPLGATINMDGAAIRIAVSAVFAANIAGTPLSLTDMLMVVLIGTLASIGTAGVPGAGIVMIATVFVQLGGLPIEPVAAAVALLTSIDALIGMGATALNVTGDLVGTTLISRTEKR
>Node1027
MSLILKITIALILGVTVGLIFGDTAVLAPLGDLLLRLLTFLIVPLIFFTLIVGINQSRIGDLGRMGGKVFLFYTLSSAFAIVVGLSVASIFQPGSGMNPGFTSVLLNIVPSNIISAFSEMNLLGIIFTAFAFGIAISYMRLGNHLMKTVNALNEATLLILKVILQYVPIGIFAIMAKTVGSQGLDTLVSLGGMVAVLYIAIAVQIALYTVAMLKLLFKVNPLTFFKHARTPMLTAFVTQSSSGTLPLTLDAARGNLGISKSLYGFSLPLGATINMDGAAIRIAVSAIFAANIIGDPLSLSEMFLVVLIGTLATIGTAGIPGAGIVMIATVFVQLGGLPMEPVAAAVALLTAIDALVGMGATMLNVTGDLAGSKLIDQSEKR
>Node1028
MSLILKITIALILGIAVGLIFGDAAVLAPLGDLLLSLLTFLIIPLILFTLIVGVNQTRIGDLGRMGGKVFLYYTLSSAFAIIVGLAVASLFQPGTGMNPGIVSVLLNIVPSNIFTAFSELNLLGIIFTAFAFGIAISYMRLGDHLYKTVNALNEATLLVLKVILQYVPIGIFAIMAKTVGSQGLDTLLSLGEMVLVLYVALIVQIVLYTILLLKLLFKVKPGQFFKHARTPMLTAFVTQSSSGTLPLTLNAAKNNLGLSKSLYGFSLPLGATINMDGAAIRIAVSAVFAANLVGDPLSLSDMLMVVLVGTLASIGTAGVPGAGIVMIATVFVQLGDLPMEPVAAAVALLTAIDALVGMGCTALNVTGDLVGTTLIDQTEKK
>Node1029
MSLILKITIALILGIAVGLIFGDAAVLAPLGDLLLNLLTFLIIPLILFTLMVGVNQSRIGDLGRMGGKVFLYYTLSSAFAIIVGLAVASLFQPGTGMNPGIVSVLLNIVPSNIFTAFTELNLLGIIFTAFAFGIAISYMRLGDHLYKTVNALNEATLLVLKVILQYVPIGIFAIMAKTVGSQGLDTLLSLGEMVLVLYVALIVQIVLYTLLLIKLLFKVKPGQFFKHARTPMLTAFVTQSSSGTLPLTLNAAKNNLGLSKSLYGFSLPLGATINMDGAAIRIAVSAVFAANLVGDPLSLSDMLMVVLVGTLASIGTAGVPGAGIVMIATVFVQLGDLPMEPVAAAVALLTAIDALVGMGCTALNVTGDLVGTTVIDQTEKK
>Node103
MGLAIQILIGLVLGIIVGAVFYVETYLQPIGDIFIRLIKMIVVPIVFSSLVVGVAGVDIKKLGKLGGKTILYFEIVTTIAIIIGLLVANIFHPGSGIHHGFADTFVNIVPTNIFESLAKGDLLPIIFFSVMFGLGVAAIEKGKPVLNFCQGVADAMFWVTNQIMKVAPFGVFALIGVTVSKFGVASLIPLGKLVITVYGAMIFFVLVVLGLVAKFMAGTSIFSLIKILKDELILAYTTASSEAVLPKIMEKMEKNFGCPKAITSFVIPTGYSFNLDGSTLYQAIAALFIAQIYGIHLPLATQINLVLVLMVTSKGMAGVPGASFVVLLATLGSVGTIPLEAVAAGVAFIAGIDRILDMARTAVNVIGNSLAAVVISKWEGQ
>Node1030
MSLILKITIALILGIAVGLIFGQAAVLAPLGDLLLNLLTFLIIPLILFTMMVGINQSSIGDLGRMGGKVFIYYTLSSAFAIIVGLAVASLFQPGTGMNPGIVSVLLNIVPSNIFTAFTELNLLGIIFTAFAFGIALSYMSLGDHLYKTVNALNEMTLLVLKAVLQYVPIGIFAIMAKTVGSQGLDTLLSLGEMVLVLYVALIVQILLYTLLLVKLLFKVKPGQFFKQARTPMLTAFVTQSSSGTLPLTLNAAKNNLGLSKSLYGFSLPLGATINMDGAAIRIAVSAVFAANLVGDPLSLSEMLMVVLVGTLASIGTAGVPGAGIVMIATVFVQLGGLPMEPVAAAVALLTAIDALVGMGCTALNVTGDLVGTTVIDQNEKK
>Node1031
MSLILKITIALILGIGVGLVFGDAAVLAPLGDLLLSLLTFLIIPLILFTLIVGVNQTRIGDLGRMGGKVFLYYTLSSAFAIIVGLAVASLFQPGTGMNPGIVSVLLNIVPSNIFTAFSELNLLGIIFTAFAFGIAISYMRLGDHLYKTVNALNEATLLVLKVILQYVPIGVFAIMAKTVGSQGLDTLFSLGEMVLVLYVALIVQIVIYTILLLKLLFKVKPGQFFKYARTPMLTAFVTQSSSGTLPLTLNAAKNNLGLSKSLYGFSLPLGATINMDGAAIRIAVSAVFAANLVGDPLSLSDMLMVVLVGTLASIGTAGVPGAGIVMIATVFVQLGDLPMEPVAAAVALLTAIDALVGMGCTALNVTGDLVGTTLIDQTEKK
>Node1032
MSLILKITIALILGIIVGLIFGDASVLAPFGDLLIRLLKFLIIPLILFTLIVGVNQTKIGNLGRMGGKVFLYYLLTSALAIIVGLAVASIFQPGTGMNPGVISVLLNIVPDNIVTAFSELNLLGIIFTALAFGIAISYLRLGEHVYKVVDGLNEATLAIMKVILQYVPIGIFAIIAKTVGNQGMDTLLSLGDMVLVLYVALIVQVAIYIIFMLKLLAKVRPGQFFKHARTPMITAFVTQSSSGTLPLTLNAAKNNLGLSKSLYGFSLPLGATINMDGAAIRIAVSAVFAANIVGDPLSFTDMLQVVLVGTLASVGTAGVPGAGIVMIATVFAQLGDLPMEPVAAAVGLLTAIDALVGMGCTALNVTGDLVGTSIINKTEKK
>Node1033
MSLILKITIALILGIIVGLIFGDASVLAPFGDLLIRLLKFLIIPLILFTLIVGVNQTKIGNLGRMGGKVFLYYLLTSALAIIVGLAVASIFQPGTGMNPGVISVLLNIVPDNIVTAFSELNLLGIIFTALAFGIAISYLRLGEHVYKVVDGLNEATLAIMKVILQYVPIGIFAIIAKTVGNQGMDTLLSLGDMVLVLYVALIVQVGIYIIFMLKLLAKVRPGQFFTQARTPMITAFVTQSSSGTLPLTLNAAKNNLGLSKSLYGFSLPLGATINMDGAAIRIAVSAVFAANIVGDPLSFTDMLQVVLVGTLASVGTAGVPGAGIIMIATVFAQLGDLPMEPVAAAVGLLTAIDALVGMGCTALNVTGDLVGTSIINKTEKK
>Node1034
MSLILKITIALILGIIVGLIFGDASVLAPFGDLLIRLLKFLIIPLILFTLIVGVNQTKIGNLGRMGGKVFLYYLLTSALAIIVGLAVASIFQPGTGMNPGVISVLLNIVPDNIVTAFSELNLLGIIFTALAFGIAISYLRLGEHVYKVVDGLNEATLAIMKVILQYVPIGIFAIIAKTVGNQGADTLLSLGDMVLVLYVALIVQVGIYIIFMLKLLAKVRPGRFFTQARTPMITAFVTQSSSGTLPLTLNAAKNNLGLSKSLYGFSLPLGATINMDGAAIRIAVSAVFAANIVGDPLSFTDMLQVVLVGTLASVGTAGVPGAGIIMIATVFAQLGDLPMEPVAAAVGLLTAIDALVGMGCTALNVTGDLVGTSIINKTEKK
>Node1035
MSLILKITIALILGIIVGLIFGDAAVLAPFGDLLIRLLKFLIIPLILFTLIVGVNQTKIGNLGRMGGKVFLYYLLTSALAIIVGIAVASIFQPGTGMNPGVISVLLNIVPDNIVTAFSELNLLGIIFTALAFGIAISSLRLGEHVYKVVDGLNEATLSIMKVILQYVPIGIFAIIAKTVGNQGADTLLSLGDMVLVLYVALIVQVGIYIIFMLKLLAKIRPKRFFTQARTPMITAFVTQSSSGTLPLTLNAAKNNLGLSKSLYGFSLPLGATINMDGAAIRIAVSAVFAANIVGDPLSFTDMLQVVLVGTLASVGTAGVPGAGIIMIATVFAQLGDLPMEPVAAAVGLLTAIDALVGMGCTALNVTGDLVGTSIINKTEKK
>Node1036
MSLILKITVALILGIIVGLIFGDAAVLAPFGDLLIRLLKFLIIPLILFTLIVGVNQTKIGNLGRMGGKVFLYYLLTSALAIIVGIAVASIFQPGTGMNPGVISVLLNIVPDNIVTAFSELNLLGIIFTALAFGIAISSLRLGESVYKVVDGLNEATLSIMKVILQYVPIGIFAIIAKTVGNQGADTLLSLGNMVLVLYVALIVQVGIYIIFMLKLLAKIRPKRFFTQARTPMITAFVTQSSSGTLPLTLNAAKNNLGLSKSLYGFSLPLGATINMDGAAIRIAVSAVFAANIVGDPLSFTDMLQVVLVGTLASVGTAGVPGAGIIMIATVFAQLGDLPMEPVAAAVGLLTAIDALVGMGCTALNVTGDLVGTSIINKTEKK
>Node1037
MSLILKITVALILGVIVGLIFGDAAVLAPFGDLLIRLLKFLIIPLVLFTLIVGVNQTKIGNLGRMGGKVFLYYLLTSALAIIVGITVASIFQPGTGMNPGVISVLLNIVPDNIVTAFSELNLLGIIFTAFAFGIAISSLRLGESVYKVVNGLNEATLSIMKVILQYVPIGIFAIIAKTVGNQGADTLLSLGNMVAVLYVALIVQVGIYIIFMLKLLAKIRPKRFFTQARTPMITAFVTQSSSGTLPLTLNAAKNNLGLSKSLYGFSLPLGATINMDGAAIRIAVSAVFAANIIGDPLSFTDMLQVVLIGTLASVGTAGVPGAGIIMIATVFAQLGDLPMEPVAAAVGLLTAIDALVGMGCTALNVTGDLVGTSIINKTEKK
>Node1038
MSLILKITVALILGVIVGLIFGDAAVLAPFGDLLIRLLKFLIIPLVLFTLIVGVNQTKIGNLGRMGGKVFLYYLLTSALAIIVGITVASIFQPGTGMNPGVTSVLLNIVPDNIVTAFSELNLLGIIFTAFAFGIAISSLRLGESVYKVVNGLNEATLSIMKVILQYVPIGIFAIVAKTVGNQGADTLLELGNMVAVLYVALIVQVGIYIIFMLKLLAKINPKRFFTQARTPMITAFVTQSSSGTLPLTLNAAKNNLGLSKSLYGFSLPLGATINMDGAAIRIAVSAVFAANIIGDPLSFTDMLQVVLIGTLASVGTAGVPGAGIIMIATVFAQLGDLPMEPVAAAVGLLTAIDALVGMGCTALNVTGDLVGTSIINKTEKK
>Node1039
MSLILKITVALILGVIVGLIFGDAAVLAPFGDLLIRLLKFLIVPLVLFTLIVGVNQTKLGNLGRMGGKVFLYYLLTSALAIIVGISVASIFDPGTGMNPGVTSVLLNIVPENIITAFSELNLLGIIFTAIAFGIAISALRLGESVYKVVNGLNEATLNIMKVIIQYVPIGIFAIVAEVVGNQGADTLLELGNMVAVLYVALIVQIGFYIIFMLKLLSKINLKDFFRQARTPMITAFVTQSSSGTLPLTLNAAKNNLKLSKSLYGFSLPLGATINMDGAAIRIAVSAVFAANIIGDPLSFTDMLQVVLIGTLASVGTAGVPGAGIIMIATVFAQLGDLPMEPVAAAVGLLTAIDVLVGMGCTALNVTGDLVGTSIINKTEKK
>Node104
MGLAVQILIGLVLGIIVGAVFYVETYLQPIGDIFIRLIKMIVVPIVFSSLVVGVAGVDIKKLGKLGGKTILYFEVVTTIAIIIGLLVANIFHPGSGIHHGFADTFVNIVPSNIFEALAKGNLLPIIFFSVMFGLGVAAIEKGKPVLNFCQGVADAMFWVTNQIMKVAPFGVFALIGVTVSKFGVASLIPLGKLVITVYGAMIFFVLVVLGLVAKFMAGTSIFSLIKILKDELILAYTTASSEAVLPKIMEKMEKNFGCPKAITSFVIPTGYSFNLDGSTLYQAIAALFIAQIYGIHLPLATQINLVLVLMVTSKGMAGVPGASFVVLLATLGSVGTIPLEAVAAGVAFIAGIDRILDMARTAVNVIGNSLAAVVISKWEGQ
>Node1040
MSLILKITVALILGVIVGLIFGDAAVLAPFGDLLIRLLKFLIVPLVLFTLIVGVNQTKLGNLGRMGGKVFLYYLLTSALAIIVGISVASIFDPGTGMNPGVTSVLLNIVPENIITAFSELNLLGIIFTAIAFGIAISALELGESVYKVVNGLNEATLNIMKVIIQYVPIGIFAIVAEVVGNQGADTLLELGNMVAVLYVALIVQIVFYIIFMIKLLSKINLKDFFRQARTPMITAFVTQSSSGTLPLTLNAAKNNLKLSKSLYGFSLPLGATINMDGAAIRIAVSAVFAANIIGDPLSFADMLQVVLIGTLASVGTAGVPGAGIIMIATVFAQLGGLPMEPVAAAVGLLTAIDVLVGMGCTALNVTGDLVGTSIINKTEKK
>Node1041
MSLILKITVALILGVIVGLIFGDAAVLAPFGDLLLRLLKFLIVPLVLFTLIVGVNQTKLGNLGRMGGKVFLYYLLTSAFAIIVGISVASIFDPGTGMNPGVTSVLLNIVPENIITAFSELNLLGIIFTALAFGIAISALELGESVYKVVNGLNEATLNIMKVIIQYVPIGIFAIVAEVVGNQGADTLLELGNMVAVLYVALIVQLVFYIIFMIKLLSKINIKDFFRQARTPMITAFVTQSSSGTLPLTLNAAKNNLKLSKSLYGFSLPLGATINMDGAAIRIAVSAVFAANVIGDPLSFADMLQVVLIGTLASVGTAGVPGAGIIMIATVFAQLGGLPMEPVAAAVGLLTAIDVLVGMGCTALNVTGDLVGTSIINKTEKK
>Node1042
MSLILKITVALILGVIVGLIFGDAAVLAPFGDLLLRLLKFLIVPLVLFTLIVGVNQTKLGNLGRMGGKVFLYYLLTSAFAIIVGISVASIFNPGTGMNPGVTSVLLNIVPDNIITAFSELNLLGIIFTALAFGIAISALELGETVYKVINGLNEATLSIMKVIIQYVPIGIFAIVAEVVGNQGADTLLELGNMVAVLYVALIVQLLFYIIFMVKLLSKINIKDFFRQGRTPMITAFVTQSSSGTLPLTLNAAKNNLNLSKSLYGFSLPLGATINMDGAAIRIAVSAVFAANVIGDPLSFAEMLQVVLIGTLASVGTAGVPGAGIIMIATVFAQLGGLPMEPVAAAVGLLTAIDVLVGMGCTALNVTGDLVGTSIINKTEKT
>Node1043
MSLILKITVALGLGVLIGLIFGDAAVLAPFGDLLLRLLKFLIVPLVLFTLIVGVNQTKLGNLGRMGGKVFLYYLVTSAFAITVGIAVASLFNPGTGMNPGVTSVLLNIVPDNIITAFSELNLLGIIFTALVFGIAISVLELGETVYKVINGLNEATMTIMKGIIQYVPIGIFAIVAEIVGQQGGDTLLSLGNVIAVLYVALLVQLIFYIIFMAKLLSKINIKDFFKQGRTPMITAFVTQSSSGTLPLTLNAAKNNLNLSKSLYGFSLPLGATINMDGAAIRIAVSAVFAANVIGDPLSFAEMLQVVLVGTLASVGTAGVPGAGIIMIATVFAQLGGLPMEPVAAAVGLLTAIDVLVGMGCTALNVTGDLVGTSIINKTERT
>Node1044
MSLILKITVALILGVIVGLIFGDAAVLAPFGDLLLRLLQFLIVPLILFTLIVGVNQTKLGNLGRMGGKVFIYYLLTSAFAIIVGISVASIFNPGTGMNPGVVSVLLNIVPDNIITAFSELNLLGIIFTALAFGIAISALELGETVYKVINGLNEATLSIMKVIIQYVPIGIFAIVAEVVGNQGADTLLELGSMVGVLYVALIVQLLFYIIFMVKLLFKINIKDFFRHGRTPMITAFVTQSSSGTLPLTLNAAKNNLNLSKSLYGFSLPLGATINMDGAAIRIAVSAVFAANVIGDPLSFAEILQVVLIGTLASVGTAGVPGAGIIMIATVFAQLGGLPMEPVAAAVGLLTAIDVLVGMGCTALNVTGDLVGTSIINKTEKT
>Node1045
MSLILKITVALILGVLVGLIFGDAAVLAPFGDLLLRLLQFLIVPLILFTLIVGVNQTKLGDLGRMGGKVFIYYILSSAFAIIVGISVASIFNPGTGMNPGVVSVLLSIVPDNIITAFSELNLLGIIFTALAFGIAISALELGETVYKVINGLNEATLSIMKAIIQYVPIGIFAIIAEVVGNQGADTLVELGSMVGVLYVALIVQLLFYVLFMVKLLFKINIKDFFRHGRTPMITAFVTQSSSGTLPLTLNAAKENLNLPKSLYGFSLPLGATANMDGAAIRIAVSAVFAANVIGDPLSFAEILQVVLIGTLASVGTAGVPGAGIIMIATVFAQLGGLPMEPVAAAVGLLTAIDVLVGMGCTALNVTGDLVGTSIINKTEKS
>Node1046
MSLISKITVALILGVLVGLIFGDAAVLAPFGDLLLRLLQFLIVPLILFTLIVGVNQTKLGDLGRMGGKVFIYYILSSAFAIIVGISVASIFNPGTGMNPGVVSVLLSIVPDNIITAFSELNLLGIIFTALAFGIAISALELGETVYKVINGLNEATLSIMKAIIQYVPIGIFAIIAEVVGNQGADTLVELGSMVGVLYVALIVQLLFYVLFMVKLLFKINIKDFFRHGRTPMITAFVTQSSSGTLPLTLNAAKENLNLPKSLYGFSLPLGATANMDGAAIRIAVSAVFAANVIGDPLSFAEILQVVLIGTLASVGTAGVPGAGIIMIATVFAQLGGLPMEPVAAAVGLLTAIDVLVGMGATALNVTGDLVGTNIISKTEKS
>Node1047
MSLIKKISVALILGVLVGLIFGDAAVLAPFGDLLLRLLQFLIVPLILFTLIVGVNQTKLGDLGRMGGKVFIYYILSSAFAIIVGITVASIFNPGTGMNPGVVSVLLSIVPDNIISAFSELNLLGIIFTALAFGIAISALELGETVYKVIDGLNEATLSIMKAIIQYVPIGIFAIIAEVVGNQGADTLVELGSMVGVFYIAIIVHLLIYVLFMVKLLFKINIKSFFKHGRTPMITAFVTQSSSGTLPLTLNAARENLNLPKSLYGFSLPLGATVNMDGAAIRIAVSAVFAANVIGDPLSFAEILQVVLVGTLASIGTAGVPGAGIIMIATVFAQLGGLPMEPVAAAVGLLTAIDVLVGMGATSLNVTGDLVGTNIISKTEKS
>Node1048
MSLILKITVALILGVVVGLIFGDAAVLAPFGDLLIRLLKFLIVPLVLFTLIVGVNQTNLSSLGRMGGKVFLYYLLTSALAIIVGISVASIFDPGTGMNPGVTSVLLNIVPENIINAFSELNLLGIIFTAIAFGMAISALRLGESVYNVVSGLNEATLNIMKVIIHYIPIGVFAIVAEVVGNQGADTLLELGNMVLVLYAALIVQIGFYIIFMLKLLSKINLKDFFREARTPMITAFVTQSSSGTLPITLQAAKNNMKLSKSLYGFSLPLGATINMDGAAIRIAVSAVFAANIIGDPLSFTDMLQVVLIGTLASVGTAGVPGAGIIMIATVFAQLGGLPMEPVAAAVGLLTAIDVLVGMGCTGLNVTGDLVGTSIINKSEKK
>Node1049
MSLIIKITTALILGVIVGLIFGEAAVLAPLGDLLIRLLKFLIIPLVLFTLIVGVNQTKTGNLGRMGGKVFLYYIVSSAFAIIIGITVASIFQPGTGMNPGVTSVLLNIVPDNIVTAFTELNLLGIIFTAFAFGIAISSLRLGESVYKVINGLNEATLTIMKVILQYVPIGIFAIVANTVGSQGIDTLLELGNMVAVLYVALIVQVGLYVVFLLKLLAKVNPGRFFSQARTPMLTAFVTQSSSGTLPLTLNAAKNNLGLSRSLYGFSLPLGATINMDGAAIRIAVSAVFAANIIGDPLSFTDMLQVVLIGTLASIGTAGVPGAGIIMIATVFAQLNGLPMEPVAAAVGLLTAIDALVGMGCTALNVTGDLVGTSIIDKTEAK
>Node105
MGLAVQIVIGLVLGIAVGAIFYVETYLQPIGQIFLNLIKMIVIPIVFSSLVVGVAGVDIKKLGRLGGKTIIYFELITTIAIIVGLMVANIFHPGSGVHHSLADTFVNIVPSNFFEALSTGNLLPIIFFSVMFGLGVAAIEKGKPVLNFCQGIADAMFWVTNQVMKTAPFGVFALIGVTISKFGIASLIPLVKLVITTYGAMIFFILVVLGIVAKFIAGTSIFKMIRILKDEIILAYTTASSEAVLPKIMEKMEKNFGCPKAITSFVIPTGYSFNLDGSTLYQSITALFIAQIYGIHMSLPAQINLVIVLLVASKGMAGVPGASFVVLLATLGSVGTIPMEAVAAGVAFIAGIDRILDMARTVVNVVGNSLAAVAISKWEGK
>Node1050
MSLILKITIALILGIIVGLIFGDAAVLAPFGDLLLHLLKFLIIPLILFTLIVGVNQTKIGDLGRMGGKVFLYYLLTSALAIIVGIAVASIFQPGTGMNPGVISVLLNIVPDNIVTAFSELNLLGIIFTALAFGIAISSLRLGEHVYKVIDGLNEATLSIMKVILQYVPIGIFAIIAKTVGNQGADTLLSLGDMVLVLYVALIVQVGIYIIFMLKLLAKISPKRFFTQARTPMITAFVTQSSSGTLPLTLNAAKNNLGLSKSLYGFSLPLGATINMDGAAIRIAISAVFAANIVGDPLSFTDMLQVVLVGTLASVGTAGVPGAGIIMIATVFAQLGDLPMEPVAAAVGLLTAIDALVGMGCTALNVTGDLVGTSIINKTETR
>Node1051
MSLILKITIALILGIIVGLIFGDASVLAPFGDLLIHLLKFLIIPLILFTLIVGVNQTKLGNLGRMGGKVFLYYILTSALAIVVGLAVASIFHPGSGMNPGVISVLLNIVPNNIITAFSELNLLGIIFTALVFGIAISYLRLGEHVYKVVDGLNEATLAIMKVILQYVPIGIFAIIAKTVGNQGADTLLSLGNMIIVLYVALIVQVGIYIIFMLKLLAKVRPGRFFAQARTPMITAFVTQSSSGTLPLTLNAAKNNLGLSKSLYGFSLPLGATINMDGAAIRIAVSAVFAANIVGAPLSFTDMLEVVLVGTLASIGTAGVPGAGIIMIATVFAQIGDLPMEPVAATVGLLTAIDALVGMGCTALNVTGDLVGTSIINKTEKK
>Node1052
MSLILKITIALILGIIVGLIFGDASVLSPFGDLLIHLLSFLIIPLILLTLIVGVNQTKLSHLGRMGGKIFIYYILTSAFAIVVGLVVASILHPGSGMNPGVISVLLNIIPSNIITAFSELNLLGIIFTALVFGIAISYLRLGEHVYKVVDGLNEATLTIMKAILQYVPIGIFAIMAKTVGNQGADTLLSLGKMITVLYVALIVQVGIYILFMLKLLAKVRPGRFFAQARTPMITAFVTQSSSGTLPLTLNAAKNNLGLSKSLYGFSLPLGSTINMDGAAIRIAVSAVFAANIVGTHLSFTDMLEIVLVGTLASIGTAGVPGAGIIMIATVFAQIGDLPMEPVAATVGLLTAIDALVGMGCTALNVTGDLVGTAIINKTEKK
>Node1053
MSLILKITIALILGIIVGFIFGDASVLAPFGDLLLRLLKFLIIPLILFTLIVGVNQTKIGNLGRMGGKVFLYYVITSALAIIVGLAVASIFNPGTGMNPGFISVLLNIVPDNIVTAFSELNLLGIIFTALAFGIAISYLRLGEHVYKVVNGLNEATLAIMKVILQYVPIGIFAIIAETVGNQGMDTLKSLGNMVLVLYIALLVQIAIYIIFMLKLLFKVRPGEFFKHARTPMITAFVTQSSSGTLPLTLNAAKNNLGLSKSLYGFSLPLGATINMDGAAIRIAISAVFAANVIGDPLSFPDMLQVVLVGTLASIGTAGVPGAGIVMIATVFAQLGDLPMEPVAAAVALLTAIDALVGMGCTALNVTGDLVGTSIIDKTEKK
>Node1054
MSLILKITIALILGIIVGFIFGDASVLSPFGDLLLRLLKFLIIPLILFTLIVGVNQTKIGDLGRMGGKVFLYYVITSAFAIAVGLAVASIFNPGTGMNPGFISVLLNIVPENIVTAFSELNLLGIIFTALAFGIAISYLRLGEHVYKVVNGLNEATLSIMKAILQYVPIGIFAIIAETVGNQGMDTLESLGSMVLVLYIALLAMLVIYIIFMLKLLFKVRPGEFFKQARTPMITAFVTQSSSGTLPLTLNAAKNNLGLSKSLYGFSLPFGATINMDGAAIRIAISAVFAANVMGQSLSFPDMLQIVLIGTLVSIGTAGVPGAGIVMIATVFAQLGDLSMEPVAAAVALLTAIDALVGMGCTALNVTGDLVGTSIINKTEKK
>Node1055
MSLIMKITIALILGIIVGFIFGDASVLAPFGDLLLRLLKFLIIPLILFTLIVGVNQTKIGNLGRMGGKVFLYYVITSALAIIVGLIVASIFNPGTGMNPGFISVLLNIVPDNIITAFSELNLLGIIFTALAFGIAISYLRLGEHVYKVVNGLNEATLAIMKVILQYVPIGIFAIIAETVGNQGMDTLKSLGNMVLVLYIALLVQIAIYILFMIKLLFKVRPGEFFTHARTPIITAFVSQSSSGTLPLTLNAAKNNLGLSKSLYGFSLPLGATINMDGAAIRIAISAVFAANVIGDPLSFPEMLQVVLVGTLASIGTAGVPGAGIVMIATVFAQLGDLPMEPVAAAVALLTAIDALVGMGCTALNVTGDLVGTSIIDKTEKR
>Node1056
MSLILKITIALILGVIVGLIFGDAAVLAPFGDLLLRLLTFLIIPLILFTLIVGVNQTNISNLGRMGGKVFLYYLLTSALAIIVGLAVASIFSPGTGMNPGVVSVLLNIVPDNIVTAFSELNLLGIIFTALAFGIAISALRLGEHVYKVIDGLNEATFKIMKVILQYVPIGIFAIIAETVGNQGMDTLLSLGNMVGVLYIALIVQVAFYIIFMLKLLSKVSPKEFFKHARTPMITAFVTQSSSGTLPLTLNAAKNNLGLSKSLYGFSLPLGATVNMDGAAIRIAVSAVFAANVIGDPLSFTEMLQVVLVGTLASIGTAGVPGAGIVMIATVFAQLGDLPMEPVAAAVALLTAVDALVGMGCTALNVTGDLTGTSIIDKTEKK
>Node1057
MSLILKITIALILGVIVGLIFGDVAVLAPFGDLLLRLLMFLIIPLILFTLIVGVNQTNIRDLGRMGGKVFIYYLVTSAVAIIVGLAVASIFSPGTGMNPGVVSVLLNIVPDNIVTAFSELNLLGIIFTALAFGIAISALRTGEHVYKVIDGLNEATFKIMNVILQYVPIGIFAIIATTVANQGMDTLVSLGEMVGVLYIALIVQVAFYIIFMKKLLSGVSPKQFFKAARTPMITAFVTQSSSGTLPLTLNAAQRNLGLNKSLYSFSLPLGATVNMDGAAIRIAVSAVFAANVIGDPLSFTEMLQVVLVGTLASIGTAGVPGAGIVMIATVFAQLGDLPMEPVAAAVALLTAVDALVGMGCTALNVTGDLTGTSIINKTEKK
>Node1058
MSLILKITVALILGVIVGLVFGVVPILEPFGDLLLRLLMFLILPLILFTLIVGVNQTNIRDLGRMGSKVFVYYLITSAVAIIVGLAVASIFSPGQGMHPGIASVLLNIVPDNIVTAFSELNLLGIIFTALVFGIAISALRSGEHLYKVIEGLNEATFKIMHVILQYVPIGVFAIIATTVANQGMDTLISLGEFVGVLYIALFVQLALYMIFMKKLLTGVSPKQFLKAARTPMITAFVTQSSAGTLPLTINAAQRNLQLNKSLYSFSLPFGATLNMDGAAIRIAVSAVFAANVIGDPLSFTEMLTVVIVGTLASIGTAGVPGAGIVMIATVFAQLGDLPMEPVAAAVALLTAVDALVGMGCTALNVTGDLTGTSVINQTEKK
>Node1059
MSLVLKITVALILGVIVGLVFGVVPILEPFGDLLLRLLMFLILPLILFTLIVGINQTNIRDIGRMGSKVFVYYLITSAVAIIVGLAVASIFSPGEGMHPGIASVLLNIVPDNIVTAFSELNLLGIIFTAIVFGLAISALRTGDHLYKVVDGLNEASFKIMHVILQYVPIGVFAIIATTVANQGMDTLISLGEFVGVLYIALFVQFALYMIFMKKLLTGVSTKQFLKAARTPMLTAFVTQSSAGTLPLTINAAQRNLNLNKSLYSFSLPFGATLNMDGAAIRIAVSAVFAANVIGDPLSFTQMLTVVIVGTLASIGTAGVPGAGIVMISTVFVQLGGLPMEPVAAAVALLTAVDALVGMGCTALNVTGDLTGTCVINQTEKK
>Node106
MGLAVQIVIGLVLGIAVGAIFYVETYLEPIGQIFLNLIKMIVIPIVFSSLVVGVAGVDIKKLGRLGGKTIIYFELITTIAIIVGLGVANIFHPGSGVHHSLADTFVNIVPSNFFEALSTGNLLPIIFFSVMFGLGVASIEKGKPVLNFCQGIADAMFWVTNQVMKTAPIGVFALIGVTISKFGIASLIPLIKLIITTYGAMIFFILVVLGIVAKFIAGTSIFKMIRILKDEIILAYTTASSEAVLPKIMEKMEKNFGCPKAITSFVIPTGYSFNLDGSTLYQSITALFIAQIYGIHMSLPAQINLVIVLLVASKGMAGVPGASFVVLLATLGSVGTIPMEAVAAGVAFIAGIDRILDMARTVVNVVGNSLAAVAISKWEGK
>Node1060
MSLIMKITVGLILGVIVGLVFGVVPYLEPFGDLLLRLLMFLILPLILFTLIVGVNQANIRDLGRMGSKVFVYYVVTSAVAIIVGLSVASIFSPGQGMHPGIASVLLNIVPENIVTAFSELNLLGIIFTALVFGIAISYLRSGETLYKVIEALNEATFKIMHVILQYVPIGVFAIIATTVASHGMDTIISLGEFVGVLYVALLVQLALYMILLKKLVTGTSPLQFLKAARTPMITAFVTQSSAGTLPLTINAAQRNLQLNKSLYSFSLPFGATLNMDGAAIRIAVSAVFASMVIGDPLSFTEMLTVVIVGTLASIGTAGVPGAGIVMIATVFAQLGGLPMEPVAAAVALLVAVDALVGMGCTALNVTGDLTGTKVINQTEKK
>Node1061
MSLIMKITVGLILGVIVGLVFGVVPYLEPFGDLLLRLLMFLILPLILFTLIVGVNQANIRDLGRMGGKVFGYYVITSAVAIIVGLSVASLFSPGQGMHPGIASVLLNIVPENIVTAFSELNLLGIIFTALVFGIAISYLRSGETLYKVIEALNEATFKIMHVILQYVPIGVFAIIATTVASHGMDTIISLGEFVLVLYVALFVQLALYLILLKKLITGSSPLQFLKAARTPMITAFVTQSSAGTLPLTMNAARKNMQLHKSLYSFSLPFGATINMDGAAIRIAVSAVFASMVIGEPLSFAEMLTVVIVGTLASIGTAGVPGAGIVMIATVFAQLGGLPMEPVAAAVALLVAVDALVGMGCTALNVTGDLTGTKVINKSEEK
>Node1062
MSLILKITVALILGVITGLIFGDAAVLTPFGDLLLRLLKFMIIPLVVFTLIVGVNQTKISNLGRMGGKVFLYYVITSALAIIVGITIASIFNPGTGMNPGVISVLLSIVPDNIFTAFTELNLLGIVFTALAFGIAISALRTGELVYNVVEGLNEATFKIMHAILQYVPIGIFAIIAKTVGNQGMDTLLSLGNMVLVLYIALLVQVAIYILFMLKLFTKVSLKDFFSHARTPIITAFVTQSSSGTLPLTLDAAKNNLNLSKSLYGFSLPLGATVNMDGAAIRIAISAVFAANIIGDPLTFTDMLQVVIVGTLATIGTAGVPGAGIIMIATVFAQVGDLPMEPVAAAVALLTAIDALVGMGATALNVTGDLVATSVIDKTEKK
>Node1063
MSLILKITIALILGIIVGLIFGDAAVLAPFGDLLLRLLKFLIIPLVLFTLIVGVNQTKLSNLGRMGGKVFLYYVLTSALAIIVGLTVASLFNPGTGLNPGVVSVLLNIVPTNIVTAFNEMNLLGIIFTALAFGIAISALRLGEHVYKVVEGLNEATFKIMNVILQYVPIGIFAIIAKTVGNQGMDTILSLGNMIAVLYIALLVQVGIYIIFLLKLFFKVSPKEFFSHARTPMITAFVTQSSSGTLPLTLNAAKNNLGLSKSLYGFSLPLGATINMDGAAIRIAVSAVFAANVVGTPLSFTDMLMIVIVGTLASIGTAGVPGAGIVMIATVFAQVGDLPMEPVAATVALLTAVDALVGMGATALNVTGDLVGTTIIDKTEKK
>Node1064
MSLILKITVALILGIIVGLIFGDAAVLAPFGDLLLRLLQFLIIPLVLFTLIVGVNQTRLGNLGRMGGKVFLYYVLTSALAIIVGLTVASLFDPGTGLNPGVVSVLLNIVPTNIVTAFNEMNLLGIIFTALAFGIAISALRLGEHVYKVVEGLNEATFKIMNVILQYVPIGIFAIIAQTVGNQGMDTILSLGNMIAVLYIALLVQVGIYIILLLKLLFKVSPKEFFSHARTPMITAFVTQSSSGTLPLTLNAAKNNLGLSKSLYGFSLPLGATINMDGAAIRIAVSAVFAANYTGTSLSFTDMLMIVIVGTLASIGTAGVPGAGIVMIATVFAQVGDLPMEPVAAVVALLTAVDALVGMGATALNVTGDLVGTTIINKTEKK
>Node1065
MSLIVKITVALILGIIVGLIFGDASVLAPFGDLLLRLLQFIIIPLVLFTLIVGVNQTRLGNLGRMGGKVFLYYVATSALAIIVGLTVASIFDPGEGVHPGVASVLLNIVPTNIVTAFNEMNLLGIIFTALAFGIAISALRLGEHVYKVVDGLNEATFKIMNVILQYVPIGIFAIIAQTVGNQGMDTILSLGNMIAVLYIALLVQVGIYIILMLKLLFKVSPKEFFSQARTPMITAFVTQSSSGTLPLTLNAAKNNLGLSKSLYGFSLPLGATINMDGAAIRIAVSAVFAANYTGTTLGFTDMLMIVIVGTLASIGTAGVPGAGIVMIATVFTQVGDLPMEPVAAVVALLTSVDALVGMGATALNVTGDLVGTSIINKTEKK
>Node1066
MSLIVKITVALILGIIVGLIFGDASVLAPFGDLLMRLLQFIIIPLILFTLIVGVNQTRLGNLGRMGGKVFLYYVATSALAIIVGLTVASIFDPGEGIHPGVASVLLNIVPTNIVTAFNEMNLLGIIFTALVFGIAISALRLGEHVYKVVNGLNEATFKIMNVILQYVPIGIFAIIAQTVGNQGMDTILSLGNMVAVLYIALLVQIGIYIILMLKLLFKVSPKEFFSQARTPMITAFVTQSSSGTLPVTLNAANRNLGLSKSLYGFSLPLGATINMDGAAIRIAVSAVFAANYTDTTLGFTSMLMIVIVGTLASIGTAGVPGAGIVMIATVFTQVGDLPMEPVAAVVAVLTSIDALVGMGATALNVTGDLVGTSIINKTEKK
>Node1067
MSLIVKITVALILGIIVGLIFGDASVLAPLGDLLMRLLQFIIIPLILFTLIVGVNQTRLGNLGRMGGKVFLYYVATSALAITVGLTVASIFDPGEGIHPGVASVLLNIVPTNIVTAFSEMNLLGIIFTALVFGIAISALRLGEHVYKVVNGLNEATFKIMNVILQYVPIGIFAIIAQTVGNQGMDTILSLGNMVLVLYIALLVQIGIYVILMLKLLFKVSPKEFFSQARTPMITAFVTQSSSGTLPVTLNAANRNLGLSKSLYGFSLPLGATINMDGAAIRIAVSAVFAANYTDTTLGFTSMLMIVIVGTLASIGTAGVPGAGIVMIATVFTQVGDLPMEPVAAAVAVLTSIDALVGMGATALNVTGDLVGTSIINKTEKK
>Node1068
MSLILKITVALILGIIVGLIFGQASVLAPLGDLLMRLLQFIIIPLILFTLIVGVNQTRLGNLGRMGGKVFLYYVATSALAITVGLTVASLFDPGSGIHPGVASVLLNIVPTNIVTAFSEMNLLGIIFTALVFGIAISALRLGEHVYKVVNGLNEATFKIMNVILQYVPIGIFAIIAQTVGNQGMDTILSLGNMVLVLYIALLVQIGIYVILMVKLVFKMSPKEFFSQARTPMITAFVTQSSSGTLPVTLNAANRNLGLSKSLYGFSLPLGATINMDGAAIRIAVSAVFAANYTDTTLGFTSMLMIVIVGTLASIGTAGVPGAGIVMIATVFTQVGDLPMEPVAAAVAVLTSIDALVGMGATALNVTGDLVGTSIINKTEKK
>Node1069
MSLILKITIALILGIIVGLIFGQASVLAPLGDLLMRLLQFIIIPLILFTLIVGVNQTKLGNLGRMGGKVFLYYVVTSALAITVGLTVASLFDPGSGIHPGIASVLLNIVPKNIVTAFSEMNLLGIIFTALVFGIAIAALDLGEHVYKVVNGLNEATFKIMNVILQYVPIGIFAIIAQTVGKQGMDTILSLGNMVLVLYIALIVQIGIYVLMMVKLTFKMKPSEFFSQARTPMITAFVTQSSSGTLPVTLNAANRNLGLSKSLYGFSLPLGATINMDGAAIRIAVSAVFAANYTDTTLGFTSMLMIVIVGTLASIGTAGVPGAGIVMIATVFSQVGDLPMEPVAAAVAILTSIDALVGMGATALNVTGDLVGTSIINKTEKK
>Node107
MGLAVQIVIGLVLGIAVGGIFYVETYLEPIGQIFLNLIKMIVIPIVFSSLVVGVAGVDIKKLGKLGGKTIIYFELITTIAIIVGIGVANIFHPGSGVHHSLADTFVNIVPSNFFEALSTGNLLPIIFFSVMFGLGIASIEKGKPVLNVCQGIADAMFWVTNQVMKTAPIGVFALIGVTISKFGIASLIPLIKLIITTYGAMIFFILVVLGIVAKFIAGTSIFKMLRILKDEIILAYTTASSEAVLPKIMEKMEKNFGCPKAITSFVIPTGYSFNLDGSTLYQSITALFIAQMYGIHMSLPAQINLVIVLLVASKGMAGVPGASFVVLLATLGSVGAIPMEAVAAGVAFIAGIDRILDMARTVVNIVGNSLAAVAISKWEGK
>Node1070
MSLIVKITVALILGIIVGLIFGDASVLAPFGDLLIRLLQFIIIPLILFTLIVGVNQTRLGNLGRMGGKVFLYYVATSALAITVGLIVASIMDPGEGVHPGVASVLLNIVPTNIVTAFNEMNLLGIIFTALVFGIAISALRLGEHVYKVVNGLNEATFKIMNVILQYVPIGIFAIIAQTVGNQGMDTILSLGNMVAVLYIALFVQIGIYIILMLKLLFKVSPKQFFAQARTPMITAFVTQSSSGTLPVTLNAANRNLGLSKSLYGFSLPLGATINMDGAAIRIAVSAVFAANYTDTTLGFSSMLAIVIVGTLASIGTAGVPGAGIVMIATVFTQVGDLPIEPVAAVVAVLTSIDALVGMGATALNVTGDLVGTSIINKTEDN
>Node1071
MSLILKITVALILGIITGIIFGQTAVLAPLGDLLLRLLQFLIIPLVLFTLIVGVNMTRLGHLGRMGSKVFLYYVITSALAIIVGLTVGGLFDPGTGLNPGVVNVLLNIVPTNIIGAFNEMNLLGIIFTALAFGLAISALRLGEHVYKVIEALNEATFKILNVILHYVPIGIFAIVAETIGKQGLDTILSLGNMIVVLYIALFVQVGIYMILLLKLLFKTNPLEFFRHARTPMITAFATQSSSGTLPLTLDAGKNNLGLSKSLYSFSLPLGATINMDGAAIRIAISAVFAANYTGMSLSFTDMLMIVIVGTLASIGTAGVPGAGIIMIATVFAQVGDLPMEPVAAVVALLTAVDALVGMGCTALNVTGDLVGTTLIDKTEKH
>Node1072
MSLILKITVALILGIIVGLIFGDAAVLAPFGDLLLKLLKFLIIPLVLFTLIVGVNQTKLSNLGRMGGKVFLYYVLTSALAIIVGLTVASLFNPGTGLNPGVVSVLLNIVPTNIVTAFNEMNLLGIIFTALAFGIAISALRLGEHVYKVVEGLNEATFKIMNVILQYVPIGIFAIIAKTIGNQGLDTILSLGNMIAVLYIALIVQVGIYLIFLLKLFFKVSPKEFFSHARTPMITAFVTQSSSGTLPLTLNAAKGNLGLSKSLYSFSLPLGATINMDGAAIRIAVSAVFAANVVGTPLSFTDMLMIVIVGTLASIGTAGVPGAGIVMIATVFAQVGDLPMEPVAATVALLTAVDALVGMGATALNVTGDLVGTTIIDRTEKK
>Node1073
MSLILKITVALILGIAVGLIFGDAAVLAPFGDLLIKLLSFLIIPLVLFTLIVGVNQTKLSNLGRMGGKVFLYYVLTSALAIIVGLTVASLFNPGTGLNPGIVSVLLNIVPSNIVTAFNEMNLLGIIFTAFAFGIAISALRLGEHVYKVVEGLNEATFKIMNVILQYVPIGIFAIIAKTIGNQGLDTILSLGNMIAVLYIALIVQVGIYLIFLLKLFFKVSPKEFFSHARTPMITAFVTQSSSGTLPLTLNAAKGNLGLSKSLYSFSLPLGATINMDGAAIRIAISAVFAANVVGSPLSFTDMLMIVIVGTLASIGTAGVPGAGIVMIATVFAQVGDLPMEPVAATVALLTAVDALVGMGATALNVTGDLVGATIINRKEKK
>Node1074
MSLILKITIALILGIIVGLIFGDAAVLEPLGDLLIRLLKFLIIPLILFTLIVGINQTKLTNLGRMGGKVFLYYILTSALALVVGLTVASLFNPGEGLNPGFTSVLLNIVPENIVTAFSELNLLGIIFTALVFGIAIAALRLGDHLYKVAEGLNEATFKVMSWVLQYVPIGIFAIIAKTVGNQGMDTLTSLGKMVGVFYVAIIVQLLLYTIILKKLLFKVNVREFFKHARTPMLTAFVTQSSSGTLPLTLNAAKNNLNLSKGLYGFSLPLGATINMDGAAIRIGVSAVFAANVVGAPLSFGNMIEIVIVGTLATIGTAGVPGAGLIMIATVFSQAGDLPIEPVAATVALLTSIDALVGMGATATNVTGDLVGTTVINKTEKK
>Node1075
MSLILKITIALILGIIVGLIFGDAAVLEPLGDLLIRLLKFLIIPLILFTLIVGINQTKLTNLGRMGGKVFLYYILTSALALVVGLTVASLFNPGEGLNPGFTSVLLNIVPENIVSAFSELNLLGIIFTAIIFGIAIASLRLGDHLFKVAEGLNEATFKVMSWVLQYVPIGIFAIIAKTVGNQGMDTLTSLGKMVGVFYGAIIIQLILYTIILKKLLFKVNVRQFFSQARTPMLTAFVTQSSSGTLPLTLNAAKNNLNLSKGLYGFSLPLGATINMDGAAIRIGVSAVFAANVVGASLSMGNMIEIVIVGTLATIGTAGVPGAGLIMIATVFSQAGDLPIEPVAATVALLSSIDALVGMGATMTNITGDLVGTTVINETEKK
>Node1076
MSLILKITIALILGIITGLIFGNAAVLEPFGDLLIRLLTFLIIPLILFTLIVGINQTRLTNLSRMGGKVFLYYIITSALALTVALTIASLINPGEGVNPGFTSVLLNIVPENIVSAFSEMNLLGIIFTAIIFGIAIASLRLGDTVFQVAEGLNEATFKVMSWVLQYVPIGIFAIMAKTVGNQGMDTLTSLGEMVGVFYGAIVIQLILYTIVLKKLLFKVNVRQFFSQARTPMLTAFVTQSSSGTLPLTLNAAKNNLQLSRGLYGFSLPLGATINMDGAAIRIGVSAVFAANVVGASFSMGNLIEIVIVGTLATIGTAGVPGAGLVMIATVFSMAGDLPIEPVAATVVLLSSIDALVGMGATMTNITGDLTGTTVINATEKK
>Node1077
MSLIIKITIALILGVLVGLIFGDAAVISPLGDLLIRLLKFLIIPLILFTIIVGINQSKITNLARMGGKVFLYYLITSALAIVIALTVASLFNPGKGLNPALTDVLLNIVPENIVTAFSELNLLGIIFTALVFGIAIAVLRVGDLLYRVADGLNEATFKVMSWVLQYLPIGIFAIIAKTVGSQGLDTLTSLGSMVGVFYIAIVVQLLLYTVILKKLLFKINVRKFLKHARTPILTAFVTQSSSGTLPLTLNAAKKNLNLNQGLYGFSLPLGATINMDGAAIRVGVSVVFAANVIGTPLSFGNMIEIVIVGTLATIGTAGVPGAGIIMIATVFSQAGDLPIEPVAAVVALLTSIDALVGMGATATNVAGDLVGTTVINKTEEK
>Node1078
MPLIWKITIGFILGVLVGFLFGDAAVIEPLGDLFLRLLKFLVIPLILFTLIAGVNQTNPSQLGRMGGKMLMYYIVTSAFALTIGLIVASLINPGEGLAPSFTEVLLDIVPTNIVEALVELDLLSIIFIALVFGLAISAMRWGDHLYELSEAGSEATFKIMNWILQYAPIGIFAIVAATVGEQGLDTLTSLGKLVGVVYVGILVQFLIYALLLKRLLFGVSPLRFFKNAREATLTAFVTQSSLGTLPVTMRAAKNNLGLREKLYGFSLPLGATMNMDGAAIRVGASVIFAANVVGMDLSFGTLIGIVLTGTLASVGTAGVPGAGLITLSTVLTQAGDLPIEPVAAVVALVASVDALLGMAATACNVTGDLVGTAIVDKSEKK
>Node1079
MPLIWKITIGLILGVIVGFMFGNAAVIAPLGDIFLNLLMALIIPLLMLTLIVGINQGPAEGLGRMGGKMIGYYFVTSAFALTIGLIVALLIRPGEGLAPGFMDVIVDIFPSNIVEALLELDILSMIFIAIVIGLAISAMRWGDHLVELSRAGSEVSFKIMNWILQYAPIGIFAIVASTIGEQGWNTLTSLGSLVGTVYVSILIQFLVYALLLKKLLIGQSPLRFFKEARDATATAFTTQSSLGTLPVTMRAAKKNLNLREKLYGFSLPLGATMNMDGAAIRVGASVIFAANIIGQDLSLATLIGIVLAGTLASVGTAGVPGAGLITLSVVLTQAGDLPIEPVAAVVALVASVDALLGMAATACNVTGDLVGTSVVDKSEKK
>Node108
MGLAIQILIGLILGIIVGAVFYVESYLQPIGDIFIRLIKMIVVPIVFSSLVVGVAGVDIKKVGKIGGKTILYFEIVTTFAIIIGLLVANIVHPGTGIHHGFMDTFVNIVPTNIFESLAKGDLLPIIFFSVMFGLGVAAIEKGKPVLNICQGVADAMFWVTNQIMKVAPLGVFGLIGVTVSKFGVASLIPLGKLVITVYGAMIFFVFVVLGFVAKFMAGTSIFSLIKILKDEIILAYTTASSEAVLPKIMEKMEKNFGCPKAITSFVIPTGYSFNLDGSTLYQAIAALFIAQIYGIHLPLATQINLVLVLMVTSKGMAGVPGASFVVLLATLGSVGTIPVEAVAAGVAFIAGIDRILDMARTTVNVIGNSLAVVVISKWEGQ
>Node1080
MPLILKITVGFILGVIVGLIFGSAQVLEPLGDLFLRLLKMIVIPLILFTLIAAVNNTNPKQLGRIGGKIFVYYLLTTAVAITIGLLLAMLFNPGLGLAPSFIETLLNIVPTNIFEALVEGDILAIIFVALIFGLAISSMRWGNTLFKLTEAGSEVTFRILNGVLQYAPIGVFAIAASTIGNQGLDTLASLAKLTGVVYVGVAVQFIIVYMLLLRLLFKVPVIKFFKNVREAMATAFVTSSSLGTLPVTMKSAKKNAGISEEVSSFTLPLGATVNMDGAAIRLGVSAIFAANIVGLDLSFGALLGIVLTGTLASIGTAGVPGAGLIALSIVLTQAGDLPIEPVAAVVALVAGVDAILDMAATACNVTGDLVGAAIVDKSEKK
>Node1081
MSFILKITVGFILGVIVGLIFGSAQVLSPLGDLFLRLLKMIVIPLILFTLIAAVNNTNPKQLGRIGGKIFVYYLLTTAVAIVIGLLLAMLFNPGLGLAPSFIDTLLNIVPTNIFEALVNGDILAIIFVALIVGLAISSMRWGNTLYKLTEAGSEVTFRILNGILQYAPIGVFAIAASTIGNQGLDTLASLAKLTGVVYVGVAVQFIIVYMLLLRLLFKVPVIKFFKNVREAIMTAFVTSSSLGTLPVTMKSAKKNAGISEEVSSFTLPLGATVNMDGAAIRLGVSAIFAANIVGLDLSFGALLGIVLTGTLASIGTAGVPGAGLIALSIVLTQAGDLPIEPVAAVVALVAGVDAILDMVATACNVTGDLVGAAIVDKSEKK
>Node1082
MSFILKITVGFILGVIVGLIFGSAQVLSPLGDLLLRLLNMIVIPLILFTLIAAVNNTNPKKLGRIGGKIFVYYLLTTAVAIVIGLLLAMLVNPGLGLAPSFIDTLLNIVPTNIFEALVNGDILAIIFVALIVGLTISSMRWGNTLLKLTEAGSEVTFRILNGILQYAPIGVFAIAASTIGNQGLDTLASLAKLTGVVYVGVAVQFILVYMLLLRLLFKVPIIKFFKNVREAITTAFMTSSSLGTLPVTMKSAKKNAGISDEVSSFTLPLGATVNMDGAAIRLGVSAIFAANIVGLDLSFSALLGIVLTGTLASIGTAGVPGAGLIALSIVLTQAGDLPIEPVAAVVALVAGVDAILGMVATACNVTGDLVGAAIVDKSEKK
>Node1083
MSFILKISVGFLLGVIVGLIFGSAEVLSPLGDLLLRLLNMIVIPLILFTLIAAVNQMNPKKLGRIGGKVFVYYLITTAVAIVIGLLLALLVNPGLGLAPSFIDTLLNIVPNNLFEALVNGDILAIIFVALIVGLSISSMRWGETLHNLTEAGSEVTFRILNGILQYAPIGIFAIAASTIGSQGLDTLASLAKLTGVVYAGVAVQFILVYMLLLKLLFKVPIRKFFKNVREAITTAFMTSSSLGTLPVTMKSAKKNAGISDEVASFSLPLGATVNMDGAAIRLGASVVFAANIVGLDLSFSALLGIVLTGTLASVGTAGVPGAGLIALSIVLTQAGDLPIEPVAAVVALVAGVDAILGMVATACNVTGDLVGAAIVDKSEKK
>Node1084
MSFILKISVGFLLGVVVGLIFGSAEVLSPLGDLLLRLLNMIVIPIIFLTVILAVNQMNPKKLGRIGGKVFLYYLVTTAAAILIGLSLALLVNPGLGLAPSVIDTLLNIVPENLFEAFVNGDILAILFLALIVGLTISSMRWGETLHNLAEAGNEVTFRILNGILQYAPIGIFAISASTFGSQGLDTLASLAKLTGVVYAGVAVQWILVYLLILKLLFKIPVLKFFKNVREAYTTAFFTSSSLGTLPVTMKSAKKNAGISDEVANFSLPLGATVNMDGAAIRLGASVVFAANIVGVDLSLSALLGIVLTGTLVSVGTAGVPAAGLVALSIVLTQAGDLPIEPVAAIVALVAGVDALLGMVATACNVTGDLVGAAVVDKSEKK
>Node1085
MSFILKISVGFLLGIIVGLIFGAAEVLSPLGDLLLRLLNMIAIPVIFLTVVLAVNQMNPKQLGRVGGKLFLYYLTTTAAAVLIGLGLALWINPGEGLTPSFSDVLLNIVPDNLFEAFTSGDILAILFLAIIIGLSISGMRYGETLHHFAEAANEMLFRILKGILQYAPIGIFAISASTFGSQGMDTLESLAKLTGVFYAGIAILWLLVYTMFLKLLFKIPVRKFFKNTKEAYTTAFFTSSSIASLPVAMDSAKKNAGISDRIANFSLPLGAAFNSDGGALRMGVSVVFAANVAGIDLSVTELLTIVLTGTLLSVGTAGVPAAGLVSLSIVLTMFNDLPIEPVAAIVALIAGVDALIGMVGTASNVMGDLVGAAVVDKSEKK
>Node1086
MSFILKMTIGFLLGIVVGIIFGQAEVLKPLGTLLIKLLNLIAIPVIFLTVVLAVNQMNPKQLGRMGGKLILYYATTTAAAVLIGLGLALWINPGESLTPSFSDVLLNIVPDNLFTAFSSGDLMAILFLAIIIGFSISGMRYGETLHRFFEAANEMFFRILKGILLYAPIGIFAISASSFGSQGWDTFQSLLKFTGVFYLGIVLLWVFVYTGFLKLLFKIPVRKFFKNTKEAYTTAFFTSSSIASLPVAMESAKKNAGISERIANFSLPLGAVFNSDGGALRMGVSIVFAANVTGVDLSVTDFLTIVLVGTLLSIGTAGIPAAGLVTLSAVLTMFNGLPLEPVAAIVALIAGVDALIGMAGTASNVMGDIVGAAVVDKSEKK
>Node1087
MSFILKMTIGFLLGIVVGIIFGQAEVLKPLGTLLIKLLNLIAIPVIFLTVVLAVNQMNPKQLGRMGGKLILYYATTTAAAVLIGLGLALWINPGESLTPSFSDVLLNIVPDNLFTAFSSGDLMAILFLAVIIGFSISTMRYGETLHRFFQAANEMFFRILKGILLYAPIGIFAISASSFGSQGWDTFQSLLKFTGVFYLGIVLLWVFVYTGFLKLLSKIPVRQFFKNTKEAYTTAFFTSSSIASLPVAIESAKKNAGISERTANFSLPLGAVFNSDGGALRMGVSIVFAANVTGLDLSVTDFFTIVLVGTLLSIGTAGIPAAGLVTLSAVLTMFNGLPLEPVAAIVALIAGVDALIGMAGTASNVMGDIVGAAVVDKSEKK
>Node1088
MSFVLKMTIGFLLGIIVGIIFGQAEVLKPLGTLLINLLSLIAIPVIFLTVVLAVNQMNVTQLGRMGGKLILYYAATTAAAVLIGLGLALWINPGENLTPSFSDVLLNIVPENIFAAFSSGDLMAILFLAVIIGMAISTMKYGELLDRFFQALNEMFYKILKGILLYAPIGIFAISASSFGSQGWETLQSLLKFTGVFYLGIILLWVFVYTGFLKLLSGHPVRQFFKNTKEAYTTAFFTSSSIASLPVAIDSAKKNAGISERTANFSLPLGAVFNSDGGALRMGVSIVFAANITNLNLSVTDFFTIVLIGTLLSIGTAGVPAAGLVTLSAVLTMFNGLPLEPVAAIVALIAGVDALIGMAGTASNVMGDIVGAAVVDKSEKK
>Node1089
MSFVLKMTIGFLLGIIVGIIFGQAEVLKPLGTLLIHLLSLIAIPVIFLTVVLAVNQMNVTQLGRMGGKLILYYAATTAAAVLIGLGLALWFNPGENLTPHFSDVLLQIVPENIFAAFSSGDLMAILFLAVIIGMAISTMKYGELLDRFFTALNEMFYKILKGILLYAPIGIFAISASSFGSQGWETLQSLLKFTGVFYLGIILLWVFVYTGFLKLLSGTPVRQFFKNTKEAYTTAFFTSSSIASLPVAIDSAKKNAGISERTANFSLPLGAVFNSDGGALRMGVSIVFAANITNLNLSVTDFFVIVLIGTLLSIGTAGVPAAGLVTLSAVLTMFGGLPLEPVAAIVALIAGVDALIGMGGTASNVMGDIVGAAVVDKSEKK
>Node109
MGLAIQILIGLILGIIVGAVFYVASYLQPFGDIFIRLIKMIVVPIVFSSLVVGVAGVDIKKVGKIGGKTILYFEIVTTFAIIIGLLVANLVHPGTGINHGFMDTFINIVPTNIFESLAKGDLLPIIFFSVMFGLGVAAIEKGKPVLNICQGVADAMFWVTNQIMKVAPLGVFGLIGVTVSKFGVASLIPLGKLVITVYGAMIFFVFVVLGFVAKFIAGTSIFSLIKILKDEIILAYTTASSEAVLPKLMEKMEKNFGCPKAITSFVIPTGYSFNLDGSTLYQAIAALFIAQIYGIHLPLATQINLVLVLMLTSKGMAGVPGASFVVLLATVGSVGTIPVEAVAAGVAFIAGIDRIVDMARTTVNVIGNSLAVVVISKWEGQ
>Node1090
MSFVLKMTIGFILGIIVGIIFGQAEVLKPLGTLLIHLLSLIAIPVIFLTVVLAVNQMNVTQLGRMGGKLILYYAATTAAAVLIGLGLALWFNPGENLTPHFSDVLLQIVPENIFAAFSSGDLMAILFLAVIIGMAISTMKYGELLDRFFTALNEMFYKILKGVLLYAPIGIFAISASAFGSQGWETLQSLLKFTGVFYLGIILLWVFVYTGFLKLLSGTPVLQFFKNTKEAYTTAFFTSSSIASLPVAIDSAKKNAGISERTANFALPLGAVFNSDGGALRMGVSIVFAANITNLNLSVTDFFVIVLIGTLLSIGTAGVPAAGLVTLSAVLTMFGGLPLEPVAAIVALIAGVDALIGMGGTASNVMGDIVGAAVVDKSEKK
>Node1091
MSFVLKMTIGFILGIIVGIIFGQAEVLKPLGTLLIHLLSLIAIPVIFLTVVLAVNQMNVTQLGRMGGKLILYYAATTAAAVLIGLGLALWFNPGENLTPHFSDVLLQIVPKNIFAAFSSGDLMAILFLAVIIGMAISTMKYGNLLDRFFTALNEMFYKILKGVLLYAPIGIFAISATAFGSQGWETFQSLLKFTGVFYLGIILLWVFVYTGFLKLLSGTPVLQFFKQTKEAYTTAFFTSSSIASLPIAIDSAKKNAGISEKTANFALPLGAVFNSDGGALRMGVSIVFAANITNLNLSVTDFFVIVLIGTLLSIGTAGVPAAGLVTLSAVLTMFGGLPLEPVAAIVALIAGVDALIGMGGTASNVMGDIVGAAVVDKSERK
>Node1092
MPFVLKMTIGFILGIIVGIIFGQAEVLKPLGTLLINLLSLIAIPVIFLTVVLAVNQMNVTQLGRMGGKLILYYAATTAAAVLIGLGLALWFNPGKNLTPHFSDVLLQIVPKNIFAAFSSGDLMAILFLAVIIGMAISSMKYGNLLDRFFTALNEMFYKILKGVLLYAPIGIFAISATAFGSQGWETFKSLLTFTGVFYLGILLLWVFVYTGFLKLLSGTPVLNFFKQTKEAYTTAFFTSSSIASLPIAIKSAKKNAGISEKTANFALPLGAVFNSDGGALRMGVSIVFAANITNLNLSVSDFFVIVLIGTLLSIGTAGVPAAGLVTLSAVLTMFGGLPLEPVAAIVALIAGVDAIIGMGGTASNVMGDIVGAAVVDKSERK
>Node1093
MPFVLKMTIGFILGIIVGIIFGQAEVLKPLGTLLINLLSLVAIPVIFLTVVLAVNQMSVTQLGRMGWKLILYYAATTAAAVLIGLGLALWFNPGKHLTPHFSDVLLQIVPDNIFQAFSSGDVMAILFLAVIIGMAISSMKYGNLLDRFFTALNEMFYKILKGVLLYAPIGVFAISATAFGSQGWETFKSLLTFTGVFYLGILLLWVFVYTGFLKLLSGTPVLNFFKQTKEAYTTAFFTSSSIASLPIAIKSAKKNAGISEKTANFALPLGAVFNSDGGALRMGVSIVFAANITNLQLSVSDFFVIVLIGTLLSIGTAGVPAAGLVTLSAVLTMFGGLPLEPVAAIVALIAGVDAIIGMGGTASNVIGDIVGAAVVDKSERK
>Node1094
MPFVLKMTIGFLLGIIVGIIFGDAEVLKPLGTLLIHLLSLIAIPVIFLTVVLAVNQMSVTQLGRIGWKLILYYAATTAAAVLIGLGLALWFNPGKHLTPHFSDVLLQIVPDNIFQAFSSGDVMAIMFLAVIIGMAISSMKYGNLLDRFFTALNEMFYKILKGVLLYAPIGVFAISATAFGSQGWETLKSLLTFVGVFYLGILLLWVFVYTGFLKLLSGTPVLNFFKQTKEAYTTAFFTSSSIASLPIAIKSAKKNAGISEKTANFALPLGAVFNSDGGALRMGVSIVFAANITNLQLSVSDLFIIVLIGTLLSIGTAGVPAAGLVTLSAVLTMFGGLPLEPVAAIVALIAGVDAIIGMGGTASNVIGDIVGAAVVDKSERK
>Node1095
MPFVLKMTVGFLLGIIVGIVFKDAEVLKPLGTLLIHLLSLIAIPVIFLTVVLAVNQMSVTQLGRIGWKLILYYAATTAAAVLIGLGLALWFNPGAHLTPHFSDVLLQIVPDNIFQAFSSGDVMAIMFLAVIIGMAISSMKYGNLLDRFFTALNEMFYKILKGVLAYAPIGVFAISATAFGNQGWETLKSLLTFIGVFYLGILLLWVVVYTGFLKLLSGTPVLNFFKQTKEAYTTAFFTSSSIASLPIAINSAKKNAGISEKTANFALPLGAVFNSDGGALRMGVSIVFAANITNLQLSVSDLFIIVLIGTLLSIGTAGVPAAGLVTLSAVLTMFGGLPLEPVAAIVALIAGVDAIIGMGGTASNVIGDIVGAAVVDKSERK
>Node1096
MPFVLKMSVGFLLGIIVGLVFKDAEVLKPFGTILIHLLSLIAIPVIFLTVVQAVNQMSVTQLGRIGWKLILYYAATTAAAVLIGLGLALWFNPGAHLTPHFSDVLLQIIPDNMFQAFASGDTMAIMFLAVIIGMAISSMKYGNLLDRFFTAFNEMFYKILKGVLAYAPIGVFAISATAFGHQGWETLQSLLTFIGVFYLGILLLWVVVYSGFLKLLSGTPVLNFFKQTKEAYTTAFFTSSSIASLPIAINSAKKNAGISEKTANFALPLGAIFNSDGGALRMGVSIVFAANVTNLQLSVSDLFIIVLIGTLLSIGTAGVPAAGLVTLSAVLTMFGGLPLEPVAAIVALIAGVDAIIGMGGTASNVIGDIVGAAVVDRSEQK
>Node1097
MPFVLKMSVGFLLGIIVGLVFKDAEILKPFGTVLIHLLSLIAIPVIFLTVVQAVNKMSVTQLGRMGWKLILYYAATTAAAVFIGLGLAFWFNPGTNLTPHFSDVLLQIIPDNLFQAFAGGDTLAIMFLAVIMGMAISWMKYGNLLDKVFAAFNEMFYILLKGVLAYAPIGVFAISAATFGQQGWETMQSLLKFVGVFYLGILLLWVVVYSGFLKLLSGKPVLHFFKQTKEAYSTAFFTSSSIASLPVAIQSAKKGAGISEKTANFALPLGAIFNSDGGALRMGVSIVFAANVTNLQLSVTDLLMIVLVGTLLSIGTSGVPAAGLVTLSAVLTMFGGLPLEAVAAIVALIAGVDAIIGMGGTASNVTGDIVGAAVVDRSEEK
>Node1098
MPFVLKMSVGFLLGIIVGLVFKDAEILKPFGTVLIHLLSLIAIPVIFLTVVQAVNKMSVTQLGRMGWKLILYYAATTAAAVFIGLGLAFLFNPGTNLAPQFADVLLQIIPDNLFQAFAGGDTLAIMFLAIIMGIAISWMEYGNLLDKVFAAFNEMFYILLRGVLAYAPIGVFAISAATFGQQGWETMQSLLKFVGVFYLGILLLWVVVYSGFLKLLSGKPVLHFFKQTKEAYSTAFFTSSSIASLPVAIQSAKKGAGISEKTANFALPLGAIFNSDGGALRMGVSIVFAANVTNLQLSVTDLLMIVLVGTLLSIGTSGVPAAGLVTLSAVLTMFGGLPLEAVAAIVALIAGVDAIIGMGGTASNVTGDIVGAAVVDRSEEK
>Node1099
MPFVLKMTIGFVLGIIAGLIFGQMEVFKPLGTLLINLLSLVAIPVIFLTVVLAVDQMSITQLGRMGWKLILYYAATTAAAVGIGVGLALLFKPGKHLTPHFSDVLLQMVPNNMFQAFSSGDVMAIIFLAVIIGMAISSMKNGELLDRFIVALNEMFYKLLKGVLLYAPIGVFAISATAFGSQGWETFKSLLTFTGVFYLGILLLWLFVYTGFLKLLSGNPVLNFFKSTKEAYTTAFFTSSSIASLPIAIKSAKKNAGISEKTANFALPLGAVFNSDGGALRMGVSIVFAANITNLQLSVSDFFVIVIIGTLLSIGTAGVPAAGLVTLSAVLTMFGGLPLEPVAAIVALIAGVDAIIGMGGTASNVVGDIVGAAVVDKSERK
>Node11
MSLAFQILIGLILGVLVGYFFPYGTALKPLGDAFIRLIKMIIVPLVFSTIVVGIAGMDIKKLGRIGAKTIIWFEIVTTIALIIGLIVANILQPGAGVHIDFVEMLLNIIPTNIVDAMAKGDMLQIIFFSVFFGLALAAIGKGKPVIDFFESVSEVMFKVTNYVMKFAPIGVFALMAYTVGKYGLGSLIPLAKLIGTLYLGLVIFVLVVFALVARFFCKINFWELLRNIKEPLLLAFSTASSEAVLPRLMEKLEKNFGCPKSIVSFVLPTGYSFNLDGSTLYQSLAVLFIAQAYGIHLSLGQQLTILLVLMLTSKGIAGVPGASLVVLAATLTSVGTLPVEPVAAGIALIAGVDRIMDMGRTAVNVIGNCVATVVVAKWENE
>Node110
MGLAIQILIGLILGIIVGAVFYVASYLQPFGDIFIRLIKMIVVPIVFSSLVVGVAGVDIKQVGKIGGKTILYFEIVTTVAIIIGLLVANLVHPGTGINHGFMDTFINIVPTNIFESLAKGDLLPVIFFSVMFGLGVAAIEKGKPVLSICQGVADAMFWVTNQIMKLAPLGVFGLIGVTVSKFGVASLIPLGKLVITVYGAMIFFVFVVLGFVAKFIAGTSIISLIKILKDEIILAYTTASSEAVLPKLMEKMEKNFGCPKAITSFVIPTGYSFNLDGSTLYQAIAALFIAQIYGIHLPLATQINLVLVLMLTSKGMAGVPGASFVVLLATVGSVGTIPVEAVAAGVAFIAGIDRIVDMARTTVNVIGNSLAVVVISKWEGK
>Node1100
MSFVLKMTIGFIAGIISGLVFGKMAVFQPLGTLLINLLSLVAIPVIFLTVVLAVDQMSIKQLGRMGWKLILYYAATTAAAVGIGVGLALLFQPGKHLAPNFSDVLLQMVPSNMFEAFSGGNVMGIIFLAVIIGLAISAMKNGELLDRVIVALKEMFSKLLTGVLLYAPIGVFAISATAFGSQGWETFKSLLTFTGVFYLGIILLWLFVYTAFLRLLSGNSVINFFKSTKEAYTTAFFTSSSIASLPIAIKAAQKGAGVSEKTANFALPLGAVFNSDGGALRMGVSIVFAANITNLQLSVSSFFVIVIVGTLLSIGTAGVPAAGLVTLAAVLTMFGGLPLEAVAAIVALIAGVDAIIGMGGTASNVVGDIVGAAVVDKSERK
>Node1101
MPFVVKITIGFILGTIVGIIFGNAEFLKPLGTLLLNLLSLVAIPVIFLTVVLAVNQMNVTQLGRMGGKLILYYAATTAAAVLIGLSLALWFNPGKNLTPHFSDVLLQIVPKNIFAAFTTGDLMAILFVAVIIGMAISSMKYGNLLDRFFTALNTMFYKILSGVLLYAPIGIFAISATAFGNQGWETFKSLLTFTGVFYLGILILWLFVYTGFLKLLSGTPVLNFFKQTKDAYTTAFFTSSSIASLPIAIKSAKKNAGISEKTANFALPLGAVFNSDGGALRMGVSIVFAANITNLNLSVSDFFVIIVIGTLLSIGTAGVPAAGLVTLSAVLTMFGGLPLEPVAAIVALIAGVDAIIGMGGTASNVMGDIVGAAVVDKSERK
>Node1102
MPFVVKITIGFIAGTLLGIFFNYTSFLKPFGTLLLNLLSLVAIPVIFLTVVLAVNQMNLVQLGKMGGKLILYYAATTAAAVLIGLSLALWLKPGKNLTPGFSEVLLQIVPKNIFAAFTTGDLMAILFVAVIIGMAISSMKMGDLLDRFFSALNTMFYKILAGVLLYAPIGIFAISATAFGQQGWETFLGLLSFVGVFYLGILILWLFVYSGFLKLLFGNPVLPFYRNTKDAYTTAFFTSSSIASLPIAIESAKKNAGVSENTANFALPLGAVFNSDGGALRMGISIVFAANITNLNLSVADFIVIIAIGTLLSIGTAGVPAAGLVTLSAVLTMFGGLPLEAVAAIVALIAGVDALIGMAGTASNVMGDIVGAAVVDKKEHR
>Node1103
MSFVLKMTIGFILGIIVGIIFGQAEILKPLGTLLIHLLSLIAIPVIFLTVVLAVNQMNVTQLGRMGGKLILYYMATTAAAVLIGLGLALWINPGENLTPSFSDVLLQIVPKNIFAAFSSGDLMAILFIAVIIGMAISTMKYGNLLDTFFTALNEMFYKILKGVLLYAPIGIFAISATAFGSQGWETFQSLLKFTGVFYLGIILLWLFVYTAFLKLLSGTPVIQFFKQTKEAYTTAFFTSSSIASLPIAIDSAKKNAGISEKTANFALPLGAVFNSDGGALRMGVSLVFAANITNLNLSPTDFFVIVLIGTLLSIGTAGVPAAGLVTLSAVLTMFGGLPLEPVAAIVALIAGVDALIGMGGTASNVIGDIVGAAVVDKSERK
>Node1104
MSFVIKMTIGFVLGIIVGIIFGQAEILEPLGTLLIHLLSLIAIPVIFLTVVLAVNKMNVTQLGRMGGKLILYYMATTAAAVLIGLGLALWINPGENLTPSFSDVLLQIVPKNIFAAFSSGDLMAILFIAVIIGIAISTMEYGNLLDTFFTALNEMFYKILQGVLLYAPIGIFAISATAFGSQGWETFQSLLKFTAVFYLGIVLLWLFVYTAFLKLLSGTPVIQFFKQTKEAYTTAFFTSSSIASLPIAIDSAKKNAGISETTANFALPLGAVFNSDGGALRMGVSLVFAANITNLNLSPTDFLVIVLIGTLLSIGTAGVPAAGLVTLSAVLTMFGGLPLEPVAAIVALIAGVDALIGMAGTASNVIGDIVGAAVVDKSERK
>Node1105
MSFVIKMTIGFVLGIIVGIIFGQAEILEPLGTLLIHLLSLIAIPVIFLTVVLAVNKMNVTQLGRMGGKLILYYMATTAAAVLIGLGLALWINPGENLTPSFSDVLLQIVPKNIFAAFTSGDLMAILFIAVIIGIAISTMEYGNLLNTFFTALNEMFYKILQGVLLYAPIGIFAISATAFGSQGWETFQSLLKFTAVFYLGIVLLWLFVYTAFLKLLSGTPVIQFFKQTKEAYTTAFFTSSSIASLPIAIDSAKKNAGISETTANFALPLGAVFNSDGGALRMGVSLVFAANITNLNLSPTDFLVIVLIGTLLSIGTAGVPAAGLVTLSAVLTMFGGLPLEPVAAIVALIAGVDALIGMAGTASNVIGDIVGAAVVDKSERK
>Node1106
MSFVIKMTIAFVLGIIVGIIFQQTTILEPLGTLLIHLLSLIAIPVIFLTVVLAVNKMNITQLGRMGGKLILYYMATTAAAVLIGLGLALWINPGENLTPSFSDVLLQIVPKNIFAAFTSGDLMAILFIAVIIGIAISTMEYGNLLNTFFTALNEMFYKILQGVLLYAPIGIFAISATAFGSQGWETFQSLLKFTAVFYAGIVLLWLFVYTAFLKLLSNTPVISFFKQTKEAYTTAFFTSSSIASLPIAIRSAKKNAGISETTANFALPLGAVFNSDGGALRMGVSLVFAANITNLNLSPTDFLVIVIIGTLLSIGTAGVPAAGLVTLSAVLSMFGGLPLEPVAAIVALIAGVDALIGMAGTASNVIGDIVGAAVVDKSERK
>Node1107
MSFVIKMTIAFVLGIIVGVIFQQTNILEPLGTLLIHLLSLIAIPVIFLTVVLAVNKMKITQLGRMGGKLILYYMATTAAAVLIGLALALWINPGTSLTPSFSDVLLQIVPKNIFAAFTSGDLMAILFIAVIMGIAISTMEYGNLLNTFFTALNEMFYKILQGVLLYAPIGIFAISATAFGSQGWETFQSLLKFTAVFYAGIVLLWLFVYTGFLKLLSNTPVISFFKQTKEAYTTAFFTSSSIASLPIAIRSAKKNAGISETTANFALPLGAVFNSDGGALRMGVSLVFAANITNLNLSPTDFLVIVIIGTLLSIGTAGVPAAGLVTLSAVLSMFGGLPLEPVAAIVALIAGVDALIGMAGTASNVIGDIVGAAVVDKSERK
>Node1108
MSLVIKMTIGFVLGIIVGLIFGQATFLEPLGTLLIHLLSLIAIPVIFLTVVLAVDSMNTKQLGRMGGKLLLYYMATTAAAVLIGLGLALWINPGENLTPSFSDVLLQIVPKNIFQAFTSGDLMAILFIAVIIGIAISVMEYGELLNTFFTALNEMFYKILQGVLLYAPIGIFAISATSFGSQGWDTLASLLKFVAVFYLGIALLMLFVYTAFLKLLSGYSVIQFFKQTKEAFLTAFFTSSSIATLPIAIDAAKKNAGVSETTANFSLPLGAVFNSDGGALRMGVSLVFAANITGLNLSPTDFLVIVLIGTLLSVGTAGVPAAGLVTLSAVLTMFGGLPLEPVAAIVALIAGVDALIGMAGTASNVMGDIIGAAVVDKSETK
>Node1109
MSFVIKMTIGFVLGILVGIIFGQAEILEPLGTLLIHLLSLIAIPVIFLTVVLAVNKMNVTQLGRMGGKLILYYMATTAAAVLIGLGLALWINPGENLTPSFSEVLLQIVPKNIFAAFSSGDLMAILFIAVIIGIAISSMEYGNLLDTFFTALNEMFYKILTGVLLYAPIGVFAISATAFGSQGWSTFQSLLKFTAVFYLGIVLLWVFVYTAFLKLLSGTPVVHFFKQTKEAYTTAFFTSSSIASLPIAIDSAKKNAGISETTANFALPLGAVFNSDGGALRMGASLVFAANITNLNLSPTDFLVIVLIGTLLSIGTAGVPAAGLVTLSAVLTMFGGLPLEPVAAIVALIAGVDVLIGMAGTASNVIGDIIGSAVVDKSERK
>Node111
MGLAIQILIGLILGIIIGAVFYVASYLQPFGDIFIRLIKMIVVPIVFSSLVVGVAGVDIKQVGKIGGKTILYFEIVTTVAIIIGLLVANLVHPGTGINHGFMDTFINIVPTNIFESLAKGDLLAVIFFSVMFGLGVAAIEKGKPVLAICQGVADAMFWVTNQIMKLAPLGVFGLIGVTVSKFGVASLIPLGKLVITVYGAMIFFVFVVLGFVGKFIAGTSIISLIKILKDEIILAYTTASSEAVLPKLMEKMEKNFGCPKAITSFVIPTGYSFNLDGSTLYQAIAALFIAQIYGIHLPLATQINLVFVLMITSKGMAGVPGASFVVLLATVGSVGTIPVEAVAAGVAFIAGIDRIVDMARTTVNVIGNSLAVVVISKWEGK
>Node1110
MSFVLKMSIGFILGIIVGIIFGQAEVLKPLGTLLIHLLSLIAIPVIFLTVVLAVNQMNVKQLGRIGGKLILYYAATTAAAVLIGLGLALFFNPGANLTPHISDVLLQIVPENIFQAFTSGDLMSILFLAVIIGMAISTMKYGELLDTFFSALNEMFFKILKGVLLYAPIGIFAISASAFGSQGWETLQSLLKLTGVFYLGIILLWVFVYTGFLKLLSGTPVFQFFKNTKEAYTTAFFTSSSIASLPVAIDAAKKNAGISERTANFALPLGAVFNSDGGALRMGISIVFAANITNLNLSPTDFFVIVLIGTLLSIGTAGVPAAGLVTLSAVLTMFGGLPLEPVAAIVALIAGVDALIGMGGTASNVMGDIVGAAVVDRSEKK
>Node1111
MSFVLKMTIGFLLGIIVGLLFGQAEVLKPLGTLLIHLLSLIAIPVIFLTVVLAVNQMNITQLGRMGGKLILYYAATTAAAVLIGVGLALWFNPGENLTPHFSDILLQIVPENLFAAFSSGDLMAILFVAVIIGMAISTMKYGELLDRFFTALNEMFYKILKGILLYAPIGIFAISASTFGSQGWNTLQSLLKFTGVFYLGIIILWVVVYTGFLKLLSGHPVRQFFKDTKEAYTTAFFTSSSIASLPVAIDSAKKNAGISERTANFSLPLGAVFNSDGGALRMGVSIVFAANITNLNLSVTDFFVIVLIGTLLSIGTAGVPAAGLVTLSAVLSMFGGLPLEPVAAIVALIAGVDALIGMGGTASNVMGDIVGAAVIDKQEKK
>Node1112
MSLVLKMSIGFLLGIIVALLFGQAEILKPLGTLLIHLLSLIAIPVIFLTVVLAVNKMNISQLGRMGGKLILYYAATTAAAVLIGVALALWFNPGENLIPHFSDILLQIVPENLFAAFSSGDLMAILFVAVIIGMAISTMIYGELLDRFFTALNEMFYKILKGILLYAPIGVFAISASTFGSQGWNTLQSLLVFTGVFYLGIIILWVVVYTGFLKLLSGHPVRQFFKDTKEAYTTAFFTSSSIASLPIAIDSAKKNAGISERTANFSLPLGAIFNSDGGALRMGVSIVFAANITGLNLSITDFFVIVLIGTLLSIGTAGVPAAGLVTLSAVLSMFGGLPLEPVAAIVALIAGVDAIIGMGGTASNVMGDIVGAAVIDKQEKN
>Node1113
MSFVLKMFIGFLCGTLLAVLIGQAEVLKPLGDLLINLLSLIAIPVIFLTVVLAVNQMNVTQLGRMGGKLILYYAATTAAAVFIGLGLAFWINPGENLTPSFSDVLLNIIPENIVAPFVNGDLMSILFLAVIIGIAISTMKYGELLDRFFQALNEMFYKLLNGILLYAPIGIFAISASSFGGQGWETLQSLLSFTGVFYAGIILLWLLVYTPFLKLLSGHPVRPFFRSTKDAYTTAFFTSSSIATLPVAIDTAKKNAGISERVANFTLPLGAVFNSDGGALRMGVSIVFAANITNLSLSVTDFFTIVLIGTLLSIGTAGVPAAGLVTLSAVLTMFNGLPLEPVAAIVALIAGVDVLIGMAGTASNVFGDIVGAAVVDKSEEK
>Node1114
MSFILKMTIGFLLGIAVGIIFGQAEVLKPLGTLLIKLLNLIAIPVIFLTVVLAVNQMNPKQLGRMGGKLILYYATTTAAAVLIGLGLALWINPGESLTPSFSDVLLNIVPDNLFTAFSSGDLMAILFLAVIIGFSISQMRYGETLHRFFQAANEMFFLILKGILLYAPIGIFAISASSFGSQGWDTFQSLLKFTGVFYLGIVLLWIFVYTGFLKLLSKISVRQFFKKTKEAYTTAFFTSSSIASLPVAIESAKKNAGISERTANFSLPLGAVFNSDGGALRMGVSIVFAANVTGLDLSVTDFFTIVLVGTLLSIGTAGIPAAGLVTLSAVLTMFNGLPLEPVAAIVALIAGVDVLIGMAGTASNVMGDIVGAAVVDKSEKK
>Node1115
MSFILKMTIGFLLGIAVGIIFGQAEVLKPLGTILINLLNLIAIPVIFLTVVLAINQMNPKHLGRLGGKLLVYYGLTTAAAVLIGVGLALWINPGSGLTPGFSDVLLNIVPDNLFQAFSSGELMGILFLAVIIGLSMAKMKYGETLHRFFSAANELFFLLLKGILLYAPIGIFAISASSFGSQGWQTFQSLLAFTGVFYLGVILLWLFVYTAFLKLYAKVSIRQFFKKTKEAYFTAFFTSSSIASLPVAIESAKKNAGISERTANFSLPIGAVFNSDGGALRMGVSIVFAANITGLDLSVMDFLTIVLVGTLLSIGTAGIPAAGLVTLAAVLTMFNGLPLEPVAAIVALIAGVDVLIGMAGTASNVLGDIVGSAVVDKNEKN
>Node1116
MSFLLKMTIGFLLGIAAGIIFGQMEVVKPLGTILINLLNLIAVPVIFLTVVLAINQMNPKHLGRLGGKLLVYYGLTTAAAVLIGVGLALWINPGAGLTPGFSDVLLNIVPDNLFQAFSSGELMGILFLAVIIGLTMAKMEYGERLHRFFSAANELFFLLLKGILLYAPIGIFAIGASSFGSQGWQTFQSLLAFTGVFYLGVLLLWLFVYTSFLKLYAKVSIRQFFSKTKDAYFTAFFTSSSIASLPVAIESAKKNAGISERTANFSLPIGAVFNSDGGALRMGVSIVFAANVTGLDLSVMDFITIVVVGTLLSIGTAGIPAAGLVTLAAVLTMFNGLPLEPVAAIVALIAGVDVLIGMAGTASNVLGDIVGSAVVDKKEKN
>Node1117
MSFLLKMTIGFLLGIAAGILFGQMEVVKPLGTILINLLNLIAVPVIFLTVVLAINQMNPKHLGRLGGKLLVYYGLTTAAAVLIGVALALWINPGAGLTPGFSDVLLNIVPDNLFQAFSSGELMGILFLAVIIGLTMAKMESGERLHRLFSAANDLFFLLLQGILLYAPIGIFAIGASSFGSQGWQTFQSLLAFTGVFYLGVLLLWLLVYTSFLKLYAKVSIRHFFAKTKDAYFTAFFTSSSIASLPVAIESAKKNAGISERTVNFSLPIGAVFNSDGGALRMGVSIVFAANVTGLDLSVMDFITIVVIGTLLSIGTAGIPAAGLVTLAAVLTMFNGLPLEPVAAIVALIAGVDVLIGMAGTASNVLGDIVGSAVVDKKEKN
>Node1118
MSFLLKMTIGFLLGIGAGILFGQMEVVKPLGTILINLLNLIAVPVIFLTVVLAINQMNPKHLGRLGGKLLVYYGLTTAAAVLIGVALALWINPGAGLTPGFSDVLLNIVPDNLFQAFSSGELMGILFLAVIIGLTMAKMKSGERLHRLFSAANDLFFLLLQGILLYAPIGIFAIGASSFGSQGWQTFQSLLAFTGVFYLGVLLLWLLVYTSFLKLYAKVNIRHFFAKTKDAYFTAFFTSSSIASLPVAIESAKKNAGISERTVNFSLPIGAVFNSDGGALRMGVSIVFAANVTGLDLSVMDFITIVVIGTLLSIGTAGIPAAGLVTLAAVLTMFNGLPLEPVAAIVALIAGVDVLIGMAGTASNVLGDIVGSAVVDKKETD
>Node1119
MSFLLKMTIGFLLGIAAGVLFGQMEIVKPLGTILINLLNLIAVPVIFLTVVLAINQMNPKHLGRLGGKLLIYYGLTTAAAVLIGVALALWINPGAGLTPGFSDVLLNIVPDNLFQAFSSGQLMGILFLAVIIGLTMAKMESGERLHRLFSAANDLFFLLLQGILLYAPIGIFAIGASSFGNQGWQTFQSLLAFTGVFYLGVLLLWALIYTSFLKLYAKLSIKHFFAKTKDAYFTAFFTSSSIASLPVAIESAKKNAGISERTVNFSLPIGAVFNSDGGALRMGVSIVFAANVTGLDLSVMDFITIVVIGTLLSIGTAGIPAAGLVTLAAVLTMFNGLPLEPVAAIVALIAGVDVLIGMAGTASNVLGDIVGSAVVDRKEKN
>Node112
MGLAIQILIGLILGIIVGAVFYVASYLQPFGDIFIRLIKMIVVPIVFSSLVVGVAGVDIKQVGKIGGKTILYFEIVTTVAIIIGLLVANLVHPGTGIKHSFMDTFINIVPTNIFDSLAKGDLLPVIFFSVMFGLGVAAIEKGKPVLSICQGVADAMFWVTNQIMKLAPLGVFGLIGVTVSKFGVASLIPLGKLVITVYVAMIFFVFVVLGFVAKFIAGTSIISLIKILKDEIILAYTTASSEAVLPKLMEKMEKNFGCPKAITSFVIPTGYSFNLDGSTLYQAIAALFIAQIYGIHLPLATQINLVLVLMLTSKGMAGVPGASFVVLLATVGSVGTIPVEAVAAGVAFIAGIDRIVDMARTTVNVIGNSLAVVVISKWEGK
>Node1120
MSFILKMTLGFLLGIAAGVLFGSIEIIKPLGTILINLLNLVAIPVIFLTVVLAINQMNPKHLGRLGGKLLVYYGLTTAAAVLIGVTIALWINPGAGLTPGFSDVLLNIVPNNLFETFSSGQLMGILFLAVIIGLTMGKMESGERLHRLFSAANDLFFLLLQGILLYAPIGIFAISATSFGNQGWQTFQSLLAFTGVFYLGVLLLWALIYTSFLKLYAKLSIKHFFSQTKDAYLTAFFTSSSIASLPIAIDSAKKNAGISERVVNFSLPIGAVFNSDGGALRMGVSIVFAANVTGLNFSVMDYVTIVAIGTLLSIGTAGIPAAGLVTLSAVLTMFNGLPLEPVAAIVALIAGVDVLIGMAGTASNVLGDIIGAAVIDRDEKK
>Node1121
MSFLLKMTIGFLLGIAAGVVFGQMEIVKPLGTILINLLNLIAVPVIFLTVVLAINQMDPKHLGRLGGKLLIYYGLTTAAAVLIGVALALWINPGAGLTPGFSDVLLNIVPDNLFQAFSSGQLMGILFLAVIIGLTMAKMESGERLHRLFSAANDLFFLLLQGILLYAPIGIFAIGASSFGNQGWQTFQSLLAFTGVFYLGVLLLWALIYTSFLKLYAKLSIKDFFAKTKDAYFTAFFTSSSIASLPVAMESAKKNAGISERTTQFSLPIGAVFNSDGGALRMGVSIVFAANVTGLDLSVMDFITIVVIGTLLSIGTAGIPAAGLVTLAAVLTMFNGLPLEPVAAIVALIAGVDVLIGMAGTASNVLGDIVGSAVVDRKENN
>Node1122
MSFILKMTVGFILGIIVGVIFGQAEVLKPLGTLLIKLLNLIAIPVVFLTVVLAVNQMNPKQLGRTGGKLILYYGTTTAAAVLIGLGLALWINPGESLTPSFSDVLLNIVPDNLFTAFSSGNLMAILFLAIIIGFSISGMRYGETLHRFFEAANELFFRILKGILLYAPIGIFAIAATSFGSQGWDTFQSLLKFTAVFYLGIVLLWVFVYSGFLKLLFKIPVRKFFKNTKEAYTTAFFTSSSIATLPVAMEGAKKNAGISERIVNFSLPLGAVFNSDGGALRMGASIVFAANVTGVDFSVTDFLTIVLVGTLLSIGTAGIPAAGLVTLSAVLTMFNGLPLEPVAAIVALIAGVDAIIGMAGTASNVIGDVVGAAVVDQSEKK
>Node1123
MSFILKMTIGFVLGIVVGVIFGDAEVLKPLGTLLIKLLNLIATPVVFLTVVLAVNQMNPKQLGRTGGKLILYYGTTTAAAVLIGLGLALWINPGESLTPSFSDVILNIVPDNLFTAFSSGNLMAILFLAIIIGFTISGMRYGNTLHRFFEAANELFFRILKGILLYAPIGIFAIAATSFGTQGWDTFKSLLKFTAVFYLGIVILWVFVYSGFLKLLFKIPVRKFFANTKEAYTTAFFTSSSIATLPVAMEGAKKNAGISERIVNFSLPLGAVFNSDGGALRMGASIVFAANVTGVDFSVMDFITIVLVGTLLSIGTAGIPAAGLVTLSAVLTMFNGLPLEPVAAIVALIAGVDAIIGMAGTASNVVGDVVGAAVVDQSEKK
>Node1124
MSFILKMTIGFVLGIIVGVIFGDAEVLKPLGTLLIKLLNLIATPVVFLTVVLAVNQMNPKQLGRTGGKLILYYGTTTAAAVLIGLGLALWINPGESLTPSFSDVILNIVPDNLFTAFSSGNLMAILFLAIIIGFTISGMRYGNTLHNFFEAANELFFRILKGILLYAPIGIFAIAASSFGTQGWDTFKSLLKFTAVFYLGIVILWVFVYSGILKLLFKIPVRKFFANTKEAYTTAFFTSSSIATLPVAMEGAKKNAGISERIVNFSLPLGAVFNSDGGALRMGASIVFAANVTGANFSVMDFITIVLVGTLLSIGTAGIPAAGLVTLSAVLTMFNGLPLEPVAAIVALIAGVDAIIGMAGTASNVVGDVVGAAVVDQSEKK
>Node1125
MSFILKMTIGFVLGILVGVIFGDAEVLKPLGTLLIKLLSLIATPVVFLTVVLAVNQMNPKQLGRTGGKLILYYGTTTAAAVLIGLGLALWINPGESLTPSFSDVILNIVPDNLFTAFSSGNLMAILFLAIIIGFTISGMRYGNQLQNFFEAANELFFRILKGILLYAPIGIFAIAASSFGTQGWDTFTSLLKFTAVFYLGIVILWIFVYSGILKLLFKIPVRKFFANTKDAYTTAFFTSSSIATLPVAMESAKKNAGISEKIVNFSLPLGAVFNSDGGALRMGASIVFAANVTGANFSLMDFITIVLVGTLLSIGTAGIPAAGLVTLSAVLTMFDGLPLEPVAAIVALIAGVDALIGMAGTASNVVGDVVGAAVVDQSEKK
>Node1126
MSFILKMTIGFVLGILVGVIIGSAEVLKPLGTILINLLSMIATPVVFLTVVLAVNKMNPKELGRTGGKLILYYGTTTAAAVLIGLGLALWINPGESLNPSFSDVLLNIVPSNLFTAFSSGNLMAILFLAIIVGFTISNMKYGNYLQNFFEAANALFFKILNGILLYAPIGIFAIAASTFGTQGWDTFTSLLKFTAVFYLGIIILWVFVYTGILRLIFKIPVRHFYANTKDAFTTAFFTSSSIATLPVAMESAKKNAGISEKIVHFSLPLGAVFNSDGGALRMGASIVFAANVTGANFSLMDLITIVLVGTLLSIGTAGIPAAGLVTLAAVLTLFDGLPLEPVAAIVALIAGVDALIGMGGTASNVVGDIIGAAVVDKSEKK
>Node1127
MSFILKMTIGFVLGILVGVIFGDAEVFKPLGTLLIKLLSLIATPVVFLTVVLAVNQMNPAQLGRTGGKLILYYGTTTAAAVLIGLGLALWINPGESLTPSFSDVILNIVPDNLFTAFSSGNLMAILFLAIIIGFTISGMRYGNQLQTFFEAANELFFRILKGILLYAPIGIFAIGASSFGTQGWDTLTSLLKFTAVFYLGIVILWIFVYSGILKLLFKIPVRKFFANTKDAYTTAFFTSSSIATLPVAMESAKKNAGISEKMVNFSLPLGAVFNSDGGALRMGASIVFAANVTGANFSLMDFITIVLVGTLLSIGTAGIPAAGLVTLSAVLTMFDGLPLEPVAAIVALIAGVDALIGMAGTASNVVGDVVGAAVVDQSEKK
>Node1128
MSFILKMTVGFVLGILAGVIFGDAEVFKPLGTLLIKLLSLIATPVVFLTVVLAVNQMNPAQLGRTGGKLILYYGATTAAAVLIGLGLALWINPGSSLTPSISDVIFNIVPDNFFSAFTSGNLMAILFLAIIIGFTISGMRYGTQLQTFFEAANELFFRILKGILLYAPIGIFAIGASTFGTQGWDTLTSLLEFTAVFYLGIIILWIFVYSGTLKLLFKIPVRKFFANTKDAYTTAFFTSSSIASLPVAIESAKKNAGISEKMVNFSLPLGAVFNSDGGALRMGASIVFAANVTGANFSLMDFITIVLVGTLLSIGTAGIPAAGLVTLSVVLTMFDGLPLEPVAAIVALIAGVDALIGMAGTASNVVGDVVGAAVVDQSEKK
>Node1129
MSFILKMTIGFVLGIVVGVMFGGAEVLKPLGTLLIKLLNLIATPVVFLTVVLAVNQMNPKQLGRTGGKLILYYGTTTAAAVLIGLGLALWINPGESLSPSFSNIILSIVPDNIVTAFSSGNLMAILFLAIIIGFTISGMRYGNTLHHFFDAANELFFRILKGILLYAPIGIFAIAASSFGTQGWDTFKSLFKFTAVFYLGIVILWVVVYSGILKLLFKISVRKFFANTKEAYTTAFFTSSSIATLPVAIEGAKKNAGISERIVNFSLPLGAVFNSDGGALRMGASIVFAANVSGANFSVMDFITIILVGTLLSIGTAGIPAAGLVTLSAVLTMFNGLPLEPVAAIVALIAGVDAIIGMAGTASNVIGDVVGAAVVDQSEKK
>Node113
MGLAIQIILGLILGIIVGAVFYVVSYLQPFGDIFIRLIKMIVVPIVFSSLVVGVAGVDIKKVGKIGGKTILYFEVVTTFAIIIGLLVANLVHPGNGVNHGFMDTFINIVPTNIFESLAKGDLLPIIFFSVMFGLGVAAIEKGKPVLNICQGVADAMFWVTNQIMKVAPLGVFGLIGVTVSKFGLASLIPLGKLVITVYGAMIFFVFVVLGFVAKFIAGTSIFSLIKILKDEIILAYTTASSEAVLPKLMEKMEKNFGCPKAITSFVIPTGYSFNLDGSTLYQAIAALFIAQIYGIHLPLSTQINLVLVLMLTSKGMAGVPGASFVVLLATVGSVGTIPVEAVAAGVAFIAGIDRIVDMARTTVNVIGNSLAVVVISKWEKQ
>Node1130
MSFMLKMSVGFLLGIVVGLIFGSAEVLSPLGDLLLRLLNLIVIPLIVFTLIAAVDQLNPKKLGRIGGKVFIYYMITTAVAIVFGIVLALLVNPGVGLRPSIVDTLLGIVPNNLFSSLVNADILAIIFVSVIVGLSISSMKMGEFLNDLTASLSEVTFRILNGILQYAPIGIFAIAASAIGSQGLQTLISLGKLTAVIYAGIALQFILVYILIMKLLFGVQIRKFFRNVKEAIATAFMTSSSLGTLPVTMKSAKKNAGISDEVASFSLPLGATVNMDGAAIRLGASVVFAADIVGLDLGFSAILGIIVTGTLASVGTAGVPGAGLIALSIVLTQAGDLPIEPVAAVVALVAGVDAILGMGATACNVTGDLVGAAIVDKSERK
>Node1131
MSFMLKMSVGFLLGIVVGLIFGSAGVLSPLGDLLLRLLNLIVIPLIVFTLIAAVDQLNPAKLGRIGGKVFVFYFITTGVAIVFGILLALLIRPGVGLRPSIVDTLLGIVPNNLFSSLVNADILALIFVSVVVGLSISSMKMGHFLNDLTASLSEVTFRVLNGILQYAPIGIFAIAASAIGSQGLQTLISLGKLTAVIYGGIALQFVLVYFVIMKLLFGVQIREFFRNVKDAIGTAFMTSSSLGTLPVTMKAAKRNAGISDEVASFSLPLGATVNMDGAAIRLGASVVFAADIVGLDLGFSAILGIIVTGTLASVGTAGVPGAGLIALSIVLTQAGDLPIEPVAAVVALVAGIDAILGMGATATNVTGDLVGAAIVDKSEKK
>Node1132
MSFMLKMSVGFLLGIVVGLIFGSAEVLSPLGDLLLRLLNLIVIPLIVFTLIAAVDQLNPKKLGRIGGKVFIYYMITTAVAIVFGIVIALLVNPGAGLRPSIVDTLLGIVPNNLFSSLVNNDILAIIFVSVIAGLSISSMMMGEFLNDVTASLSEVTFRILNGILQYAPIGIFAIAASAIGSQGLQTLVSLGKLTAVIYAGIALQFIFVYILIMKLLFGVQIRKFFSNTKEAIATAFMTSSSLGTLPVTMKSASKNAGISDEVASFSLPLGATVNMDGAAIRLGASVVFAADIVGLDLGFSAILGIIVTGTLASVGTAGVPGAGLIALSIVLTQAGDLPIEPVAAVVALVAGVDAILGMGATACNVTGDLVGAAIVDRSERK
>Node1133
MSFILKITVGFILGIIVGLIFGSAQVLSPFGDLFLRLLKMIVVPLILFTLIAAVNNTNPKQLGRIGGKIFVYYLLTTAIAVLIGIMIASLFNPGVGLAPSFIDTLLNIVPTNIFESLANGDILSIVFVALIVGFAISSMRWGNTLLKLTEAGSEVTFRILNGILQYAPIGVFAIAASTIGNQGFDTLYSLAKYVGASYVGVAIQFIIVYMLLLLLLFKVPVMKFFKNVREAIMTAFVTSSSLGTLPVTIKSAKKNAGISESVSNFTLPIGATVNMDGSAIHFGVGAIFAANIVGYDLSFGAILGIVLTGTLASIGTAGVPGAGLIGLSIVLTQAGDLPIEPVAAIVALTAGVNVITDMVFTTCNVTGDLVGAAVVDKSEKK
>Node1134
MSFILKITVGFILGIIIGLIFGSAQVLSPFGDLFLNLLKMIVVPLILFTLIVSVNNTNPKELGRIGGKIFPYYLLTTAIAVLIGIVIAKLINPGIGLAPSLIDVLLNIVPTNIFESLANGDILSIVFVALIVGFAISFMRWGNLLLKLTEAGSEVTFRILNGILQYAPIGVLGITASTIGNQGFDTLYSLAKYVGASYLGVAIQMFIVFPLLLLLLFKVPVIKFFKNVREAIMTAFVTCSSLGTLPVTIKSAKKNAGISERVANFTLPIGATVNMNGSAIHFGVGVVFAANIVGYDLSIGAIIGIILTGTLAAIGTAGVPGAGLIGLSIVFTQAGDLPIEPVAAIVGLTAGVNVITDMVFTTCNVTGDIVGAAVVDKSEKK
>Node1135
MSFILKITVGFILGIIIGLIFGSAQVLSPFGDLFLNLLKMIVVPLILFTLIVSVNNSNPKELGRIGGKIFPYYLLTTAIAVFLGIAIAKLINPGLGLAPSLIDVLLNIVPTNIFESLANGDILSIVFVALIVGFAISFMRWGNLLLKFTEAGSEVTFRILNGILQYAPIGVLGITASTIGNQGFDTLQSLAKYVGASYLGVAIQMFIVFPLILLLLFKVPVIKFFKNVREAIMTAFVTCSSLGTLPVTIKSAKKNAGISDRVANFTLPIGATVNMNGSAIHFGVGVVFAADIVGYDLSIGAIIGIILTGTLAAVGTAGVPGAGLIGMSIVFTQAGDLPIEPVAAIVGLTAGVNVITDMVFTTCNVTGDIVGAAVVDKSEKK
>Node1136
MSFILKITVGFLLGIIIGLIFGSAQVLSPFGDLFLNLLKMIVVPLILFTLIVSVNNSNPKELGRIGGKIFPYYLLTTAIAVFLGIAIAKLINPGLGLAPSLIDVLLQIVPTNIFESLANGDILSIVFVALIVGFAISFMRWGNLLLKFTEAGSEVTFRILNGILQYAPIGVLGITASTIGNQGFDTLQSLAKYVGASYLGVAIQMFIVFPLILLLLFKVPVIKFFKNTREAIMTAFVTCSSLGTLPVTIKSAQKNAGISDRVANFTLPIGATVNMNGSAIHFGVGVVFAADIVGYDLSIGAIIGIILTGTLAAVGTAGVPGAGLIGMSIVFTQAGDLPIEPVAAIVGLTAGVNVITDMVFTTCNVTGDIVGAAVVDKSEKK
>Node1137
MSFILKITVGFLLGIIIGLIFGSAQVLSPFGDLFLRLLKMIVVPLILFTLIVSVNNSNPKELGRIGGKIFPYYLLSTAIAVFLGIAIAKLINPGLGLAPSLIDVLLQIVPTNIFESMANGDILSIVFVALIVGFAISFMRWGNLLLKFTEAGSEVTFRILNGILQYAPIGVLGITASSIGNQGMDTLQSLAKYVGASYLGVAIQMFIVFPLILLLLFKVPVIKFFTNTREAIMTAFVTCSSLGTLPVTIKSALKNAGISDRVANFTLPIGATVNMNGSAIHFGVGVVFAAEIVGYDLSIGAIIGIILTGTLAAVGTAGVPGAGLIGMSIVFTQAGDLPIEPVAAIVGLTAGVNVITDMVFTMCNVTGDIVGAAVVDKSEKK
>Node1138
MSFILKITVGFLLGIIIGIIFGSAQVLSPFGDLFLRLLKMIVVPLIFLTLIVSVNNSSPKELGRIGGKIFPYYLISTAIAVGLGLVIAKLINPGLGLAPSIIDILLQIVPTNIIDSMAKGDILSIVFVALIIGFAISFIEWGNLLLKFTEAGSEVTFRILNGILQYAPIGVLGITATSIGNQGMDTLQSLAKYVGASYLGVAIQMLIVFPLILLLLFKVPVIKFFLNTREAIMTAFVTCSSLGTLPVTIKSALKNAGISDRVANFTLPIGATVNMNGSAIHFGVGVVFAAEIVGYDLSIGAIIGIILTGTLAAVGTAGVPGAGLIGMSIVFTQAGDLPIEPVAAIVGLTAGVNVITDMVFTMCNVTGDIVGAAIVDKSEQK
>Node1139
MSFILKISVGFLLGIIIGLIFGSAQVLSPFGDIFLNLLKMIVVPLILFTIIVSVNNSNPKELGRIGGKIFPYYIITTAIAVFLGIAIAKLINPGLGLAPSLIDVLLQIIPTNIFESLANGDILSIVFIAVIVGFAISFMRWGNLLLKFMEAGSEVTFRILNGILQYAPIGVLGITASTIGNQGFDTLQALAKYVGASYLGVGIQMFIIFPLILLLLFKVPVIKFFKNTREAIMTAFVTSSSLGTLPVTIKSAQKNAGISDRVANFTLPVGATVNMNGSAIHFGVGVVFAADIVGYDLSIGAIVGIILTGTLAAVGTAGVPGAGLIGMSIVFTQAGDLPIEPVAAIVGLTAGVNVITDMVFTTCNVTGDIVGAAVVDKSEKK
>Node114
MGLAMQILIGLILGIIVGAVFYVSTYLQPIGDIFIRLIKMIVVPIVFSSLVVGIAGVDIKKVGKLGGKTILYFEVVTTIAIVLGLLVANIFHPGTGIHHGFADTFVNIVPTNIFESLAKGDMLPIIFFSVMFGLGVAAIEKGKPVLRFCQGVADAMFWVTNQIMKVAPFGVFALIGVTVSKFGVASLIPLGKLVITVYGAMIFFVLVVLGLVAKFMVGTNIFSIIKILKDELILAYSTASSETVLPKIMEKMEKNFGCPKAIASFVIPTGYSFNLDGSTLYQAIAALFIAQMYGIHLPIATQINLVIVLMITSKGIAGVPGVSFVVLLATLGSVGTIPLEAVAAGLAFIAGIDRILDMARTAVNVVGNSLAAVVISKWEGQ
>Node1140
MSFILKISVGFLLGICIGLIFGSAQVLKPLGDIFLKLLKMAVVPLILLTIIVSINNSNPKELGRIGGKIFPYYIITTALAVFLGIGIAKLINPGVGLAPSLIDVLLQIIPTNIFESLANGDILSIVFLAVIVGFAISFMRWGNLLLKFMEAGSEVTFRILNGILQYAPIGVLGITATTIGTQGFDTLQALAKYVGASYLGVGIQMFIIFPIILLLLFKVPVIKFFKNTREAIITAFVTSSSLATLPVTIKSAQKNAGISDRVANFTLPVGATVNMNGSAIHFGVGVVFAADIIGYDLSIGAIVGIILTGTLAAIGTAGVPGAGLIGMSIVFTQAGDLPIEPVAAIVGLTAGVNVITDMVFTTCNVTGDIVGAAVVDKSEKK
>Node1141
MSFILKISVGFLLGIIVGLIFGSAQILSPFGDVFLNLLKMIVVPLILFTIIVSVNNANPKELGRIGGKIFPYYIITTAIAVFLGIAIAKLINPGLGLAPSLLDVLLQIIPTNIFESLTNGDILSIVFIAVITGFAISFMRWGNLLLKFMEAGSEVTFRILNGILQYAPIGVLGITASTIGSQGFDTLQALAKYVGASYLGVGIQMFIIFTLILLLLFKIPVIKFFMNTREAIMTAFVTSSSLGTLPITIKSAQKNAGISDRVANFTLPVGATVNMNGSAIHFGVGVVFAADIVGYDLSIGAIVGIILTGTLAAVGTAGVPGAGLIGMSIVFTQAGDLPIEPVAAIVGLTAGVNVITDMIFTTCNVTGDLVGAAVVDKSEKK
>Node1142
MSFILKITTGFILGVIVGLIFGSAGVLAPFGTLFLNLLKMIVVPLILLTLIVSVNNSNPKELGRIGGKIFPYYLLTTAIAVLLGIWIAKLIKPGIGLAPSAIEVLLNIVPTNIFQSLANGDILSIVFLALIVGFSISFMRKGDLLLNFSEAGSEVTFRILNGILQYAPIGVLGITANSIGNQGFDTLQSLGKYVLASYLGVAVQMFIVFPLILLLLFKVPVLRFFKNVREALLTAFVTCSSLGTLPVTLKAAKKNAGISDRVANFTLPVGATVNMNGSAIHFGVGVIFAADIVGYDLSIGTIIGIILTGTLAAVGTAGVPGAGLIGMSIVFTQAGDLPIEPVAAIVGLTAGVNVITDMVFTTCNVTGDIVGAAVVDKSEKK
>Node1143
MSFILKITTGFILGVIVGLIFGSAGVLAPFGTLFLNLLKMIVVPLILLTLIVSVNNSNPKELGRIGGKIFPYYLLTTAIALLLGIWIAKLIKPGIGLAPSAIEVLLNIVPSNIFQSLANGDILSVVFLALIVGFSISFMDKGELLLNFSEAGSEVTFRILNGILQYAPIGVLGITANSIGNQGFDTLQSLGKYVLASYVGVGVQMFIVFPLILLLLFKVPVLRFFKNVREALLTAFVTCSSLGTLPVTLKAAKKNAGISDRVANFTLPVGATVNMNGSAIHFGVGVIFAADIVGYDLSLGTIIGIILTGTLAAVGTAGVPGAGLIGMSIVFTQAGDLPIEPVAAIVGLTAGVNVITDMVFTTCNVTGDIVGAAVVDKSEKK
>Node1144
MSFILKITVGFILGVIVGLIFGSAQVLSPFGDLFLRLLQMIVVPLILFTLIAAVNSTNPKQLGRVGGKIFIYYLLTTAIAMLIGIMIGSLFNPGVGLAPSFIDTLLAIVPTNIFESLANGDILSIVFVALIVGFVISSMRWGNTLLKLTEAGSEVTFRILNGILQYAPIGVFAIAASKIGNQGFDVLYSLARYVGASYVGVAIQFVLVYMLLLLLLFKVPIMKFFKNVREAIITAFVTSSSLGTLPVTIKSAEKNAGIKESVSKFTLPIGATVNMDGSAIHYGVGAIFAANVVGYDLSFGAILGIVLAGTLASIGTAGVPGAGLIGLSIVLTQVGDLPIEPVAAIVALTAGVNVITDMIFTTCNVTGDLVGAAVVDKSEKK
>Node1145
MSFILKITTGFILGAILGLIIGQAQVLSPFGDIFLRLLQMIVVPLILFTLIAAVNSTNPKQLGRVGGKIFIYYLLTTAIAMLIGIMIGSLFNPGVGLAPSFIDTLLAIIPTNFFDSLANGDILSIVFVALIVGFVISSMRWGNTLLKLMDAGSEVTFRILNGILQYAPIGVFAIAASKIGNQGFDVLYSLARYVGASYVGVAIQFVLVYMLLLFLLFKVPIMKFFKNIREAIITAFVTSSSLGTLPVTIKSADKNAGIKESVSKFTLPIGATVNMDGSAIHYGVGAIFAANVVGYDLSFGAILGIVLAGTLASIGTAGVPGAGLIGLSIVLTQVGDLPIEPVAAIVALTAGVNVLTDMIFTTCNVTGDLVGAAVVSKSEKK
>Node1146
MSFILKITVGFLLGIIVGLAFGSAQFLSPFGDLFLRLLQMIIVPLILFTLISAVNSSNPKQFGRVGVKIFIYYMLTTAIAMLVGIIVGGWFNPGVGLAPSFIDTLLAIVPTNIFQSLVNGDILSIVFVALIAGFVIVSMRWGNTLYNLTQAGSEVTFRILNGILQYAPIGIFAIAASKIGEQGFDVLYSLARYVGASYVGVAIQFVFVYLLLLLLLFKVQIKRFFKGVWDALITAFATSSSLATLPVAIKAAEKNAGIRESVSKFTLPLGAAVNSDGSAIHYGVGAIFAANVVGLDLSFAAILAIVLAGTIASIGTAGVPGAGLIGLSIVLTEVGDLPIEPVAAIVALTAGVNVITDMIFTTCNVTGDLVGAAVVDKSEEK
>Node1147
MPLIWKIAIGFVLGAIVGLVVGSIAVIEPLGTLFLRLLQMLVIPLVFFTLVVGVASVSPSQLGRVGGKILVYYLLTTAVAITLGLLLASLVQPGQGLAPPLSEVLLNIVPTNPFEALAEGDVLAVIFFALVFGLALSALRLAESLFKLFEGAAEVMFRIVRGVLEYAPIGVFALIAVTLGETGVDALAPLGKLTGTVYGGVAIQILLYCLLLVKLLFKVSVRRFFSAAKEPMLTAFVTRSSSGTLPVTMRAAEKNLGISESIYGFTLPLGATINMDGTALYIGASVIFVANVAGVDLTLGQLLGVVLTGVLASIGTAGVPGAGLIMLSLAITQAGDLPMGPVAAPVALVAGIDAILDMVRTMCNVTGDLVGTQIVAKTERK
>Node1148
MPLIWKIAIGFVLGAIVGLVVGSIAVIQPLGTLFLRLLQMLVIPLVFFTLVVGAASVSPSQLGRVGGKILVYYLLTSAVAITLGVLLALAVQPGQGLPPPLSQVLLNIVPTNPFQALAQGDVLAVIFFALVVGLALSALRLAESLFRLFQGATEVMFRIVRGVLEYAPIGVFALIAVTLGTTGVRALVPLGKLTGVVYGGVALQILFYCLLLAKLLFRQGIRRFFSAAQEPMLTAFVTRSSSGTLPVTMRAAERNLGISESIYGFSLPLGATINMDGTALYIGASVIFVANVAGVDLTPGQLLGVIVTGVLASIGTAGVPGAGLIMLSLAITQAGDLPMGPVAAPVALVAGIDAILDMVRTMCNVTGDLVGTQIVARTEPG
>Node1149
MPLVWRILIALVLGAIVGLIVGKIAVIEPFGTLMLKLLKMIVLPLIFFAIVVGVGGMPASKIGRVAGKILLYYVVTTVFAATFGLLLANIFKPGLGLTPSVSSVLLNMVPDNVVAAFANGAYLQVLVFAVFFGLAISFLRAVLTVYKFCEGGAEIMFSITNGVLEYTPIGVFALISVVFAQEGTKVIGSLGKLILTCYIGYAFQIFIVYGLLLTILFKLSFRKFFAKAKDAMLMAFATRSSSATLPLTLKVAEENLGVSRSIGGFTLPLGSQVNMDGEAYYQIISVFFVANAAGVHLSAAQQLIVILVVTIGSIGTAGIAGSGPVVLLAVMNMVGDLNVEAVAAAFALVLGIDVILDMGRTMCNVTGDMVGTCIVAKSEGM
>Node115
MGLATQILIGLILGIIVGAVFYVSTYLQPIGDIFIRLIKMIVVPIVFSSLVVGIAGADIKQVGKLGGKTILYFEVVTTIAIVLGLLVANIFHPGTGIHHGFADTFVNIVPTNIFESLAKGDMLPIIFFSVMFGLGVSAIEKGKPVLRFCQGVADAMFWVTNQIMKVAPFGVFALIGVTVSKFGVKSLIPLGKLVITVYGAMIFFVLVVLGLVAKFMVGTNIFSIIKILKDELILAYSTASSETVLPKIMEKMEKNFGCPKSIASFVIPTGYSFNLDGSTLYQAIAALFIAQMYGIHLSIAAQINLVIVLMITSKGIAGVPGVSFVVLLATLGSVGTIPLEAVAAGLAFIAGIDRILDMARTAVNVVGNSLAAVVISKWEGK
>Node1150
MPLVWRILIALVLGAIVGLIVGDIAVVEPFGTLMLKLLQMVVLPLIFFAIVVGVGGTPASKIGRIAGKILVYYVVTTVFAATFGLVLAHIFKPGLGATPSVSSVLLNMVPDNVVAAFAEGSYLQVLIFATFFGLAISFLRAVMTVYKFCEGGSEIMFTITQGVLEYTPIGVFALISVVFAQEGIRVIGSLGKLILACYIGYAFQIFVVYVLLLSIIFKLSFRKFFAKAKDVMLMAFATRSSNAVLPLSLTVAEEKLGVSRTVGGFTLPLGSQVNMDGEAYYQILSVFFVANATGVSLSPAQQLLMILVVTIGSIGTAGIAGSGPVVLLAVMNMVGDLSVEAVAAAFALVLGIDVILDMGRTTANVTGDMVGTCIVAKSEGL
>Node1151
MPLVWRILIALILGAIVGLIVGKIAVIEPLGTLMLKLLKMIILPLIFFAIVTGVGGMPASKIGRVAGKILLYYVSTTVFAATFGLLLSNIFKPGLGLTPSVSSVLLNMVPDNVAASFANGAYLQVLVFAVFFGLAISFLRAVLTVYKFCEGGAEIMFSITNGVLEYTPIGVFALISVVFAQEGTKVIGSVAKLILTCYIGYAFQLFIVYGLLLTILAKLSFAKFIAKAKDAMLMAFATRSSSATLPLTLKVAEENLGVSRSIGGFTLPLGSQVNLDGEAYYQIISVFFVAFAAGIHLSAAQQLIVILVVTIGTMGTAGIAGSGPVVLLAVMNMVGDLNVEVVAAAFALVLGIDVILDMGRTMCNVTGDMVGTCIVAKSEGM
>Node116
MGLATQILIGLILGIIVGAVFYVSTYLQPIGDIFIRLIKMIVVPIVFSSLVVGIAGADIKQVGKLGGKTILYFEVVTTIAIVLGLLVANVFHPGTGIHHGFADTFVNIVPTNIVDSLAKGDMLSIIFFSVMFGLGVSAIEKGKPVLRFCQGTADAMFWVTNQIMKVAPFGVFALIGVTVSKFGVKSLIPLGKLAITTYGAMIFFVLVVLGLVAKFIVGTNIISIIKILKDELILAYSTASSETVLPKIMEKMEKNFGCPKSIATFVIPTGYSFNLDGSTLYQAIAAIFIAQMYGIHLSIAEQINLVIVLMITSKGIAGVPGVSFVVLLATLGSVGTIPLEAVAAGLAFIAGIDRILDMARTAVNVVGNSLAVVVISKWEGK
>Node117
MGLATQILIGLILGIIVGAVFYVSTYLQPIGDIFIRLIKMIVVPIVFSSLVVGIAGADIKQVGKLGGKTILYFEVVTTIAIVLGLLVANVFHPGTGIHHGFADTFVNIVPTNIVDSLAKGDMLSIIFFSVMFGLGVSAIEKGKPVLRFCQGTADAMFWVTNQIMKVAPFGVFALIGVTVSKFGVKSLIPLGKLAITTYGAMIFFVLVVLGLVAKFIVGTNIISIIKILKDELILAYSTASSETVLPKIMEKMEKNFGCPKSIATFVIPTGYSFNLDGSTLYQAIAAIFIAQMYGIHLSIAEQINLVIVLMITSKGIAGVPGVSFVVLLATLGSVGTIPLEAVAAGLAFIAGIDRILDMARTAVNVVGNSLAVVVISKWEGK
>Node118
MGLATQILIGLILGIIVGAVFYVSTYLQPIGDIFIRLIKMIVVPIVFSSLVVGIAGADIKQVGKLGGKTILYFEVVTTIAIVLGLIIANVFHPGTGIHHGFADTFVNIVPTNIVDSLAKGDMLSIIFFSVMFGLGVSAIEKGKPVLQFCQGTADAMFWVTNQIMKVAPFGVFALIGVTVSKFGVKSLIPLGKLAITTYGAMIFFVLVVLGLVAKFIVGTSIISIIKILKDELILAYSTASSETVLPKIMEKMEKNFGCPKSIATFVVPTGYSFNLDGSTLYQAIAAIFIAQMYGIHLSIAQQINLVIVLMLTSKGIAGVPGVSFVVLLATLGSVGTIPLEAVAAGLAFIAGIDRILDMARTAVNVCGNSLAVVVISKWEGK
>Node119
MGLATQILIGLILGIIVGAVFYVSTYLQPIGDIFLRLIKMIVVPIVFSALVVGIAGADIKQVGKLGGKTILYFEVVTTVAIVLGLIIANVFHPGTGIHHGFADTFVNIVPTNIVDSLAKGDMLSIIFFSVMFGLGVSAIEKGKPVLQFCQGTADAMFWVTNQIMKVAPFGVFALIGVTVSKFGVKSLIPLGKLAITTYGAMIFFVLVVLGLVAKFIAGTSIISIIKILKDELILAYSTASSETVLPKIMEKMEKNFGCPKSIATFVVPTGYSFNLDGSTLYQAIAAIFIAQMYGIHLSIVQQINLVIVLMLTSKGIAGVPGVSFVVLLATLGSVGTIPLEAVAAGLAFIAGIDRILDMARTAVNVCGNSLAVVVISKWEGK
>Node12
MSLAFQILIGLVLGILVGYFFPYGTALKPLGDAFIRLIKMIIVPIVFSTIVVGIAGMDMKKLGRIGGKTLIYFEIVTTIALIIGLIVANILQPGAGIHHGFVDMLMNIIPTNIVDALAKGDMLQVIFFSVLFGLALAAIGKGKPVLDFFESVSEVMFKVTNYVMKFAPIGVFALMAFTVGKYGLGSLIPLGKLIGTLYLTMILFVLVVFGLVARFFCKINLWKLLRNIKEELLLAFSTASSEAVLPRLMEKMEKNFGCPKSIVSFVIPTGYSFNLDGSTLYQSLAVLFIAQAYGIHLSLGQQLTILLVLMLTSKGIAGVPGASFVVLAATLSSVGTLPVEPVAAGLALIAGVDRIMDMGRTAVNVIGNCVATVVVAKWENE
>Node120
MGLATQILIGLILGIIVGAVFYVSTYLQPIGDIFLRLIKMIVVPIVFSALVVGIAGADIKQVGKLGGKTILYFEVVTTVAIVLGLIIANVFHPGTGIHHSFADTFVNIVPTNIVDSLAKGDMLSIIFFSVMFGLGVSAIEKGKPVLQFCQGTADAMFWVTNQIMKVAPFGVFALIGVTVSKFGVKSLIPLGKLAITTYGAMIFFVLVVLGLVAKFIAGTSIISIIKILKDELILAYSTASSETVLPKIMEKMEKNFGCPKSIATFVVPTGYSFNLDGSTLYQAIAAIFIAQMYGIHLSIIQQINLVIVLMLTSKGIAGVPGVSFVVLLATLGSVGTIPLEAVAAGLAFIAGIDRILDMARTAVNVCGNSLAVVVISKWEGK
>Node121
MGLATQILIGLILGIIVGAVFYVETYLKPIGDIFIRLIKMIVVPIVFSSLVVGIAGADIKQVGRLGGKTILYFEVVTTIAIVLGLIIANVFHPGTGIHHGFADTFVNIVPTNIVDALAKGDMLSIIFFSVMFGLGVSAIEKGKPVLQFCQGTADAMFWVTNQIMKVAPFGVFALIGVTVSKFGVKSLIPLGKLAITTYGSMIFFVLVVLGLVAKFIVGTSIISIIKILKDELILAYSTASSETVLPKIMEKMEKNFGCPKSIATFVVPTGYSFNLDGSTLYQAIAAIFIAQMYGIHLSIAQQINLVIVLMLTSKGIAGVPGVSFVVLLATLGSVGTIPLEAVAAGLAFIAGIDRILDMARTAVNVCGNSLAVVVISKWEGK
>Node122
MGLALQILVGLVLGIIVGGLFYVEAYLKPIGDIFIRLIKMIVVPIVFSSLVVGIAGADIKQVGRLGGKTILYFEVVTTIAIVLGLFIANVVHPGTGIHHSFADTFVNIVPTNIFDALTKGDMLSVIFFSVMFGLGVSAIEKGKPVLQFAQGTADAMFWVTNQIMKTAPFGVFALIGVTVSKFGLSSLIPLGKLVITTYGSMILFILVVLGLIAKFLVGTSIFSIIKILKDELILAYSTASSETVLPKIMEKMEKNFGCPKAIATFVVPTGYSFNLDGSTLYQAIAAIFIAQLYGINLSISQQINLVIVLMLTSKGIAGVPGVSFVVLLATLGSVGTIPLEAVAAGLAFIAGIDRILDMARTVVNVLGNSLAVVVISKWEGK
>Node123
MGLALQILVGLVLGIIVGGLFYVEAYLKPIGDIFIRLIKMIVVPIVFSSLVVGIAGADIKQVGRLGGKTLLYFEVVTTIAIVLGLFIANVVHPGTGIHHSFADTFVNIVPTNIFDALTKGDMLSVIFFSVMFGLGVAAIEKGKPVIQFAQGTADAMFWVTNQIMKTAPFGVFALIGVTVSKFGLSSLIPLGKLVITTYGSMILFILVVLGLIAKFLVGTSIFSIIKILKDELILAYSTASSETVLPKIMEKMEKNFGCPKAIATFVVPTGYSFNLDGSTLYQAIAAIFIAQLYGINLSISAQINLVIVLMLTSKGIAGVPGVSFVVLLATLGSVGAIPVEAVAAGLAFIAGIDRILDMARTVVNVLGNSLAVVVISKWEGK
>Node124
MGLATQILIGLILGIIVGAVFYVATYLQPFGDIFLRLIKMIVVPIVFSSLVVGIAGADIKQVGKLGLKTIIYFEIVTTIAIVLGLLVANIFHPGTGIHHGFVDTIVNIVPTNIFESLAKGDMLPIIFFSVMFGLGVSAIEKGKPVLRFCQGVAEAMFWVTNQIMKVAPIGVFALIGVTVSKFGLKSLIPLGKLVITVYGAMIFFVLVVLGLVAKFLVGTNIFNIIKILKDELILAYSTASSETVLPKIMEKMEKNFGCPKSIASFVIPTGYSFNLDGSTLYQAIAALFIAQMYGIHLSIAAQINLVIVLMITSKGIAGVPGVSFVVLLATLGSVGTIPLEAVAAGLAFIAGIDRILDMARTAVNVVGNSLAAVVVSKWEGK
>Node125
MGLATQILIGLILGIIVGAVFYVATYLQPFGDIFLRLIKMIVVPIVFSSLVVGIAGADMKQVGKLGLKTIIYFEIVTTIAIVVGLLAANIFHPGTGIHHGFVDTIVNIVPTNIFESLAEGDMLPIIFFSVMFGLGVSAIEKGKPVLRFCQGVSEAMFWVTNQIMKVAPIGVFALIGVTVSKFGLKSLIPLGKLVITVYGTMIFFVLVVLGLVAKFLVGINIFNIIKILKDELILAYSTASSEAVLPKIMEKMEKNFGCPKSIASFVIPTGYSFNLDGSTLYQSIAALFIAQMYGIHLSIAAQINLVIVLMITSKGIAGVPGVSFVVLLATLGSVGTIPLEAVAAGLAFIAGIDRILDMARTAVNVVGNSLAAVVVSKWEGK
>Node126
MSLAWQIFIGLILGIIIGAVFHVANFLQPFGDIFLRLIKMIVIPIVVSSLIVGIAGADIKQVGKLGLKALIYFEIVTTIAIVVGLLAANIFHPGTGVHHGFVDTILNIVPTNLFESLAEGNMLPIIFFSVMFGIGVAAIEKGKPVLRFFQGVSEAMFYVTNLIMKVAPIGVFALIGVTVTKFGLKSLIPLSKLVITVYGTIIFFVIVVLGLIAKFLVGINIFNIFKILKDELILAYSTASSEAVLPKLMEKMEKNFGCPKSITSLVIPTGYSFNLDGSTLYQSLAALFIAQMYGIHLSISAQISLVLVLMVTSKGIAGVPGVSFVVLLATLGSVGAIPLEAVAAGLAFIAGIDRILDMARTAVNVVGNSLATIVVSKWEGK
>Node127
MSLAWQIFIGLILGIIIGAVFHVANILQPFGDIFLRLIKMIVIPIVVSSLIVGIAGADIKQVGKLGLKALIYFEIVTTIAIVVGLLAANIFHPGTGVHHGIVDTILNIVPTNLFESLSEGNMLPIIFFSVMFGIGVAAIEKGKPVLRFFQGVSEAMFYVTNLVMKVAPIGVFGLIGVTVTKFGLKSLIPLSKLVFTVYGTIIFFVIVVLGLIAKFLFGINIFNIFKILKDELILAYSTASSEAVLPKLMEKMEKNFGCPKSITSLVIPTGYSFNLDGSTLYQSLAALFIAQMYGIHLSISAQISLVLVLMVTSKGIAGVPGVSFVVLLATLGSVGAIPLEAVAAGLAFIAGIDRILDMARTAVNVVGNSLATIVVSKWEGK
>Node128
MSLAWQIFIGLILGIIIGGVFHVANILQPFGDIFLRLIKMIVIPIVVSSLIVGVAGADIKQVGKLGLKALIYFEIVTTIAIVVGLLAANIFHPGTGVHHGIVDTILNIVPTNLFESLSQGNMLPIIFFSVMFGIGVAAIEKGKPVLRFFQGVSEAMFYVTNLVMKVAPIGVFGLIGVTVTQFGLKSLIPLSKLVFTVYGTIIFFVVVVLGLIAWFLFRVNIFNIFKILKDELILAYSTASSEAVLPKLMEKMEKNFGCPKSITTLVIPTGYSFNLDGSTLYQSLAALFIAQMYGIHLSISAQISLVLVLMVTSKGIAGVPGVSFVVLLATLGSVGAIPLEAVAAGLAFIAGIDRILDMARTACNVVGNSLATIIVSKWEGK
>Node129
MGLGTQILIGLVLGIIVGAVFYVSTYLQPLGDIFIRLIKMIVVPIIFSSLVVGIAGGDGKQVGRLGLKTIIYFELVTTVAIIIGILAANVFHPGTGINHSMVDMIVNIVPTNIVEAMAEGDMLSIIFFSVMFGLGVSAIEKGKPVLRLCQGISEAMFWVTNQVMKVAPIGVFGLMGVTVSKFGLKSLIPLGKLTITIYGTMIFFVLVILGLIAKFIVGINIFSLIKVLKDELILAYTTASSEAVLPKIMQKMEKNFGCPKSIVSFVIPTGYSFNLDGSTLYQSIAALFIAQMYGVHLSIAAQINLVVVLMITSKGMAGVAGASLVVLLATLGSVGAIPLEAVAAGVAFIAGIDRILDMARTAVNVVGNSLAAVVISKWEGK
>Node13
MSLAWQILIGLVLGILVGYFFRYGTALKPLGDMFIRLIKMIVVPIVFSTIVVGIAGMDLKKLGRIGGKTLIYFEIVTTIAIIIGLIVANITQPGAGIHHGFVDMLMNIIPTNIFDSLAKGDMLQVIFFSVLFGLALAAIGKGKPVLDFFQGVSETMFKVTNMVMKFAPIGVFALMAFTVAKYGLGSLIPLGKLVGVLYLTMVFFVIVVFGLVARFFCKINLWELLRNLKEELLLAFSTASSESVLPRIMEKMEKNFGCPKSIVSFVIPTGYTFNLDGSTLYQSLAVLFIAQMYGIHLSLGQQLTILLVLMITSKGIAGVPGASFVVLAATLSSVGTLPVEPVAAGLALIAGVDRIMDMGRTAVNVIGNSLATVVIAKWENE
>Node130
MGLGTQIIIGLVLGIIVGTVFYVSTYLKPLGDIFINLIKMIVVPIIFSTLVVGVAGGSGKTVGRLGLKTIVYFELVTTIAIIIGIVAANLFHPGTGINNSLINMIVNIVPTNIVEAFAKGDLLSVIFFSVMFGLGVSAIEKGKPVLKLCQGISDAMFWVTNQVMKVAPIGVFGLMGVAVSKFGIKSLIPLGKLTLTIYGTMIFFIFVILGVISKFIVKVNFISFLRVIKDEIILAFTSASSEAVLPKIMQKMEKNFGCPKSIVSFVIPTGYSFNLDGSTLYQSIAALFIAQAYGVHLSVAAQIKLVVVLMITSKGMAGVAGASLVVLLATLGSMGAIPVAAVAAGVAFIAGIDRILDMARTAVNVVGNSLASVVISKWERV
>Node131
MGLGTQILIGLALGIIVGAVFYVIPFLQPLGDIFIRLIKMIVVPIIFSALVVGIAGGDGKQVGRLGLKTIIYFELVTTVAILIGIVAGNVFHPGTGINHSMVDMIVNIVPTNIVSAMAEGNMLSIIFFSVMFGLGISAVEKAKPVLRLCQGISEAMFWVTNQVMKVAPIGVFGLMGVTVSKFGLKSLIPLGKLTFTIYGSMIFFVLVILGLIAKFIVGINIFSLIKVLKDELILAYTTASSEAVLPRIMTKMEKNFGCPKSIVSFVIPTGYSFNLDGSTLYQSIAALFIAQLYGVHLSILAQINLVVVLAITSKGMAGVAGASLVVLLATLGSVGAIPLEAVAAGVAFVAGIDRILDMARTAVNVVGNSLAAVVISKWEGK
>Node132
MGLATQILIGLILGVIVGAVFYVATYLQPFGDIFLRLIKMIVVPIVFSSLVVGIAGADMKQVGKLGLKTIIYFEIVTTIAIVLGLLIANIFHPGTGIHHGFVDTIVNIVPTNIFESLSNGDMLPIIFFSVMFGLGVSAIGKGKPVLKFCQGVAEAMFWVTNQIMKTAPIGVFALIGVTVSKFGLKSLIPLGKLVITVYGAMIFFVLVVLGIVAKFLVGTNIFNIIKILKDELILAYSTASSETVLPRIMEKMEKNFGCPKSIASFVIPTGYSFNLDGSTLYEAIAAIFIAQMYGIHLSIAAQINLVIVLMITSKGIAGVPGVSFVVLLATLGSVGTIPIEAVAAGLAFIAGIDRILDMARTAVNVVGNSLASIVVSKWEGK
>Node133
MGLATQILIGLILGVIVGAVFYVATYLQPFGDIFLRLIKMIVIPIVFSCLVVGVAGVDMKQVGKLGLKTIIYFEIMTTIAIVLGLLIANIFHPGTGIHHGFVDTIVNIVPTNIFESLSNGDMLPIIFFSVMFGLGVAAIGKGKPVLKFCQGVAEAMFWVTNQIMKTAPIGVFALIGVTVSKFGLKSLIPLGKLVITVYGAMIFFVLVVMGIVAKFLVGNNIFNIIKILKDELILAYSTASSETVLPRIMEKMEKNYGCPSSIASFVVPTGYSFNLDGSTLYEAIAAIFIAQMYGIHLSIAAQINLVIVLMITSKGIAGVPGVSFVVLLATLGSVGTIPIEAVAAGLAFIAGIDRILDMARTVVNVVGNSLASIVVSKWEGK
>Node134
MGLATQILIGLILGVIVGAVFYVSKYLQPFGTIFLRLIKMIVIPIVVSCLIVGVAGVDMKKVGALALKTIIYFEIMTTIALIVGLLIANIFHPGTGVNKGFVDTIINIVPTNIMESLSKGDMLPIIFFSVMFGLGVAAIGKGKPILKFFQGVADAMFWVTNQIMKTAPIGVFALIGVTVCNFGLKSLIPLGKLMIVVYAAMIFFILVFMGIAAKFLVGNSIFKIIRILKDELLLAFSTASSETVLPRIMEKMEKNYGCPSAIVSFVVPTGYTFNLDGSTLYESIAAIFIAQLYGIHLSIGAQISLVIVLMITSKGIAGVPGASFVVLLATLGTVGAIPIEAVAAGLAFIAGIDRLLDMARTVVNVVGNSLASIFVSNWEHK
>Node135
MGLATQILIGLILGVVVGAVFYVSKILQPFGTIFIRLIKMIVIPIVVSCLIVGVAGVDMKKIGVLALKTIVYFEVMTTIALIVGVIIANVFHPGTGVNKGFVDTIINIVPSNIAESLSKGDMLPIIFFSVMFGLGISAIGKGKPLLKFFQGTADAMFWVTNTIMKTAPIGVFALIGVTVCNFGLKSLIPLGKLMIVVYSAMILFILVFMGIAAKFIVGNSIFKIIRILKDEILLAFSTASSETVLPRIMEKMEKNYGCPNAIVSFVVPTGYTFNLDGSTLYESIAAIFIAQLYGIHLSIGAQISLIVVLMITSKGIAGVPGASFVVLLATLGTVGALPVEAVAAGLAFIAGIDRLLDMARTVVNVVGNSLASIFVSNWEHK
>Node136
MGLATQILIGLILGVVVGAVFYVSKILQPFGTIFIRLIKMIVIPIVVSCLIVGVAGVDMKKIGVLALKTIVYFEVMTTIALIVGVIIANVFHPGTGVNKGFVDTIINIVPSNIAESLSKGDMLPIIFFSVMFGLGISAIEKGKPLLKFFQGTADAMFWVTNTIMKTAPIGVFALIGVTVCNFGLKSLIPLGKLMIVVYSAMILFILIFMGIAAKFIVGNSIFKIIRILKDEILLAFSTASSETVLPRIMEKMEKNYGCPNAIVSFVIPTGYTFNLDGSTLYESIAAIFIAQLYGIHLSIGAQISLIVVLMITSKGIAGVPGASFVVLLATLGAVGALPAEAVAAGLAFIAGIDRLLDMARTVVNVVGNSLASIFVSNWEHK
>Node137
MGLATQIVIGLVLGVIVGAVFYVATYLQPFGDIFLRLIKMIVIPIVFSCLVVGVAGVDMKQLGKLGLKTIIYFEIMSTIAIVLGLLIANIFHPGTGIHHGFADTIVNIVPDNLFNSLSNGDMLPIIFFSVMFGLGVAAIGKGKPVLKFAEGVAEAMFWVTNQIMKTAPIGVFALIGVTVSKFGLKSLIPLGKLVITVYGSMIFFVIVVMGIVAKFLVGNNIFNIIKILKDELILAYSTSSSETVLPRIMEKMEKNYGCPSSIASFVVPTGYSFNLDGSTLYEAIAAIFIAQMYGIHLSIFAQINLVIVLMITSKGIAGVPGVSFVVLLATLGSVGAIPIEAVAAGLAFIAGIDRILDMARTVVNVVGNSLAVIVVSKWEGK
>Node138
MGLATQIVIGLVLGIIVGAVFYVATYLQPIGDIFLRLIKMIVIPIVFSCLVVGVAGVDMKQLGKLGVKTIIYFEIMSTIAIVLGLLIANIFHPGTGIHHGFKDTIVGIVPDNLFSSLSNGDMLPIIFFAVMFGLGVAAIGKGKPILKLAEGISEAMFWVTNQIMKTAPIGVFALIGVTVSKFGLKSLIPLGKLVITVYGSMIFFVIVVMGIVAKFLVGNNIFHIIKILKDELILAYTTSSSETVLPRIMTKMEKNYGCPSSIASFVVPTGYSFNLDGSTLYEAIAAIFIAQMYGIHLSIFAQINLVIVLMITSKGIAGVPGVSFVVLLATLGSVGAIPIEAVAAGLAFIAGIDRILDMARTVVNVVGNSLAVIVVSKWEGK
>Node139
MTLAMQILIGLILGVIVGAVFYVSTFLKPMGDIFLRLIKMIVVPIVFSSLVVGIAGVDIKKVGKLGGKTILYFEVITTIAIVLGLLIGNVFHPGTGIHHGFADTFVNIVPTNIVESLAKGDMLPIIFFSVMFGLGIGAIEKGKPVLRFCEGVAQAMFWVTNQIMKVAPFGVFALIGITVSKFGIAALIPLGKLAITVYGAMIFFVIVVLGLVAKFMVNVNIFSFIKLLKDELILAYSTASSETVLPKIMQKMEKNFGCPKAIASFVIPTGYSFNLDGSTLYQAIAALFIAQLYGIHLPLLTQINLVVVLMITSKGIAGVPGVSFVVLLATLGSVGTIPIEAVAAGLAFIAGIDRILDMARTAVNVVGNSLACVVISKWEGQ
>Node14
MSLAWQILIGLVLGIIVGAIFYVATALQPIGDIFIRLIKMIVVPIVISSLVVGIAGMDMKKLGRIGGKTIIYFEIVTTIAIVIGLLVANIFQPGAGIHHGFVDTLMNIVPTNIFQSLAKGDMLPIIFFSVLFGLGLAAIGRGKPVIDFFQGVSETMFKVTNMVMKFAPIGVFALIAVTVAKFGLSSLIPLGKLVLVVYFTMIFFVIVVFGLVARFLCKINLWELLRILKDELILAFSTASSESVLPRIMEKMEKNYGCPKSIVSFVIPTGYTFNLDGSTLYQSLAALFIAQMYGIHLSIGQQITLLLVLMVTSKGIAGVPGASFVVLLATLSSVGTIPVEPVAAGLAFIAGIDRIMDMGRTAVNVIGNSLATVVIAKWEHE
>Node140
MGLAMQILIGLVLGIVVGAIFYVETYLQPIGDIFIRLIKMIVVPIVISTLVVGVAGVDIKKLGKLGGKTILYFEIITTIAIIVGLLVANIVQPGAGVSHSFVDTFVNIVPTNIFESLANGDMLAIIFFSVMFGLGVAAIEKGKPVLNFFQGVSEAMFWVTNQIMKFAPFGVFALIGVTISKFGISSLIPLGKLVLSVYGAMIFFVIVVLGLVAKFIAGTNIFSIIKILKDELILAYSTASSETVLPKIMEKMEKNFGCPKAVTSFVIPTGYSFNLDGSTLYQALAALFIAQMYGIHMPISSQITLMLVLMVTSKGIAGVPGVSFVVLLATLGSVGTIPLEAVAAGLAFIAGIDRILDMARTAVNVIGNSLAAVVMSKWEGQ
>Node141
MGLAFQILIGLVLGIVVGAIFYVETYLQPIGDIFIRLIKMIVVPIVISTLVVGVAGTDFKKLGKLGGKTILYFEIITTIAIIVGLLVANIVQPGAGVSHSFVDTFVNIVPTNIFESLAKGDMLAIIFFSVMFGLGVAAIEKGKPVLNFFQGVSEAMFWVTNQVMKFAPFGVFALIGVTISKFGINSLIPLGKLVLSVYGAMIFFVIVILGLVAKFIAGTNIFSIIKILKDELILAYSTASSETVLPKIMEKMEKNFGCPKTVTSFVIPTGYSFNLDGSTLYQALAALFIAQMYGIHMPISSQITLMLVLMVTSKGIAGVPGVSFVVLLATLGSVGTIPMEAVAAGLAFIAGIDRILDMARTAVNVVGNSLAAVVMSKWEGQ
>Node142
MGLAYQILIGLVLGIVVGAIFYVETYLQPIGDIFLHLIKMIVVPIVISTLVVGVAGTDFKKLGKLGGKTILYFEIITTIAIIVGLLVANIVQPGAGVSHSFVDTFVNIVPTNIFESLAKGDMLAIIFFSVMFGLGVAAIGKGKPVLQFFQGVSEAMFWVTNQVMKFAPFGVFALIGVTISKFGINSLIPLGKLVLSVYGAMIFFVIVILGLVAKFIAGVNIFSIIKILKDELILAYSTASSETVLPKIMEKMEKNFGCPKTVTSFVIPTGYSFNLDGSTLYQALAALFIAQMYGIHMPISKQITLVLVLMVTSKGIAGVPGVSFVVLLATLGSVGTIPMEAVAAGLAFIAGIDRILDMARTAVNVVGNSLAAVVISKWEKQ
>Node143
MGLAYQILIGLVLGIVVGAIFYVETYLQPIGDIFLHLIKMIVVPIVISTLVVGVAGTDFKKLGKLGGKTILYFEIITTIAIIVGLLVANIVQPGAGVSHSFVDTFVNIVPTNVFEAFAKGDMLAIIFFSVMFGLAVAAIGKGKPVLQFFQGVSEAMFWVTNKVMKFAPFGVFALIGVTISKFGINSLIPLGKLVLSVYGAMIFFVIVILGLVAKFIAKVNIFSIIKILKDELILAYSTASSETVLPKIMEKMEKNFGCPKSITSFVIPTGYSFNLDGSTLYQALAALFIAQMYGIHMPISKQITLVLVLMVTSKGIAGVPGVSFVVLLATLGSVGTIPLEAVAAGLAFIAGIDRILDMARTAVNVVGNSLAAVVISKWEKQ
>Node144
MGLALQILIGLVLGIVVGAIFYVETYLQPIGDIFIRLIKMIVVPIVISSLIVGVAGVDIKKLGKLGGKTILYFEIVTTIAIIVGLLFANIFQPGAGVSHSFADTFVNIVPKNIFESLANGDMLAIIFFSVMFGLGVAAIEKGKPVLSFFQGVADAMFWVTNQIMKFAPFGVFALIGVTVSKFGVSSLIPLGKLVITVYGAMIFFVIVVLGLIAKFMAGTSIFSIIKILKDELILAYSTASSESVLPKVMEKMEKNFGCPKAITSFVIPTGYSFNLDGSTLYQALAALFIAQMYGIHMPISTQITLMLVLMVTSKGIAGVPGVSFVVLLATLGSVGTIPLEAVAAGLAFIAGIDRILDMARTVVNVLGNSLAAVVMSKWEGQ
>Node145
MGLALQILIGLVLGIVVGAIFYIETYLQPIGDIFIRLIKMIVVPIVISSLIVGVAGVDIKKLGKLGGKTILYFEIVTTIAIIVGLLFANIFQPGAGVSHSFADTFVNIVPKNIFESLANGDMLAIIFFSVMFGLGVAAIEKGKPVISFFQGVSEAMFWVTNQIMKFAPIGVFALIGVTVSKFGVSSLIPLGKLVITVYGAMFFFVIVVLGLIAKFMAGTSIFSIIKILKDELILAYSTASSESVLPKVMEKMEKNFGCPKAITSFVIPTGYSFNLDGSTLYQALAALFIAQMYGIHMPISTQITLMLVLMVTSKGIAGVPGVSFVVLLATLGSVGTIPLEAVAAGLAFIAGIDRILDMARTVVNVLGNSLAAVVMSKWEGQ
>Node146
MGLALQILIGLVLGIIVGAIFYIETYLQPLGDIFIRLIKMIVVPIVISSLIVGVAGVDIKKLGKLGGKTILYFEIVTTIAIIVGLLFANVFQPGAGVSHSFADTFVNIVPKNIFESLANGDMLAIIFFSVMFGLGVAAIEKGKPVISFFQGVSEAMFWVTNQIMKFAPIGVFALIGVTVSKFGVSSLIPLGKLVITVYGAMFFFVIVVLGLIAKFMAGTSIFSIIKILKDELILAYSTASSESVLPKVMEKMEKNFGCPKAITSFVIPTGYSFNLDGSTLYQALAALFIAQMYGIHMPISTQITLMLVLMVTSKGIAGVPGVSFVVLLATLGSVGTIPLEAVAAGLAFIAGIDRILDMARTVVNVLGNSLAAVVMSKWEGQ
>Node147
MGLALQILIGLVLGIIVGAIFYIESYLQPLGDIFIRLIKMIVVPIVISSLIVGVAGVDIKKLGKLGGKTILYFEIVTTIAIIVGLLFANVFQPGAGVSHSFVDTFVNIVPKNIFESLANGDMLAIIFFSVIFGLGVAAIEKGKPVISFFQGVSEAMFWVTNQIMKFAPIGVFGLIGVTVSKFGVASLIPLGKLVITVYGAMFFFVFVVLGLIAKFLAGTSIMSIIKILKDELILAYSTASSESVLPKVMEKMEKNFGCPKAITSFVVPTGYSFNLDGSTLYQALAALFIAQMYGIHMPISTQITLMLVLMVTSKGIAGVPGVSFVVLLATLGSVGTIPLEAVAAGLAFIAGIDRILDMARTVVNVLGNSLAAVVMSKWEGQ
>Node148
MGLAFQILIGLVLGIIVGAIFYIESYLQPLGDIFIRLIKMIVVPIVISSLIVGVAGVDIKKLGKLGGKTILYFEIVTTIAIIFGLLIANVFQPGAGVSHSFVDTFVNIVPKNIFESLAAGDMLAIIFFSVIFGLGVAAIEKGKPVISFFQGVSEAMFWVTNQIMKFAPIGVFGLIGVTVSKFGVASLLPLGKLVISVYAAMFLFVFVVLGLIAKFLCGTSIMAIIRILKDELILAYSTASSESVLPKVMEKMEKNFGVPKAITSFVVPTGYSFNLDGSTLYQALAALFIAQMYGIHMSISTQITLMLVLMVTSKGIAGVPGVSFVVLLATLGSVGTIPLEAVAAGLAFIAGIDRILDMARTVVNVLGNSLAAVVMAKWEGQ
>Node149
MGLAFQILIGLVLGIIVGAIFYIESYLKPLGDIFIRLIKMIVVPIVVSSLIVGVAGVDIKKLGKLGGKTILYFEIVTTIAIIFGLLIANVFQPGAGVSHSFVDTFVNIVPKNIFESLAAGDMLAIIFFSVFFGLGIAAIEKGKPVLSFFQGVSESMFWVTNQIMKFAPIGVFGLIGVTVSKFGVGSLLPLGKLVIAVYVGMFLFVVVVLGLIAKFLCGTSLMAIIRILKDELILAYSTASSETALPKMMEKMEKNFGVPKAITSFVVPTGYSFNLDGSTLYQAIAALFIAQMYGIHMSISSQIMLMLVLMLTSKGIAGVPGASFVVLLATLGSVGTIPLEAVAAGLAFIAGIDRILDMARTVVNVIGNSIAAVVMAKWEGQ
>Node15
MSLGWQILIGLILGIIVGALFYAITALQPIGTIFINLIKMIVLPIVVSCLVVGIANMDIHKLGRIGGKTLIYFEIMTTIAIVLGLIVGNLTKPGTFIHHGLGDTLMNIVPTNIFKSLSEGDMLPVIFFSVLFGLGTAAIGRGKPIIDFFQAVSEVMFKVTNWVMQLAPIGVFALIGVTVAQFGLSALKPLGLFILVAYATMIFFVVVVMGLVARFLFHINIWDLLRVIKDELVLAFSTASSEAALPRIMEKMEKNYGVSKGIVSFVIPTGYTFNLDGSAIYQSLAALFLAQAYHIHLSLGQQITLLVVLMITSKGMAGVPGASFVVLLATISTIGTVPASAVAAGLAFIAGIDRLVDMGRTAVNVVGNSLATVVIAKSEHE
>Node150
MGLAFQILIGLVLGIIVGAIFYIESYLKPLGDIFIRLIKMIVVPIVVSSLIVGVAGVDIKKLGKLGGKTILYFEIVTTIAIIFGLLIANIFQPGAGVSHSFVDTFVNIVPRNIFESLVAGDMLAIIFFSVFFGLGIAAVEKGKPVLSFFQGLSESMFWVTNQIMKFAPIGVFGLIGVTVSKFGVGSLLPLGKLVIAVYVGMFLFVVVVLGLIAKFLCGTSLMAIIRILKDELILAYSTASSETALPKMMEKMEKNFGVPKAITSFVIPTGYSFNLDGSTLYQAIAALFIAQMYGIHMSISSQIMLMLVLMLTSKGIAGVPGASFVVLLATLGSVGTIPLEAVAAGLAFIAGIDRILDMARTAVNVIGNSIAAVVMAKWEGQ
>Node151
MGLAFQILIGLVLGIIVGAIFYIESYLKPAGDIFIRLIKMIVVPIVVSSLIVGVAGVDIKKLGKLGGKTILYFEIVTTIAIIFGLLIANVFQPGAGVSHSFVDTFVNIVPKNIFESLAAGDMLAIIFFSVFFGLGIAAIEKGKPVLSFFQGVSESMFWVTNQIMKFAPIGVFGLIGVTVSKFGVGSLLPLGKLVIAVYVGMFLFVVIVLGLIAKFLCGTSLMAIIRILKDELILAYSTASSETALPKMMEKMEKNFGVPKAITSFVVPTGYSFNLDGSTLYQAIAALFIAQMYGIHMSISSQIMLMLVLMLTSKGIAGVPGASFVVLLATLGSVGTIPLEAVAAGLAFIAGIDRILDMARTVVNVIGNSIAAVVMAKWEGQ
>Node152
MGLAFQILIGLVLGVAVGAIFYIESYLKPAGDIFIRLIKMIVVPIVVSSLIVGIAGVDIKKLGKLGGKTILYFEIVTTVAIIFGLLIANVFQPGAGVSHSFIDTFVNIVPKNIFESLAAGDMLAIIFFSVFFGLGIAAIEKGKPVLSFFQGVSESMFWVTNQIMKFAPIGVFGLIGMTVSKFGVGSLLPLGKLVLAVYVGMFLFVVIILGLIAKFLCGTSLMAIIRILKDELILAYSTASSETALPKMMEKMEKNFGVPKAITSFVVPTGYSFNLDGSTLYQAITALFIAQMYGIHMPISSQIMLVLVLMLTSKGIAGVPGASFVVLLATLGSVGTIPLEAVAAGLAFIAGIDRILDMARTVVNVIGNSIAAVVMAKWEGQ
>Node153
MGLALQIVIGLVLGIAVGAIFYVETYLQPIGDIFIRLIKMIVVPIVISSLIVGVAGVDIKKLGKLGGKTILYFEIVTTIAIIVGLLFANIFQPGAGVSHSFADTFVNIVPKNIFESLANGDMLAIIFFSVMFGLGVAAIERGKPVLSFFQGVADAMFWVTNQIMKFAPFGVFALIGVTVSKFGVSSLIPLGKLVITVYGAMVFFIIVVLGLIAKFMAGTSIFSIIKILKDELILAYSTASSESVMPKVMEKMEKNFGCPKAITSFVIPTGYSFNLDGSTLYQALAALFIAQMYGIHMPISTQITLMLVLMVTSKGIAGVPGVSFVVLLATLGSVGTIPLEAVAAGLAFIAGIDRLLDMARTVVNVLGNSLAAVVMSKWEGQ
>Node154
MGLAMQILIGLILGIVVGAIFYVATYLQPIGDIFIRLIKMIVVPIVISTLIVGVAGVDVKKLGKLGGKTILYFEIVTTIAIIVGLLAANIFQPGAGVSHSFADTFVNIVPTNIFESLANGDMLAIIFFSVMFGLGVAAIEKGKPVLNFFQGVADAMFWVTNQIMKFAPFGVFALIGVTVSKFGVSSLIPLGKLVLTVYGAMIFFVIVVLGIIAKFMAGTSIFSLIKILKDELLLAYSTASSETVLPKIMEKMEKNFGCPKAITSFVIPTGYSFNLDGSTLYQALAAIFIAQMYGIHMPISTQITLMLVLMVTSKGIAGVPGVSFVVLLATLGSVGTIPLEAVAAGLAFIAGIDRILDMARTVVNVIGNSLAAVVMSKWEGQ
>Node155
MGLAMQILIGLILGIVVGAIFYVATYLQPIGDIFIRLIKMIVVPIVISTLIVGVAGVDVKKLGKLGGKTILYFEIVTTIAIIVGLLAANIFQPGAGVSHSFADTFVNIVPTNIFDSMANGDMLAIIFFSVMFGLGVAAIERGKPVLNFFQGVADAMFWVTNQIMKFAPFGVFALIGVTVSKFGVSSLIPLGKLVLTVYGAMIFFVIVVLGIIAKFMAGTSIFSLIKILKDELLLAYSTASSETVLPKIMEKMEKNFGCPKAITSFVIPTGYSFNLDGSTLYQALAAIFIAQMYGIHMPISTQITLMLVLMVTSKGIAGVPGVSFVVLLATLGSVGTIPLEAVAAGLAFIAGIDRLLDMARTVVNVIGNSLAAVVMSKWEGQ
>Node156
MGLAMQILIGLILGIVVGAIFYVATYLQPIGDIFIHLIKMIVVPIVISTLIVGVAGVDVKKLGKLGGKTILYFEIVTTIAIIVGLLAANIFQPGAGVSHSFADTLVNIVPTNIFDSMAKGDMLAIIFFSVMFGLGVAALERGKPVLNFFQAVADTMFWVTNQIMKFAPFGVFALIGVTVSKFGVSSLIPLGKLVLTVYGAMIFFIIVVLGVIAKFMAGVNIFSLLKILKDELLLAYSTASSETVLPRIMEKMEKNFGCPKAITSFVIPTGYSFNLDGSTLYQALAAIFIAQMYGIHMPISAQITLMLVLMVTSKGIAGVPGVSFVVLLATLGSVGTIPLEAVAAGLAFIAGIDRLLDMARTVVNVVGNSLAAVVMSKWEGQ
>Node157
MGLVFQILIGLILGIVVGAIFYVAEYLQPIGDIFIHLIKMIVVPIVISTLIVGVAGVDVKKLGKLGGKTILYFEIVTTIAIIVGLLAANIFQPGVGVSHSFADTLVNIVPTNIFDSMAKGDMLAIIFFSVMFGLGLAALERGKPVLNFFQLVADTMFNVTNMIMRFAPFGVFALIGVTVSKFGVASLIPLGKLVITVYATMIFFIIVVLGLIAKFMAGVNIFSLLSVLKEELLLAYSTASSETVLPRIMEKMEKNLGCPKAITSFVIPTGYSFNLDGSTLYQALAAIFIAQMYGIHMPISAQITLMLVLMVTSKGIAGVPGVSFVVLLATLGSVGTIPLEAVAAGLAFIAGIDRLLDMARTVVNVVGNSVAAIVMSKWEGQ
>Node158
MGLVFQILIGLILGIIVGAIFYVNDYLKPIGDIFIRLIKMIVVPIVLSTLIVGVAGVDVKKLGRLGGKTILYFEVVTTIAIIVGLLAANIVQPGVGVSHSFVDTLVNIVPTNIFDSMAKGDMLAIIFFSVMFGLGLSALGKGKPVLNFFQIVAETMFNVTNMIMRFAPFGVFALIGATVSKFGVASLIPLGKLVITVYVTMVLFIIVVLGIIAKFLAGVNIFSLLSYLKEELLLAYSTASSETVLPRIMEKMEKNLGCPKAITSFVIPTGYSFNLDGSTLYQALAAMFIAQMYGIHMPISAQITLVLVLMVTSKGIAGVPGVSFVVLLATLGSVGTIPLEAVAAGLAFIAGIDRLLDMARTVVNVVGNSVASLVISKWEGQ
>Node159
MGLVWQILIGLILGIAVGAIFYVAEILQPIGDIFIHLIKMIVVPIVISTLIVGVAGVDVKKLGKLGGKTILYFEIVTTIAIIIGLLVANIFQPGVGVSHGFADTLVNIVPTNIVESMAKGDMLAIIFFSVMFGLGLAKLERGKPLLNFFQLVADTMFNVTNMIMRFAPFGVFALIGVTVSKFGVASLIPLGKLIITVYATMIFFIIVVLGLISKFWAGVNIFRLMSVLKEELLLAYSTASSETVLPRIMEKLEKNLGCPKAITSFVIPTGYSFNLDGSTLYQALAAIFIAQMYGIHLSISQQITLMLVLMLTSKGIAGVPGVSFVVLLATLGSVGTIPLEAVAAGLAFIAGIDRLLDMARTVVNVVGNSVAAIVMSKWEGQ
>Node16
MSLGWQILIGLILGIILGAIFYAITAMQNIGTMFINLIQMIVLPIVVSCLTVGIANMDIHKLGRIGGKTLIYFEIMTTIAIVLGLIVGNITHPGTFIHHGIWDTLMNIVPTNIFKSLSEGDMLPVIFFSVFFGLGTAAIGRGKIIIDFLQAVSEVMFKVTNWVMQLAPIGVFALIGVTVAQMGLSALKPLGLFILVAYATMVFFVVVVMGLVARFLFHFNIWDLLRVIKDEIVLAFSTASSEAALPRIMEKMEKNYGVSKGIVSFVIPTGYTFNLDGSAIYQSLAALFLAQAYHIHLSLGQQITLLVVLMITSKGMAGVPGASFVVLLATVSTIGTVPASAVAAGLAFIAGIDRLVDMGRTAVNVVGNSLATVVIGKSEHE
>Node160
MGLVWQILIGLILGIAVGAIFYVAEILQPIGDIFIHLIKMIVVPIVISTLIVGVAGVDVKKLGKLGGKTILYFEIVTTIAIIIGLLVANIFQPGVGVSHGFADTLVNIVPTNIVESMAKGDMLAIIFFAVMFGLGLAKLERGKPLLNFFELVADTMFNVTNMIMRFAPFGVFALIGVTVSKFGVSSLIPLGKLMITVYATMIFFIIVVLGLISKFWAGVNIFRLMGVLKEELLLAYSTASSETVLPRIMEKLEKNMGCPKSITSFVIPTGYSFNLDGSTLYQALAAIFIAQMYGIHLSISQQITLMLVLMLTSKGIAGVPGVSFVVLLATLGSVGTIPVEAVAAGLAFIAGIDRLLDMARTVVNVVGNSVAAIVMSKWEGQ
>Node161
MGLVWQILIGLILGIAVGAIFYVAEILEPIGTIFIHLIKMIVVPIVISTLIVGVAGVDVKKLGKLGGKTILYFEIVTTIAIIIGLLVANIFQPGVGVSHGFADTLVNIVPTNIVESMAKGDMLAIIFFAVMFGLGLAKLERGKPLLNFFELVADTMFNVTNMIMRFAPFGVFALIGVTVSKFGVSSLIPLGKLMITVYLTMIFFIVVVLGLISKFWAGVNIFRLMGVLKEELLLAYSTSSSETVLPRIMEKLEKNMGCPKSIVSFVIPTGYSFNLDGSTLYQALAGIFIAQMYGIHLSISQQITFMLVLMLTSKGIAGVPGVSFVVLLATLGSVGTIPVEAVAAGLAFIAGIDRLLDMARTVVNVVGNSVAAIVMSKWEGQ
>Node162
MGLVWQILIGLILGIAVGAIFYVAEILDPIGQIFIHLIKMIVVPIIISTLIVGVAGVDGKNLGRLGGKTILYFEIVTTIAIIIGLLVANIFQPGVGISHGFADTLVNIVPTNIVESMAKGDNLAIIFFAVMFGLALAKLERGKPLLHFFELVADTMFNLTNMIMKFAPFGVFALIGVTVSKFGVSSLIPLGKLMIVVYLTMIFFIVVVLGLISKFWAGVNIFRLMAVLKEELLLAYSTSSSETVLPRIMEKLEKNMGCPKAIVSFVIPTGYSFNLDGSTLYQALAGIFIAQMYGINLSIGQQITFMLVLMLTSKGIAGVPGVSFVVLLATLGSVGTIPIEAVAAGLAFIAGIDRLLDMARTVVNVVGNSVAAIVMSKWEGQ
>Node163
MGLAIQIAIGLILGIAVGAIFYVAKVLQPIGDIFMHLIKMIVVPIVISTLIVGVAGVDVKKLGKLGGKTILYFEIVTTIAILIGLLAANLLQPGAGVSHSFLDTLVAIVPTNIFDSIVKGDMLAIIFFSVFFGLGVAALERGKPLLNFFQATADTMFWVTNQVMKFAPFGVFALIGVTVSKFGVSSLLPLGKLVLTVYGAMFFFIIVVLGAIAWFMAKVNIFSLLKILKDELILAYSTASSEAVLPRIMEKMEQNFGCPKYITSFVIPTGYSFNLDGSTLYQALAAIFIAQMYGIDMPISAQISLMLVLMVTSKGIAGVPGVSFVVLLATLGSVGTIPLEAVAAGLAFIAGIDRLLDMARTVVNVVGNSLAAVVMSKWEGQ
>Node164
MGLAIQIAIGLILGIAVGAIFYVAKVLQPIGDIFMHLIKMIVVPIVISTLIVGVAGVDVKKLGKLGGKTILYFEIVTTVAILIGLLAANLLHPGSGVSHSLLDTLVAIVPTNIFDSIVKGDMLAIIFFSVFFGLGVAALERGKPLQNFFQATADTMFWVTNQVMKFAPFGVFALIGVTVSKFGVASLLPLGKLVLTVYGAMAFFILVVFGAIAWFMSKISIFTLLKILKDEIILAYTTASSEAVLPRIMEKMEANFGCPKYITSFVVPTGYSFNLDGSTLYQALAAIFIAQMYGIDMPISAQISLMLVLMVTSKGIAGVPGVSFVVLLATLGSVGTIPLEAVAAGLAFIAGIDRLLDMARTVVNVVGNSLAAVVMSKWERQ
>Node165
MGLAIQILIGLILGIVVGAIFYVATYLQPIGDIFIRLIKMIVVPIVISTLIVGVAGVDVKKLGKLGGKTILYFEIVTTIAIIVGLLAANIFQPGAGVSHSFVDTFVNIVPKNIFEALANGDMLAIIFFSVMFGLGVAAIEKGKPVLNFFQGVADAMFWVTNQIMKFAPFGVFALIGVTVSKFGVSSLIPLGKLVLTVYGAMIFFVIVVLGIIAKFMAGTSIFSLIKILKDELLLAYSTASSETVLPKIMEKMEKNFGCPKAITSFVIPTGYSFNLDGSTLYQALAAIFIAQMYGIHMPISTQITLMLVLMVTSKGIAGVPGVSFVVLLATLGSVGTIPLEAVAAGLAFIAGIDRILDMARTVVNVIGNSLAAVVMSKWEGQ
>Node166
MGLAIQILIGLILGIVVGAIFYVATYLQPIGDIFIRLIKMIVVPIVISTLIVGVAGVDVKKLGKLGGKTILYFEIVTTIAIIVGLLAANIFQPGAGVSHSFVDTFVNIVPKNIFEALANGDMLAIIFFSVMFGLGVAAIEKGKPVLNFFQGVADAMFWVTNQIMKFAPFGVFALIGVTVSKFGLSSLIPLGKLVLLVYGAMIFFVIVVLGIIAKFMAGTSIFSLIKILKDELLLAYSTASSETVLPKIMEKMEKNFGCPKAITSFVIPTGYSFNLDGSTLYQALAAIFIAQMYGIHMPISTQITLMLVLMVTSKGIAGVPGVSFVVLLATLGSVGTIPLEAVAAGLAFIAGIDRILDMARTVVNVIGNSLAAVVMSKWEGQ
>Node167
MGLAIQILIGLILGIVVGAIFYVATYLQPIGDIFIRLIKMIVVPIVISTLIVGVAGVDVKKLGKIGGKTILYFEIVTTIAIIVGLLAANIFQPGAGVSHSFVDTFVNIVPKNIFEALVKGDMLAIIFFSVLFGLGVAAIEKGKPVLNFFQGVADAMFWVTNQIMKFAPFGVFALIGVTVSKFGLSSLIPLGKLVLLVYGAMIFFVIVVLGIIAKFMAGTSIFSLIKILKDELLLAYSTASSETVLPKIMEKMEKNFGCPKAITSFVIPTGYSFNLDGSTLYQALAAIFIAQMYGIHMPISTQITLMLVLMVTSKGIAGVPGVSFVVLLATLGSVGTIPLEAVAAGLAFIAGIDRILDMARTVVNVIGNSLAAVVISKWEGQ
>Node168
MGLAIQILIGLILGIVVGAIFYVATYLQPIGDIFIRLIKMIVVPIVISTLIVGVAGVDVKKLGKIGGKTILYFEIVTTIAIIVGLLAANLFQPGAGVSHSFVDTFVNIVPKNIFEAIVRGDMLAIIFFSVLFGLGVAAIEKGKPVLNFFQGVADAMFWVTNQIMKFAPFGVFALIGVTVSKFGLSSLIPLGKLVILVYGTMIFFVLVVLGVIAKFMAGVSIFSLIKILKDELLLAYSTASSETVLPKIMEKMEKNFGCPKAITSFVIPTGYSFNLDGSTLYQALAALFIAQMYGIHMPISTQITLMLVLMVTSKGIAGVPGVSFVVLLATLGSVGTIPLEAVAAGLAFIAGIDRILDMARTVVNVIGNSLAAVVISKWEGQ
>Node169
MGLAIQIVIGLILGILVGAIFYVATYLQPIGDIFIRLIKMIVVPIVISTLIVGVAGVDVKKLGKIGGKTILYFEIVTTIAIIVGLLAANLFQPGVGVSHSFVDTFVNIVPKNVFEAIVRGDMLAIIFFSVLFGLGVAAAEKGKPVLNFFQGVADAMFWVVNTIMKFAPFGVFALIGVTVSKFGLSSLVPLGKLVILVHFTMLFFVLVVLGVIARFMSGISIFSIIKILKDELLLAYSTASSETVLPKIMEKMERNLGCPKAITSFVIPTGYSFNLDGSTLYQALAALFIAQMYGIHMPISAQITLMLVLMVTSKGIAGVPGVSFVVLLATLGSVGTIPLEAVAAGLAFIAGIDRLLDMARTVVNVIGNSLAAVVISRWEGQ
>Node17
MSLGWQILIGLILGIILGAIFYAITAMQNIGTMFISLIQMIVLPIVVSCLTVGIANMDIHKLGRIGGKTLIYFEIMTTIAIVLGLIVGNITHPGTFIHSGIWDTLMNIIPTNIFKSLSEGDMMPVIFFSVFFGLGTAAIGRGKIIIDFLQAVSEVMFKVTNWVMQLAPIGVFALIGVTVAQMGLSALAPLGLFILIAYATMVFFVVVVMGLVARFLFHFNLWDLLRVIKDEIVLAFSTASSEAALPRMMDKMEKNYGVSKGIVSFVIPTGYTFNLDGSAIYQSLAALFLAQAYHIHLSLGQQITLLVVLMITSKGMAGVPGASFVVLLATVSTIGTVPMSAVAAGLTFIAGIDRLVDMGRTAVNVVGNSLATVVIGKSEHE
>Node170
MGLAIQIVIGLILGILVGAIFYVATYLQPIGDIFIRLIKMIVVPIVISTLIVGVAGVDVKKLGKIGGKTILYFEIVTTIAIIVGLLAANLFQPGVGVSHGFVETFVNIVPKNVFEAIVRGDMLAIIFFSVLFGLGVAAAEKGKPVLNFFQGVADAMFWVVNTIMKFAPFGVFALIGVTVSKFGLSSLVPLGKLVILVHFTMLFFVLVVLGVIARFMSGISIFSIIKILKDELLLAYSTASSETVLPKIMEKMERNLGCPKAITSFVIPTGYSFNLDGSTLYQALAALFIAQMYGIHMPISAQITLMLVLMVTSKGIAGVPGVSFVVLLATLGSVGTIPLEAVAAGLAFIAGIDRLLDMARTVVNVIGNSLAAVVISRWEGQ
>Node171
MGLAIQIVVGLILGILVGAIFYVATYLQPIGDIFLRLIKMIVVPIVISTLIVGVAGVDVKKLGKIGGKTILYFEIVTTIAIIVGLLAANVFQPGVGVSHGFVETFVNIVPKNVFDAIVRGDMLAIIFFSVLFGLGVAAAEKGKPVLSFFQGVADAMFWVVNTIMKFAPFGVFALIGVTVSKFGLSSLVPLGKLVILVHFAMLFFILVVLGIIARFISGIKITSIIRILKDELLLAYSTSSSETVLPKIMEKMEKNLGCPKAITSFVIPTGYSFNLDGSTLYQALAALFIAQMYGIHMPISAQITLMLVLMVTSKGIAGVPGVSFVVLLATLGSVGTIPLEAVAAGLAFIAGVDRLMDMARTVVNVVGNSLAAVVISRWEGQ
>Node172
MGLAIQIVVGLILGILVGAIFYVATYLQPIGDIFLRLIKMIVVPIVIATLIVGVAGVDVKKLGKIGGKTILYFEIVTTIAIIVGLLAANVFQPGVGVSHGMVETFVNIVPKNIFDAIVRGDMLAIIFFSVLFGLGVAAAEKGKPVLNFFQGVADAMFWVVNTIMRFAPFGVFALIGVTVSKFGLSSLVPLGKLVILVHLAMLFFILVVLGIIARFISGIKITSILRVLKDELLLAYSTSSSETVLPKIMEKMEKNMGCPKAITSFVIPTGYSFNLDGSTLYQALAALFIAQMYGIHMPISAQITLMLVLMVTSKGIAGVPGVSFVVLLATLGSVGTIPLEAVAAGLAFIAGVDRLMDMARTVVNVVGNALAAVVISRWEGQ
>Node173
MGLAIQIVIGLILGILVGAIFYVATYLQPIGDVFIRLIKMIVVPIVIATLIVGVAGVDVKKLGKIGGKTILYFEIVTTIAIIVGLLAANLFQPGVGVSHGFIETFVNIVPKNVFEAIVRGDMLAIIFFSVLFGLGVAAAEKGKPVLNFFQGVADAMFWVVNTIMKFAPFGVFALIGVTVSKFGLSSLVPLGKLVILVHFTMLFFVLVVLGVIARFMSGISIFNIIKILKDELLLAYSTASSETVLPKIMEKMERNLGCPKAITSFVIPTGYSFNLDGSTLYQALAALFIAQMYGIDMPISAQITLVLVLMVTSKGIAGVPGVSFVVLLATLGSVGTIPLEAVAAGLAFIAGIDRLLDMARTVVNVIGNSLAAVVISRWEGQ
>Node174
MGLAIQILIGLILGIVVGAIFYVATYLQPIGDIFIRLIKMIVVPIVISTLIVGVAGVDVKKLGKIGGKTILYFEIVTTIAIIVGLLAANIFQPGAGVSHSFVDTFVNIVPKNIFEALVKGDMLAIIFFSVLFGLGVAAIEKGKPVLSFFQGVADAMFWVTNQIMKFAPFGVFALIGVTVSKFGLSSLIPLGKLVLLVYGAMIFFVIVVLGIIAKFMAGTSIFSLIKILKDELLLAYSTASSETVLPKIIEKMEKNFGCPKAITSFVVPTGYSFNLDGSTLYQALAAIFIAQMYGIHLSISTQITLMLVLMVTSKGIAGVPGVSFVVLLATLGSVGTIPLEAVAAGLAFIAGIDRILDMARTVVNVIGNSLAAVVISKWEGQ
>Node175
MGLAIQILIGLVLGIVVGAIFYVATYLQPIGDIFIRLIKMIVVPIVISTLIVGVAGVDMKQLGKIGGKTILYFEIVTTVAIIVGLLAANIFQPGAGVHHSFVDTFVNIVPKNIFEALVKGDMLAIIFFSVLFGLGVAAIEKGKPVLSFFQGVADAMFWVTNQIMKFAPFGVFALIGVTVSKFGLSSLIPLGKLVLLVYGAMIFFIVVVLGIIAKFMAGTSIFSLIKILKDELLLAYSTASSETVLPKIIEKMEKNFGCPKAITSFVVPTGYSFNLDGSTLYQALAAIFIAQMYGIHLSISEQITLMLVLMVTSKGIAGVPGVSFVVLLATLGSVGTIPLEAVAAGLAFIAGIDRILDMARTVVNVIGNSLAAVVISKWEGQ
>Node176
MGLAIQILIGLVLGIVVGAIFFVAQYLQPIGDIFIRLIKMIVVPIVISTLIVGVAGVDMKQLGKIGGKTILYFEIVTTIAIIVGLLAANIFQPGAGVHHSFVDTFVNIVPKNIFEALVKGDMLAIIFFSVLFGLGVAAIGKGKPVLSFFQGVAEAMFWVTNQIMKFAPFGVFALIGVTVSKFGLSSLIPLGKLVLLVYGTMIFFIVVVLGIIAKFMVGTSIFSIIRILKDEILLAYSTASSETVLPKIIEKMEKNFGCPKAITSFVVPTGYSFNLDGSTLYQALAAIFIAQMYGIHLSISEQITLMLVLMVTSKGIAGVPGVSFVVLLATLGSVGTIPLEAVAAGLAFIAGIDRILDMARTVVNVIGNALAAVVISKWEGQ
>Node177
MGLAMQIFIGLALGIVVGAIFYVETYLQPIGDIFIRLIKMIVVPIVISTLIVGVAGVDMKKLGKLGGKSILYFEIVTTIAIIVGLLAANLFKPGAGVGHNFMDTIVNIVPTNIIQSLAAGDMLAIIFFSVMFGLGVAAIDKGKPVLNFFEGVADAMFWVTNQIMKFAPFGVFALIGVTVSKFGLASLIPLGKLVLSVYGAMLFFIIVVFGIIAKFMCGTSIFTLIKILKSELLLAYSTASSESVLPKIMEKMEKNFGCPKAITSFVIPTGYSFNLDGSTLYQALAAIFIAQMYGIHMPISTQITLLLVLMVSSKGIAGVPGVSFVVLLATLGSVNTIPLEAVAAGLAFIAGIDRILDMARTVVNVLGNSLAAVVMSKWEGQ
>Node178
MGLAAQIFIGLALGIVIGAIFYVETYFQPVGDIFIRLIKMIVVPIVISTLIVGVAGVDMKKLGKLGGKSILYFEIVTTIAIIVGLLAANLFKPGAGVGHNFMDTIVNIVPTNIIQSLAAGDMLAIIFFSVMFGLGLAAIDKGKPVIHFFEGVADAMFWVTNKIMNFAPIGVFALIGVTVSKFGLASLIPLGKLVLSVYGAMLFFIIVVFGIIAKFMCGTSIFTLIKILKSELLLAYSTASSESVLPKIMEKMEKNFGCPKAITSFVIPTGYSFNLDGSTLYQALAAIFIAQMYGIHMPISTQITLLLVLMVSSKGIAGVPGVSFVVLLATLGSVNTIPIEAVAAGLAFIAGIDRILDMARTVVNVLGNSLAAVVMSKWEGQ
>Node179
MGLAWQILIGLVLGIVVGAIFYVETYLQPIGDIFIRLIKMIVVPIVISTLIVGVAGVDMKKLGKLGGKTILYFEIVTTIAIIVGLLAANIFQPGAGVSHSFADTFVNIVPTNIFQSLANGDMLAIIFFSVMFGLGVAAIEKGKPVLQFFQGTADAMFWVTNQIMKFAPFGVFALIGVTVSKFGVESLIPLGKLVIVVYGTMIFFVIVVLGLIAKFMCGTSIFHLIKILKDELILAYSTASSETVLPKIMEKMEKNFGCPKAITSFVIPTGYSFNLDGSTLYQALAAIFIAQMYGIDMSISQQITLMLVLMVTSKGIAGVPGVSFVVLLATLGSVGTIPLEAVAAGLAFIAGIDRILDMARTVVNVIGNSLAAVVMSKWEGQ
>Node18
MSLGWQILIGLVLGIILGAIFYAITAMQNIGTMFISLIQMIVLPIVVSCLTVGIANMDIKKLGRIGGKTLIYFEIMTTIAIVLGLIVGNITHPGTFIHSGIWSTLMNIIPTNIFKSLSEGDMMPVIFFSVFFGLGTAAIGRGKIIIDFLQAVSEVMFKVTNWVMHLAPIGVCALIGVTVAQMGLSALAPLGLFILIAYATMVFFVVVVMGLVARFLFHFNLWDLLRVIKDEIVLAFSTASSEAALPRMMDKMEKNYGVSKGIVSFVIPTGYTFNLDGSAIYQSLAALFLAQAYHIHLSLGQQITLLVVLMITSKGMAGVPGASFVVLLATVSTIGTVPMSAVAAGLTFIAGIDRLVDMGRTAVNVVGNSLATVVIGKSEHE
>Node180
MGLAWQILIGLVLGIVVGAIFYVETYLQPIGDIFIRLIKMIVIPIVISSLIVGVAGVDMKKLGKLGGKTILYFEIVTTIAIVVGLLAANIFQPGAGVSHSFADTFVNIVPTNIFQSLANGDMLAIIFFSVMFGLGVAAIEKGKPVLQFFQGTADAMFYVTNQIMKFAPFGVFALIGVTVSKFGVESLIPLGKLVIVVYGTMIFFVIVVLGLIAKFMCGVSIFHLIKILKDELILAYSTASSETVLPKIMEKMEKNFGCPKAITSFVIPTGYSFNLDGSTLYQALAAIFIAQMYGIDMSISQQITLMLVLMVTSKGIAGVPGVSFVVLLATLGTVGTIPVEAVAAGLAFIAGIDRILDMARTAVNVVGNSLAAVVMSKWEGQ
>Node181
MGLAWQILIGLVLGIVVGAIFYVATYLQPIGDIFIRLIKMIVIPIVISSLIVGVAGVDMKKLGKLGGKTILYFEIITTIAIVVGLLAANIFQPGAGVSHSFADTFVNIVPTNIFQSLAEGDMLAIIFFSVMFGLGVAAIEKGKPVLQFFQGTADAMFYVTNQIMKFAPFGVFALIGVTVSKFGVESLIPLGKLVIVVYGTMIFFVIVVLGLVAKFMVGVNIFHLIKILKDELILAYSTASSETVLPKIMEKMEKNFGCPKAITSFVIPTGYSFNLDGSTLYQALAAIFIAQMYGIDMSISQQISLMLVLMVTSKGIAGVPGVSFVVLLATLGTVGTIPVEAVAAGLAFIAGIDRILDMARTAVNVVGNSLAAVVMSKWEGQ
>Node182
MGLAWQILIGLILGIVVGAIFYVATYLQPIGDIFIRLIKMIVIPIVVSSLIVGVAGVDIKKLGKLGGKTILYFEIITTIAIVVGLLAANIFQPGAGVSHSFADTFVNIVPTNIFQSLAEGDMLAIIFFSVMFGLGVAAIEKGKPVLQFFQGTADAMFYVTNQIMKFAPFGVFALIGVTVSKFGVESLIPLSKLVIVVYGTMIFFVIVVLGLVAKFMVGVNIFHLIKILKDELILAYSTASSETVLPKIMEKMEKNFGCPKAITSFVIPTGYSFNLDGSTLYQALAAIFIAQMYGIDMSISQQISLMLVLMVTSKGIAGVPGVSFVVLLATLGTVGTIPVEAVAAGLAFIAGIDRILDMARTAVNVVGNSLAAVVMSKWEGQ
>Node183
MGLAWQILIGLILGIVVGAIFYVATYLQPIGDIFIRLIKMIVIPIVVSSLIVGVAGVDIKKLGKLGGKTILYFEIITTIAIVVGLLAANIFQPGAGVSHSFADTFVNIVPTNIFQSLTEGDMLAIIFFSVMFGLGVAAIEKGKPVLQFFQGTAEAMFYVTNQIMKFAPFGVFALIGVTVSKFGVQSLIPLSKLVIVVYGTMIFFVIVVLGLVAKFLVGVNIFHLIKILKDELILAYSTASSETVLPKIMEKMEKNFGCPKAITSFVIPTGYSFNLDGSTLYQALAAIFIAQMYGIDMSISQQISLVLVLMVTSKGIAGVPGVSFVVLLATLGTVGTIPVEAVAAGLAFIAGIDRILDMARTAVNVVGNSLAAVVMSKWEGQ
>Node184
MGLAWQIFIGLILGIVVGAIFYVATYLQPIGDIFLRLIKMIVIPIVVSSLIVGVAGVDIKKLGKLGGKTILYFEIITTIAIVVGLLAANIFQPGAGVSHSMMDTFVNIVPKNIFESLTTGDMLAIIFFSVMFGLGVAAIEKGKPVLQFFQGTAEAMFYVTNQIMKFAPFGVFALIGVTVSKFGVQSLIPLSKLVIVVYGTMIFFVLVVLGLVAKFLVGVNIFHLIKILKDELILAYSTASSETVLPKIMEKMEKNFGCPKAITSFVIPTGYSFNLDGSTLYQALAAIFIAQLYGIDMSISQQISLVLVLMVTSKGIAGVPGVSFVVLLATLGTVGTIPVEAVAAGLAFIAGIDRILDMARTAVNVVGNSLAAVVMSKWEGQ
>Node185
MGLAWQIFIGLILGIVVGAIFYVATYLQPIGDIFLRLIKMIVIPIVVSSLIVGVANVDIKKLGKLGGKTILYFEIITTIAIVVGLLAANIFQPGAGVSHSMIDTVVNIVPKNIFESLSTGNMLAIIFFSVMFGLGVAAIEKGKPVLQFFQGVAEAMFYVTNQIMKFAPFGVFALIGVTVSKFGVQSLIPLSKLVIVVYGTMIFFVLVVLGMVAKFLVGVNIWHLIKILKDELILAYSTASSETVLPKIMEKMEKNFGCPKAITSFVIPTGYSFNLDGSTLYQALAAIFIAQLYGIDMSISQQISLLLVLMVTSKGIAGVPGVSFVVLLATLGTVGTIPVEAVAAGLAFIAGIDRILDMARTAVNVVGNSLAAVVMSKWEGQ
>Node186
MGLAWQIFIGLILGIVVGAIFYVATYLQPIGDIFLRLIKMIVIPIVVSSLIVGVANVDIKKLGKLGGKTIIYFEIITTIAIVVGLLAANVFQPGAGVHHSMIETVVNIVPKNIFESLSTGNMLPIIFFSVMFGLGVAAIEKGKPVLQFFQGVAEAMFYVTNQIMKFAPFGVFALIGVTVSKFGVQSLIPLSKLVIVVYGTMLFFVLVVLGAVAKFLVGVNIWHIIKILKDELILAYSTASSETVLPKIMEKMEKNFGCPKAITSFVIPTGYSFNLDGSTLYQALAAIFIAQLYGIDMSISQQISLLLVLMVTSKGIAGVPGVSFVVLLATLGTVGTIPVEAVAAGLAFIAGIDRILDMARTVVNVVGNSLAAVVMSKWEGQ
>Node187
MGLAWQIFIGLILGIVVGAIFYVATYLQPIGDIFLRLIKMIVIPIVVSSLIVGVANVDIKKLGKLGGKTIIYFEIITTIAIVVGLLAANVFQPGAGVHHSMIETVVNIVPKNVFESLSTGNMLPIIFFSVMFGLGVAAIEKGKPVLQFFQGVAEAMFYVTNQIMKFAPFGVFALIGVTVSKFGVQSLIPLSKLVIVVYGTMLFFVLVVLGGVAKFLVGVNIFHIIKILKDELILAYSTASSETVLPKIMEKMERNFGCPKAITSFVIPTGYSFNLDGSTLYQALAAIFIAQLYGIDMSISQQISLLLVLMVTSKGIAGVPGVSFVVLLATLGTVGTIPVEAVAAGLAFIAGIDRILDMARTVVNVVGNSLAAVVMSKWEGQ
>Node188
MGLAWQILIGLILGIVVGAIFYVATYLQPIGDIFIRLIKMIVIPIVVSSLIVGVAGVDIKKLGKLGGKTILYFEIITTIAIVVGLLAANIFQPGAGVSHSFADTFVNIVPTNIFQSLTEGDMLAIIFFSVMFGLGVAAIEKGKPVLQFFQGTAEAMFYVTNQIMKFAPFGVFALIGVTVSKFGVQSLIPLSKLVIVVYGTMIFFVIVVLGLVAKFLVGVNIFHLIKILKDELILAYSTASSETVLPKIMEKMEKNFGCPKAITSFVIPTGYSFNLDGSTLYQALAAIFIAQMYGIDMSISQQISLVLVLMVTSKGIAGVPGVSFVVLLATLGTVGTIPVEAVAAGLAFIAGIDRILDMARTAVNVVGNSLAAVVISKWEGQ
>Node189
MGLAWQILIGLILGIVVGAIFYVAEYLQPIGDIFIRLIKMIVIPIVVSSLIVGVAGVDIKKLGKLGGKTILYFEIITTIAIVVGLLAANIFHPGSGVSHGFAETFVHIVPTNIFQSMTEGDMLAIIFFSVLFGLGVAAIEKGKPVLRFFEGTAEAMFYVTNQIMKFAPFGVFALIGVTVSKFGVQSLIPLSKLVIVVYGTMIFFVLVVLGLVAKFWAGVNIFHFIKILKDELILAYSTASSETVLPRIMNKMEKNFGCPKAITSFVIPTGYSFNLDGSTLYQALAAIFIAQMYGIDMSISQQISLVLVLMVTSKGIAGVPGVSFVVLLATLGTVGTIPVEAVAAGLAFIAGIDRLLDMARTAVNVVGNSLAAVVISKWEGQ
>Node19
MSLGWQILIGLVLGIILGVIFYAITAMQNIGTMFISLIQMIVLPIVVSCLTVGIANMDIKKLGRVGGKTLIYFEIMTTIAIVLGLIVGNIFHPGTFIHSGIWSTLMNIIPTNIFKSLSEGDMMPVIFFSVFFGLGTAAIGRGKIIIDFLQAVSEVMFKVTNWVMHLAPIGVCALIGVTVAQMGLSALAPLGYFILLAYATMVIFVVVVMGLVARFLFHFNLWDLLRVIKDEIVLAFSTASSEAALPRMMDKMEKNYGVSKGIVSFVIPTGYTFNLDGSAIYQSLAALFLAQAYHIHLSLGQQITLLVVLMITSKGMAGVPGASFVVLLATVSTIGTVPMSAVAAGLTFIAGIDRLVDMGRTAVNVVGNSLATVVIGKSEHE
>Node190
MGLAWQILIGLILGIVVGAIFYVAEFLQPIGDIFIRLIKMIVIPIVVSSLIVGVAGVDMKKLGKLGGKTILYFEIITTIAIVVGLLAANIFHPGSGVSHGFAETFVNIVPTNIFQAMTEGNMLAIIFFSVLFGLGVAAIEKGKPVLKFFEGTAEAMFYVTNQIMKFAPFGVFALIGVTVSKFGVQSLIPLSKLTILVYATMIFFVLVVLGLVARFWAGINIFHFIKLLKDELILAYSTASSETVLPRIMNKMEKNFGCPKGITSFVIPTGYSFNLDGSTLYQALAAIFIAQMYGIDLSISQQISLVLVLMVTSKGIAGVPGVSFVVLLATLGTVGTIPVEAVAAGLAFIAGIDRLLDMARTAVNVVGNSLAAVVISKWEGQ
>Node191
MGLAWQILIGLILGIVVGAIFYVAEFLQPIGDIFIRLIKMIVIPIVVSSLIVGVAGVDMKKLGKLGGKTILYFEIITTIAILVGLLAANIFHPGSGVSHGFAETFVNIVPPNIIAAMTEGNMLAIIFFSVLFGLGVAAIEKGKPVLKFFEGTAEAMFYVTNQIMKFAPFGVFALIGVTVSKFGVQSLIPLSKLTILVYATMIFFVLVVLGLVARFWAGINIIHFIKLLKDELILAYSTASSETVLPRIMNKMEKNFGCPKGITSFVIPTGYSFNLDGSTLYQALAAIFIAQMYGIDLSISDQISLVLVLMVTSKGIAGVPGVSFVVLLATLGTVGTIPVEAVAAGLAFIAGIDRLLDMARTAVNVVGNSLAAVVISKWEGQ
>Node192
MGLAWQILIGLILGIVVGAIFYVAEILQPIGDIFIHLIKMIVIPIVISSIIVGVAGVDIKKLGKLGGKTILYFEIITTIAIVVGLLAANLFHPGTGVQHGFVETFVHIVPTNVFQSMAEGDMLAIIFFSVLFGLGIAAIEKGKPVLRFFEGTAEAMFYVTNMVMKFAPFGVFALIGVTVSKFGIQSLIPLSKLVIVVYGTMIFFVLVVLGLVAKFWAGVNIFHFLKILKDELLLAFSTASSETVLPRIMNKMEKNFGCPKAITSFVIPTGYSFNLDGSTLYQALAAIFIAQMYGIDMSITQQISLILVLMVTSKGIAGVPGVSFVVLLATLGSVGTLPVEAVAAGLAFIAGIDRLLDMGRTAVNVVGNSLAAVVISKWEGQ
>Node193
MGLAWQILIGLILGIVVGAIFYVQTYLQPIGTIFIRLIKMIVIPIVVSSLIVGVAGVDIKKLGKLGGKTILYFEIITTVAIVIGLLAANIFQPGTGVSHSLADTFINIVPQNIFSALTEGNMLAIIFFSVMFGLGVAAIEKGKPVLQFFQATAEAMFHVTNQIMKLAPLGVFALIGVTVSKFGVSSLIPLSKLVIVVYATMIFFVLVVLGLVAKFLVKVNIFNLLKILKDELILAYSTASSETVLPKIIEKMEKNFGCPKAITSFVIPTGYSFNLDGSTLYQAIAAIFIAQMYGIDMSLTQQISLVLVLMVTSKGIAGVPGVSFVVLLATLGSVGTIPVEAVAAGLAFIAGIDRILDMARTAVNVVGNSLAAIVISKWEGQ
>Node194
MGLAWQILIGLILGIILGAIFYVEKFLQPIGTIFIRLIKMIVIPIVISSIVVGVAGADIKKVGKLGGKTIIYFEIITTVAIVIGLAAANIFQPGTGVSHSLADTFINIVPQNIFAALTEGNMLAIIFFSVMFGLGIAAIEKGRPVLQFFQATSEAMFNMTNNIMKLAPIGVFALIGVTVSKFGISSLIPLSKLIIVVYATMIFFVLVILGLTAKFLVKVNIFSLLKILKDELVLAFSTASSEAVMPKIIEKMEKNFGCPKAITSFVIPTGYSFNLDGSTLYQAIAAIFIAQMYGINMSLTQQISLVLVLMVTSKGIAGVPGVSLVVLLATLGSVGTIPIEAVAAGVAFIAGIDRILDMARTTVNVVGNSLAAIVISKWEGQ
>Node195
MGLAWQILIGLVLGIAVGAIFYVATYLQPIGDIFIRLIKMIVIPIVVSSLIVGVAGVDIKKLGKLGGKTILYFEIITTIAIVVGLLAANIFQPGAGVSHSFADTFVNIVPTNLFQSLAEGDMLAIIFFSVMFGLGVAAIEKGKPVLQFFQGTADAMFYVTNQIMKFAPFGVFALIGVTVSKFGVESLIPLSKLVIVVYGTMIFFVIVVLGLVAKFMVGVNIFHLIKILKDELILAYSTASSETVLPKIMEKMEKNFGCPKAITSFVIPTGYSFNLDGSTLYQAIAAIFIAQMYGIDLSISQQISLMLVLMVTSKGIAGVPGVSFVVLLATLGTVGTIPVEAVAAGLAFIAGIDRILDMARTAVNVVGNSLAAVVMSKWEGQ
>Node196
MGLAWQILIGLVLGIAVGAIFYVATYLQPIGDIFIRLIKMIVIPIVVSSLIVGVAGVDIKKLGRLGGKTILYFEIITTIAIVVGLLIANIFQPGAGVSHSFADTFVNIVPTNLFQSLAEGDMLAIIFFSVMFGLGVAAIERGKPVLQFFQGTADAMFYVTNQIMKFAPFGVFALIGVTVSKFGVESLIPLSKLVIVVYGAMIFFVIVVLGLVAKFMVGVNIFQLIKILKDELILAYSTASSETVLPKIMEKMEKNFGCPKAITSFVIPTGYSFNLDGSTLYQAIAAIFIAQMYGIDLSISQQISLLLVLMVTSKGIAGVPGVSFVVLLATLGTVGTIPVEAVAAGLAFIAGIDRILDMARTAVNVVGNSLAAVVMSKWEGQ
>Node197
MGLAWQILIGLVLGIAVGAIFYVATYLQPIGDIFIRLIKMIVIPIVVSSLIVGVAGVDIKKLGRLGGKTILYFEIITTIAIVVGLLIANIFQPGAGVSHSFADTFVNIVPTNLFQSLAEGDMLAIIFFSVLFGLGVAAIERGKPVLQFFQGTADAMFYVTNQVMKFAPFGVFALIGVTVSKFGVESLIPLGKLVIVVYGAMIFFVIVVLGLVAKFMVGVNIFQFIKILKDELILAYSTASSETVLPKIMEKMEKNFGCPKAITSFVIPTGYSFNLDGSTLYQAIAAIFLAQMYGIDLSISQQITLLLVLMVTSKGIAGVPGVSFVVLLATLGTVGTIPAEAVAAGLAFIAGIDRILDMARTAVNVVGNSLAAVVMSKWEGQ
>Node198
MGLATQILIGLILGIAVGAIWYVETYLQPIGDLFLRLIKMIVIPIVVSSLIVGVAGTNGKKVGRLGGKTILYFEIITTFAIILGLLLANIFQPGHGVQKSVAETFLHIVPTNLFQSLAEGDMLAIIFFSVLFGLGVAAIERGKPVLQFFEATSHAMFYVVNLVMKFAPFGVFALIGVTVSKFGVDSLLSLGKLVILVYAALIFFLIVVLGLVAKFMAGVNIFKFLRYMKDELLLAYSTSSSETVLPRVMEKMEKNLGCPKAIVSFVIPIGYSFNLDGSVLYQAIAALFLAQVYGIDLSIAQQITLILVLMVTSKGMAAVPGTSFVVLLATLGTIGAVPAEAVAAGLAFIAGVDRILDMARTVVNLTGNALAAVVMSKWEGQ
>Node199
MGLATQIFIGLILGIAVGAIWFVETYLQPIGDLFLRLIKMIVIPIVVSSLIVGVAGTNGKKVGRLGAKTILYFEIITTFAIILGLLLANIFQPGHGVQKSVAETFLHIVPTNFFQSLAEGDMLAIIFFSVLFGLGVAAIERGKPVLQFFEATSHAMFHVVNLVMKFAPFGVFALIGVTVSKFGIDSLLSLGKLVILVYAALIFFLIVVLGLVAKFMAGVNIFKFLRYMKDELLLAYSTSSSETVLPRVMEKMEKNIGCPKAIVSFVIPIGYTFNLDGSVLYQAIAALFLAQVYGIDLSIAQQITLILVLMVTSKGMAAVPGTSFVVLLATLGTIGAVPAEAVAAGLAFIAGVDRIMDMARTVVNLTGNALAAVVMSKWEGQ
>Node20
MSLGWQILIGLVLGIILGVIFYAITAMQNIGTMFISLIQMIVLPIVVSCLTVGIANMDIKKLGRVGGKTLIYFEIMTTIAIVLGLIVGNVFHPGTFIHSGIWSTLMNIIPTNIFKSLSEGDMMPVIFFSVFFGLGTAAIGRGKIIIDFLQAVSEVMFKVTNWVMHLAPIGVCALIGVTVAQMGLSALAPLGYFILLAYATMVIFVVVVMGLVARFLFHFNIWDLLRVIKDEIVLAFSTASSEAALPRMIDKMDKNFGVSQGIVSFVIPTGYTFNLDGSAIYQSLAALFLAQAYHIHLSLGQQITLLVVLMITSKGMAGVPGASFVVLLATVSTIGTVPMSAVAAGLTFIAGIDRLVDMGRTAVNVVGNSLATVVIGKSEHE
>Node200
MGLATQIFIGLILGIAVGAIWFVETYLQPIGDLFLRLIKMIVIPIVVSSLIVGVAGTNGKKVGRLGAKTILYFEIITTFAIILGLLLANIFQPGHGVQKSVAETFLHIVPTNFFQSLAEGDMLAIIFFTVLFALGVSAIERGKPVLAFFEATSHAMFHVVNLVMKFAPFGVFALIGVTVSKFGFDSLLSLGKLVILVYAALIFFLIVVLGIVAKFMAGVNIFKFLAYMKDELLLAYSTSSSETVLPRVMEKMEKNIGCPKAIVSFVIPIGYTFNLDGSVLYQAIAALFLAQVYGIDLSIWQQITLILVLMVTSKGMAAVPGTSFVVLLATLGTIGAVPAEAVAAGLAFIAGVDRIMDMARTVVNLTGNALAAVVMSKWEGQ
>Node201
MGLATQIFIGLILGVAVGAIWFVETYLQPIGDLFLRLIKMIVIPIVVSSLIVGVAGANGKKVGRLGFRTILYFEIITTFAIILGLLLANIFQPGHGVTKSVADTFLHIVPTNFFQSLAEGDLLAIICFTVLFALGVSAIERGKPVLAFFEATSHAMFHVVNLVMKFAPFGVFALIGVTVSKFGFDSLLSLGKLVLLVYVALAFFLIVVFGIVGKFMAGINIFKFLAYMKDELLLAYSTSSSETVLPRVMEKMEKNIGCPKGIVSFVIPIGYTFNLDGSVLYQAIAALFLAQVYGIDLSIWQQITLILVLMVTSKGMAAVPGTSFVVLLATLGTIGAVPAEAVAAGLAFIAGVDRIMDMARTVVNLTGNALAAVVMSKWEGQ
>Node202
MGLATQIFIGLILGVVVGAIWFVETYLQPIGDLFLRLIKMIVIPIVVSSLIIGVAGANGKKVGKLGFRTILYFEIITTFAIILGLVLANIFQPGTGVSKSVADTFLHIVPTNFFQSLAEGDLLAIICFTVLFALGVSAIERGKPVLAFFEGVSHAMFHVVNLVMKVAPFGVFALIGVTVSKFGLDSLLSLGKLVGLVYVALAFFLIVVFGIVGKFMAGINIFKFLAYMKDELLLAFSTSSSETVLPRVMEKMEKNIGCPKGIVSFVIPIGYTFNLDGSVLYQAIAALFLAQVYGIDLTIWQQITLILVLMVTSKGMAAVPGTSFVVLLATLGTIGAVPAEAVAAGLAFIAGVDRIMDMARTVVNLTGNALAAVVMSKWEGQ
>Node203
MGLATQIFLGLILGVAVGAIWFVETYLQPVGDLFLRLIKMIVIPIVVSSLIVGVAGASGKKVGRLGFRTILYFEIITTFAIILGLLLANIFQPGHGVTKSVADTFLHIVPTNFFQSLAEGDLLAIICFTVLFALGVSAIEKGKPVLAFFEATSHAMFHVVNLVMKFAPFGVFALIGVTVSKFGFSSLLSLGKLVLLVYLALAFFLIVVFGIVGKFMAGINIFKFLAYMKDELLLAYSTSSSETVLPRVMEKMEKNIGCPKGIVSFVIPIGYTFNLDGSVLYQAIAALFLAQVYGIDLSIGQQITLILVLMVTSKGMAAVPGTSFVVLLATLGTIGAVPAEAVAAGLAFIAGVDRIMDMARTVVNLTGNALAAVVMSKWEGE
>Node204
MGLATQIFLGLILGVAVGAIWFVETYLQPVGDLFLRLIKMIVIPIVVSSLIVGVAGASGKKVGRLGFRTILYFEIITTFAIVLGLLLGNIFQPGHGVTKSVADTFLHIVPTNFFQSLAEGDLLAIICFTVLFALGVSAIEKGKPVLSFFEATSHAMFHVVNLVMKFAPFGVFALIGVTVSKFGFSSLLSLGKLVLLVYLALAFFLIVIFGIVGKFLAGINIFKFLAYLKDELLLAYSTSSSETVLPRVMEKMEKNIGCPKGIVSFVIPIGYTFNLDGSVLYQAIAALFLAQVYGIDLSIGQQITLILVLMVTSKGMAAVPGTSFVVLLATLGTIGAVPAEAVAAGLAFIAGVDRIMDMARTVVNLTGNALAAVVMSKWEGE
>Node205
MGLATQIFVGLILGILVGVIWFVATYLQPLGDLFLRLIKMIVIPIVISSLIVGVAGTNGKQVGRLGAKTILYFEIITTFAIILGVLLANVFQPGQGVEKSVAETFLHIVPTNFFQSLAEGDMLAIIFFSVLFGLGVAAIERGKPVLQFFDAVSHAMFHVVNLVMKVAPLGVFALIGVTVSKFGIDSLLSLGKLVILVYAALIFFLIVVLGLVAKFWAGVNIFTLLRYLKDELLLAYSTSSSETVLPRVMEKLEKNMGCPKAIVSFVVPIGYTFNLDGSVLYQAIAALFLAQVYGIDLSIVQQITLILVLMVTSKGMAAVPGTSFVVLLATLGTIGAVPAEAVAAGLAFIAGVDRIMDMARTVVNLTGNTLAAIVMSKSEGQ
>Node206
MGLATQIFVGLILGILVGVIWFVATYLQPLGDLFLRLIKMIVIPIVISSLIVGVAGANGKQVGRLGAKTILYFEIITTFAIVLGVLLANVFQPGQGVEKSVAETFLHIVPTNFFQSLVEGDMLAIIFFSVLFGLGVAAIERGKPVLQFFDGVSHAMFHVVNLVMKVAPLGVFALIGVTVSKFGIDSLLSLGKLVILVYAALIFFLIVVLGAVAKFWAGVNIFTLLRYLKDELLLAYSTSSSETVLPRIMEKLEKNMGCPKAIVSFVVPIGYTFNLDGSVLYQAIAALFLAQVYGIDLTIVQQLTLILVLMVTSKGMAAVPGTSFVVLLATLGTIGAVPAEAVAAGLAFIAGVDRIMDMARTVVNLVGNTLAAIVMSKSEGK
>Node207
MGLATQIFVGLILGILVGVIWFVATYLQPLGDLFLRLIKMIVIPIVISSLIVGVAGANGKQVGRLGAKTILYFEIITTFAIVIGVLLANVFQPGQGVEKSVAETFLHIVPTNFFQSLVEGDMLAIIFFSVLFGLGVAAIERGKPVLQFFDGVSHAMFHVVNLVMKVAPIGVFALIGVTVSKFGLESLLSLGKLVILVYAALIFFLIVVLGAVAKFWAGVNIFTLLRYLKDELLLAYSTSSSETVLPRIMEKLEKNMGCPKAIVSFVVPIGYTFNLDGSVLYQAIAALFLAQVYGIDLTIVQQLTLILVLMVTSKGMAAVPGTSFVVLLATLGTIGAVPAEAVAAGLAFIAGVDRIMDMARTVVNLVGNTLAAIVMSKSEGK
>Node208
MGLAWQILIGLVLGIAVGAIFYVATYLQPIGDIFIRLIKMIVVPIVVASIVVGVAGVDIKKLGRLGGKTILYFEIITTIAIVVGLLIANIFQPGAGVSHSFADTFVNIVPTNIIQSLAEGDMLAIIFFSVLFGLGVAAIERGKPVLQFFQGVADAMFYVTNQVMKFAPFGVFALIGVTVSKFGVASLIPLGKLVIVVYGAMIFFVIVVLGLVAKFMVGINIFQFLKILKDELILAYSTASSETVLPKIMEKMEKNFGCPKAITSFVIPTGYSFNLDGSTLYQAIAAIFLAQMYGIDLSISQQITLLLVLMVTSKGIAGVPGVSFVVLLATLGTVGTIPAEAVAAGLAFIAGIDRILDMARTAVNVVGNSLAAVVMSKWEGQ
>Node209
MGLAWQILIGLVVGIAVGAIFYVATYLQPIGDIFIRLIKMIVVPIVVASIVVGVAGVDIKKLGKLGGKTILYFEIITTIAIVVGLLIANVFQPGAGVSHSFADTFVNIVPTNIIDSLAKGDMLAIIFFSVLFGLGVAAIERGKPVLRFFQGVADAMFYVTNQVMKFAPFGVFALIGVTVSKFGVGSLIPLGKLVIVVYGAMIFFVIVVLGLVAKFMVGINIFQFLKILKDELILAYSTASSETVLPKIMEKMEKNFGCPKAITSFVIPTGYSFNLDGSTLYQAIAAIFLAQMYGIDLSISQQITLLLVLMVTSKGIAGVPGVSFVVLLATLGTVGTIPAEAVAAGLAFIAGIDRILDMARTAVNVVGNSLAAVVMSKWEGQ
>Node21
MSLGWQILIGLVLGIILGIIFYAITAMQNIGTMFISLIQMIVLPIVVSCLTVGIANMDIKKLGRVGGKTLIYFEIMTTIAIVLGLIVGNVFHPGTFIHTGIWSTLMNIIPTNIFKSLSEGDMMPVIFFSVFFGLGTAAIERGKIIIDFLQAVSEVMFKVTNWVMHLAPIGVCALIGVTLAEMGISALIPLGYFVLLTYLTMIIFVLVVMGIVARFLFHFKISDLLRVIKDEIVLAFSTASSEAVLPKMIDKMDKNFGVSQGIVSFVIPTGYTFNLDGSAIYQSLAALFLAQAYGIHLSIGQQITLLVVLMITSKGMAGVPGASFVVLLATVSTIGTVPMSAVAAGLTFIAGIDRLVDMGRTAVNVVGNSLATVVIGKSEHE
>Node210
MGLAWQILIGLVVGIAVGAVFYVATYLQPIGDIFIRLIKMIVVPIVVASIVVGVAGVDIKKLGKLGGKTILYFEIITTIAIVVGLLIANVSQPGSGVSHSFADTFVNIVPTNIIDSLAKGDMLAIIFFSVLFGLGVAAIERGKPVLRFFQGVADAMFYVTNQVMKFAPFGVFALIGVTVSKFGVGSLIPLGKLVVVVYGAMIFFVIVVLGIVAKFMAGINIFQFIKILKDELILAYSTASSETVLPKIMEKMEKNFGCPKAITSFVIPTGYSFNLDGSTLYQAIAAIFLAQMYGIDLSISQQITLLLVLMLTSKGIAGVPGVSFVVLLATLGSVGTIPAEAVAAGLAFIAGIDRILDMARTAVNVVGNSLAAVVMSKWEGQ
>Node211
MGLAWQILIGLVLGIAVGAIFYVATYLQPIGDIFIRLIKMIVIPIVVSSLIVGVAGVDIKKLGRLGGKTILYFEIITTIAIVVGLLIANIFQPGAGVSHGFADTFVNIVPTNLFQSLAEGDMLAIIFFSVMFGLGVAAIERGKPVLQFFQGTADAMFYVTNQIMKFAPFGVFALIGVTVSKFGVESLIPLSKLVIVVYGAMIFFVIVVLGLVAKFMVKVNIFQLIKILKDELILAYSTASSETVLPKIMEKMEKNFGCPKAITSFVIPTGYSFNLDGSTLYQAIAAIFIAQMYGIDLSISQQISLLLVLMVTSKGIAGVPGVSFVVLLATLGTVGTIPLEAVAAGLAFIAGIDRILDMARTAVNVVGNSLAAVVMSKWEGQ
>Node212
MGLAWQILIGLALGIAVGAIFYVQTYLQPIGDIFIRLIKMIVIPIVVSSLIVGVASVDIKKLGRLGGKTILYFEIITTIAIVVGLLIANIFQPGAGVSHGFADTFINIVPTNLFQSLAEGDMLAIIFFSVMFGLGVAAIERGKPVLSFFQGTADAMFYVTNQIMKFAPFGVFALIGVTVSKFGVESLIPLSKLVLVVYGAMIFFVIVVLGAVAKFMVKVNIFSLIKILKDELILAYSTASSETVLPKIMEKMEKNFGCPKAITSFVIPTGYSFNLDGSTLYQAIAAIFIAQMYGIDLTISEQISLLLVLMVTSKGIAGVPGVSFVVLLATLGTVGTIPLEAVAAGLAFIAGIDRILDMARTAVNVVGNSLAAVVMSKWEGQ
>Node213
MGLAWQILIGLVLGIVVGAIFYVATYLQPIGDIFIRLIKMIVIPIVVSSLIVGVAGVDIKKLGRLGGKTILYFEIITTIALVVGLLLANVFQPGAGVSHGFVDTFVNIVPTNLFQSLAEGDMLAIIFFSVMFGLGVAAIERGKPVLQFFQGTADAMFYVTNQIMKLAPLGVFALIGVTVSQFGIESLIPLSKLVLVVYGAMILFVIVVLGLVARFIVKVNIFQLLRILKDELILAYSTASSETVLPKIMEKMERNFGCPKAITSFVIPTGYSFNLDGSTLYQAIAAIFIAQMYGIDLSIEKQITILLVLMVTSKGIAGVPGVSFVVLLATLGSVGTLPLEAVAAGLAFIAGIDRILDMARTAVNVVGNSLAAVVMSKWEGE
>Node214
MGLAWQILIGLVLGIMVGYFLRVSNYLKPIGDVFIRLIKMIVIPIVVSSLVVGVAGTDIKRLGRLGGKTILYFEIITTVALVVGLLLANVFQPGAGVSHGFIDTFVNIVPTNLFESLAEGDMLAIIFFSVMFGIGVAAIERGKPVLQFLQGTADAMFYVTNLIMKLAPIGVFALIGNTVAQFGIESLIPLSKLVLLVYGAMILFVIVVLGLVARFIVKVNIFQFLRILKDELILAYSTASSETVLPKLMEKMERNFGCPKAITSFVIPTGYSFNLDGSTLYQAIATVFIAQLYGIHLPIEKQIMIVLVLMVTSKGIAGVPGVSFVVLLATLGSVGTLPMEAVAAGLAFIAGIDRILDMARTAVNVVGNSLAAVVMSKWEGE
>Node215
MSLAWQIIIGLVAGIIVGAIFYVVTYLQPIGDIFIQLIKMIVIPIVVSSLIVGVAGVDSKKLGRLGGKTILYFEIITTVALVVGLLLANVFQPGAGVDHGFVEILVSIVPQNFFQSLAEGKMLPIIFFSVMFGLGVAAIERGKPVLNFFQGVADTMFYVTNQVMKVAPLGVFALIGVTVSQFGLQSLIPLSKLMLVVYGAMILFVIVVLGLVARFIVKVKLFDILRILKDELLLAYSTASSETVLPKVMEKMERNFGCPKAITSFVIPTGYTFNLDGSTLYQSIAVVFIAQMYGIDLSIEKQITILLILMVTSKGIAGVPGASVVVLLATLSSVGTLPLEAVAAGMAFVLGIDRILDMARTAVNVVGNSLAAIVMSKWEGE
>Node216
MGLAWQILIGLILGIAVGAIFYVATYLQPIGDIFIRLIKMIVIPIVVSSLIVGVAGVDIKKLGKLGGKTILYFEIITTIAIIVGLLAANIFQPGAGVNHSFADTFVNIVPSNLFESLAKGDMLAIIFFSVMFGLGVAAIEKGKPVLQFFQGTADAMFYVTNQIMKFAPFGVFALIGVTVSKFGVESLIPLSKLVILVYGTMIFFVIVVLGLVAKFLVGVNIFHLFRILKDELILAYSTASSETVLPKLMEKMEKNFGCPKAITSFVIPTGYSFNLDGSTLYQAIAAIFIAQMYGIDLSISQQISLMLVLMVTSKGIAGVPGVSFVVLLATLGTVGTIPVEAVAAGLAFIAGIDRILDMARTVVNVVGNSLAAIVMSKWEGQ
>Node217
MGLAWQILIGLILGIAVGAIFYVATYLQPIGDIFIRLIKMIVIPIVVSSLIVGVAGVDIKKLGKLGGKTILYFEIITTIAIIVGLLAANIFQPGAGVNHGFADTFVNIVPSNLFESLAKGDMLAIIFFSVMFGLGVAAIEKGKPVLQFFQGTADAMFYVTNQIMKFAPFGVFALIGVTVSKFGVESLIPLSKLVILVYGTMIFFVLVVLGLVAKFLVGVNIFHLFRILKDELILAYSTSSSETVLPKLMEKMEKNFGCPKAITSFVIPTGYSFNLDGSTLYQAIAAIFIAQMYGIDLSISQQITLMLVLMVTSKGIAGVPGVSFVVLLATLGSVGTIPVEAVAAGLAFIAGIDRILDMARTVVNVVGNSLAAIVMSKWEGQ
>Node218
MGLAWQILIGLILGIAVGAVFYVATYLQPIGDIFLRLIKMIVIPIVISSLIVGVAGVDIKKLGKLGGKTILYFEIITTIAIIVGLLAANIFQPGAGVNHGFADTFVNIVPSNLFESLAKGDMLAIIFFSVMFGLGVAAIGKGKPVLQFFQGTADAMFYVTNQIMKFAPFGVFALIGVTVSKFGVESLIPLSKLVILVYGAMIFFVLVVLGLVAKFLVGVNIFHLFRILKDELILAYSTSSSETVLPKLMEKMEKNFGCPKAITSFVIPTGYSFNLDGSTLYQAIAAIFIAQMYGIDLSISEQITLVLVLMVTSKGIAGVPGVSFVVLLATLGSVGTIPVEAVAAGLAFIAGIDRILDMARTVVNVVGNSLAAIVMSKWEGQ
>Node219
MGLAWQILIGLILGIAVGAVFYVATYLQPIGDIFLRLIKMIVIPIVISSLIVGVAGVDIKKLGKLGGKTILYFEIITTIAIIVGLLAANIFHPGTGVNHGFADTFVNIVPSNLFESLANGDMLPIIFFSVMFGLGVAAIGKGKPVLQFFQGTADAMFYVTNQIMKFAPFGVFALIGVTVSKFGVESLIPLSKLVILVYGAMIFFVLVVLGLVAKFLVGVNIFHLLRILKDELILAYSTSSSETVLPKLMEKMEKNFGCPKAITSFVIPTGYSFNLDGSTLYQAIAAIFIAQMYGIDLSISEQITLVLVLMVTSKGIAGVPGVSFVVLLATLGSVGTIPVEAVAAGLAFIAGIDRILDMARTVVNVVGNSLAAIVMSKWEGQ
>Node22
MSLGWQILIGLILGIILGIIFYAITAMQNIGTMFISLIQMIVLPIVVSCLTVGIANMDIKKLGRIGGKTLIYFEIMTTIAIILGLIVGNIFHPGTFIHTGIWSTLMNLIPTNIFKSLSKGDMMPVIVFSVFFGLGTAAIEKGKIIIDFLQAVSQVMFKVTNWVMHLAPIGVCALIGVTLAELGISALIPLGYFVLLTYLTMIIFVLVVMGIVARFLFHFKISDLLRVIKDEIVLAFSTASSEAVLPKMIDKMDKNFGVSPSIVSFVIPTGYTFNLDGSAIYQSLAALFLAQAYGIHLSIGQQITLLVVLMITSKGMAGVPGASFVVLLATVSTIGTVPMSAVAAGLTFIAGIDRFVDMGRTAVNVVGNSLATVVIGKSEHE
>Node220
MGLAWQILIGLILGIVVGAVFYVATYLQPIGDIFLRLIKMIVIPIVISSLIVGVAGVDIKKLGKLGGKTILYFEIITTIAIIIGLLAANIFHPGTGVNHGFADTFVNIVPSNLFESLANGDMLPIIFFSVMFGLGVAAIGKGKPVLQFFQGTADAMFYVTNQIMKFAPFGVFALIGVTVSKFGVESLIPLSKLVILVYGAMIFFILVVLGLVAKFLVGVNIFHLLRILKDELILAYSTSSSETVLPKLMEKMEKNFGCPKAITSFVIPTGYSFNLDGSTLYQAIAAIFIAQMYGIHLSISEQITLVLVLMVTSKGIAGVPGVSFVVLLATLGSVGTIPVEAVAAGLAFIAGIDRILDMARTVVNVVGNSLAAIVMSKWEGQ
>Node221
MGLAWQILIGLILGIIVGAVFYVATYLQPIGDIFLRLIKMIVIPIVISSLIVGVAGVDIKKLGKLGGKTILYFEIITTFAIIIGLLAANIFHPGTGVNHSFIDTFVNIVPSNLFESLANGDMLPIIFFSVMFGLGVAAIGKGKPVLKFFQGTADAMFYVTNLIMRFAPFGVFALIGVTVSKFGVQSLIPLSKLVILVYGAMIFFILVVLGLVAKFLVGVNIFHLLRILKDELILAYSTSSSETVLPKLMEKMEKNFGCPKAITSFVIPTGYSFNLDGSTLYQAIAAIFIAQMYGIHLSISEQITLVLVLMVTSKGIAGVPGVSFVVLLATLGSVGTIPVEAVAAGLAFIAGIDRILDMARTVVNVVGNSLAAIVMSKWEKQ
>Node222
MGLAWQILIGLILGIIVGAVFYVATYLQPIGDIFLRLIKMIVIPIVISSLIVGVAGVDIKKLGKLGGKTILYFEIITTIAIIIGLLVANIFHPGTGVNHSFIDTFVNIVPTNLFESLANGDMLAIIFFSVMFGLGVAAIGKGKPVLKFFQGTADAMFYVTNLIMRFAPFGVFALIGVTVSKFGVQSLIPLSKLVILVYGTMIFFILVVLGLVAKFLVGVNIFHLLRILKDELILAYSTSSSETVLPKLMEKMERNFGCPKAITSFVIPTGYSFNLDGSTLYQAIAAIFIAQMYGIHLSISEQITLVLVLMVTSKGIAGVPGVSFVVLLATLGSVGTIPVEAVAAGLAFIAGIDRIMDMARTVVNVVGNSLAAIVMSKWEKQ
>Node223
MGLAWQIFIGLILGIIVGAVFYVQTYLQPIGDIFLRLIKMIVIPIVVSSLIVGVAGVDIKQLGKLGGKTILYFEIITTIAIIIGLLVANIFKPGTGVSHSFIDTIVNIVPTNLFESLANGDMLAIIFFSVMFGLGVAAIGKGKPVLKFFQGTADAMFYVTNLIMRFAPFGVFALIGVTVSKFGVQSLIPLSKLVITVYGTMIFFILVVLGLVAKFLVGINIFHLLKILKDELILAYSTSSSETVLPKLMEKMERNFGCPKGITSFVIPTGYSFNLDGSTLYQSIAAIFIAQMYGIHLSIGEQISLVLVLMVTSKGIAGVPGVSFVVLLATLGSVHTIPVEAVAAGLAFIAGIDRIMDMARTVVNVVGNSLASIVVSKWEKQ
>Node224
MGLAWQILIGLILGIIVGAVFYVATYLQPIGDIFLRLIKMIVIPIVISSIIVGVAGVDIKKLGKLGGKTILYFEIITTFAIIIGLLAANIFHPGTGVHHSFIDTFVNIVPSNLFDSLAKGDMLPIIFFSVMFGLGVAAIGKGKPVLKFFQGTADAMFYVTNLVMRFAPFGVFALIGVTVSKFGLQSLIPLSKLVILVYGAMIFFIIVVLGLVAKFLAGVNIFHFLRILKDELILAYSTSSSETVLPKLMEKMEKNFGCPKAITSFVIPTGYSFNLDGSTLYQAIAAIFIAQMYGIHLSISTQITLVLVLMVTSKGIAGVPGVSFVVLLATLGSVGTIPVEAVAAGLAFIAGIDRILDMARTVVNVVGNSLAAVVMSKWEKQ
>Node225
MGLAWQILIGLILGIAVGAVFYVATYLQPIGDIFLRLIKMIVIPIVISSIIVGVAGVDIKKLGKLGGKTILYFEIITTIAIIVGLLAANIFQPGAGVNHGFADTFVNIVPSNLFTSLAEGDMLAIIFFSVMFGLGVAAIGKGKPVLQFFQGTADAMFYVTNQIMKFAPFGVFALIGVTVSKFGVESLIPLSKLVILVYGAMIFFVLVVLGLTAKFLVGVNIFHLFRILKDELILAYSTSSSETVLPKLMEKMEKNFGCPKAITSFVIPTGYSFNLDGSTLYQAIAAIFIAQMYGIDLSISEQITLVLVLMVTSKGIAGVPGVSFVVLLATLGSVGTIPVEAVAAGLAFIAGIDRIMDMARTVVNVVGNSLAAIVMSKWEGQ
>Node226
MGLAWQILIGLILGIAVGAVFYVETYLQPIGDIFLRLIKMIVIPIVISSIIVGVAGVDIKKLGKLGGKTILYFEIITTIALIVGLLAANIFQPGAGVNHGFADTFVNIVPSNLFTSLAEGDMLAIIFFSVMFGLGVAAIGKGKPVLQFFQGTADAMFYVTNQIMKFAPFGVFALIGVTVSKFGVESLIPLSKLVILVYAAMIFFVLVVLGLTAKFLVGINIFHLFRILKDELILAYSTSSSETVLPKLMEKMEKNFGCPKAITSFVIPTGYSFNLDGSTLYQAIAAIFIAQMYGIDLSISEQITLLLTLMVTSKGIAGVPGVSFVVLLATLGAVGTIPVEAVAAGLAFIAGVDRIMDMARTVVNVVGNSLAAIVMSKWEKQ
>Node227
MGLAWQILIGLILGIAVGAVFYVETYLKPIGDIFIRLIKMIVIPIVISSIVVGVAGVDIKKLGKLGGKTILYFEIITTIALIVGLLAANIFQPGAGVNHGFADTFVNIVPSNLFTSLAEGDMLAIIFFSVMFGLGVAAIGKGKPVLQFFQGTAEAMFYVTNQIMKFAPFGVFALIGVTVSKFGVESLIPLSKLVILVYAAMIFFVLVVLGLTAKFIVGINIFHLFRILKDELILAYSTASSETVLPKLMEKMEKNFGCPKAITSFVIPTGYSFNLDGSTLYQAIAAIFIAQMYGIDLSISEQITLLLTLMVTSKGIAGVPGVSFVVLLATLGAVGTIPVEAVAAGLAFIAGVDRIMDMARTVVNVVGNSLAAIVMSKWEKQ
>Node228
MGLAWQILIGLILGIAVGAVFYVETYLQPIGDIFLRLIKMIVIPIVISSIIVGVAGVDIKKLGKLGGKTILYFEIITTIALIVGLLAANIFQPGAGVNHGFADTFVNIVPDNLFTSLAEGDMLAIIFFSVMFGLGVAAIGKGKPVLQFFQGTADAMFYVTNQIMKFAPFGVFALIGVTVSKFGVESLIPLSKLVILVYAAMIFFVLVVLGLTAKFLVGINIFHLFRILKDELILAYSTSSSETVLPKLMEKMEKNFGCPKAITSFVIPTGYSFNLDGSTLYQAIAAIFIAQMYGIDLSISEQITLLLTLMVTSKGIAGVPGVSFVVLLATLGAVGTIPVEAVAAGLAFIAGVDRIMDMARTVVNVVGNSLAAVVMSKWEKQ
>Node229
MGLAWQILIGLILGIAVGAVFYVETYLQPIGDIFLRLIKMIVIPIVISSIIVGVAGVDIKKLGKLGGKTILYFEIITTIALLVGLLAANIFQPGAGVNHGFVDTFVNIVPDNLFTSLAEGDMLAIIFFSVMFGLGVAAIEKGKPVLQFFQGTADAMFYVTNTIMKFAPFGVFALIGVTVSKFGIESLIPLSKLVILVYAAMIFFVLVVLGLTAKFLVGINIFHLIRILKDELILAYSTSSSETVLPKLMEKMEKNFGCPKAITSFVIPTGYSFNLDGSTLYQAIAAIFIAQMYGIDLTISQQITLLLTLMVTSKGIAGVPGVSFVVLLATLHVVGTIPPEAVAAGLAFIAGVDRIMDMARTVVNVVGNSLAAVVMSKWEKQ
>Node23
MSLGWQIVIGLFLGIILGIIFYAITAMQNIGTMFISLIQMIVLPIVVSCLTVGIASMDIKKVGRIGGKTLVYFEIMTTIAIILGLIVGNIFHPGTFINTGIWSTLMNLIPTNIFGSLSKGDMMPVIVFSVFFGLGTAAIEKGQIIVDFMNAVSQVMFKITNWVMHLAPIGVCALIGVTLAELGIKALLPLGYFVILVYLTMIIFVLVVMGIVARFLCHFKLSDLLLVIKNEIVLAFSTASSEAVLPKMIQKMDKNFGVSPSIVSFVIPTGYTFNLDGSAIYQSLAALFLAQAYGIHLSIGQQITLLVVLMITSKGMAGVPGASFVVLLATVSTIGTVPMSAVAAGLTFIAGIDRFIDMGRTAVNVVGNSLATVVIGTSEHE
>Node230
MSLAWQIFIGLILGIAVGAVFYVETYLQPVGDIFLRLIKMIVIPIVISSIIVGVAGVDIKKLGKLGGKTILYFEIITTIALLVGLLAANIFQPGAGVNHGFVDTFVHIVPDNLFTSLAEGDMLAIIFFSVMFGLGVAAIEKGKPVLRFFQGTADAMFYVTNTIMKFAPFGVFALIGVTVSKFGIESLIPLSKLVILVYAAMIFFILVVLGLTAKFIVGINIFHLIKILKDELILAYSTSSSETVLPKLMEKMERNFGCPKAITSFVIPTGYSFNLDGSTLYQAIAAIFIAQMYGIDLTISQQITLLLTLMVTSKGIAGVPGVSFVVLLATLHVVGTIPPEAVAAGLAFIAGVDRIMDMMRTVVNVLGNSLASVVMSKWEKQ
>Node231
MGLAWQILIGLILGIAVGAVFYVATYLQPIGDIFLRLIKMIVIPIVISSIIVGVAGVDTKKLGKLGGKTILYFEIITTIAILVGLAAANIFQPGAGVNHGFAETFVNIVPSNLFTSLAEGDMLAIIFFSVVFGLGIAAIGKGKPVLQFFQGTAEAMFYITNQIMKFAPFGVFALIGVTVSKFGVESLIPLSKLVILVYGAMIFFVLVVLGLTAKFLVGVNIFNLFRILKDELILAYTTSSSETVLPKLIEKMEKNFGCPKAIVSFVIPTGYSFNLDGSTLYQAIAALFIAQMYGIDLSLAEQISLVLVLMVTSKGIAGVPGVSFVVLLATLGSVGTIPVEAVAAGLAFIAGIDRIMDMARTVVNVVGNSLAAIVMSKWEGQ
>Node232
MGLAWQILIGLILGIAVGAIFYVATYLQPIGDIFIRLIKMIVIPIVVSSLIVGVAGVDMKKLGKLGGKTILYFEIITTIAIIVGLLAANIFQPGAGVQHGFADTFVNIVPSNLFESLMKGDMLAIIFFSVIFGLGVAAIEKGKPVLKFFQGTADAMFYVTNQIMKFAPFGVFALIGVTVSKFGVESLIPLSKLVILVYGTMIFFVLVVLGLVAKFMAGVNIFNIFRILKDELILAYSTSSSETVLPKLMEKMEKNFGCPKAIASFVIPTGYSFNLDGSTLYQALAALFIAQMYGIDLSISQQITLMLVLMVTSKGIAGVPGVSFVVLLATLGSVGTIPVEAVAAGLAFIAGIDRILDMARTVVNVVGNSLAAIIMSKWEGQ
>Node233
MGLAWQILIGLILGIAVGAIFYVQTYLQPIGDIFIRLIKMIVIPIVVSSLIVGVAGVDIKKLGKLGGKTILYFEIITTIAIIVGLLAANIFQPGAGVNHSFADTFVNIVPSNLFESLAKGDMLAIIFFSVMFGLGVAAIEKGKPVLQFFQGTADAMFYVTNQIMKFAPFGVFALIGVTVSKFGVSSLIPLSKLVILVYGTMIFFVIVVLGLVAKFLVGVNIFHLFRILKDELILAYSTASSETVLPKLMEKMEKNFGCPKAITSFVIPTGYSFNLDGSTLYQAIAAIFIAQMYGIDLSISQQISLMLVLMVTSKGIAGVPGVSFVVLLATLGTVGTIPVEAVAAGLAFIAGIDRILDMARTVVNVVGNSLAAIVMSKWEGQ
>Node234
MGLAWQILIGLILGIAVGAIFYVQTYLQPIGDIFIRLIKMIVIPIVVSSLIVGVAGVDIKKLGKLGGKTILYFEIITTIAIIVGLLAANIFQPGAGVNHSFADTFVNIVPSNLFESLAKGDMLAIIFFSVMFGLGVAAIEKGKPVLQFFQGTADAMFYVTNQIMKFAPFGVFALIGVTVSKFGVSSLIPLSKLVILVYGTMIFFVIVVLGLVARFLVGINIFNLFRILKDELILAYSTASSETVLPKLMEKMEKNFGCPKAITSFVIPTGYSFNLDGSTLYQAIAAIFIAQMYGIDLSISQQISLMLVLMVTSKGIAGVPGVSFVVLLATLGTVGTIPVEAVAAGLAFIAGIDRILDMARTVVNVVGNSLAAIVMSKWEKQ
>Node235
MGLAWQILIGLVLGIAVGAIFYIQTYLQPIGDIFIRLIKMIVIPIVISSLIVGVAGVDIKKLGKLGGKTILYFEIITTIAIVVGLLSANIFRPGAGVNHSFADTFVNIVPSNIFESIAKGDMLAIIFFSVLFGLGVAAIDKGKPVLQFFHGTAEAMFYVTNQIMKFAPFGVFALIGVTVSKFGVSSLIPLSKLVILVYGTMFFFVIVVLGLVARFLFGINIFNLFRILKDELILAYSTASSETVLPKIMEKMEKNFGCPKAITSFVIPTGYSFNLDGSTLYQAIAAIFIAQMYGIDLSISQQISLMLVLMVTSKGIAGVPGVSFVVLLATLGTVGTIPVEAVAAGLAFIAGIDRLLDMARTVVNVVGNSLAAVVISKWEKQ
>Node236
MGLAWQILIGLILGIAVGAIFYVQTYLQPIGTIFIRLIKMIVIPIVVSSLIVGVAGVDIKKLGKLGGKTILYFEIITTIAIIVGLLAANIFQPGTGISHSFADTFVNIVPANLFESLAKGDMLAIIFFSVFFGLGVAAIEKGKPVLAFFQGTADAMFYVTNQIMKFAPFGVFALIGVTVSKFGVSSLIPLSKLVITVYGTMIFFVIVVLGLVARFLVGINIFNLFRILKDELILAYSTASSETVLPKLMEKMERNFGCPKAITSFVIPTGYSFNLDGSTLYQALAAIFIAQMYGIDLSISQQISLMLVLMVTSKGIAGVPGVSFVVLLATLGTVGTIPLEAVAAGLAFIAGIDRILDMARTVVNVVGNSLAAIVMSKWEKQ
>Node237
MGLAWQILIGLILGIAVGAIFYVQTYLQPIGTIFIRLIKMIVIPIVVSSIIVGVAGVDIKKLGKLGGKTILYFEIITTIAIIVGLLAANIFQPGTGISHSFADTFVNIVPANLFDSLARGDMLAIIFFSVFFGLGVAAIEKGKPVLAFFQGTADAMFYVTNQIMKFAPFGVFALIGVTVSKFGVSSLIPLSKLVITVYGTMIFFVIVVLGLVARFLVGINIFNLFRILKDELILAYSTASSETVLPKLMEKMERNFGCPKAITSFVIPTGYSFNLDGSTLYQALAAIFIAQMYGIDLSISQQISLMLVLMVTSKGIAGVPGVSFVVLLATLGTVGTIPLEAVAAGLAFIAGIDRILDMARTAVNVVGNSLAAIVMSKWEKQ
>Node238
MGLAWQILIGLILGIAVGAIFYVQTYLQPIGTIFIRLIKMIVIPIVISSIIVGVAGVDIKKLGKLGGKTILYFEIITTIAIIVGLLAANIFHPGTGISHSMADTFVNIVPANLFDSLARGDMLAIIFFSVFFGLGVAAIEKGKPVLAFFQGTADAMFYVTNQIMKFAPFGVFALIGVTVSKFGVSSLIPLSKLVITVYGTMIFFVIVVLGLVARFFVGINIFNLFRILKDELILAYSTASSETVLPKLMEKMERNFGCPKAITSFVIPTGYSFNLDGSTLYQALAAIFIAQMYGIDLSISQQISLMLVLMVTSKGIAGVPGVSFVVLLATLGTVGTIPLEAVAAGLAFIAGIDRILDMARTAVNVVGNSLAAIVMSKWEKQ
>Node239
MGLAWQILIGLILGIAVGAVFYVQTYLQPIGTIFIRLIKMIVVPIVISSIIVGVAGVDIKKLGKLGGKTILYFEIITTIAIIVGLLSANIFHPGTGISHSMADTFVNIVPANIIDSLARGDMLAIIFFSVFFGLGVAAIEKGKPVLAFFQGTADAMFYVTNQIMKFAPFGVFALIGVTVSKFGVSSLIPLSKLVLTTYGTMIFFVIVVLGLVARFLVGINIFNLFRILKDELILAYSTASSETVLPKLMEKMEKNFGCPKAITSFVIPTGYSFNLDGSTLYQALAAIFIAQMYGIDLSISQQLSLMLVLMVTSKGIAGVPGVSFVVLLATLGTVGTIPLEAVAAGLAFIAGIDRILDMARTAVNVVGNSLAAIVMSKWEKQ
>Node24
MTLGWQIVIGLFLGIILGIIFYAITAMQSIGTMFIGLIQMIVLPIVVSCLTVGIASMDIKKVGRIGGKTLVYFEVMTTIAIILGLIVGNIFHPGTFINTGIWSTLIGLIPTNIFGSLSKGDMMPVIVFSVFFGLGTAAIEKGQIIVDFMNAVSQVMFKITNWVMHLAPIGVCALIGVTLAELGIKALIPLSYFVILVYLTMIFFVLVVMGIVAKFLCHFKLSNLLLVIKNEIVLAFSTASSEAVMPKMIQKMDKNFGVSPSIVSFVIPTGYTFNLDGSAIYQSLAALFLAQAYGIHLSIGQQITLVVVLMITSKGMAGVPGASFVVLLATVSTIGAVPMSAVAAGLTFIAGIDRFIDMGRTAVNVVGNSLATVVIGTSEHE
>Node240
MGLAWQILIGLILGIAVGAVFYVQAYLQPIGTIFIRLIKMIVVPIVISSIIVGVAGVDIKKLGKLGGKTLLYFEIITTIAILVGLLSANIFHPGTGISHSMADTFVNIVPTNIIDSLARGDMLAIIFFSVFFGLGVAAIEKGKPVLAFFQGTADAMFYVTNQIMKFAPFGVFALIGVTVSKFGVSSLIPLSKLVLITYGTMIFFVIVILGLTARFLFGINIFNLFRILKDELILAYSTASSETVLPKLMEKMEKNFGCPKAITSFVIPTGYSFNLDGSTLYQALAAIFIAQMYGIDLSISQQLSLLLVLMVTSKGIAGVPGVSFVVLLATLGTVGTIPLEAVAAGLAFIAGIDRILDMARTAVNVVGNSLAAIVMSKWEKQ
>Node241
MGLAWQILIGLVLGIVVGAIFYVATYLQPIGDIFIRLIKMIVIPIVISSLIVGVAGVDMKKLGKLGGKTILYFEIITTIAIVVGLLAANIFQPGAGVSHSFADTFVNIVPTNIFQSLAEGDMLAIIFFSVMFGLGVAAIEKGKPVLQFFQGTADAMFYVTNQIMKFAPFGVFALIGVTVSKFGLESLIPLGKLVIVVYGTMIFFVIVVLGLVAKFMVGVNIFHLIKILKDELILAYSTASSETVLPKIMEKMEKNFGCPKAITSFVIPTGYSFNLDGSTLYQALAAIFIAQMYGIDMSISQQISLMLVLMVTSKGIAGVPGVSFVVLLATLGTVGTIPVEAVAAGLAFIAGIDRILDMARTAVNVVGNSLAAVVISKWEGQ
>Node242
MGLAWQIFIGLVLGIVVGAIFYVATYLQPIGDIFIRLIKMIVIPIVISSLIVGVAGVDMKKLGKLGGKTILYFEIITTIAIVVGLLAANIFQPGAGVSHSMADTFVNIVPTNIIQSLAEGDMLAIIFFSVMFGLGVAAIEKGKPVLQFFQGTADAMFYVTNQIMKFAPFGVFALIGVTVSKFGLESLIPLGKLVIVVYGTMIFFIIVVLGLVAKFMVGFNIFKLIKILKDELILAYSTASSETVLPKIMEKMEKNLGCPKAITSFVIPTGYSFNLDGSTLYQALAAIFIAQMYGIDMSISQQISLMLVLMVTSKGIAGVPGVSFVVLLATLGTVGTIPVEAVAAGLAFIAGIDRILDMARTAVNVVGNSLAAIVISKWEGK
>Node243
MGLAWQIFIGLVLGIVVGAIFYVATYLQPIGDIFLRLIKMIVVPIVISSIIVGVAGVDMKQLGKIGGKTILYFEIITTIAIIVGLLAANIFQPGAGVSHSMADTFVNIVPTNPIAAIAEGDMLAIIFFSVMFGLGIAAIEKGKPVLAFFQGTADAMFYVTNQIMKFAPFGVFALIGVTVSKFGLESLIPLGKLVIVVYGTMIFFIIVVLGLVAKFMVGFNIFKLIKILKDELILAYSTASSETVLPKIMEKMEKNLGCPKHITSFVIPTGYSFNLDGSTLYQALAAIFIAQMYGIDMSISDQISLMLVLMVTSKGIAGVPGVSFVVLLATLGTVGTIPVEAVAAGLAFIAGIDRILDMARTAVNVVGNSLAAIVISKWEGK
>Node244
MGLAWQIFIGLVLGIIVGAIFYVATYLQPIGDIFLRLIKMIVVPIVISSIIVAVAGVDIKQLGKIGGKTILYFEIITTIAIIVGLLAANIFQPGAGVSHSMVDTFVNIVPTNPIAAIAEGDMLAIIFFSLMFGLGISAIEKGKPVLAFFQGTADAMFYVTNQIMKFAPFGVFALIGVTVSKFGLESLIPLGKLVLTVYGTMIFFIIVVLGLVAKFLVGFNIFKLIKILKEELILAYSTASSETVLPKIMEKMEKNLGCPKHITSFVIPTGYSFNLDGSTLYQALAAIFIAQMYGIDMSIADQISLMLVLMVTSKGIAGVPGVSFVVLLATLGTVGTIPVEAVAAGLAFIAGIDRILDMARTAVNVVGNSLAAIVISKWEGK
>Node245
MGLAWQIFIGLVLGIIVGAIFYVATYLQPIGDIFLRLIKMIVVPIVISSIIVAVAGVDIKQLGKIGGKTILYFEIITTIAIIVGLLAANIFQPGAGVSHSFVDTIVNIVPTNPIAAIAEGDMLAIIFFSLMFGLGISAIEKGKPVLAFFQGTADAMFYVTNQIMKFAPFGVFALIGVTVSKFGLASLIPLGKLVLTVYGTMIFFIIVVLGLVAKFLVGFSIFKLIKILKEELILAFSTASSETVLPKIMEKMEKNLGCPKHITSFVIPTGYSFNLDGSTLYQALAAIFIAQMYGIDMSIADQISLMLVLMVTSKGIAGVPGVSFVVLLATLGTVGTIPVEAVAAGLAFIAGIDRILDMGRTAVNVVGNSLAAIVISKWEGK
>Node246
MSLASQIFIGLVLGIIVGAIFYVASYLQPIGDIFLRLIKMIVVPIVVASIIVAVAGVDIKQLGKIGGKTILYFEIITTIAIIVGIVAANIFQPGAGVSKSLVDTIVNIVPTNPIAAIAEGDMLAIIFFSLMFGLGISAIEKGKPVLAFFQGTADAMFYVTNQIMKFAPFGVFALIGVTVSKFGLASLIPLGKLVLTVYGTMIFFVIVVLGLVAKFLVGFSIFKLIKILKEELILAFSTASSEAVLPKIMEKMEKNAGCPKHITSFVIPTGYSFNLDGSTLYQALAAIFIAQMYGIDMSIADQISLMLVLMVTSKGIAGVPGVSFVVLLATLGTVGTIPVEAVAAGLAFIAGIDRILDMGRTAVNVVGNSLAAIVISKWEGQ
>Node247
MSLASQIFIGLVLGIIVGAIFYVASYLQPIGDIFLRLIKMIVVPIVVASIIVAVAGVDIKQLGKIGGKTILYFEIVTTIAIIVGIIAANIFQPGAGVSKSFVDTIVNIVPTNPIAAIAEGDMLAIIFFSLMFGLGISAIEKGKPVLAFFQGTADAMFYVTNQIMKFAPFGVFALIGVTVSKFGLASLIPLGKLVLSVYGTMIFFVIVVLGLVAKFLVGFSIFKLIKILKEELILAFSTASSEAVLPKIMEKMEKNAGCPKHIASFVIPTGYSFNLDGSTLYQALAAIFIAQMYGIDMSIADQISLMLVLMVTSKGIAGVPGVSFVVLLATLGTVGTIPVEAVAAGLAFIAGIDRILDMGRTVVNVVGNSLAAIVISKWEGQ
>Node248
MSLASQIFIGLVLGIIVGAIFYAQSYLQPIGDIFLRLIKMIVVPIVVASIIVAVAGVDLKSVGKIGGKTILYFEIVTTIAIIVGIIAANIFQPGAGVSKSFVDTIVNIVPTNPIAAIAEGDMLAIIFFSLMFGLGIAAIEKGKPVLAFFQGTADAMFYVTNMIMKFAPFGVFALIGVTVSKFGLASLIPLGKLALSVYGTMIFFVIVVLGLIAKFLVGFSIFKLIKILKEELILAFSTASSEAVLPKIMEKMEKNAGCPKHIASFVIPTGYSFNLDGSTLYQALAAIFIAQMYGIDMSIMDQISLMLVLMVTSKGIAGVPGVSFVVLLATLGTVGTIPVEAVAAGLAFIAGIDRILDMGRTVVNVVGNSLAAIVISKWEGQ
>Node249
MSLASQIFIGLVLGIIVGAIFYAQSYLQPLGDIFLRLIKMIVVPIIVASIIVAVAGVDLKSVGKIGGKTLLYFEIVTTIAIIVGLISANIFQPGAGVSKSFVDTIVHIVPSNPIKAMAEGDMLAIIFFSLMFGLGIAAIEKGKPVLRFFQGTAEAMFYVTNMIMKFAPIGVFALIGVTISKFGLASLIPLGKLALTVYGTMIFFVIVVLGLIAKFLVGFSIFKLIKILKEELILAFSTASSEAVLPKIMEKMEKNAGCPKHIATFVIPTGYSFNLDGSTLYQALAAIFIAQMYGIDLSIMEQISLMLVLMVTSKGIAGVPGVSFVVLLATLGTVGTIPVEAVAAGLAFIAGIDRILDMGRTVVNVVGNSLAAIVISKWEGQ
>Node25
MSLGWQILIGLILGIILGIVFYAITAMQSIGTMFIRLIQMIVIPIVVSCLTVGIANIDIKKLGRIGGKTLLYFELMTTIAIVLGLIVGNIFHPGDFIHSGIWGTLINLIPTNVFNSISSGDMMPIIVFSVFFGLGTAAIEKGKVIVDFLEAVSQVMFKVTGWIMKLSPIGVCALIGVTLAELGISALIPLGYFVLLTYLTMIIFVLVVMGAVARFLFGFRITDLLKVIKEEAVLAFSTASSEAALPKNIDKMSKNFGVSPSIVSFVIPTGYTFNLDGSAIYQSLAALFLAQAYGIHLSIGQQITLLVVLMITSKGMAGVPGASFVVLLATVSTIGAVPMSAVAAGLTFIAGIDRFVDMGRTAVNVIGNSLATVVIGKSENE
>Node250
MSLASQIFIGLILGIIVGAIFYAQSYLQPLGDIFLRLIKMIVVPIIVSSIIVAVAGVDLKSVGKIGGKSLLYFVVVTTIAIAVGLVSANIFQPGAGVSKSFVDTIVHIVPSNPIKAMVEGDMLAIIFFSVMFGLGIAAIEKGKPVLRFFQGTAEAMFYVTNMIMKFAPIGVFALIGVTISKFGLASLIPLGKLALTVYGTMIFFVIVVLGLIAKFFVGFSIFKLIKLLKEELILAFSTASSEAVLPKIMEKMEKNAGCPKHIATFVIPTGYSFNLDGSTLYQALAAIFIAQMYGIDLSIMEQITLMLVLMVTSKGIAGVPGVSFVVLLATLGTVGAIPVEAVAAGLAFIAGIDRILDMGRTVVNVVGNALAAIVISKWEGQ
>Node251
MSLASQIFIGLILGIIVGAIFYAQSYLQPLGDIFLRLIKMIVVPIIISSIIVAIAGVDLKSVGKLGGKSLLYFVVVTMIAIAVGLVSANIFQPGAGLGKSFVDTIVHIVPSNPFQAMVEGDMLAIIFFSVMFGLGIAAIEKGKPVLRFFQGTAEAMFYVTNMIMKFAPIGVFALIGVTISKFGLASLIPLGKLVLTVYGTMIFFVIVVLGLIAKFFVGFSIFKLIKLLKEELILAFSTASSEAVLPRIMDKMEKNAGCPKHIATFVIPTGYSFNLDGSTLYQALAALFIAQMYGIDLSIMEQITLMLVLMVTSKGIAGVPGVSFVVLLATLGTVGAIPVEAVAAGLAFIAGIDRILDMGRTVVNVVGNALAAIVISKWEGQ
>Node252
MSLASQIFIGLILGIIVGAIFYAQSYLQPLGDIFLRLIKMIVVPIVFSSIIVAIAGVDLKSVGKLGGKSLLYFVVVTMIAIAVGLVSANIFQPGAGLGKSFVDTIVHIVPSNPFQAMVEGDMLAIIFFSVMFGLGIAAIEKGKPVLRFFQGMANAMFYVTNMIMKFAPIGVFALIGVTISKFGLASLIPLGKLVLTVYGTMIFFVIVVLGLIAKFFVGFSIFKLIKLLKEELILAFSTASSETVLPRIMDKMEKNAGCPKHIATFVIPTGYSFNLDGSTLYQALAALFIAQMYGIDLSIMEQITLMLVLMVTSKGIAGVPGVSFVVLLATLGTVGAIPLEAVAAGLAFIAGIDRILDMGRTAVNVVGNALAAIVISKWEGQ
>Node253
MSLASQIFIGLILGIIVGAIFYAQSYLQPLGDIFLRLIKMIVVPIVFSSIIVAIAGVDLKSVGKLGGKSLSYFVVVTMIAIAVGLVSANIFQPGAGLGKSFVDTIVHIVPSNPFQAMVEGDMLAIIFFSVMFGLGIAAIEKGKPVLRFFQGMANAMFYVTNMIMKFAPIGVFALIGVTISKFGLSSLIPLGKLVLTVYGTMIFFVIVVLGLIAKFFVGFSIFKLIKLIKEELILAFSTASSETVLPRIMDKMEKNAGCPKHIATFVIPTGYSFNLDGSTLYQALAALFIAQMYGIDLSIMEQITLMLVLMVTSKGIAGVPGVSFVVLLATLGTVGAIPLEAVAAGLAFIAGIDRILDMGRTAVNVVGNALAAIVISKWEGQ
>Node254
MSLASQIFIGLILGIIVGGIFYAQSVLQPFGDLFIRLIKMIVVPIVLSSIIVAIAGVDLKSVGKLGGKSLTYFIGMTMVAIAVGLISANIFQPGAGLGKSIADTLLHIVPTNPIQAMVEGDMLAIIFFAVVFGLGIAAIEKGKPVLRFFEGMANAMFYVTNLFMKYAPIGVFALIGVTISKYGFSSLIPLGKLVLTVYGTMIFFVIVVLGLMAKFFIGFNIFKLLKLIKEELILAFSTASSETVLPRIMDKMEKNAGSPKHIATFVIPTGYSFNLDGSVLYQAIASLFIAQMYGIDLSIVEQITLMLVLMVTSKGMAGVPGVSFVVLLATFSTIGALPAEAVAAGLAFIAGIDRILDMGRTAVNVVGNSLAAIVIAKWEGQ
>Node255
MSLASQIFIGLILGIIVGGIFYAQSVLQPFGDLFIRLIKMIVVPIVLSSIIVAIAGVDLKSVGKLGAKSLTYFIGMTLVAIAVGLISANIFQPGAGLGKSIADTLLHIVPTNPIQAMVEGDMLAIIFFAVVFGLGIAAIEKGKPVLRFFEGMANAMFYVTNLFMKYAPIGVFALIGVTISKYGFSSLIPLGKLALTVYGTMIFFVIVVLGLMAKFFIGFNIFKLLKMIKEELILAFSTASSETVLPRIMDKMEKNAGSPKHIATFVIPTGYSFNLDGSVLYQAIASLFIAQMYGIDLSIVQQITLMLVLMVTSKGMAGVPGVSFVVLLATFSTIGALPAEGVAAGLAFIAGIDRILDMGRTAVNVVGNSLAALVIAKWEGQ
>Node256
MSLASQIFIGLILGIIVGGIFYAQSVLQPFGDLFIRLIKMIVVPIVLSSIIVAIAGVDLKSVGKLGAKSLTYFIGMTLVAIAVGLISANIFQPGAGLGKSIADTLLHIVPTNPIQAMVEGDMLAIIFFAVVFGLGIAAIEKGKPVLRFFEGMANAMFYVTNLFMKYAPIGVFALIGVTISKYGFSSLIPLGKLALTVYGTMIFFVIVVLGLMAKFFIGFNIFKLLKMIKEELILAFSTASSETVLPRIMDKMEKNAGSPKHIATFVIPTGYSFNLDGSVLYQAIASLFIAQMYGIDLSIGQQITLMLVLMVTSKGMAGVPGVSFVVLLATFSTIGALPAEGVAAGLAFIAGIDRILDMGRTAVNVVGNSLAALVVAKWEGQ
>Node257
MSLASQIFIGLILGIIVGGIFYAQSVLQPFGDLFIRLIKMIVVPIVLSSIIVAIAGVDLKSVGKLGAKSLTYFIGMTLVAIAVGLISANIFQPGAGLGKSIADTLLHIVPTNPIQAMVEGDMLAIIFFAVVFGLGIAAIEKGKPVLRFFEGMANAMFYVTNLFMKYAPIGVFALIGVTISKYGFSSLIPLGKLALTVYGTMIFFVIVVLGLMAKFIIGFNIFKLLKMIKEELILAFSTSSSETVLPRIMDKMEQNAGSPKHIATFVIPTGYSFNLDGSVLYQAIASLFIAQMYGIDLSIGQQITLMLVLMVTSKGMAGVPGVSFVVLLATFSTIGALPAEGVAAGLAFIAGIDRILDMGRTAVNVVGNSLAALVVAKWEGQ
>Node258
MSLASQIFIGLILGIIVGGIFYAQSVLQPFGDLFIRLIKMIVVPIVLSSIIVAIAGVDLKSVGKLGAKSLTYFIGMTLVAIAVGLISANIFQPGAGLGKSIADTLLHIVPTNPIQAMVEGDMLAIIFFAVVFGLGIAAIEKGKPVLRFFEGMANAMFYVTNLFMKYAPIGVFALIGVTISKYGFSSLIPLGKLALTVYGTMIFFVIVVLGLMAKFIIGFNIFKLLKMIKEELILAFSTSSSETVLPRIMDKMEQNAGSPKHIASFVIPTGYSFNLDGSVLYQAIASLFIAQMYGIDLSIGQQITLMLVLMVTSKGMAGVPGVSFVVLLATFSTIGALPAEGVAAGLAFIAGIDRILDMGRTAVNVVGNSLAALVVAKWEGQ
>Node259
MSLANQIFIGLILGIIVGGIFYAQSVLQPFGDLFIRLIKMIVVPIVLSSIIVAIAGVDLKSVGKLGGKSLTYFIGMTLVAIAVGLISANIFQPGAGLGKSIADTLLHIVPTNPIQAMVEGDMLAIIFFAVVFGLGIAAIEKGKPVLRFFEGMANAMFYVTNLFMKYAPIGVFALIGVTISKYGFSSLIPLGKLALTVYGTMIFFVIVVLGLMAKFIVGFNIFKLLKMIKEELILAFSTSSSETVLPRIMDKMEQNAGSPKHIASFVIPTGYSFNLDGSVLYQAIASLFIAQMFGIELSIGQQITLMLVLMVTSKGMAGVPGVSFVVLLATFSTIGALPAEGVAAGLAFIAGIDRILDMGRTAVNVVGNSLAAIVVAKWEGQ
>Node26
MSLGWQILIGLILGIILGIVFYAITAMQSIGTMFIRLIQMIVIPIVVSCLTVGIANIDIHKLGRIGGKTILYFELMTTIAIVLGLVVGNIFHPGDFIHTGIWGTLINLIPVNVFNSISSGDMMPIIVFSVFFGLGTAAIEKGKVIVDFLEAVSQVMFKITGWIMKLSPIGVCALIGVTLAELGISALAPLSYFVLLTYLTMMIFVLVVMGAAARFIFGFRITDLLKVVKEEAVLAFSTASSEAALPRNIDKMSKNFGVSPSIVSFVIPTGYTFNLDGSAIYQSLAALFLAQAYGIHLSIGQQITLLVALMITSKGMAGVPGASFVVLLATVSTVGAIPISAVAAGLTFIAGIDRFIDMARTAVNVIGNSLATVIIGKSENE
>Node260
MSLANQIFIGLILGIIVGGIFYAQGVLQPFGDLFLRLIKMIVVPIVLSSIIVAIAGVDLKSVGKLGGKSLTYFIGMTLVAIAVGLIAGNIFQPGAGLGKSIADTLLHIVPTNPLQAMVEGDMLAIIFFAVVFGLGIAAIEKGKPVLRFFEGMANAMFYVTNLFMKYAPIGVFALIGVTISKYGFTSLIPLGKLALTVYGTMIFFVIVVLGLMAKFIVGFNIFKLLKMIKEELILAFSTSSSETVLPRIMDKMEQGAGSPKHIASFVIPTGYSFNLDGSVLYQAIASLFIAQMFGIELSIGQQITLMLVLMVTSKGMAGVPGVSFVVLLATFSTIGALPAEGVAAGLAFIAGIDRILDMGRTAVNVVGNSLAAIVVAKWEGQ
>Node261
MSLANQIFIGLILGIIVGGIFYAQSVLQPFGDLFIRLIKMIVVPIVLSTIIVAIAGVDLKSVGKLGGKSLTYFIGMTLVAIAVGLISANIFQPGAGLGKSIADTLLHIVPTNPIQAMVEGDMLAIIFFAVVFGLGIAAIEKGKPVLRFFEGTAKAMFYVTNLFMKYAPIGVFALIGVTISKYGFSSLIPLGKLALTVYGTMIFFVIVVLGLMAKFIVGFNIFKLLKMIKEELILAFSTSSSETVLPRIMDKMEQGAGSPKHIASFVIPTGYSFNLDGSVLYQAIASLFIAQMFGIELSIGQQITLMLVLMVTSKGMAGVPGVSFVVLLATFSTIGALPAEGVAAGLAFIAGIDRILDMGRTAVNVVGNSLAAIVVAKWEGQ
>Node262
MSLASQIFIGLILGIIVGGIFYAQSVLQPFGDLFIRLIKMIVVPIVLSSIIVAIAGVDLKSVGKLGAKSLTYFIGMTLVAIAVGLISANIFQPGAGLGKSIADTLLHIVPTNPIQAMVEGDMLAIIFFAVVFGLGIAAIEKGKPVLRFFEGMANAMFYVTNLFMKYAPIGVFALIGVTISKYGFESLIPLGKLALTVYGTMIFFVIVVLGLMAKFIIGFNIFKLLKMIKEELILAFSTSSSETVLPRIMDKMEQNAGSPKHIASFVIPTGYSFNLDGSVLYQAIASLFIAQMYGIDLSIGQQITLMLVLMVTSKGMAGVPGVSFVVLLATFSTIGALPAAGVAAGLAFIAGIDRILDMGRTAVNVVGNSLAALVVAKWEGQ
>Node263
MSLASQIFIGLILGIIVGGIFYAQSVLQPFGDLFIRLIKMIVVPIVLSSIIVAIAGVDLKSVGKLGAKSLTYFIGMTMVAVAVGLISANIFQPGAGLGKSIVDTLLHIVPTNPIQAMVEGDMLAIIFFAVVFGLGIAAIEKGKTILRFFEGMANAMFYVTNLFMKYAPIGVFALIGVTISKYGFESLIPLGKLAITVYGTMIFFVIVVLGLMAKFIIGFNIFKLLKMIKEELILAFSTSSSETVLPRIMDKMEQGAGSPKHIASFVIPTGYSFNLDGSILYQAIASLFIAQMYGIDLSIGQQITLMLVLMVTSKGMAGVPGVSFVVLLATFSTIGALPAAGVAAGLAFIAGIDRILDMGRTAVNVVGNSLAALVVAKWEGQ
>Node264
MSLASQIFIGLILGIIVGGIFYAQSILQPFGDLFIRLIKMIVVPIVLSSIIVAIAGVDIKSVGKLGAKSLTYFIGMTLVAIAVGLISANIFQPGAGLGKSIADTLLHIVPTNPIQAMVEGDMLAIIFFAVVFGLGIAAIEKGKPVLRFFEGMAHAMFYVTNLFMKYAPIGVFALIGVTISKYGFESLIPLGKLALTVYGTMIFFVIVILGLMAKFIIGFNIFKLLKMIKEELLLAFSTSSSETVLPRIMDKMEQGAGSPKHIASFVIPTGYSFNLDGSVLYQAIAALFVAQMYGIDLSIWQQITLMLVLMVTSKGMAGVPGVSFVVLLATFSTIGALPAAGVAAGLAFIAGIDRILDMGRTAVNVVGNSLAALVVAKWEGQ
>Node265
MSLASQIFIGLILGIIVGGIFYAQSILQPFGDLFIRLIKMIVVPIVLSSIIVAIAGVDIKSVGKLGLKSLTYFIGMTLVAIAVGLISANIFQPGTGLGKSIADTLLHIVPTNPIQAMVEGDMLAIIFFAVVFGLGIAAIERGKPVLRFFEGMAHAMFYVTNLFMKYAPIGVFALIGVTISKYGFESLIPLGKLALTVYGTMIFFVIVILGLMAKFIIGFNIFKLLKLIKEELLLAFSTSSSETVLPRIMDKMEQGAGSPKHIASFVIPTGYSFNLDGSVLYQAIAALFVAQMYGIDLSIWQQITLMLVLMVTSKGMAGVPGVSFVVLLATFSTIGALPAAGVAAGLAFIAGIDRILDMGRTAVNVVGNSLAALVVAKWEGQ
>Node266
MSLASQIFIGLILGIIVGGIFYAQSILQPFGDLFIRLIKMIVVPIVLSSIIVAIAGVDIKSVGKLGAKSLTYFIGMTLVAIAVGLISANIFQPGAGLGKSIADTLLHIVPTNPIQAMVEGDMLAIIFFAVVFGLGIAAIEKGKPVLRFFEGMAHAMFYVTNLFMKYAPIGVFALIGVTISKYGFESLIPLGKLALTVYGTMIFFVIVILGLMAKFIIGFNIFKLLKMIKEELLLAFSTSSSETVLPRIMDKMEQGAGSPKHIASFVIPTGYSFNLDGSVLYQAIAALFVAQMYGIDLSIVEQITLMLVLMVTSKGMAGVPGVSFVVLLATFSTIGALPAAGVAAGLAFIAGIDRILDMGRTAVNVVGNSLAALVIAKWEGQ
>Node267
MSLASQIFIGLILGIIVGGIFYAQSVLQPFGDLFLRLIKLIVVPIVLSSIIVAIAGVDLKSVGKLGAKSLTYFIGMTLVAIAVGLISANIFQPGAGLGKSIADTLLHIVPTNPFQAMVEGDMLAIIFFAVVFGLGIAAIEKGKPVLRFFEGMANAMFYVTNLFMKYAPIGVFALIGVTISKYGFTSLIPLGKLALTVYGTMIFFVIVVLGLMAKFIIGYNIFKLLKVIKEELILAFSTSSSETVLPRIMDKMEQGVGAPKHISTFVIPTGYSFNLDGSVLYQAIASLFVAQMYGIDLSIGQQITLMLVLMVTSKGMAGVPGVSFVVLLATFSTIGALPAEGVAAGLAFIAGIDRILDMGRTAVNVVGNSLAALVVAKWEGQ
>Node268
MSLATQIFIGLILGIIVGGIFYAQSVLQPFGDLFLRLIKLIVVPIVLSSIIVAIAGVDLKSVGKLGGKSLTYFIGMTLVAIAVGLISANLFQPGAGLGKSIVDTLLHIVPTNPFQAMVEGDMLAIIFFAVVLGLGIAAIEKGKTALRFFEGIANAMFYVTNLFMKYAPIGVFALIGVTISKYGFASLIPLAKLALTVYGTMIFFVIVVLGIMAKFIIGYSIFKLIKVIKEELILAFSTSSSETVLPRIMDKMEKGVGAPKHISTFVIPTGYSFNLDGSVLYQAIAALFVAQMYGIHLSIGQQIMLMLVLMVTSKGMAGVPGVSFVVLLATFGTMGALPAEGVAAGLMFIVGIDRILDMGRTAVNVVGNSLAALVVAKWEGQ
>Node269
MSLATQIFIGLILGIIVGGIFYAQSFLQPFGDLFLRLIKLIVVPIVLSSIIVAIAGVDLKSVGKLGGKSLTYFIGMTGVAIAVGLISANLFQPGTGLGKSIVDTLLHIVPTNPFQAMVEGDMLAIIFFAVVLGLGIAAIEKGKTALRFFEGIANAMFYVTNLFMKYAPIGVFALIGVTISKYGFASLIPLAKLALTVYGTMIFFVIVILGIMAKFIIGYSIFKLIKVIKEELILAFSTSSSETVLPRIMDKMEKGVGAPKHISTFVIPTGYSFNLDGSVLYQAIAAMFVAQMYGIHLSIGQQIMLMLVLMVTSKGMAGVPGVSFVVLLATFGTMGALPAEGVAAGLMFIVGIDRILDMGRTAVNVVGNSLAALVVAKWEGQ
>Node27
MSLGWQILIGLVLGIILGIIFYAITAMQNIGTMFISLIQMIVLPIVVSCLTVGIANMDIKKLGRVGLKTLIYFEIMTTIAIVLGMIVANVLHPGTMIHTGIWSTLLGIIPTNIFKSLSNGDMMPVIFFSVFFGLGIAAIERGKIIIDFLQAVQEVMFKVTNWVMHTAPIGVCALIGVTLAEMGISALIPLGYFVIITYLTMIIFVLVVMGIVARFLFKFKISDLLRVIKDEIVLAFSTASSEAVLPKMIEKMDKNFGVNQGIVSFVIPTGYTFNLDGSAIYQSLAALFLAQAYGIHLSIGQQITLLVVLMITSKGMAGVPGASFVVLLATISTIGTVPMSAVAAGLTFIAGIDRIVDMGRTAVNVVGNSLATVVIGKSENE
>Node270
MSLATQIFIGLILGIIVGGIFYAQSFLQPFGDLFLRLIKLIVVPIVLSSIVVAIAGVDLKAVGKLGGKSLAYFIGMTGVAIVVGLVSANLFHPGTGLGKSIVDTLLHIVPTNPFQAMVEGDMLAIIFFAVVLGLGIAAIEKGKTALRFFEGLANAMFYVTNLFMKYAPIGVFALIGVTISKYGFASLIPLGKLALTVYGTMIFFVIVVLGITAKFLIGYSIFKLMKVIKEELILAFSTSSSETVLPRIMDKMEKGIGAPKHISTFVIPTGYSFNLDGSVLYQAIAAMFVAQMYGIHLSIGQQIMLMLVLMVTSKGMAGVPGVSFVVLLATFGTMGALPAEGVAAGLMFIVGIDRILDMGRTAVNVVGNSLAALVVAKWEGE
>Node271
MSLATQILIGLILGIIVGGIFYAQSVLQPFGDLFLRLIKLIVVPIVLSSIIVAIAGVDLKSVGKLGGKSLTYFIGMTLVAIAVGLISANLFQPGAGIGKSIVDTLLHIVPTNPFQAMVEGDMLAIIFFAVVLGLGIAAIERGKTALSFFEGISHAMFYVTNLFMKYAPIGVFALIGVTISKYGFASLIPLAKLAITVYGTMIFFVIVVLGIMAKFIIGYSIFKLIKVIKEELILAFSTSSSETVLPRIMDKMEKGVGAPKHISTFVIPTGYSFNLDGSVLYQAIAALFVAQMYGIHLSIGQQIMLMLVLMVTSKGMAGVPGVSFVVLLATFGTMGALPAEGVAAGLMFIIGIDRILDMGRTVVNVVGNSLAALVVAKWEGQ
>Node272
MSLATQILIGLILGIIVGAIFYAQTYLQPLGDIFLHLIKMIVVPIIISSIIVAIAGVDLKAVGKLGGKSLLYFVCVTMVAIAVGLVSANIFQPGQGLDKSIIDMIVHIVPSNPFEAIVTTDMLAIIFFSVMFGLGIAAVEKGKPVYNFFSGTAQVMFYITNLIMKFAPIGVFGLIGVTISKFGLSSLIPLGKLVITVYGTMIFFVIVILGLIAKFMVGYSIFRLIKVLKEELILAFSTASSEAVLPRIMDKMEQNEGCPKHIATFVIPTGYSFNLDGSTLYQALAALFIAQMYGIDLSIMEQITLMLVLMITSKGIAGVPGVSFVVLLATLGTVGAIPVEAVAAGLAFIAGIDRILDMGRTVVNVLGNALASVVISKSEKQ
>Node273
MSLATQILIGLILGIIVGAIFYAQTYLQPLGDIFLHLIKMIVVPIIISSIIVAIAGVDLKAVGKLGGKSILYFFCVTLTAIAIGLISANIFQPGQGLDKSIIDMIVHIVPSNPFEAIATTDMLAIIFFSVMFGLGIAAVEKGKPVYNFFSGTSQVMFYITNLIMKFAPIGVFGLIGVTISKFGLSSLIPLGKLVITVYGTMIFFVIVILGIIAKFMVGYSIFRLIKVLKEELILAFSTASSESVLPRIMDKMEQNEGCPKHIATFVIPTGYSFNLDGSTLYQALAALFIAQMYGIHLSIFEQITLMFVLMITSKGIAGVPGVSFVVLLATLGTVGAIPVEAVAAGLAFIAGIDRILDMGRTVVNVLGNALASVVISKSEKQ
>Node274
MSLASQIFIGLILGIIVGAIFYAQSYLQPLGDIFLRMIKMIVVPIIVSSLIVAVAGVDLKSVGKIGAKSLLYFVVVTTIAIAVGLVSANILQPGAGVHESFVDTIVHIVPSNPIKAMVEGDMLAIIFFSVLFGLSIAAIEKGKPVFRFFQGTAEGMFYLTNMIMKFAPIGVFALIGVTISKFGLASLIPLGKLALSVYGTMIFFVIVVLGLIAKFFVGFNIFKLIKLLKEELILAFSTASSEAVLPKIMEKMEKNAGCPKHIATFVIPTGYSFNLDGSTLYQALAAIFIAQMYGIDLSIMEQITLMLVLMITSKGIAGVPGVSFVVLLATLGTVGAIPIEAVAAGLAFIAGIDRILDMGRTVVNVVGNALAAIVISKWEGQ
>Node275
MSLASQILIGLVLGIIVGAIFYVASYLQPIGDIFLRLIKMIVVPIIVASIIVAVAGVDIKQLGKIGGKTILYFEIVTTIAIIVGIIAANILQPGAGVSKSFVDTIVNIVPTNPIAAIAEGDMLAIIFFSLMFGLGISAIEKGKPVLAFFQGTADAMFYVTNQIMKFAPFGVFALIGVTVSKFGLASLIPLGKLVLSVYGTMIFFVIVVLGLVAKFLVGFSLFKLIKIIKEELILAFSTASSEAVLPKIMEKMEKNAGCPKHIASFVIPTGYSFNLDGSTLYQALAAIFIAQMYGIDMSIADQISLMLVLMVTSKGIAGVPGVSFVVLLATLGTVGTIPIEAVAAGLAFIAGIDRILDMGRTVVNVVGNSLAAIVISKWEGN
>Node276
MSLAGQIFIGLVLGIIVGAIFYVASYLQPIGDIFLRLIKMIVVPIVVASIIVAVAGVDIKQLGKIGGKTILYFEIITTIAIIVGIAAANIFQPGAGVSKSLVDTLVEIVPTNPIAAIAEGDMLAIIFFSLMFGLGISAIEKGKPVLAFFQGTADAMFYVTNQIMKFAPFGVFALIGVTVSKFGLASLIPLGKLVLTVYGTMIFFVIVVLGLVAKFLAGFSIFKLIKILKDELILAFSTASSEAVLPKIMEKMEKNAGCPKHITSFVIPTGYSFNLDGSTLYQALAAIFIAQMYGIDMSIADQISLMLVLMVTSKGIAGVPGVSFVVLLATLGTVGTLPVEAVAAGLAFIAGIDRILDMGRTAVNVVGNSLAAIVISKWEGQ
>Node277
MSLAGQIFIGLVLGIIVGAIFYVASYLQPIGDIFLRLIKMIVVPIVVASIIVAVAGVDIKQLGKIGGKTILYFEIITTIAIIVGIAAANIFQPGAGVSKSLVNTLVEIVPTNPIAAIAEGDMLAIIFFSLIFGLGISAIEKGKPVLAFFQGTADAMFYATNQIMKFAPFGVFALIGVTVSKFGLASLIPLGKLVLTVYGTMIFFVIVVLGLVAKFLAGFSIFKLIKILKDELILAFSTASSETVLPRIMEKMEKNAGCPKHITSFVIPTGYSFNLDGSTLYQALAAIFIAQMYGIDMSIADQISLMLVLMVTSKGIAGVPGVSFVVLLATLGTVGTLPVEAVAAGLAFIAGIDRILDMGRTAVNVVGNSLAAIVISKWEGQ
>Node278
MSLAGQIFIGLVLGIIVGAIFYVASYLQPIGDIFLRLIKMIVVPIVVASIIVAVAGVDIKQLGKIGGKTILYFEIITTIAIIVGIAAANIFQPGAGVSKSLVNTLVEIVPTNPIAAIAEGDMLAIIFFSLIFGLGISAIEKGKPVIAFFQGTADAMFYATNQIMKFAPFGVFALIGVTVSKFGLASLIPLGKLVLTVYGTMIFFVIVVLGLVAKFLAGFSIFKLIKILKDELILAFSTASSETVLPRIMEKMEKNAGCPKHITSFVIPTGYSFNLDGSTLYQALAAIFIAQMYGIDMSIAEQISLMLVLMVTSKGIAGVPGVSFVVLLATLGTVGTLPVEAVAAGLAFIAGIDRILDMGRTAVNVVGNSLAAIVISKWEGQ
>Node279
MSLAGQIFIGLVLGIIVGAIFYVASYLQPIGDIFLRLIKMIVVPIVVASIIVAVAGVDIKQLGKIGGKTLLYFEIITTIAIIVGIIAANIFQPGAGVSKSMVQTLVEIVPTNPIAAIAEGDMLAIIFFSLVFGLGISAIEKGKPVIAFFQGTADAMFYATNQIMKFAPFGVFALIGVTVSKFGLASLIPLGKLVLTVYGTMIFFVIVVLGLVAKFLAGYSIFKLIKVLKDELILAFSTASSETVLPRIMEKMEKNAGCPKHITSFVIPTGYSFNLDGSTLYQALAAIFIAQMYGIDMSIAEQISLMLVLMVTSKGIAGVPGVSFVVLLATLGTVGTLPVEAVAAGLAFIAGIDRILDMGRTAVNVVGNSLAAIVISKWEGQ
>Node28
MSLGWQILIGLILGVILGIIFYAITAMQNIGTMFINLIQMIVLPIVVSCLTVGIANMDIKELGRVGLKTLIYFEILSTIAIILGMIVANVLHPGTMINTGIWATLLGIIPTNIFKSLSNGDMMPVIFFSVFFGLGISAIERGKIIVDFLTAVQEVMFKVTNWVMKTAPIGVCALIGVTLAEMGINALLPLGYFVAITYLTMIVFVLVVMGIVAKFIFKFKLSDLLRVIKDEIILAFSTASSEAVLPKMMEKMGKNFGVNQGIVSFVIPTGYTFNLDGSAIYQSLAALFLAQAYGIHLSLGQQLTLLVVLMLTSKGMAGVPGASFVVLLATIATIGAVPMSAVAAGLTFIAGIDRIVDMGRTAVNVVGNSLATVVIGKSENE
>Node280
MSLAGQIFIGLVLGIIVGAVFYVASYLQPIGDIFLRLIKMIVVPIVVASIIVAVAGVDIKQLGKIGGKTLLYFEIITTIAIIVGIIAANIFQPGAGVTKSMVQTLVEIVPTNPIAAIAEGDMLAIIFFSLVFGLGISAIEKGKPVIAFFQGTADAMFYATNQIMKFAPFGVFALIGVTVSKFGLASLIPLGKLVLTVYGTMIFFVIVVLGLVAKFLAGYNIFKLIGTLKDELILAFSTASSETVLPRIMDKMEKNEGAPKHITSFVIPTGYSFNLDGSTLYQALAAIFIAQMYGIDMTISEQVSLMLVLMVTSKGIAGVPGVSFVVLLATLGTVGTLPVEAVAAGLAFIAGIDRILDMGRTAVNVVGNSLAAIVIAKWEGA
>Node281
MGLAWQIFIGLVLGIIVGAIFFVATYLQPIGDIFLRLIKMIVVPIVISSIIVAVAGVDIKQLGKIGGKTILYFEIITTIAIIVGLVAANIFQPGAGVSHSMVDTFVNIVPTNPIAAIAEGDMLAIIFFSLVFGLGISAIEKGKPVLAFFQGTADAMFYVTNQIMKFAPFGVFALIGVTVSKFGIESLIPLGKLVLSVYGTMIFFIIVVLGLVAKFLVGFNIFTLIKTLKEELILAYSTASSETVLPKIMEKMEKNLGVPKHIASFVIPTGYSFNLDGSTLYQALAAVFIAQMYGIDMSIADQISLMLVLMVTSKGIAGVPGVSFVVLLATLGTVGTIPVEAVAAGLAFIAGIDRILDMARTAVNVVGNSLAAIVIAKWEGK
>Node282
MGLAWQIFIGLVLGIVVGAIFYVATYLQPIGDIFLRLIKMIVVPIVISSIIVGVAGVDMKQLGKIGGKTLLYFEIITTIAIIIGLLAANIFQPGAGVSHSMAETFVNIVPTNPIAAIAEGDMLAIIFFSVVFGLGIAAIEKGKPVLAFFQGTADAMFYVTNQIMKFAPFGVFALIGVTVSKFGLESLIPLGKLVIVVYATMAFFIIVVLGLVAKFMVGFNIFKLIKILKDELILAYSTASSETVLPKIMEKMEKNLGCPKHITSFVIPTGYSFNLDGSTLYQALAAIFIAQMYGIDMSISDQISLMLVLMVTSKGIAGVPGVSFVVLLATLGTVGTIPVEAVAAGLAFIAGIDRILDMARTAVNVVGNSLAAIVISKWEGK
>Node283
MGLAWQIFIGLALGIVVGAIFYVAQYLQPIGDIFIRLIKMIVIPIVISSLIVGVAGVDMKSLGKLGGKTLLYFEIITTIAIVVGLLAANIFHPGTGVSHSMVDTFVNIVPTNIIQSLADGDMLAIIFFSVMFGLGVAAIEKGKPVLQFFRGTADAMFYVTNQIMKLAPFGVFALIGVTVSKFGLSSLIPLGKLVLVVYGSMIFFIIVVLGLVAKFLVGYNIFKLLKYLKDELILAYSTASSETVLPKIMEKMEKNLGCPKAITSFVIPTGYSFNLDGSTLYQAIAALFIAQMYGIHMSIGQQITLMLVLMVTSKGIAGVPGVSFVVLLATLGSVGTIPVEAVAAGLAFIAGIDRILDMARTAVNVVGNSLAAIVITKWEGK
>Node284
MGLAWQIFIGLALGIVVGAIFYVAQYLQPIGDIFIRLIKMIVIPIVISSLIVGVAGVDMKSLGKLGGKTLLYFEIITTIAIVVGLLAANIFHPGTGVSHSMVDTFVNIVPTNIIQSLANGDMLAIIFFSVMFGLGVAAIEKGKPVLNFFRGTADAMFYVTNQIMKVAPFGVFALIGVTVSKFGLSSLIPLGKLVLVVYGSMIFFIIVVLGLVAKFIAGYNIFKLLKYLKDELLLGYSTASSETVLPKIMEKMEKNLGCPKAITSFVIPTGYSFNLDGSTLYQAIAALFIAQMYGIHMSIGHQITLVLVLMLTSKGIAGVPGVSFVVLLATLGSVGTIPVEAVAAGLAFIAGIDRILDMARTAVNIVGNSLAAIVITKWEGH
>Node285
MGLAWQIFIGLVLGIVVGGIFYVAQYLQPIGDIFIHLIKMIVIPIVVSSLIVGVAGVDMKSLGKLGGKTILYFEIITTIAIVVGLLAANIFHPGTGVSHSMVDTFVNIVPTNIIQSLANGDMLAIIFFSVMFGLGVAAIEKGKPVLNFFRGTAEAMFYVTNQIMKVAPFGVFALIGVTVSTFGLSSLIPLGKLVLVVYGSMIFFIIVVLGLVAKFIAGYNIFKLLKYLKDELLLGYSTASSETVLPKIMEKMEKNLGCPKAITSFVIPTGYSFNLDGSTLYQAIAALFIAQMYGIHMSIGHQITLVLVLMLTSKGIAGVPGVSFVVLLATLGSVGTIPVEAVAAGLAFIAGIDRILDMARTAVNIVGNSLAALVITKWEGH
>Node286
MGLAWQIFIGLVLGIVVGGIFYVAQYLQPIGDIFIHLIKMIVIPIVVSSLIVGVAGVDMKSLGKLGGKTILYFEIITTIAIVVGLLAANLFHPGTGVSHSMVDTFVNIVPTNIIQSLANGDMLAIIFFSVMFGLGVAAIEKGKPVLNFFRGTAEAMFYVTNQIMKVAPFGVFALIGVTVSTFGLSSLIPLGKLVLVVYGSMIFFIIVVLGLVAKFIAGYNIFKLLKYLKDELLLGYSTASSETVLPKIMEKMEKNLGCPKAITSFVIPTGYSFNLDGSTLYQAIAALFIAQMYGIHMSIGHQITLVLVLMLTSKGIAGVPGVSFVVLLATLGSVGTIPVEAVAAGLAFIAGIDRILDMARTAVNIVGNSLAALVITKWESR
>Node287
MGLAWQIFIGLVLGIAVGGIFYVAQYLQPIGDIFIHLIKMIVIPIVVSSLIVGVAGVDMKSLGKLGGKTILYFEVITTIAIVVGLLAANLFHPGTGVSHSMVDTFVNIVPTNIIQSLANGDMLAVIFFSVMFGLGVAAIEKGKPVLQFFRGTAEAMFYVTNQIMKVAPLGVFALIGVTVSTFGLSSLIPLGKLVLVVYGSMIFFILVVLGLVAKFIAGYNIFKLIKYLKDELLLGYSTASSETVLPKIMEKMEKNLGCPKAITSFVIPTGYSFNLDGSTLYQAIAALFIAQMYGIHLSIGHQITLVLVLMLTSKGIAGVPGVSFVVLLATLGSVGTIPVEAVAAGLAFIAGIDRILDMARTAVNIVGNSLAALVITKWESK
>Node288
MSLAWQIFIGLALGIVVGAIFYVAQYLQPIGDIFIRLIKMIVIPIVISSLIVGVAGVDMKSLGKLGGKTLLYFEIITTIAIVVGLLAANVFHPGTGVSHSMVDTFVNIVPTNIIQSLANGDMLAIIFFSVMFGLGVAAIEKGKPVLNFFRGTADAMFYVTNQIMKVAPLGVFALIGVTVSKFGLSSLIPLGKLVLVVYGSMIFFIIVVLGLVAKFIAGYNIFKLLKYLKDELLLGYSTASSETVLPKIMEKMEKNLGCPKAITSFVIPTGYSFNLDGSTLYQAIAALFIAQMYGIHMSIGHQITLVLVLMLTSKGIAGVPGVSFVVLLATLGSVGTIPVEAVAAGLAFIAGIDRILDMARTAVNIVGNSLAAIVITKWEGH
>Node289
MSLAWQIFIGLALGIIVGAIFYVAQYLQPIGDIFIRLIKMIVVPIVISSLIVGVAGVDMKSLGKLGGKTLLYFEIITTIAIVVGLLAANVFHPGTGVSHSMVDTFVNIVPTNIIQSLANGDMLAIIFFSVMFGLGVAAIEKGKPILNFFRGTADAMFYVTNQIMKVAPLGVFALIGVTVSKFGLSSLIPLGKLVLVVYGAMIFFIIVVLGLVAKFIAGYNIFKLLKYLKDELLLGYSTASSETVLPKIMEKMEKNIGCPKAITSFVIPTGYSFNLDGSTLYQAIAALFIAQMYGIHMSIGHQITLVLVLMLTSKGIAGVPGVSFVVLLATLGSVGTIPVEAVAAGLAFIAGIDRILDMARTCVNIVGNSLAAIVITKWEGH
>Node29
MSLGWQILIGLVLGIIFGIIFYAITTMQNIGTMFISLIQMIVLPIVVSCLTVGIASIDIKKLGRVGLKTLIYFELMTTVAIALGMIVANVLHPGTMIHTGIWDTLLGIIPTNIFSSLANGDMMPVIFFSVFFGLGIAAIERGKILIDFLQAVQEVMFKVTNWVMHAAPIGVCALIGVALAEMGISALIPLGYFVIITYLTMIIFVLVVMGIVARFLFKFRISDLLRVIKDEIVLAFSTASSEAVLPKMIEKMDKNFGTNQGIVSFVIPTGYTFNLDGSAIYQSLAALFLAQAYGIHLSIGQQITLLVVLMITSKGMAGVPGASFVVLLATISTIGTVPMSAVAAGLTFIAGIDRIVDMGRTAVNVVGNSLATVVIGKSENE
>Node290
MSLAWQIFIGLALGIIVGAIFYVASYLQPIGDIFIRLIKMIVVPIVVSSLIVGVAGVDMKSLGKLGGKTLLYFEIITTIAIIVGLLAANVFQPGSGVSHSMVDTFVNIVPTNIIQSLANGDMLAIIFFSVMFGLGVAAIEKGKPILNFFRGTADAMFYVTNQIMKLAPLGVFALIGVTVSKFGITSLIPLGKLVLVVYGAMIFFILVVLGLVAKFIAGYNIFKLIKYLKDELILGYSTASSETVLPKIMEKMEKNIGCPKAITSFVIPTGYSFNLDGSTLYQAIAALFIAQMYGIHMSIGHQITLVLVLMLTSKGIAGVPGVSFVVLLATLGSVGTIPVEAVAAGLAFIAGIDRILDMARTCVNIVGNSLAAIVITKWEGH
>Node291
MSLAWQIFIGLALGIIVGAIFYVASYLQPIGDIFIRLIKMIVVPIVVSSLIVGVAGVDMKSLGKLGGKTLLYFEIITTIAIIVGLLAANVFQPGAGVSHSMVDTVVNIVPTNIIQSLANGDMLAIIFFSVMFGLGVAAIEKGIPILNFFRGTADAMFYVTNQIMKLAPFGVFALIGVTVSKFGITSLIPLGKLVLVVYGAMIFFILVVLGLVAKFIAGYNIFKLIKYLKDELILGYSTASSETVLPKIMEKMEKNIGCPKAITSFVIPTGYSFNLDGSTLYQAIAALFIAQMYGIHMSIGHQITLVLVLMLTSKGIAGVPGVSFVVLLATLGSVGTIPVEAVAAGLAFIAGIDRILDMARTCVNIVGNSLAAIVITKWEGH
>Node292
MSLAWQIFIGLALGIIVGAIFYVASYLQPIGDIFIRLIKMIVVPIVVSSLIVGVAGVDMKSLGKLGGKTLLYFEIITTIAIIVGLLAANVFQPGAGVSHSMVDTVVNIVPTNIIQSLANGDMLAIIFFSVMFGLGVAAIEKGVPILNFFRGTADAMFYVTNQIMKLAPFGVFALIGVTVSKFGITSLIPLGKLVLVVYGSMIFFILVVLGLVAKFIAGYNIFKLIKYLKDELILGYTTASSETVLPKIMEKMEKNIGCPKAITSFVIPTGYSFNLDGSTLYQAIAAMFIAQMYGIHMSIGHQITLVLVLMLTSKGIAGVPGVSFVVLLATLGSVGTIPAEAVAAGLAFIAGIDRILDMARTCVNIVGNSLAAIVITKWEGH
>Node293
MSLAWQIFIGLALGIIVGAIFYVAQYLQPIGDIFIRLIKMIVVPIVISSLIVGVAGVDMKSLGKLGGKTLLYFEIITTIAIVVGLLAANVFHPGTGVSHSMVDTFVNIVPTNIIQSLANGDMLAIIFFSVMFGLGVAAIEKGKPIINFFRGTADAMFYVTNQIMKVAPLGVFALIGVTVSKFGLSSLIPLGKLVLVVYGAMIFFIIVVLGIVAKFIAGYNIFKLLKYLKDELLLGYSTASSETVLPKIMEKMEKNIGCPKAITSFVIPTGYSFNLDGSTLYQAIAALFIAQMYGIHMSIGHQITLVLVLMVTSKGIAGVPGVSFVVLLATLGSVGTIPVEAVAAGLAFIAGIDRILDMARTCVNIVGNSLAAIVITKWEGH
>Node294
MSLAWQIFIGLALGIIVGAIFYVADYLQPIGNIFIRLIKMIVVPIVISSLIVGVAGVDMKSLGKLGGKTLLYFEIITTIAIVVGLLAANVFHPGTGVSHSMVDTFVNIVPTNIIQSLANGDMLAIIFFSVMFGLGVAAIEKGTPIINFFRGTADAMFYVTNQIMKVAPLGVFALIGVTVSKFGLSSLIPLGKLVIVVYGAMIFFIIVVLGIVAKFIAGYNIFKLLKYLKDELLLGYSTASSETVLPKIMEKMEKNIGCPKAITSFVIPTGYSFNLDGSTLYQAIAALFIAQMYGIHMSIGHQITLVLVLMVTSKGIAGVPGVSFVVLLATLGSVGTIPVEAVAAGLAFIAGIDRILDMARTCVNIVGNSLAAIVITKWEGH
>Node295
MSLAWQIFIGLALGIIVGAIFYVADFLQPIGNIFIRLIKMIVVPIVISSIIVGVAGVDMKSLGKLGGKTLLYFEIITTIAIVVGLLAANVFHPGTGVSHSMVDTFVNIVPTNIIQSLANGDMLAIIFFSVMFGLGVAAIEKGTPIINFFRGTADAMFYVTNQIMKVAPLGVFALIGVTVSKFGLSSLIPLGKLVIVVYGAMIFFIIVVLGITAKFIAGYNIFKLLKYLKDELLLGYSTASSETVLPKIMEKMEKNIGCPKAITSFVIPTGYSFNLDGSTLYQAIAALFIAQMYGIHMSITHQITLVLVLMVTSKGIAGVPGVSFVVLLATLGSVGTIPVEAVAAGLAFIAGIDRILDMARTCVNIVGNSLAAIVISKWEGH
>Node296
MSLAWQIFIGLALGIIVGAIFYVADFLQPIGNIFIRLIKMIVVPIVISSIIVGVAGVDMKSLGKLGGKTLLYFEIITTIAIVVGLLFANVFHPGTGVSHSMVDTFVNIVPTNIIQSLANGDMLAIIFFSVMFGLGVAAIEKGTPIINFFRGTADAMFYVTNQIMKVAPLGVFALIGVTVSKFGLSSLIPLGKLVIVVYGAMIFFILVVLGITAKFIAGYNIFKLLKYLKDELLLGYSTASSETVLPKIMEKMEKNIGCPKAITSFVIPTGYSFNLDGSTLYQAIAALFIAQMYGIHMSITHQITLVLVLMVTSKGIAGVPGVSFVVLLATLGSVGTIPVEAVAAGLAFIAGIDRILDMARTCVNIVGNSLAAIVISKWEGH
>Node297
MSLAWQIFIGLALGIIVGAIFYVADFLQPIGTIFIRLIKMIVVPIVVSSIIVGVAGVDMKSLGKLGGKTLLYFEIITTIAIVVGLLFGNVFHPGSGISHSMVDTFVNIVPTNIIQSLANGDMLAIIFFSVMFGLGIAAIEKGTPLLNFFRGTADAMFYVTNQIMKVAPLGVFALIGVTVSKFGLSSLIPLGKLVIVVYGAMIFFILVVLGITAKFIAGYNIFKLLKYLKDELLLGYSTASSETVLPKIMEKMEKNIGCPKAITSFVIPTGYSFNLDGSTLYQAIAALFIAQMYGIHMSITHQITLVLVLMVTSKGIAGVPGVSFVVLLATLGSVGTIPVEAVAAGLAFIAGIDRILDMARTCVNIVGNSLAAIVISKWEGH
>Node298
MSLAWQIFIGLALGIIVGAIFYVADYLQPIGNIFIRLIKMIVVPIVISSLIVGVAGVDMKSLGKLGGKTLLYFEIITTIAIVVGLLAANIFHPGTGVSHSMVDTFVNIVPTNIIQSLANGDMLAIIFFSVMFGLGVAAIEKGTPIINFFKGTAEAMFYVTNQIMKVAPLGVFALIGVTVSKFGLSSLIPLGKLVIVVYGAMIFFIIVVLGIVAKFLAGFNIFKLLKYLKDELLLGYSTASSETVLPKIMEKMEKNIGCPKAITSFVIPTGYSFNLDGSTLYQAIAALFIAQMYGIHMSIGHQITLVLVLMVTSKGIAGVPGVSFVVLLATLGSVGTIPVEAVAAGLAFIAGIDRILDMARTCVNIVGNSLAAIVITKWEGH
>Node299
MSLAWQIFIGLALGIIVGAIFYVADYLQPIGNIFIRLIKMIVIPIVVSSLIVGVAGVDMKSLGKLGGKTLLYFEIITTIAIVVGLLAANIFHPGTGVSHSMVDTFVNIVPTNIIQSLANGDMLAIIFFSVMFGLGVAAIEKGTPIINFFKGTAEAMFYVTNQIMKVAPLGVFALIGVTVSKFGLSSLIPLGKLVIVVYGAMIFFILVVLGLVAKFLAGINIFKLLKYLKDELLLGYSTASSETVLPKIMEKMERNLGCPKAITSFVIPTGYSFNLDGSTLYQAIAALFIAQMYGIHMSIGHQITLVLVLMVTSKGIAGVPGVSFVVLLATLGSVGTIPVEAVAAGLAFIAGIDRILDMARTCVNIVGNSLAAIVITKWEGH
>Node3
MPLIWRILIGFILGAIVGLIFGKVAWIEPLGDLFLRLLKMIVIPLIFFTLVTGVASMSPSKLGRVGGKILVYYLLTTAIAVTIGLLLANLFNPGLGLAPSLTEVLLNIVPTNPFEALAEGNVLQVIFFAIIFGIALSFLRSAETIFKFFEGAAEVMFKIVNGVLEYAPIGVFALIAVTFGEQGVDALAPLGKLTATVYLGVVIQILIVYALLLKFLFKINPLRFFKKAKEAMLTAFVTRSSSGTLPVTMRVAEENLGISESIYSFTLPLGATINMDGTALYQGVSAIFVANAVGVDLTLGQQLTIVLTAVLASIGTAGVPGAGLIMLSMVLTQVGDLPLEPVAAAVALVAGIDAILDMARTMCNVTGDLVGTAIVAKTEGE
>Node30
MSLGWQILIGLVLGIIFGIIFYAITTMQNIGTMFISLIQMIVLPIVVSCLTVGIASIDIKKLGRVGLKTLIYFELMTTVAIALGMIVANVLHPGTMIHTGIWDTLLGIIPTNIFSSLANGDMMPVIFFSVFFGLGIAAIERGKILIDFLQAVSEVMFKVTNWVMHAAPIGVCALIGVALAEMGISALIPLGYFVIITYVTMIVFVLVVMGIVARFIFGFNIFDLLTVIKDEIVLAFSTASSEAVLPKMIEKMDKNFGTNQGIVSFVIPTGYTFNLDGSAIYQSIAALFLAQAYHIHLSIGQQITLLVVLMITSKGMAGVPGASFVVLLATISTIGAVPVTAVAAGLTFIAGIDRIVDMGRTAVNVVGNSLATVVIGKSEKE
>Node300
MSLAWQIFIGLALGIIVGAIFYVEQYLQPIGDIFLRLIKMIVVPIVISSLIVGVAGVDMKSLGKLGGKTLLYFEIITTIAIVVGLLAANVFHPGTGVSHSFVDTFVNIVPTNIIQALANGDMLAIIFFSVMFGLGVAAIGKGKPIINFFRGTADAMFYVTNQIMKVAPLGVFALIGVTVSKFGLSSLIPLGKLVLVVYGAMIFFIIVVLGIVAKFIAGYNIFKLLKYLKDELLLGYSTASSETVLPKIMEKMEKNIGCPKAITSFVIPTGYSFNLDGSTLYQAIAALFIAQMYGIHMSIGHQITLVLVLMVTSKGIAGVPGVSFVVLLATLGSVGTIPVEAVAAGLAFIAGIDRILDMARTCVNIVGNSLAAIVISKWEGH
>Node301
MSLAWQIFIGLALGIIVGAIFYVEQYLKPIGDIFLRLIKMIVVPIVISSLIVGVAGVDMKSLGKIGGKTLLYFEIITTIAIVVGLLAANIFHPGTGVSHSFVDTFVNIVPTNPIQALANGDMLAIIFFSVMFGLGVAAIGKGKPVINFFRGTADAMFYVTNQIMKVAPLGVFALIGVTVSKFGLSSLIPLGKLVLVVYGAMIFFIIVVLGIVAKFIAGYNIFKLLRYLKDELLLGYSTSSSETVLPRIMEKMERNIGCPKAITSFVIPTGYSFNLDGSTLYQAIAALFIAQMYGIHMSIGHQITLVLVLMVTSKGIAGVPGVSFVVLLATLGSVGTLPVEAVAAGLAFIAGIDRILDMARTCVNIVGNSLAAIVISKWEGH
>Node302
MSLAWQIFIGLALGIIVGAIFYVETYLKPIGDIFLRLIKMIVVPIVISSLIVGVAGVDMKSLGKIGGKTLLYFEIITTIAIVIGLLAANIFQPGSGVHHSFVDTFVNIVPTNPIQALANGDMLAIIFFSVMFGLGIAAIGKGKPVLNFFRGTADAMFYVTNQIMKVAPLGVFALIGITVSKFGLSSLIPLGKLVLVVYGTMIFFVIVVLGIVAKFLAGFSIFKLIRYLKDELILGYSTSSSETVLPRLIEKMEKNLGVPKAITSFVIPTGYSFNLDGSTLYQALAAIFIAQMYGIHMSIGSQITLMLVLMVTSKGIAGVPGVSFVVLLATLGSVGALPVEAVAAGLAFIAGIDRILDMMRTCVNIVGNSLASIVIARWEGY
>Node303
MGLAWQILIGLVLGIVVGAIFYVATYLQPIGDIFIRLIKMIVIPIVISSLIVGVASVDTKKLGKLGGKTILYFEIITTIAIIVGLLAANIFQPGAGVSHGFADTFVNIVPSNIFQSFVEGDMLAIIFFSVLFGLGVAAIEKGKPVLAFFQGTADTMFYVTNQIMKFAPFGVFALIGVTVSKFGLESLIPLGKLVIVVYGTMIFFIVVVLGLVAKFMVGVNIFHLIRLLKDELILAYSTASSETVLPKIMEKMEKNFGCPKAITSFVIPTGYSFNLDGSTLYQALAAIFIAQMYGIDLSISQQISLMLVLMVTSKGIAGVPGVSFVVLLATLGTVGTIPVEAVAAGLAFIAGIDRILDMARTAVNVVGNSLAAVVISKWEGQ
>Node304
MGLAWQILIGLVLGIVVGAIFYVATYLQPIGDIFLRLIKMIVIPIVISSIIVGVASVDTKKLGKLGGKTILYFEIITTIAIIVGLLAANIFQPGAGVSHGFADTFVNIVPSNIFQAFVEGDMLAIIFFSVLFGLGVAAIEKGKPVLAFFQGTADTMFYVTNQIMKFAPFGVFALIGVTVSKFGLESLIPLGKLVITVYGTMIFFIVVVLGLVAKFMVGVNIFHLIRLLKDELILAYSTASSETVLPKIMEKMEKNFGCPKAITSFVIPTGYSFNLDGSTLYQALAAIFIAQMYGIDLSISQQISLMLVLMVTSKGIAGVPGVSFVVLLATLGTVGTIPVEAVAAGLAFIAGIDRILDMARTAVNVVGNSLAAVVISKWEGQ
>Node305
MGLAWQILIGLVLGIIVGAIFYVATYLQPIGDIFLRLIKMIVIPIVISSIIVGVASVDTKKLGKLGGKTILYFEIITTIAIIVGLLVANIFQPGAGVSHGFADTFVNIVPSNIFEAFVEGDMLAIIFFSVLFGLGVTAIEKGKPVLAFFQGTADTMFYVTNQIMKFAPFGVFALIGVTVSKFGLESLIPLGKLVITVYLTMAFFIVVVLGLVAKFMVGVNIFHLIRLLKDELILAYSTASSETVLPKIMEKMEKNFGCPKAITSFVIPTGYSFNLDGSTLYQALAAIFIAQMYGIDLSISQQISLMLVLMVTSKGIAGVPGVSFVVLLATLGTVGTIPVEAVAAGLAFIAGIDRILDMARTAVNVVGNSLAAVVISKWEGQ
>Node306
MGLAWQILIGLVLGIIIGAIFYVATYLQPIGDIFLRLIKMIVIPIVISSIIVGIASVDTKKLGKLGGKTILYFEIITTIAIIVGLLVANIFQPGAGVSHGFADTFVNIVPKNIFEAFVKGDMLAIIFFSVLFGLGVTAIEKGKPVLAFFQGTAETMFYVTNQIMKFAPFGVFALIGVTVSKFGLESLIPLGKLVITVYLTMAFFIVVVLGAVAKFLVGVNIFHLIRLLKDELILAYSTASSETVLPKIMEKMEKNFGCPKAITSFVIPTGYSFNLDGSTLYQALAAIFIAQMYGIDLSLSQQLSLMLVLMVTSKGIAGVPGVSFVVLLATLGTVGTIPVEAVAAGLAFIAGIDRILDMARTVVNVVGNSLGAVVISKWEGQ
>Node307
MGLAWQILIGLVLGIIVGAIFYVASYLQPIGDIFLRLIKMIVIPIVISSIIVGVASVDTKKLGRLGGKTILYFEIITTIAIILGLLVANIFQPGAGVSHGFADTFVNIVPSNIFNAFVEGDMLAIIFFSVLFGLGVTAIERGKPVLAFFQGTADTMFYMTNQIMKFAPFGVFALIGVTVSKFGLESLIPLGKLVITVYLTMAFFIVVVLGLVAKFMVGVNIFHLLRLLKDELILAYSTASSETVLPKIMEKMEKNFGCPKAITSFVIPTGYSFNLDGSTLYQALAAIFIAQMYGIDLSISQQISLMLVLMVTSKGIAGVPGVSFVVLLATLGTVGTIPVEAVAAGLAFIAGIDRILDMARTAVNVVGNSLAAVVISKWEGQ
>Node308
MGLAWQILIGLVLGIIVGAIFYVASYLQPIGDIFLRLIKMIVIPIVISSIIVGVASVDTKKLGRLGGKTILYFEIITTIAIILGLLVANIFQPGAGVSHGFADTFVNIVPSNIFSAFVEGDMLAIIFFSVLFGLGVTAIERGKPVLAFFQGTADTMFYMTNQIMKFAPFGVFALIGVTVSKFGLESLIPLGKLVITVYLTMAFFIVVVLGLVAKFMVGVNIFHFLRLIKDELILAYSTASSETVLPKIMEKMEKNFGCPKAISSFVIPTGYSFNLDGSTLYQALAAIFIAQMYGIDLSISQQISLMLVLMVTSKGIAGVPGVSFVVLLATLGTVGTIPVEAVAAGLAFIAGIDRILDMARTAVNVVGNSLAAVVISKWEGQ
>Node309
MGLAWQILIGLVLGIIVGAIFYIASYLQPVGDIFLRLIKMIVVPIVISSIIVGVASVDTKKLGRLGGKTIIYFEIITTIAIILGILVANIFQPGAGVSHGFADTLVNIVPTNIFNAMAEGDMLAIIFFSVLFGLGVMAIERGKPVLAFFQGTADTMFYMTNQIMKFAPFGVFALIGVTVSKFGLESLIPLGKLVITVYLTMAFFIVVVLGLVAKFMAGVNIFHLLNFLKDELILAYSTASSETVLPKIMEKMEKNYGCPKAITSFVIPTGYSFNLDGSTLYQALAAIFIAQMYGIDLTISQQISLMLVLMVTSKGIAGVPGVSFVVLLATLGTVGTIPVEAVAAGLAFIAGIDRILDMARTAVNVVGNSLGAIVISKWEGQ
>Node31
MSLGWQILIGLVLGIILGVIFYAITAMQNIGTMFISLIQMIVLPIVVSCLTVGIANMDIKKLGRVGGKTLIYFEIMTTIAIVLGLIVGNVFHPGDFIHSGIWSTLMGIIPTNIFKSLSEGDMMPVIFFSVFFGLGTAAIGQGKIIIDFLQAVSEVMFKVTNWVMHTAPIGVCALIGVTVAQMGLSALAPLGYFILLAYATMVIFIVVVMGLVARFLFHFNIWDLLRVIKDEAVLAFSTASSEAALPRMIDKMDKNFGVSQGIVSFVIPTGYTFNLDGSAIYQSLAALFLAQAYHIHLSLGQQITLLVVLMITSKGMAGVPGASFVVLLATVSTIGTVPMSAVAAGLTFIAGIDRLVDMGRTAVNVVGNSLATVVIGKSEHE
>Node310
MGLAWQILIGLVLGIVVGAIFYVATYLQPIGDIFLRLIKMIVIPIVISSIIVGVASVDTKKLGKLGGKTIIYFEIITTIAIIVGLLAANIFQPGAGVSHGFADTFVNIVPSNIFQAFVEGDMLAIIFFSVLFGLGVAAIEKGKPVLAFFQGTADTMFYVTNQVMKFAPFGVFALIGVTVSKFGLESLIPLGKLVITVYGTMIFFVVVVLGIVAKFMVGVNIFHLIRLLKDELILAYSTSSSETVLPRIMEKMEKNFGCPKAITSFVIPTGYSFNLDGSTLYQALAAIFIAQMYGIDLSISQQISLMLVLMVTSKGIAGVPGVSFVVLLATLGTVGTIPVEAVAAGLAFIAGIDRILDMARTAVNVVGNSLAAVVISKWEGQ
>Node311
MGLAWQILIGLVLGIIVGAIFYIATYLQPIGDIFLRLIKMIVIPIVISSIIVGVASVDTKSLGRLGGKTLIYFEIITTIAIIVGLLAANIFQPGAGVNHGFADTIVNIVPSNIFQAFVQGDMLAIIFFSVLFGLGVAAIEKGKPVLKFFQGTADTMFYVTNVVMKFAPLGVFALIGITVSKFGLESLIPLGKLVITVYGTMIFFVVVVLGIVAKFIVGVNIFKFIRLLKDELILAYSTSSSETVLPRIMEKMEKNFGCPKSITSFVVPTGYSFNLDGSTLYQALAAIFIAQMYGIDLSIGHQLSLLFVLMITSKGIAGVPGVSFVVLLATLGTVGTIPVEAVAAGLAFIAGIDRILDMARTAVNVVGNSLATVVISKWEGK
>Node312
MGLAWQILIGLILGITVGAVFYVAEWLKPIGDIFIRMMKMIVVPIVFTTIVLGVSSVSPKSLGRLGAKTLGYFTIVTMIAIFTGLFAANLIEPGAGIDHGLVDKIVNIVPTNILDAMVRGDMLAIIFFSVLFGLGVGFAEKGQPVIRFFEGVAAAMFNLVNIVMKFAPIGVFALIGVTVSTFGIESLGSLFKLIATLYVTALLFMMIVFGSIMKFWVGIRVSDFVRIFKDELLLTYSTASSETVLPRVMEKLEKGMGVPKSIVSFVVPTGYSFNLDGSALYQALAALFIAQMYGIDLSIGTQLTLVFVLMLTSKGMAAVPGVSFVVLLATLGTVGAIPAEGVAAGLAFIAGIDRIMDMMRSVVNVTGNTLASLVIAKWEGV
>Node313
MSLAWQILIGLVLGIVVGAIFYVATYLQPIGDIFLRLIKMIVIPIVISSIIVGVASVDTKKLGKLGGKTIIYFEIITTIAIIVGLLAANIFQPGAGVSHGFADTFVNIVPSNIFQAFVEGDMLAIIFFSVLFGLGVAAIEKGKPVLAFFQGTADTMFYVTNQVMKFAPFGVFALIGVTVSKFGLESLIPLGKLVILVYATMIFFVVVVLGIVAKFMVGVNIFHIIRLLKDELILAYSTSSSETVLPRIMEKMEKNFGCPKAITSFVIPTGYSFNLDGSTLYQALAALFIAQMYGIDLSISQQISLMLVLMVTSKGIAGVPGVSFVVLLATLGTVGTIPVEAVAAGLAFIAGIDRILDMARTVVNVIGNSLAAVVISKWEGQ
>Node314
MSLAWQILIGLVLGIVVGAIFYVAKYLQPIGDIFLRLIKMIVIPIVISSLIVGVASVDTKKLGKLGGKTIIYFEIITTIAIIVGLLAANIFQPGAGVSHGMADTFVNIVPPNIFQAFVEGNMLAIIFFSVLFGLGVTAIEKGKPIIAFFQGTADTMFWVTNQVMKFAPFGVFALIGVTVSKFGIESLVPLGKLVIVGYATMLFFVVVVLGIVAKFLVGVNIFHIIRLLKDELILAYSTSSSETVMPRIMEKMEKNFGCPKSITSFVIPTGYSFNLDGSTLYQALAALFIAQMYGIDLSIADQISLMLVLMVTSKGIAGVPGVSFVVLLATLGTVGTIPVEAVAAGLAFIAGIDRILDMARTVVNVIGNSLAAVVMSKWEGQ
>Node315
MSLAWQILIGLILGIVVGAIFYVAKYLQPIGDIFLRLIKMIVIPIVISSLIVGVSSVDTKKLGKIGGKTIIYFEIITTIAIIVGLLAANIFQPGAGVSHGMAETFVNIVPPNIFKAFVDGNMLAIIFFSILFGLGVTAIEKGKPIIAFFQGTADTMFWVTNQVMKFAPFGVFALIGVTVSKFGIESLVPLGKLVILGYATMLFFVVVVLGIVAKFLVGVNIFHIIRLLKDELILAYSTSSSETVMPRLMEKMEKNFGCPKSITSFVIPTGYSFNLDGSTLYQALAALFIAQMYGIDLSIADQISLMLVLMVTSKGIAGVPGVSFVVLLATLGTVGTIPIEAVAAGLAFIAGIDRILDMARTVVNVIGNSLAAVVMSKWEGQ
>Node316
MGLAIQILIGLLLGIAVGAIFYVETYLQPIGDIFLRLIKMIVIPIVVASIIVGVAGTDMKKLGKLGGKTILYFEIVTTIAIVVGLLAANIFKPGSGVQHSFVDTFVNIVPTNIFQSLMNGDMLAIIFFSVLFGLGIAAIEKGKPVLNFFKGTADAMFYVTNQIMKFAPFGVFALIGVTVSKFGVTSLIPLGKLIIVVYGTMLFFVFVVLGGIAKFMHGIAFFNMIKMLKDELILAYSTASSETVLPKLIEKMETNFGCPKSITSFVIPTGYSFNLDGSTLYQALAAIFIAQMYGIHMPISEQITLMLVLMVTSKGIAGVPGVSFVVLLATLGTVGTIPVEAVAAGLAFIAGIDRILDMARTAVNVVGNSLAAAVISKWEGE
>Node317
MSLAYQILVGLVLGIIVGAIFYVETYLQPIGDIFIRLIKMIVVPIVISTLILGVAGTDMKKLGKLGGKTILYFEIVTTIAIIVGLLAANIFKPGVGVSHSFADTFVNIVPSNIFQSLANGDMLAIIFFSVMFGLGIAAIEKGKPVLAFFQGTADAMFWVTNQIMKFAPFGVFALIGVTVSKFGVESLIPLGKLVICVYATMLFFVVVVLGAIAKFMCGTSVFHLIKILKDELILAYSTASSETVLPKVMEKMEKNYGCPKDVVSFVIPTGYSFNLDGSTLYQALAAIFIAQMYGIDLSISQQITLMLVLMVTSKGIAGVPGVSFVVLLATLGSVGTIPLEAVAAGLAFIAGIDRILDMARTVVNVIGNSLAAVVMSKWEGR
>Node318
MSLAYQILVGLILGIIVGAIFYVETYLQPIGDIFIRLIKMIVVPIVISTLILGVAGTDMKKLGKLGGKTILYFEIVTTIAIIVGLLAANIVKPGVGVSHSFADTFVNIVPSNIIQSLANGDMLAIIFFAVMFGLGIAAIERGKPVLAFFQGTADAMFWVTNQIMKFAPFGVFALIGVTVSKFGVESLIPLGKLLICVYATMLFFVVVVLGAIAKFMCGTSVFHLIKILKDELILAYSTSSSETVLPKVMEKMEKNYGCPKDVVSFVIPTGYSFNLDGSTLYQALAAIFIAQMYGIDLSITQQITLMLVLMVTSKGIAGVPGVSFVVLLATLGSVGTIPLEAVAAGLAFIAGIDRILDMARTVVNVIGNSLAAVVMSKWEGR
>Node319
MSLAYQILVGLILGIIVGAIFYVETYLQPIGDIFIRLIKMIVVPIVISTLILGVAGTDMKKLGKLGGKTILYFEIVTTIAIIVGLLAANIVKPGVGVSHSFADTFVNIVPSNIIQSLANGDMLAIIFFAVMFGLGIAAIERGKPVLAFFQGTADAMFWVTNQIMKFAPFGVFALIGVTVSKFGVESLIPLGKLLILVYATMAFFVVVVLGAIAKFMCGTSVFHLIKILKDELILAYSTSSSETVLPKVMEKMEKNYGCPKDVVSFVIPTGYSFNLDGSTLYQALAAIFIAQMYGIDLSITQQITLMLVLMVTSKGIAGVPGVSFVVLLATLGSVGTIPLEAVAAGLAFIAGIDRILDMARTVVNVIGNSLAAVVMSKWEGR
>Node32
MSLGWQILIGLVLGIILGVIFYAITAMQNIGTMFISLIQMIVLPIVVSCLTVGIANMDIKKLGRVGGKTLIYFEIMTTIAIVLGLIVGNVFHPGDFIDSGIWSTLMGIIPTNIFKSLSEGDMMPVIFFSVFFGLGTAAIKQGKIIIDFLDAVSQVMFRVTNWVMHTAPIGVCALIGVTVAQMGLSALAPLGYFILLAYATMVIFIVVFMGLVARFLFKFSIWDLLRVIKDEAVLAFSTASSEAALPRMIDKMDKNFGVSQGIVSFVIPTGYTFNLDGSAIYQSLAALFLAQAYHIHLSLGQQITLLVVLMITSKGMAGVPGASFVVLLATVSTIGTVPMSAVAAGLTFIAGIDRLVDMGRTAVNVVGNSLATVVIGKSEHE
>Node320
MSLAYQILVGLILGIIVGAIFYVETYLQPIGDIFIRMIKMIVVPIVISTLILGVAGTDIKKLGKLGGKTLLYFEIVTTIAIIVGLLAANIVKPGVGVSHSFADTIVNIVPSNIIQSLAEGDMLAIIFFAVMFGLGIAAIERGKPVLAFFQGTADAMFWVTNQIMKFAPFGVFALIGVTVSKFGVESLIPLGKLLILVYATMAFFVVVVLGAIAKFMCGTSVFHLIKILKDELILAYSTSSSETVLPKVMEKMEKNYGCPKDVVSFVIPTGYSFNLDGSTLYQALAAIFIAQMYGIDLSITQQITLMLVLMVTSKGIAGVPGVSFVVLLATLGTVGTIPLEAVAAGLAFIAGIDRILDMARTVVNVIGNSLAAVVMSKWEGR
>Node321
MTLAYQILVGLILGIIVGAVFYVETYLQPIGDIFIRMIKMIVVPIIISTLIVGVAGTDIKKLGKLGGKTLLYFEIVTTIAIIVGLLAANIFKPGVGLNNGFMDIIVNIVPSNIIQSMAEGDMLAIIFFSVLFGLGVAAIERGKPVLAFFQGTADAMFWVTNLIMKFAPFGVFALIGVTVSKFGLESLIPLGKLLILVYATMAFFVIVVLGAIAKFMCGTSVFHLIKVLKDELLLAYSTSSSETVLPKVMEKMEKNFGCPKDIVSFVIPTGYSFNLDGSTLYQALAAIFIAQMYGIELSITQQITLMLVLMVTSKGIAGVPGVSFVVLLATLGTVGTIPLEAVAAGLAFIAGIDRILDMARTVVNVIGNSLATVVMSKWEGR
>Node322
MTLAYQILVGLILGIIVGAVFYVETYLQPIGDIFINMIKMIVVPIIISTLIVGVAGTDIKQLGKLGGKTLLYFEVVTTIAIIVGLLAANIFKPGVGLNNGFMDIIVNIVPSNIIQSMAEGDMLAIIFFSVLFGLGVAAIERGKPVLAFFQGTADAMFWVTNLIMKFAPFGVFALIGVTVSKFGLESLIPLGKLLILVYATMAFFIIVVLGAIAKFMCGTNIFHLIKVLKDELLLAYSTSSSETVLPKVMEKMEKNFGCPKDIVSFVIPTGYSFNLDGSTLYQALAAIFIAQMYGIELSITQQITLMLVLMVTSKGIAGVPGVSFVVLLATLGTVGTIPLEAVAAGLAFIAGIDRILDMARTVVNVVGNSLATVVMSKWEGR
>Node323
MTLAYQILVGLILGIIVGAVFYVETYLQPIGTIFINMIKMIVVPIIVSTLIVGVAGTDIKQLGKLGGKTLIYFEVVTTIAIIVGLLAANIFKPGVGINNGIMDIIVNIVPSNIIQSMAEGDMLAIIFFSVLFGLGVAAIERGKPVLAFFQGTADAMFWVTNLIMKFAPFGVFALIGVTVSKFGLESLIPLGKLMILVYATMIFFIIVVLGAIAKFMVGTNIFHLIKVLKDELLLAYSTSSSETVLPKVMEKMEKNFGCPKDIVSFVIPTGYSFNLDGSTLYQALAAIFIAQMYGIDLSITEQITLVLVLMVTSKGIAGVPGVSFVVLLATLGTVGTIPLEAVAAGLAFIAGIDRILDMARTVVNVVGNSLATVVMSKWEGR
>Node324
MTLAYQILVGLILGIIVGAVFYVETYLQPLGTIFINMIKMIVVPIIVSTLIVGVAGTDIKQLGKLGGKTLIYFEVVTTIAIIVGLLAANIFQPGVGIDNGIMDIIVNIVPTNIIQSMAEGDMLAIIFFSVLFGLGVAAIERGKPVLAFFQGTADAMFWVTNLIMKFAPIGVFALIGVTVSKFGLESLIPLGKLAILVYATMIFFIIVVLGIIAKFMVGTNIFHLIKVLKDELLLAYSTSSSETVLPKVMEKMEKNFGCPKDIVSFVIPTGYSFNLDGSTLYQALAAIFIAQMYGIDLSITEQITLVLVLMVTSKGIAGVPGVSFVVLLATLGTVGTIPLEAVAAGLAFIAGIDRILDMARTVVNVVGNSLATVVMSKWEGR
>Node325
MSLASQILIGLVLGIIVGAVFYVETYLQPLGTIFLNLIKMIVVPIIVSTLIVGVAGTDMKQLGRLGGKTLIYFEVITTIAIVVGLLAANIFQPGAGIDNGPFDIIVGIVPTNIIQSMAEGDMLAIIFFSVLFGLGVAAIERGKPVLAFFQGVADAMFWVTNLVMKFAPIGVFGLIGVTVSKFGLSSLIPLGKLAILVYATMIFFVIVVLGITAKFIVGVNIFNLIKVLKDELILAYSTSSSETVLPRIMQKMEKNMGCPKDIVSFVIPTGYSFNLDGSTLYQAIAAIFIAQMYGIDLSITEQITLMLVLMVTSKGIAGVPGVSFVVLLATLGTVGAIPLEAVAAGLAFIAGIDRILDMARTVVNVVGNSLAAIVMSKWEKR
>Node326
MSLASQILIGLVLGIIVGAVFYVETYLQPLGDIFLNLIKMIVVPIIISTLIVGVAGTDMKQLGRLGGKTLIYFEVITTIAIVVGLLAANIFQPGAGIDQGPFDIIVGIVPTNIIQSMAEGDMLAIIFFSVLFGLGVAAIERGKPVLAFFQGVADAMFWVTNLVMKFAPIGVFGLIGVTVSKFGLSSLIPLGKLAILVYATMIFFVIVVLGITAKFIVGVNIFNLIKVLKDELILAYSTSSSETVLPRIMQKMEKNMGAPKDIVSFVIPTGYSFNLDGSTLYQAIAALFIAQMYGIDLSITEQITLMLVLMVTSKGIAGVPGVSFVVLLATLGTVGAIPLEAVAAGLAFIAGIDRILDMARTVVNVVGNSLAALVMSKWEKR
>Node327
MSLASQILIGLVLGIIVGAVFYVQTYLQPLGDIFLNLIKMIVVPIIISTLIVGVAGTDMKQLGRLGGKTLIYFEVITTIAIVVGLLAANLFQPGAGIDQGPFHIIVDIVPTNIINAMAEGDMLAIIFFSVLFGLGVAAIERGKPVLAFFQGVADAMFWVTNLVMKFAPIGVFGLIGVTVSKFGLSSLIPLGKLAILVYATMIFFVIVVLGITARFIFGINIFNLIRMIKDELILAYSTSSSETVLPRIMQKTEKNMGAPKDIVSFVIPTGYSFNLDGSTLYQAIAALFIAQMYGIDLSIMEQITLMLVLMVTSKGIAGVPGVSFVVLLATLGTVGAIPLEAVAAGLAFIAGIDRILDMARTVVNVVGNTLAALVMSKWEKR
>Node328
MSLASQILIGLVLGIIVGAVFYVQTYLQPIGDIFLNLIKMIVVPIIISTLIVGVAGTDMKQLGRLGGKTLIYFEVITTIAIIVGLLAANLFQPGAGIDQGPFHIIVDIVPTNIVNAMAEGDMLAIIFFSVLFGLGVAAIERGKPVLAFFQGVADAMFWVTNLVMKFAPFGVFALIGVTVSKFGLSSLIPLGKLAILVYATMIFFVIVVLGITARFIFGINIFNLIRMIKDELLLAYSTSSSETVLPRIMQKTEKNMGAPKDIVSFVIPTGYSFNLDGSTLYQAIAALFIAQMYGIDLSIMEQITLMLVLMVTSKGIAGVPGVSFVVLLATLGTVGAIPLEAVAAGLAFIAGIDRILDMARTVVNVVGNTLAALVMAKWEKR
>Node329
MSLASQILIGLVLGIIVGAVFYVQTYLQPIGDIFLNLIKMIVVPIIISTLIVGVAGTDMKQLGRLGGKTLIYFEVITTIAIIVGLLAANLFQPGAGIDQGPFHIIVDIVPTNIVNAMAEGDMLAIIFFSVLFGLGVAAIERGKPVLAFFQGVADAMFWVTNLVMKFAPFGVFALIGVTVSKFGLSSLIPLGKLAILVYATMIFFVIVVLGITARFIFGINIFNLIRMIKDELLLAYSTSSSETVLPRIMQKTEKNMGAPKDIVSFVIPTGYSFNLDGSTLYQAIAALFIAQMYGIDLSIMEQITLMLVLMVTSKGIAGVPGVSFVVLLATLGTVGAIPLEAVAAGLAFIAGIDRILDMARTAVNVVGNTLAALVMAKWEKR
>Node33
MSLGWQILIGLVLGIILGVIFYAITAMQNIGNMFIGLIQMIVLPIVVSCLTVGIANMDIKQLGRVGGKTLIYFEIMTTIAIALGLLIGNVFHPGDFIDTGIWSTLMGIIPTNIFKSLSEGDMMPVIFFSVFFGLGTAAIKQGKVIVDFLDAVSQVMFRVTNWVMHTAPIGVCALIGVTVAQMGLSALAPLGYFILLAYATMVIFIVVFMGLVARFLFKFSLWDLLYVIKDEAVLAFSTASSEAALPRLIDKMDKNFGVSQGIVSFVIPTGYTFNLDGSAIYQSLAALFLAQAYHIHLSLGQQITLLVVLMITSKGMAGVPGASFVVLLATVSTIGTVPMSAVAAGLTFIAGIDRLVDMGRTAVNVVGNSLATVIIGKSEHE
>Node330
MSLASQILIGLVLGIVVGAVFYVQTYLQPIGDIFLNLIKMIVVPIIISTLIVGVAGTDMKQLGRLGGKTLIYFEVITTIAIIVGLLAANLFQPGAGIDKSTFQIIVDIVPKNIVNAMAEGDMLAIIFFSVLFGLGVAAIDRGKPVLAFFQGVADAMFWVTNLVMKFAPFGVFALIGVTVSKFGLASLIPLGKLAILVYATMIFFVVVVLGITARFIFGINIFKLIRMIKDELLLAYSTSSSETVLPRIMLKTEKNMGAPKDIVSFVIPTGYSFNLDGSTLYQAIAAIFIAQMYGIDLSIMEQITLMLVLMVTSKGIAGVPGVSFVVLLATLGTVGAIPLEAVAAGLAFIAGIDRILDMARTAVNVVGNTLAALVMAKWEKR
>Node331
MSLASQILIGLVLGIIVGAVFYVETYLQPLGTIFLNLIKMIVVPIIVSTLIVGVAGTDMKQLGRLGGKTLIYFEVITTIAIVVGLLAANIFQPGAGIDGGPFDIIVGIVPTNIIQSMAEGDMLAIIFFSVLFGLGVAAIERGKPVLAVAQGVADAMFWVTNLVMKFAPIGVFGLIGVTVSKFGLSSLIPLGKLAILVYAAMIFFVIVVLGITAKFIVGVNIFNLIKVLKDELILAYSTSSSETVLPRIMQKMEKNMGCPKDIVSFVIPTGYSFNLDGSTLYQAIAAIFIAQMYGIDLSITEQITLMLVLMVTSKGIAGVPGVSFVVLLATLGSVGAIPLEAVAAGLAFIAGIDRILDMARTAVNVVGNSLAAIVMSKWEKR
>Node332
MSLASQILIGLVLGIIVGAVFYVETYLQPLGTIFLNLIKMIVVPIIVSTLIVGVAGTDMKQLGRLGGKTLIYFEIITTIAIVVGLLAANIFQPGEGIDGGLLDTIVGIVPTNFIQSMAEGDMLAVIFFSVLFGLGVAAIERGKPVLAVAQGVADAMFWVTNLVMKFAPIGVFGLIGVTVSKFGLSSLIPLGKLAILVYAAMIFFVIVVLGITAKFIVGVNIFNLIKVLKDELILAYSTSSSETVLPRIMQKMEKNFGCPKDITSFVIPTGYSFNLDGSTLYQAIAAIFIAQMYGIDLSITEQITLMLVLMVTSKGIAGVPGVSFVVLLATLGSVGAIPLEAVAAGLAFIAGIDRILDMARTAVNVVGNSLAAIVMSKWEKR
>Node333
MTLAYQILVGLILGIIVGAVFYVETYLQPLGTIFINMIKMIVVPIIVSTLIIGVAGTDIKQLGKLGGKTLIYFEVVTTIAIIVGLLAANIFQPGVGIDNGIIDIIVNIVPTNIIQSMGEGDMLAIIFFSVLFGLGVAAIDRGKPVLAFFQGTADAMFWVTNLIMKFAPIGVFALIGVTVSKFGLQSLIPLGKLAILVYATMIFFIIVVLGIIAKFMVGTSIFRLMKVLKDELLLAYSTSSSETVLPKVMEKMEKNFGCPKDIVSFVIPTGYSFNLDGSTLYQALAAIFIAQMYGIELSITEQITLVLVLMVTSKGIAGVPGVSFVVLLATLGTVGTIPLEAVAAGLAFIAGIDRILDMARTVVNVVGNSLATVVMSKWEGR
>Node334
MTLAYQILVGLILGIIVGAVFYVETYLQPIGTIFINMIKMIVVPIIVSTLIVGVAGTDIKQLGKLGGKTLIYFEVVTTIAIIVGLLAANIFKPGEGINNGIMDIIVNIVPSNIIQSMAEGDMLPIIFFSVLFGLGVAAIERGKPVLAFFQGTADAMFWVTNLIMKFAPFGVFALIGVTVSKFGLESLIPLGKLMILVYATMIFFIIVVLGAIAKFMVGTNIFHLIKVLKDELLLAYSTSSSETVLPKVMEKMEKNFGCPKDIVSFVIPTGYSFNLDGSTLYQALAAIFIAQMYGIDLSITEQITLVLVLMVTSKGIAGVPGVSFVVLLATLGTVGTIPLEAVAAGLAFIAGIDRLLDMARTVVNVVGNALATVVMSKWEGR
>Node335
MTLAYQILVGLILGIIVGAVFYVETYLQPIGTIFINMIKMIVVPIIVSTLIVGVAGTDIKQLGKLGGKTLIYFEVVTTIAIIVGLLAANIFKPGEGINNGIMDIIVNIVPSNIIQSMAEGDMLPIIFFSVLFGLGVAAIERGKPVLAFFQGTADAMFWVTNLIMKFAPFGVFALIGVTVSKFGLESLIPLGKLMILVYATMIFFIIVVLGGIAKFMVGINIFHLIKVLKDELLLAYSTSSSETVLPKVMEKMEKNFGCPKDIVSFVVPTGYSFNLDGSTLYQALAAIFIAQMYGIDLSITEQITLVLVLMVTSKGIAGVPGVSFVVLLATLGTVGTIPLEAVAAGLAFIAGIDRLLDMARTVVNVVGNALATVVMSKWEGR
>Node336
MTLAYQILVGLILGIIVGAVFYVETYLQPIGTIFINMIKMIVVPIIVSTLILGVAGTDIKQLGKLGGKTLIYFEIVTTIAIIVGLLAANIFKPGEGVSHGILDIIVNIVPSNIIQSMAEGDMLPIIFFSVLFGLGVAAIEKGKPVLAFFQGTADAMFWVTNLIMKFAPFGVFALIGVTVSKFGLESLLPLGKLMILVYATMIFFIIVVLGGIAKFLVGINIFHLIKVLKDELLLAYSTSSSETVLPKVMEKMEKNFGCPKDIVSFVVPTGYSFNLDGSTLYQALAAIFIAQMYGIDLSITEQITLVLVLMVTSKGIAGVPGVSFVVLLATLGTVGTIPLEAVAAGLAFIAGIDRLLDMARTVVNVVGNALATVVMSKWEGR
>Node337
MTLAYQILVGLILGIIVGAVFYVETYLQPIGTIFINMIKMIVVPIIISTLILGVAGTDIKQLGKLGGKTLIYFEIVTTIAIIVGLLAANIFKPGEGVSHGILDIIVNIVPSNVIQSMAEGDMLPIIFFSVLFGLGVAAIEKGKPVLAFFEGVADAMFWVTNLIMKFAPFGVFALIGVTVSKFGLESLLPLGKLMILVYATMLFFIVVVLGGIAKFLVGINIFHLIKVLKDELLLAYSTSSSETVLPKVMEKMEKNFGCPKDIVSFVVPTGYSFNLDGSTLYQALAAIFIAQMYGIDLSITEQITLVLVLMVTSKGIAGVPGVSFVVLLATLGTVGTIPLEAVAAGLAFIAGIDRLLDMARTVVNVVGNALATVVMSKWEGR
>Node338
MTLAYQILVGLILGIIVGAVFYVETYLQPLGTIFLNMIKMIVVPIIISTLIIGVAGTDIKQLGKLGGKTLIYFEIVTTIAIIVGLLAANIFKPGEGVSHGMLDIIVNIVPSNVIQAMANGDMLAIIFFSVIFGLGVAAIEKGKPVLAFFEGVADAMFWVTNLIMKFAPFGVFGLIGVTVSKFGLASLLPLGKLMILVYATMLFFIVVVLGGIAKFLVGINIFHLMKVLKDELLLAYSTSSSETVLPKVIEKMEKNFGCPKDIVSFVVPTGYSFNLDGSTLYQALAAIFIAQMYGIDLSITEQITLVLVLMVTSKGIAGVPGVSFVVLLATLGTVGAIPLEAVAAGLAFIAGIDRLLDMARTVVNVVGNALATVVMSKWEGR
>Node339
MSLAYQILAGLILGIIVGAVFYVETYLQPLGTIFLNMIKMIVVPIIISTLIIGVAGTDIKQLGKLGGKTLIYFEIVTTIAIIVGLMAANIFKPGEGVSHGMLDIIVNIVPSNVIQAMAGGDMLAIIFFSVIFGLGVAAIEKGKPVLAFFEGVADAMFWVTNLIMKFAPFGVFGLIGVTVSKFGLASLLPLGKLMILVYATMLFFIVVVLGGIAKFLVGVNIFHLMKVLKDELLLAYSTSSSETVLPKVIEKMQKNFGCPKDIVSFVVPTGYSFNLDGSTLYQALAAIFIAQMYGIDLSITEQITLVLVLMVTSKGIAGVPGVSFVVLLATLGTVGAIPLEAVAAGLAFIAGIDRLLDMARTVVNVVGNALATVVMSKWEGR
>Node34
MSLGWQILIGLVLGIILGVIFYAITAMQNIGNMFIGLIQMIVLPIVVSCLTVGIANMDIKQLGRVGGKTLIYFEIMTTIAIALGLLIGNVFHPGSFIDTGIWSTLMGIIPTNIFKSLSEGDMMPVIFFSVFFGLGTAAIKQGKVIVDFLDAVSQVMFRVTNWVMHTAPIGVCALIGVTVAQMGLSALAPLGYFILLAYATMVIFILVFMGLVARFLFKFSLWDLLYVIKDEAVLAFSTASSEATLPRLIDKMDKNFGVSQGIVSFVIPTGYTFNLDGSAIYQSLAALFLAQAYHIHLSLGQQITLLVVLMITSKGMAGVPGASFVVLLATISTIGTVPMSAVAAGLTFIAGIDRLVDMGRTAVNVVGNSLATVIIAKSEHE
>Node340
MTLAYQILVGLILGIIVGAVFYVETYLQPLGTIFLNMIKMIVVPIIISTLIIGVAGTDLKQLGKLGGKTLIYFEIVTTIAIIVGLLAANIFQPGEGVSHGMLDIIVSIVPSNVIQAMANGDMLAIIFFSVIFGLGVAAIEKGKPVLAFFEGVADAMFWVTNLIMKFAPFGVFGLIGVTVSKFGLASLLPLGKLMILVYATMLFFILVVLGGIAKFLVGINIFHLMKVLKEELLLAYSTSSSETVLPKVIEKMEKNFGCPKDIVSFVVPTGYSFNLDGSTLYQALAAIFIAQMYGIDLSITEQITLVLVLMVTSKGIAGVPGVSFVVLLATLGTVGAIPLEAVAAGLAFIAGIDRLLDMARTVVNVVGNSLAAVVMSKWEGR
>Node341
MTLAYQILVGLILGIIVGAIFYVETYLQPIGTIFINMIKMIVVPIIISTLILGVAGTDIKQLGKLGGKTLIYFEVVTTIAIIVGLLAANIFKPGEGVSHGILDIIVNIVPSNVIQSMAEGDMLPIIFFSVLFGLGIAAIEKGKPVLAFFEGVADAMFWVTNLIMKFAPFGVFALIGVTVSKFGLESLLPLGKLMILVYATMLFFIVVVLGGIAKFLVGINIFHLIKVLKDELLLAYSTSSSETVLPKVMQKMEKNFGCPKDIVSFVVPTGYSFNLDGSTLYQALAAIFIAQMYGIDLSITEQITLVLVLMVTSKGIAGVPGVSFVVLLATLGTVGTIPLEAVAAGLAFIAGIDRLLDMARTVVNVVGNALATVVMSKWEGR
>Node342
MTLAYQILVGLILGIIVGAIFYVETYLQPIGTIFINMIKMIVVPIIISTLILGVAGTDIKQLGKLGGKTLIYFEVVTTIAIIVGLLAANIFKPGEGVSHGILDILVDIVPSNVIQSMAEGDMLPIIFFSVLFGLGIAAIEKGKPVLAFFEGVADAMFWVTNLIMKFAPFGVFALIGVTVSKFGLESLLPLGKLMILVYATMAFFIVVVLGGIAKFLVGINIFHLIKVLKDELLLAYSTSSSETVLPKVMQKMEKNFGCPKDIVSFVVPTGYSFNLDGSTLYQALAAIFIAQMYGIDLSITQQITLVLVLMVTSKGIAGVPGVSFVVLLATLGTVGAIPLEAVAAGLAFIAGIDRLLDMARTVVNVVGNALATVVMSKWEGR
>Node343
MTLAYQILVGLILGIIVGAIFYVETYLQPIGTIFINMIKMIVVPIIISTLILGVAGTDIKQLGKLGGKTLLYFEIVTTIAIIVGLLAANIFKPGEGVSHGILDILVDIVPSNVIQSMAEGDMLPIIFFSVLFGLGIAAIEKGKPVLAFFEGVADAMFWVTNLIMKFAPFGVFALIGVTVSKFGLESLLPLGKLMILVYAAMAFFIVAVLGGIAKFLVGINIFHLIKVLKDELLLAYSTSSSETVLPKVMQKMEKNFGCPKDIVSFVVPTGYSFNLDGSTLYQAIAAIFIAQMYGIDLSITQQITLVLVLMVTSKGIAGVPGVSFVVLLATLGTVGAIPLEAVAAGLAFIAGIDRLLDMARTVVNVVGNALATVVMSKWEGR
>Node344
MTLAYQILIGLILGIIVGAIFYVETYLQPIGTIFINMIKMIVVPIIISTLILGVAGTDLKKLGKLGGKTLIYFEVVTTIAIIVGLLSANIFKPGEGLSHGILDIIVNIVPSNVIQSMAEGDMLPIIFFSVLFGLGIAAIEKGKPVLAFFEGVADAMFWVTNLIMKFAPFGVFALIGVSVSKFGLESLIPLGKLMILVYATMLFFIVVVLGGIAKFLVGINIFHIIKVLKDELLLAYSTSSSETVLPKVMQKMEKNFGCPKDIVSFVVPTGYSFNLDGSTLYQALAALFIAQMYGIDLSITEQITLVLVLMVTSKGIAGVPGVSFVVLLATLGTVGAIPLEAVAAGLAFIAGIDRLLDMARTVVNVVGNALATVVMSKWEGR
>Node345
MTLAYQILVGLILGIIVGAVFYVEKYLQPIGTIFINMIKMIVVPIIVSTLILGVAGTDIKQLGKLGGKTLIYFEIVTTIAIIVGLLAANIFKPGEGVSHGILDIIVNIVPSNIIQSMAAGDMLPIIFFSVLFGLGVAAIEKGKPVLAFFQGTADAMFWVTNLIMKFAPFGVFALIGVTVSKFGLESLLPLGKLMILVYATMIFFIIVVLGGIAKFLVGINIFHLIKVLKDELLLAYSTSSSETVLPKVMEKMEKNFGCPKDIVSFVVPTGYSFNLDGSTLYQAIAAIFIAQMYGIDLSITQQITLVLVLMVTSKGIAGVPGVSFVVLLATLGTVGTIPLEAVAAGLAFIAGIDRLLDMARTVVNVVGNALATVVMAKWEGR
>Node346
MTLAYQILVGLILGIIVGAVFYVEKYLQPIGTIFINMIKMIVVPIIVSTLILGVAGTDIKQLGKLGGKTLIYFEIVTTIAIVVGLLAANIFKPGVGVSHGFLDIIVNIVPSNIIQSMAAGNMLSIIFFSVLFGLGVAAIEKGKPVLAFFQGTADAMFWVTNLIMKFAPFGVFALIGVTVSKFGLESLLPLGKLMILVYATMIFFIIVVLGGIAKFLVGINIFHLIKVLKDELLLAYSTSSSETVLPKVMEKMEKNFGCPKDIVSFVVPTGYSFNLDGSTLYQAIAAIFIAQMYGIDLSITQQITLVLVLMVTSKGIAGVPGVSFVVLLATLGTVGAIPLEAVAAGLAFIAGIDRLLDMARTVVNVVGNSLATVVMAKWEGR
>Node347
MTLAYQILVGLILGIIVGAVFYVEKYLQPIGTIFINMIKMIVVPIIVSTLILGVAGTDIKQLGKLGGKTLIYFEIVTTIAIVVGLLAANIFKPGVGVSHGFMDIIVNIVPSNIIQSMAAGNMLSIIFFSVLFGLGVAAIEKGKPVLAFFQGTADAMFWVTNLIMKFAPFGVFALIGVTVSKFGLESLLPLGKLMILVYATMIFFIIVVLGGIAKFLVGINIFHLIKVLKDELLLAYSTSSSETVLPKVMEKMEKNFGSPKDIVSFVVPTGYSFNLDGSTLYQAIAAIFIAQMYGIDLSITQQITLVLVLMVTSKGIAGVPGVSFVVLLATLGTVGAIPLEAVAAGLAFIAGIDRLLDMARTVVNVVGNSLATVVMAKWEGR
>Node348
MTLAYQILVGLILGIIVGAIFYVEKYLQPIGTIFINMIKMIVVPIIVSTLILGVAGTDIKQLGKLGGKTLIYFEIVTTIAIVVGLLAANIFKPGVGVSHGFADVIVNIVPSNIIQSMADGNMLAIIFFSVLFGLGVAAIERGKPVLAFFQGTADAMFWVTNLIMKFAPFGVFALIGVTVSKFGLESLLPLGKLMILVYASMIFFIIVVLGGIAKFLVGINIFHLIKVLKDELLLAYSTSSSETVLPKVMEKMEKNFGSPKDIVSFVIPTGYSFNLDGSTLYQAIAAIFIAQMYGIDLSIMQQITLVLVLMVTSKGIAGVPGVSFVVLLATLGTVGAIPLEAVAAGLAFIAGIDRLLDMARTVVNVVGNSLATVVMAKWEGR
>Node349
MSLAYQILVGLILGIIVGAIFYVEKYLQPIGTIFLNMIKMIVVPIIVSTLILGVAGTDMKQLGKLGGKTLIYFEVVTTIAIVVGLLAANIFQPGVGVSHGFADTIVNIVPTNIIDSMANGNMLAIIFFSVLFGLGVAAIERGKPVLAFFQGTADAMFWVTNLIMKFAPFGVFALIGVTVSKFGLESLIPLGKLMILVYASMIFFIIVVLGGIAKFLVGINIFHLIRVLKDELLLAYSTSSSETVLPKVMEKMEKNFGSPKDIVSFVIPTGYSFNLDGSTLYQAIAAIFIAQMYNIDLSIMQQITLVLVLMVTSKGIAGVPGVSFVVLLATLGTVGAIPLEAVAAGLAFIAGIDRLLDMARTVVNVVGNSLATVVMAKWEGR
>Node35
MSLGWQILIGLVLGIILGVVFYAITAMQNIGTMFISLIQMIVLPIVVSCLTVGIANMDIKKLGRVGGKTLIYFEIMTTIAIILGLIVGNVFHPGDFIHSGIWSTLMGIIPTNIFKSLSEGDMMPVIFFSVFFGLGTAAIGQGKIIIDFLQAVSEVMFKVTNWVMHTAPIGVCALIGVTVAQMGLSALAPLGYFILLAYATMVIFIVVVMGLVARFLFHLNIWHLLRVIKDEAVLAFSTASSEAALPRIIDKMDKNFGVSQGIVSFVIPTGYTFNLDGSAIYQSLAALFLAQAYHIHLSIGQQITLLVVLMITSKGMAGVPGASFVVLLATISTIGTVPMSAVAAGLTFIAGIDRLVDMGRTAVNVVGNSLAAVIIGKSEKE
>Node350
MSLAYQILIGLVLGIIVGAIFYVEKYLQPIGTIFLNMIKMIVVPIIVSTLILGVAGTDMKQLGKLGAKTLIYFEVVTTIAIVVGLLAANIFQPGVGVSHGFADTIVNIVPTNIIDAMANGNMLAIIFFSVLFGLGVAAIERGKPVLAFFQGTADAMFWVTNTVMKFAPFGVFALIGVTVSKFGLESLIPLGKLAILVYASMIFFIIVVLGSIAKFLVGINIFRLIRVLKDELILAYSTSSSETVLPKVMQKMEKNFGSPKDIVSFVIPTGYSFNLDGSTLYQAIAAIFIAQMYNIDLSIMQQITLVLVLMVTSKGIAGVPGVSFVVLLATLGTVGAIPLEAVAAGLAFIAGIDRILDMARTVVNVVGNSLATIVMAKWEGR
>Node351
MSLAYQILIGLVLGIIVGAIFYVEKYLQPIGTIFLNMIKMIVVPIIISTLILGVAGTDMKQLGKLGAKTIIYFEVVTTIAIVVGLLAANIFQPGVGVSHGFADTIVNIVPTNIIDAMANGNMLAIIFFSVLFGLGVAAIERGKPVLAFFSGVADAMFWVTNTVMKFAPFGVFALIGVTVSKFGLESLIPLGKLAILVYASMIFFVIVVLGSIAKFLVGINIFRLIRVLKDELILAYSTSSSETVLPKVMQKMEKNFGVPKDIVSFVIPTGYSFNLDGSTLYQAIAAIFIAQMYNIDLSIGQQITLVLVLMVTSKGIAGVPGVSFVVLLATLGTVGAIPLEAVAAGLAFIAGIDRILDMARTAVNVVGNSLATIVMAKWEGR
>Node352
MGLAWQILIGLVLGVIVGAIFYVTKYLQPVGTIFMNMIKMIVVPIIISTLILGVAGTDMKKLGKLGLKTIIYFEVITTIAIIIGIFAANIFQPGVGVSHGFADTIINIVPTNIISAMASGNMLAIIFFSVLFGLGVAAIEKGKPVLSFFSGVADAMFWVTNTIMKFAPIGVFALIAVTVSTFGIQSLIPLGKLAILVYAAMIFFVIVVLGIVAKFIVGINIFKLIRVLKDELILAYSTSSSETVLPRVMKKMEKNLGVPKDIVSFVIPTGYSFNLDGSTLYQAIAALFIAQMYNIDLSLGQQITLVLTLMVTSKGIAGVPGVSFVVLLSTLGTVGAIPLEAVAAGLAFILGIDRILDMARTAVNVVGNSLASLVMAKWEGR
>Node353
MGLAWQILIGLVLGVIVGAIFYVTKYLQPVGTIFMNMIKMIVVPIIISTLILGVAGQDLKKLGKLGIKTIIYFEVITTIAIIIGIFAADIFQPGTGVSHGFADTIINIVPTNIISAMASGNMLAIIFFSVLFGLGVAAIEKGKPVLSFFSGVADAMFWVTNTIMKFAPIGVFALIAVTVSTFGIQSLIPLGKLAILVYAAMIFFVVVVLGIVAKFIVGLSIFKLIRILKDELILAYSTSSSETVLPRIMMKMEKNAGVPKDIVSFVIPTGYSFNLDGSTLYQAIAALFIAQMYNIDLSLGQQITLVLTLMVTSKGIAGVPGVSFVVLLSTLGAVGAIPLEGVAAGLAFILGIDRILDMARTAVNVVGNSLASLVMAKWEGR
>Node354
MGLAWQILIGLVLGVIVGAVFYITKYITPLGTIFMNMIKMIVVPIIISTLIIGVAGQDLKQVGKLGLKTLIYFEIITTIAIILGIFLADITQFGSGVSHGIMDTIINIVPTNIVSSMASGDMLPIIFFSVLFGLGVAAIDKGKPVLAFAQGVADAMFWVTNTIMKFAPIGVFALIATTVSTFGLSSLIPLGKLMILVYFAMIFFIVVVLGITAKFIVGLSIFRIIRILKDELILAYSTSSSETVLPRIMLKTEKGAGVPKDIGSFVIPTGYSFNLDGSTLYQAIAALFIAQMYNIDLSLSQQIILVLTLMVTSKGIAGVPGVSFVVLLSTLGAVGAIPLEGVAAGLAFILGIDRLLDMMRTVVNVCGNTLAALVMAKWEGR
>Node355
MGLAWQILIGLILGVIVGAIFYVTKYLQPVGTIFMNMIKMIVVPIIISTLILGVAGQDLKKLGKLGIKTIVYFEVITTFAIIIGIFAADLFHPGTGVGGGFADTIINIVPTNIIQAMSEGNMLAIIFFSVLFGLGVAAIEKGKPVLSFFSGVADAMFWVTNTIMKFAPIGVFALIAVTVSTFGIQSLVPLGKLAILVYAAMILFVVVVLGIVAKFICGLSIFKLIRILKDELLLAYSTSSSETVLPRIMMKMEKGAGVPKDIVSFVIPTGYSFNLDGSTLYQAIAALFIAQMYGIDLSLGQQITLVLTLMVTSKGIAGVPGVSFVVLLSTLGAVGAIPLEGVAAGLAFILGIDRILDMARTAVNVTGNSLASLVMAKWEGR
>Node356
MGLAWQILIGLVLGVIVGAIFYVTKYLQPVGTIFMNMIKMIVVPIIISTLILGVAGTDMKKLGKLGLKTIIYFEVITTIAIIIGICAANIFQPGVGVHGGFADTIINIVPTNIISAMASGNMLAIIFFSVLFGLGVAAIEKGKPVLSFFSGVADAMFWVTNTIMKFAPIGVFALIAVTVSTFGIQSLIPLSKLAILVYAAMIFFVIVVLGIVAKFIAKINIFKLIKVLKEELILAYSTSSSETVLPRVMKKMENNLGAPKDVVSFVIPTGYSFNLDGSTLYQSIAALFIAQMYNIDLSLGQQITLVLTLMVTSKGIAGVPGVSFVVLLSTLGTVGAIPLEGVAAGLAFILGIDRILDMARTAVNVVGNSLASLVMARWEGR
>Node357
MSLAYQILIGLVLGIIVGAIFYVEKYLQPIGTIFLNLIKMIVVPIIISTLILGVAGTDMKQLGRLGTKTIIYFEVVTTIAIVFGLLAANIAKPGVGVSSGFADTIVSIVPTNIIDAMAQGDMLAIIFFSVLFGLGVAAIERGQPVLQFFSGVADAMFWVTNTVMKFAPFGVFALIGITVSKFGLSSLVALGKLAILVYVCMFLFVIIVLGSIAKFLVGISIFTLVKVLKEELILAYSTSSSETVLPKIMQKMERNFGVPKDIVSFVVPTGYSFNLDGSTLYQAIAAIFIAQMYNIPLTIGQQITLVLVLMITSKGIAGVPGVSFVVLLATLGSVGAIPVEAVAAGLAFIAGIDRILDMARTAVNVMGNSLATIVIAKWEGR
>Node358
MSLAYQILAGLILGIIVGAVFYVEKYLQPIGTIFLNMIKMIVVPIIVSTLILGVAGTDMKQLGKLGGKTLLYFEAVTTIAILVGLLAANLFHPGTGVDHGILQTIVNIVPTNIVDSMANANMLQIIFFSVLFGLGVAAIDKGKPVLAFFEGTADAMFWVTNLIMKFAPFGVFALIAVTVSKFGLSSLIPLGKLMILVYATMIFFILVVLGGIAKFLVGINIFHLLRVLKDELLLAYSTSSSETVLPKIIEKMEKNFGSPKDIVSFVIPTGYSFNLDGSTLYQAIAALFIAQMYNIDLSIMQQITLVLVLMVTSKGIAGVPGVSFVVLLATLGSVGAIPLEAVAAGLAFIAGIDRLLDMARTVVNVVGNSLATVVIAKWERR
>Node359
MPLAYQILVGLILGIIVGAVFYVETYLQPLGTIFINMIKMIVVPIIVSTLIVGVAGTDIKQLGKLGGKTMIYFQVVSMIAIIVGLSAANIFKPGEGINDGIMDIIVGIVPSNIIQSMAEGDMLPIIFFSVLFGLGVAAIERGKPVLAFFQGTADAMFWVTNLIMKFAPFGVFGLIGVTVSKFGLESLIPLGKLMILVYATMIFFVIVVLGAIAKFMVGTNIFHIIKVLKDELLLAYSTSSSETVLPKIMEKMEKNFGCPKDIVSFVIPTGYSFNLDGSTLYQALAAIFIAQMYGIDLSIMEQITLVLVLMVTSNGIAGVPGVSFVVLLATLGTVGTIPLEAVAAGLAFIAGIDRLLDMARTVVNVVGNALATVVMSKWEGR
>Node36
MSLGWQILIGLVLGIILGVVFYAITAMQNIGTMFISLIQMIVLPIVVSCLTVGIANMDIKKLGRVGGKTLIYFEIMTTIAIILGLIVGNVFHPGDYIHSGIWSTIMGIIPTNIFKSLSAGDMIPVIFFSVFFGLGTAAIGQGKIIIDFLQAVSEVMFKVTNWVMHTAPIGVCALIGVTVAQMGLKALAPLGYFILLAYATMAIFIVVVMGLVARFLFHLNIWHLLRVIKDEMVLAFSTASSEAALPRIIDKMDKNFGVSQGIVSFVIPTGYTFNLDGSAIYQSLAALFLAQAYGIHLSIGQQITLLVVLMITSKGMAGVPGASFVVLLATISSIGTVPVQAVAAGLTFIAGIDRLVDMGRTVVNVVGNSLAAVIIGKSEKE
>Node360
MPLAYQILVGLILGIIVGAVFYVETYLQPLGTIFINMIKMIVVPIIVSTLIVGVAGTDIKQLGKLGGKTMIYFQVVSLIAIIVGLSAANIFKPGEGINEGIMDVIVGIVPSNIIQSMAEGDMLPIIFFSVLFGLGVAAIERGKPVLAFFQGTADAMFWVTNLIMKFAPIGVFGLIGVTVSKFGLESLIPLGKLMILVYATMIFFVIVVLGAIAKFMVGSSIFNIIKVLKDELLLAYSTSSSETVLPKLMEKMEKNFGCPKDIVSFVIPTGYSFNLDGSTLYQALAAIFIAQMYGIDLSIMEQVTLVLVLMITSNGIAGVPGVSFVVLLATLGTVGAIPLEAVAAGLAFIAGVDRLLDMGRTVVNVLGNALATVVMSKWEGR
>Node361
MPLAYQILVGLILGIIVGAVFYVETYLQPLGTIFINMIKMIVVPIIVSTLIVGVAGTDIKQLGKLGGKTMIYFQVVSLIAIIVGLSAANIFKPGEGINEGIMDVLVGIVPSNIIQSMASGDMLPIIFFSVLFGLGVASIERGKPVLAFFQGTADAMFWVTNLIMKFAPIGVFGLIGVTVSKFGLESLIPLGKLMILVYVTMIFFVIVVLGAIAKFMVGSSIFSIIKLLKDELLLAYSTSSSETVLPKLMEKMEKNFGCPKDIVSFVIPTGYSFNLDGSTLYQALAAIFIAQMYGIDLSIMEQVTLVLVLMITSNGIAGVPGVSFVVLLATLGTVGAIPLEAVAAGLAFIAGVDRLLDMGRTVVNVLGNALATVVMSKWEGR
>Node362
MPLAYQILVGLILGIIVGAVFYVETYLQPLGTIFINMIKMIVVPIIVSTLIVGVAGTDIKQLGKLGGKTMIYFQVVSLIAIIVGLSAANIFKPGEGINEGIMDVLVGIVPSNIIQSMASGDMLPIIFFSVLFGLGVASIERGKPVLAFFQGTADAMFWVTNLIMKFAPIGVFGLIGVTVSKFGLSSLIPLGKLMILVYVTMIFFVVVVLGAISKFMVGSSIFTTIKLLKDELLLAYSTSSSETVLPKLMEKMEKNKGCPKDIVSFVIPTGYSFNLDGSTLYQALAAIFIAQMYGIDLSIMEQVTLVLVLMITSNGIAGVPGVSFVVLLATLGTVGAIPLEAVAAGLAFIAGVDRLLDMGRTVVNVLGNATATVVISKSEGR
>Node363
MSLAYQILVGLILGIIVGAIFYVETYLQPIGDIFIRLIKMIVVPIVISTLILGVAGTDMKKLGKLGGKTILYFEIVTTIAIIVGLLAANIVKPGVGVSHSFADTFVNIVPSNIIQSLANGDMLAIIFFAVLFGLGIAAIERGKPVLAFFQGTADAMFWVTNQIMKFAPFGVFALIGVTVSKFGVESLIPLGKLLICVYATMLFFIVVVLGAIAKFMCGTSVFHLIKILKDELLLAYSTSSSETVLPKVMEKMEKNYGCPKDVVSFVIPTGYSFNLDGSTLYQALAAIFIAQMYGIDLSIMEQITLMLVLMVTSKGIAGVPGVSFVVLLATLGSVGTIPLEAVAAGLAFIAGIDRILDMARTVVNVIGNSLAAVVMSKWEGR
>Node364
MGLAWQILIGLVLGIVVGAIFYVETYLQPIGDIFIRLIKMIVVPIVISTLIVGVAGVDMKQLGKLGGKTILYFEIVTTIAIIVGLLAANIFQPGAGVSHGFADTFVNIVPTNIFQSLANGDMLAIIFFSVMFGLGVAAIGKGKPVLQFFQGVADAMFWVTNQIMKFAPFGVFALIGVTVSKFGVSSLIPLGKLVLTVYGAMIFFVIVVLGIIAKFMCGTSIFSLIKILKDELILAYSTASSETVLPKIMEKMEKNFGCPKAITSFVIPTGYSFNLDGSTLYQALAALFIAQMYGIDMSISQQITLMLVLMVTSKGIAGVPGVSFVVLLATLGSVGTIPLEPVAAGLAFIAGIDRILDMARTVVNVIGNSLAAVVMSKWEGQ
>Node365
MGLAWQILIGLVLGITVGALFYVETYLQPIGDIFIRLIKMIVVPIVVSSLIVGVAGTDMKQLGKLGGKTILYFEIVTTVAIIVGLLAANLLQPGSGVSHGFADTFVNIVPTNIVESLANGDMLAIIFFSVMFGLGVAAIGKGKPVLQFFHGVADAMFWVTNQIMKFAPFGVFALIGVTVSKFGVASLIPLGKLVLAVYLAMIFFVIVVLGIIAKFLCGTSIFAIIKILKDELILAYSTASSETVLPKIMEKMEKNFGCPKAITSFVVPTGYSFNLDGSTLYQALAALFIAQMYGIDMSLTEQITLMLVLMVTSKGIAGVPGVSFVVLLATLGSVGTIPPEAVAAGLAFIAGIDRILDMARTVVNVLGNSLAAVVISKWEGQ
>Node366
MGLAWQILIGLVLGITVGVLFYVATYLTPIGDIFIRLIKMIVVPIVVSSLIVGVAGTDMKQLGKLGGKTLLYFEIVTTVAIIVGLLAANLLQPGSGVSHGFADTFVNIVPTNIVESLANGDMLAVIFFSVMFGLGVAAIGKGKPVLQFFHGVADAMFWVTNQIMKFAPFGVFALIGVTVSKFGVASLIPLGKLVLAVYLAMIFFVIVVLGIIAKFLSGTSIFAIIKILKDELILAFSTASSETVLPKVMEKMEKNFGCPKAITSFVVPTGYSFNLDGSTLYQALAALFIAQMYGIDMSLTEQITLMLVLMVTSKGIAGVPGVSFVVLLATLGSVGTIPPEAVAAGLAFIAGIDRILDMARTVVNVLGNSLAAVVISKSEGQ
>Node367
MGLAWQILIGLILGIAVGAVFYVEAYLQPIGDIFIRLIKMIVVPIVISTLIVGVAGVDMKKLGKLGGKTILYFEIVTTIAIVVGLLAANIFQPGAGISHGFADTFVNIVPTNIFQSLAKGDMLAIIFFSVLFGLGVAAIGKGKPVLQFFEGVAEAMFWVTNQIMKFAPFGVFALIGVTVSKFGVSSLIPLGKLVLVVYGAMIFFVLVVLGIIAKFMCGTNIFTLIKILKDELILAFSTASSEAVLPKLMEKMEKNFGCPKSITSFVIPTGYSFNLDGSTLYQAIAALFIAQMYGIDMSISEQITLMLVLMVTSKGMAGVPGASFVVLLATLGSVGTLPLEPVAAGLAFIAGIDRILDMARTVVNVIGNSLAAVVMSKWEGQ
>Node368
MGLAWQILIGLVLGIAVGAVFYVEAYLQPIGDIFIRLIKMIVVPIVISTLIVGIAGVDIKKLGKLGGKTILYFEIVTTIAIVVGLLAANIFQPGAGISHGFADTFVNIVPTNIFQSLAKGDLLAIIFFSVLFGLGVAAIGKGKPVLQFFEGVAEAMFWVTNQIMKFAPFGVFALIGVTVAKFGVSSLIPLGKLVLVVYGAMIFFVLVVLGIIAKFMCGTNIFTLIKILKDELILAFSTASSEAVLPKLMEKMEKNFGCPKSITSFVIPTGYSFNLDGSTLYQAIAALFIAQMYGIDLSISEQITLMLVLMLTSKGMAGVPGASFVVLLATLGSVGTLPLEAVAAGLAFIAGIDRILDMARTVVNVIGNALAAVVMSKWEGQ
>Node369
MGLATQILIGLVLGIAVGAVFYAIAILQPIGDIFIHLIKMIVVPIVISALIVSIAGVDIKKLGKLGGKTILYFEIVTTIAIAVGLLAANIFHPGSGISHGFADTFVHIVPTNVFQSLAEGDLLPIIFFSVLFGLGVAAIGKGKPVLSFFEGVLEAMFWVTNQVMKFAPFGVFALIGVTVAKFGVGSLIPLGKLVLVVYVTMIFFVLVVLGIIAKFMCGTNIFTLIKVLKDELILAFTTASSEAVLPRLMDKMEKNFGCPKSITSFVIPTGYTFNLDGSTIYQAIAALFIAQMYGIHLSITEQITLLLVLMLTSKGMAGVPGASFVVILTTLGSMGTLPLEAVAAGMAFIAGIDRILDMVRTTVNVVGNALAAIVMSKWEGE
>Node37
MSLGWQILIGLVLGIILGVVFYAITAMQNIGTMFISLIQMIVLPIVVACLITGIANMDLKKLGRIGGKTIIYFEIMTTIAIALGLLVGNVFHPGDYIHSGIWSTIMGIIPTNVFKSLSAGDMIPVIFFAVFFGLGTAAIGQGKIILDFMNAVAEAMFKVTNWVMHTAPIGVCALIGVTVAQMGLKALAPLGYFIILAYVTMAIFIVVVMGLVARFLFGLNIWHLLRVIRDEMVLGFSTASSEAALPRIIDKMGKNYGVSQGIVSFVIPTGYTFNLDGSAIYQSLAALFLAQAYGIHLSLGQQITLLVVLMITSKGIAGVPGASFVVLLATISSIGTVPVQAVAAGLAFIAGIDRLVDMGRTVVNVVGNSLAAVIIGKSENE
>Node370
MGLATQILIGLVLGIAVGAVFYAIAILQPIGDIFIHLIKMIVVPIVISALIVSIAGVDIKKLGKLGGKTILYFEIVTTIAIAVGLLAANIFHPGSGISTGIADQFVHIVPTNVFQSLAEGDLLPIIFFSVLFGIGVAAIGKGKPVLSFFEGVLEAMFWVTNLVMKFAPFGVFALIGVNVAKFGVGSLIPLGKLVLVVYVTMIFFVLVVLGIIAKFMAGTNIFTLIKVLKDELILAFTTASSEAVLPRLMDKMEKNFGCPKSITSFVIPTGYTFNLDGSTIYQAIAALFIAQMYGIHLSITEQITLLLVLMLTSKGMAGVPGASFVVVLTTLGSMGTLPLEAVAAGMAFIAGIDRILDMLRTTVNVVGNALAAIVMSKWEGE
>Node371
MGLATQIFIGLVLGIAVGAVFYAIAILQPIGDIFIHLIKMIVIPIVVSALIVSIAGVDIKKLGKLGGKTILYFEIVTTIAIAVGLLAANIFHPGSGISTGIADQFVHIVPSNVFQSLAEGDLLPIIFFSVLFGIGVAAIGKGKPVLNFFEGVLEAMFWVTNLVMKFAPFGVFALIGVNVAKFGIGSLIPLGKLVLVVYVTMIFFVLVVLGIIAKFMAGTNIFTLIKILKDELILAFTTASSEAVLPRLMDKMEKNFGCPKSITSFVIPTGYTFNLDGSSIYQAIAALFIAQMYGIHLSIAEQITLLLVLMLTSKGMAGVTGASFVVVLTTLGSMGTLPLEAVAAGMAFIAGIDRILDMLRTTVNVVGNALAAIVMSKWEGE
>Node372
MGLATQIFIGLALGIAVGAVFYAMAILQPIGDIFIHLIKMIVIPIVVSALVVSIAGVDIKKLGKLGGKTILYFEIVTTIAIAVGLLAANIFHPGTGISTGIADQIVHIVPSNIFQSLAEGDLLAIIFFSVLFGIGVAAIEKGKPVLNFFEGVLEAMFWMTNLVMKFAPFGVFALIGVNVAKFGIGSLIPLGKLVLVVYLTMFFFVFVVLGIIAKFMAGTNIFVLIKILKDELILAFTTASSEAVLPRLMDKMEKNFGCPKAITSFVIPTGYTFNLDGSSIYQAIAALFIAQMYGIHLSIAEQITLLLVLMLTSKGMAGVTGASFVVVLTTLGSMGTLPLEAVAAGMAFIAGIDRILDMLRTSVNVVGNALAAIVMSKWEGE
>Node373
MGLATQIFIGLALGIAVGAVFYAMAILQPIGDIFLHLIKMIVIPIVVSALVVSIAGVDIKKLGKLGGKTILYFEIVTTIALAIGLLAANIFHPGTGISTGIADQIVHIIPSNIFQSLAEGDLLAIIFFSVLFGIGVAAIEKGKPVLNFFEGVLEAMFWMTNLVMKFAPFGVFALIGVNVAKFGIGSLIPLGKLVLVIYLTMFFFVFVVLGIIAKFMAGTNIFVLIKILKDELILAFTTASSEAVLPRLMDKMEKNFGCPKAVTSFVIPTGYTFNLDGSSIYQAIAALFIAQMYGIHLSIVEQITLLLVLMLTSKGMAGVTGASFVVVLTTLGSMGTLPLEAVAAGMAFIAGIDRILDMLRTSVNVVGNALAAIVMSKWEGE
>Node374
MGLATQIFIGLALGIAVGAVFYAMAILQPIGDIFLHLIKMIVIPIVVSALVVSIAGVDIKKLGKLGGKTILYFEIVTTIALAIGLLAANIFHPGTGISGSIADQFVHIIPSNIFQSLAEGDLLAIVFFSVLFGIGVAAIEKGKPVLSFFDGVLEAMFWMTNLVMKFAPFGVFALIGVNVAKFGIGSLIPLGKLVLVIYLTMFFFVFVVLGIIAKFMAGTNIFVLMKILKDELILAFTTASSEAVLPRLMDKMEKNFGCPKAVTSFVIPTGYTFNLDGSSIYQAIAAVFIAQMYGIHLSIVEQITLLLVLMLTSKGMAGVTGASFVVVLTTLGSMGTLPLEAVAAGMAFIAGIDRILDMLRTSVNVVGNALASIVMSKWEGE
>Node375
MGLATQIFIGLALGIAVGAIFYAMAILQPIGDIFLHLIKMIVIPIVVSALVVSIAGVDIKKLGKLGGKTILYFEIVTTIALAIGLLAANLFHPGTGISGSIADQFVHIIPSNIFQSLAEGDLLAIVFFSVLLGIGVAAVEKGKPVLSFFDGILEAMFWITNLVMKFAPFGVFALIGVNVAKFGIGSLIPLGKLVLVIYLTMFFFVFVVLGIIAKFMAGVNIFVLMKILKDELILAFTTASSEAVLPRLIDKMEKNFGCPKAVTSFVIPTGYTFNLDGSSIYQAIAAVFIAQMYGIHLSIGEQITLLLVLMLTSKGMAGVTGASFVVVLTTLGSMGTLPLEAVAAGMAFIAGIDRILDMLRTSVNVVGNALASIVMSKWEGS
>Node376
MGLATQILIALVLGIAVGAIFHAIAIITPIGDIFIHLIKMIVVPIVIAALIVSIAGVDIKKLGKLGGKTILYFEIVTTIAIAVGLLAANIFHPGSGISHGFAETIVHIVPTNVFQSMAEGDLLPIIFFSVLFGLGVAAIGKGKPVLSFFEGVLEAMFWVTNQVMKFAPFGVFALIGVTVAKFGVGTLIPLGKLVLVVYVTMIFFVIVVLGIIAKFMCGTNIFTLIKVLKDELILAFTTASSEAVLPRLMDKMEKNFGCPKSITSFVIPTGYTFNLDGSTIYQAIAALFVAQMYGIHLSITEQITLLLVLMLTSKGMAGVPGASFVVILTTLGSMGTLPLEAVAAGVAFIAGIDRILDMVRTTVNVVGNALAAIVMSKWEGE
>Node377
MGLATQILIALVLGVAVGAIFHAIAIITPIGDIFIHLIKMIVVPIVIAALIVSIAGVDIKKLGKLGGKTILYFEIVTTIAIAVGLLAANIFHPGSGISNGFAETIVHIVPTNVFQSMAEGDLLPIIFFSVLFGLGVAAIGKGKPVLSFFEGVLEAMFWVTNQVMKFAPFGVFALIGVTVAKFGVGTLIPLGKLVLVVYVTMIFFVIVVLGIIAKFMCGTNIFTLIKVLKDELILAFTTASSEAVLPRLMDKMEKNFGCPKSITSFVIPTGYTFNLDGSTIYQAIAALFVAQMYGIHLSITEQITLLLVLMLTSKGMAGVPGASFVVILTTLGSMGTLPLEAVAAGVAFIAGIDRILDMVRTTVNVVGNALATIVMSKWEGE
>Node378
MGLATQILIALVLGVAVGAIFHVIAIITPIGDIFIHLIKMIVVPIVIAALIVSIAGVDIKKLGRLGGKTILYFEIVTTIAIAVGLLAANIFHPGSGISNGFAETIVHIVPTNVFQSMAEGDLLPIIFFSVLFGLGVAAIGKGKPVLSFFEGVLEAMFWVTNQVMKFAPFGVFALIGVTVAKFGVGTLIPLGKLVLVVYVTMIFFVIVVLGIIAKFMCGTNIFTLIKVLKDELILAFSTASSEAVLPRLMDKMEKNFGCPKSITSFVIPTGYTFNLDGSTIYQAIAALFVAQMYGIHLSITEQITLLLVLMLTSKGMAGVPGASFVVILTTLGSMGTLPLEAVAAGIAFIAGIDRILDMVRTTVNVVGNALATIVMSKWEGE
>Node379
MGLATQILIALVLGVVVGAMFHVIHIITPIGDIFIHLIKMIVVPIVIAALIVSIAGVDMKTIGRLGGKTILYFEIVTTIAIAVGLLAANIFHPGSGISNGFAETIVHIVPTNVFQSMAEGDLLPIIFFSVLFGLGIAAIGKGKPVLSFFEGVLEAMFWVTNQVMKFAPFGVFALISVTVMKFGVGALIPLGKLVLVVYGTMVFFVIVVLGIIAKFMCGTNIFTLIKILKDELILAFSTASSEAVLPRLMDKMEKNFGCPKSITSFVIPTGYTFNLDGSAIYQSIAALFVAQMYGIHLSITEQITLLLVLMLTSKGMAGVPGASIVVIITTLGSMGTLPLEAVAAGLAFIVGIDRILDMVRTTVNVVGNALATIVMSKWEGE
>Node38
MSLGWQILIGLVLGIILGVVFYAITAMQNIGTMFISLIQMIVLPIVVSCLTVGIANMDIKKLGRVGGKTLIYFEIMTTIAIILGLIVGNVFHPGDYIHSGIWSTIMGIIPTNIFKALSAGDMIPVIFFSVFFGLGTAAIGQGKIIIDFLRAVSEVMFKVTNWVMHTAPIGVCALIGATVAQMGLKALAPLGYFILLAYATMAIFIIVVMGLVARFLFHLNIWHLLRVIKDEMVLAFSTASSEAVLPRIIDKMDKNFGVSQGIVSFVIPTGYTFNLDGSAIYQSLAALFLAQAYGIHLSISQQITLVVVLMITSKGMAGVPGASFVVLLATISSIGTVPVQAVAAGLTFIAGIDRLVDMGRTVVNVVGNSLAAVIIGKSEKE
>Node380
MSLPTQILIALVLGVVVGALLHLVNYIQPFGDIFLHLIKMIVVPIVFCSLAISIAGVDMKTVGRYGWKTILYFEIITTIAIGLGIIFANIFKPGTGIGNHMIDTIVNIIPTNIFESMAEGELLPIIFFSVFFGLGIAAIGKGEPVKAFFEGVLEAIFWMTNQIMKFAPIGVFAFICVTVMTFGLSALIPLLKLVLVVVGSMVFFIIVVLGVVAKFICGINIFSLIKILKDELLLAFSTSSSETVLPVIMDKMEKGFGAPKDIVSFVVPTGYTFNLDGSALYQSIAALFVAQMYGVHLSLTEQLVLLFTLMLTSKGMAAVPGTSIVVLITTLGSMGALHPEGVAAGLALIIGIDRILDMVRTVVNVVGNALSTVVIAKWENK
>Node381
MSLPTQILIALVLGVVVGALLHLINYIQPFGDIFLNLIKMIVIPIVFCSLALSISNVDMKTVGRYGWKTILYFEIITTIAIGLGIIFGNLFKPGTGIGNHMIDTIVNIIPTNIFEALTEGELLPIIFFAVFFGLGIAAIGKGEPVKDFLSGTLEAVFWMINKILKLAPLGVFAFICVTIMTFGLSALIPLLKLVLVVVGAMVFFIIVVLGIVAKFICGISIFSIIKILKDELLLAFSTSSSETVLPVVMEKMEKGFGAPKDIVSFVVPTGYTFNLDGSALYQSIAALFVAQMYGVHLSLTEQLILMFTLMITSKGMAAVPGTSIVVLITTLGSMGALNPEGVAAGLALIIGIDRILDMVRTCVNVVGNALSTVVIAKWENK
>Node382
MSLPTQILIALVLGVVVGALLHVVNYIQPFGDIFLNLIKMIVIPIVFCSLALSISNVDTKTVGRYGWKTILYFEIITTIAIGLGIIFGNLFKPGTGLGNHMIDTIVNIIPTNIFEALTKGELLPIIFFAVFFGLGLAAIGKGEPVKDFLSGTLEAVFWMINKILKLAPLGVFAFICTTIMTFGLSALIPLLKLVLVVVGAMVFFIIVVLGIVAKFMCGISIFSIIKILKDELLLAFSTSSSEAVLPVVMKKMERGFGAPKDITSFVIPTGYTFNLDGSALYQSIAALFVAQMYGVHLSLSEQIILMFTLMITSKGMAAVPGTSIVVLLTTLGSMGALNPQGVAAGLALIIGVDRILDMVRTCVNVVGNALSTVVIAKWENV
>Node383
MSLPMQVLIALVLGVVVGLLLYVANYIQPFGDIFLNLIKMIVIPVVFCSLALSISNVESKTVGRYGWKTILYFEIITTIAIGLGIIFANLFKPGTGLGNHFIDTIVNIIPTNFFEALTKGELLPIIFFAVFFGLGLAAIEKGEPVKDFLSGTLEAVFWMINKILKLAPLGVFAFICTTIMTFGASALIPLLKLVLVVVGAMVFFVIVVLGIVAKFMCGISIFSIIKILKSELLLAFSTSSSEAVLPVMMKKMERGFGSPKDITSFVIPIGYTFNLDGSALYQSIAALFVAQMYGIHLSLSEQIVLMFTLMITSKGMAAVPGTSIVVLLTTLGSMGALPAQGVAAGLALIIGVDRILDMVRTCVNVVGNALSTVVIAKWENV
>Node384
MSLPMQVLIALVLGVVVGLLLYVANYIKPFGDIFLNLIKMIVIPVVFCSLALSISNVESKTVGRYGWKTILYFEIITTIAIGLGIIFANLFKPGAGLGNHFIDTIVNIIPTNFFEALTKGELLPIIFFAVFFGLGLAAIEKAEPVKDFLSGTLEAVFWMINKILKLAPLGVFAFICTTIMTFGASALIPLLKLVLVVVFAMVFFVIVVLGIVAKFMCGISIFSIIKILKSELLLAFSTSSSEAVLPVMMKKMERGFGSPKDITSFVIPIGYTFNLDGSALYQSIAALFVAQMYGIHLSLSEQIVLMVTLMITSKGMAAVPGTSIVVLLTTLGSMGALPAQGVAAGLALIIGVDRILDMVRTCVNVIGNALSTVVIAKWENV
>Node385
MSLPMQVLIALVLGVVVGLLLYVANYIKPFGDVFLNLIKMIVIPVVFCSLALSISNVESKTVGRYGWKTILYFEIITTIAIGLGIIFANLFKPGAGLGNHFIDTIVNIIPTNFFEALTKGELLPIIFFAVFFGLGLAAIEKAEPVKDFLSGTLEAVFWMINKILKLAPLGVFAFICTTIITFGASALLPLLKLVLVVVFAMVFFVLVVLGIVAKFMCGISIFSIIKILKSELLLAFSTSSSEAVLPVMMKKMERGFGSPKDITSFVIPIGYTFNLDGSALYQSIAALFVAQMYGMHLTLSEQIVLMVTLMITSKGMAAVPGTSIVVLLTTLGAMGALPAQGVAAGLALIIGVDRILDMVRTCVNVIGNALSTVVIAKWENV
>Node386
MSLPMQVLIALVLGVVVGLLLYVANYIKPFGDIFLNLIKMIVIPVVFCSLALSISNVESKTVGRYGWKTILYFEIITTIAIGLGIIFANLFKPGAGLGNHFIDTIVNIIPTNFFEALTKGELLPIIFFAVFFGLGLAAIEKAEPVKDFLNGTLEAVFWMINKILKLAPIGVFAFICTTIMTFGASALIPLLKLVLVVVFAMVFFVIVVLGIVAKFMCGISIFSIIKILKSELLLAFSTSSSEAVLPVMMKKMERGFGSPKDITSFVIPIGYTFNLDGSALYQSIAALFVAQMYGIHLSLSEQIVLMVTLMIASKGMAGVPGVSIVVLLTTLGSMGALPAQGVAAGLALIIGVDRILDMVRTCVNVIGNALSTVVIAKWENV
>Node387
MSLPMQVLIALVLGVVVGLLLYVANYIKPFGDIFLNLIKMIIIPIVFCSLALSISNLDSKKVGSYGWKSILYFEIITTIAIGLGLIIGNLFKPGSGLGNHFIDTIVNIIPTNLFEALTKGELLPIIFFAVFFGLGLAAIEKAEPVKGFLNGTLEAVFWMINKILKLAPIGVFAFICTTVMTFGASALIPLLKLVLVVVFAMIFFVIVVLGIVAKFMCGISIFSIIKILKSELLLAFSTSSSEAVLPVMMKKMERGFGSPKDVTSFVIPIGYSFNLDGSALYQSIAALFVAQMYGIHLSLSEQIVLMVTLMIASKGMAGVPGVSIVVLLTTLGSMGALPAQGVAAGLALIIGVDRLLDMVRTCVNVIGNALSTVVIAKWENV
>Node388
MSLPMQVMIALVLGVIVGLLLYVANYIKPFGDIFLNLIKMIVIPVVFCSLALSISNVESKTVGRYGFKTILYFEIITTIAIGLGIIFANIFKPGAGLGNHFIDTIVNIVPTNFFEALTSGELLPIIFFAVFFGLALSAIEKAEPVKDFLNGTLEAVFWMINKILKLAPIGVFAFICTTIMTFGASALLPLLKLLLVVVGAMIFFVVVVLGIVAKFMCGISIFSIMKILKNELLLAFSTSSSESVLPIIMKKMERGFGSPKDITSFVIPIGYTFNLDGSALYQSIAALFVAQMYGIHMSIGEQIMLMVTLMVASKGMAGVPGVSIVVLITTLSSMGALPAQGVAAGLALIIGVDRILDMVRTCVNVMGNALSTIVIAKWENV
>Node389
MSLPMQVMIALVLGVIVGLLLYVANYIKPFGDIFLNLIKMIVIPVVFCSLALSISNVESKTVGRYGFKTILYFEIITTIAIGLGIIFANIFKPGAGLGNHFIDTIVNIVPTNFFEALTSGELLPIIFFAVFFGIALSAIKKAEPVKDFLNGTLEAVFWMINKILKLAPIGVFAFICTTIMTFGASALLPLLKLLLVVIGAMIFFVVVVLGIVAKFMCGISIFSIMKILKNELILAFSTSSSESVLPIIMKKMERGFGSPKDITSFVVPIGYTFNLDGSALYQSIAALFVAQMYGIDMSIGQQIMLMVTLMVASKGMAGVPGVSIVVLITTLTSMGALPAEGVAAGLALIIGVDRILDMVRTCVNVMGNALSTIVIAKWENA
>Node39
MNLGWQILIGLVSGIILGVVFYAITAMQNIGTMFISLIQMIVLPIVVSCLTVGIANMDIKKLGRVGGKTLIYFEIMTTIAIILGLIVGNVFHPGDYIHSGIWSTIMGIIPTNIFKALSSGDMLPIIFFSVFFGLGTAAIGKGKIIIDFLRAVSEVMFKVTNWVMHTAPIGVCALIGATVAQMGLKALAPLGYFILLAYATMAIFIIVVMGLVARFLFKLNIWHLLRVIKDEMVLAFSTASSEAVLPKIIDKMDKNFGVSQGIVSFVIPTGYTFNLDGSAIYQSLAALFLAQAYGIHLSISQQITLVVVLMITSKGMAGVPGASFVVLLATISSIGTVPVQAVAAGLTFIAGIDRLVDMGRTVVNVAGNSLAAVIIGKSEKE
>Node390
MSLPMQVIIALVLGIIVGLLLYVANYIKPFGDIFLNLIKMIVIPVVFCSLALSISNVESKTVGRYGFKTILYFEIITTIAIGLGIIFANIFKPGSGLGNHFIDTIVNIVPTNFFEALTSGELLPIIFFAVFFGIALSAIKKAEPVKDFLNGTLEAVFWMINKILKLAPIGVFAFICTTIMTFGASALLPLLKLLLVVIGAMVFFVVVVLGIVAKFMCGISIFSIMKILKNELILAFSTSSSESVLPIIMKKMENGFGSPKDITSFVVPIGYTFNLDGSALYQSIAALFVAQMYGIDMSIGQQIMLMVTLMVASKGMAGVPGVSIVVLITTLTSMGALPAEGVAAGLALIIGVDRLLDMVRTCVNVMGNALSTIVIAKWENA
>Node391
MSLPTQILIALVLGVILGAILHVINYIQPFGDIFLNLIKMIVVPIVFCSLALSISNVDTKTIGRYGWKTLLYFVIMTTFAIFLGLIFGNLFKPGAGLGNHLIDTVVNIIPTNIFEALAQGELLPIIFFSVFFGLALAAIGKAKPVKDFLSGTLEAVFWMIGKILLLAPLAVFAFITTTIITFGLSALIPLLKLCLVVVVAMFFFIFIVLGIVSKFLCGVSIFSIIKLLKNELLLAFSTASSEAVLPTVMKKMERGFGVPRDIASFVIPTGYSFNLDGAAMYQSIAALFVAQLYGVHLSIGEQILLMFTLMITSKGMAGVPGASIVVLLTTLGSMGALNPQGVAAGLALIIGVDRILEMLRTCVNVLGNSVATIFIAKWENV
>Node392
MSLPTQIIIALVLGVIVGSILHVINYIQPFGDIFLNLIKMIVVPIVFCSLALSISNVDTKTIGRYGGKTLLYFVIMTTFAIFLGLIFGNLFKPGSGLGNHLIDTVVNIIPTNIFEALASGELLPIIFFSVFFGLALAAIGKAKPVKDFLGGTLEAVFWMIGKVLLLAPIAVFAFITTTIITFGLSALIPLFKLCLTVVIAMFFFIFIVLGIVSRLLCGVKIVSIMKLLKNELMLAFSTASSEAVLPTVMKKMERGFGVPRDIASFVLPTGYSFNLDGAAMYQSIAALFVAQLYGVHLSIGEQILLMITLMLTSKGMAGVPGASIVVLLTTLGSVGALNPQGVAAGLALIIGVDRILEMLRTCVNVLGNSVATIFIAKSEGV
>Node393
MSLPTQILIALVLGVVVGALLHLVNYIQPFGDIFLHLIKMIVVPIVFCSLAISIAGADMKTVGRYGWKTLLYFEIITTIAIGLGIIFANIFKPGAGIGNHMIDTIVGIIPTNIIDSMAEGQLLPVIFFSVFFGLGIAAIKKGEPVKAFFEGVLDVIFWMTNQIMKYAPIGVFAFICVTVMTFGLSALIPLLKLALVVVGSMVFFIIVVLGGVAAFICKINIFHLLRILKDELLLAFSTSSSETVLPVIMDKMEKGFGAPKEIVSFVVPTGYTFNLDGSALYQSIAALFIAQMYGVHLSLTEQLVLLFTLMLTSKGMAAVPGTSIVVLITTLSAMGALHPEGVAAGLALIIGIDRILDMMRTVVNVVGNALSTLVIARWENR
>Node394
MSLPTQILIALILGVVVGALLHLVNYIQPFGDIFLHLIKMIVVPIVFCSLVISIAGADMKTVGRYGWKTLLYFEVITTIAIGLGIIFANIFKPGAGIGNHMIDTIVGIIPTNIIDSMAEGQLLPVIFFSVFFGLGLAAIKKGEPVKAFFEGFLDVIFWMTNQIMKYAPIGVFAFICVTVMNFGLGALIPLMKLALVVAGSMVFFIIVVLGGVAAFICKINIFHLLRILKDELLLAFSTSSSETVLPVIMDKMEKGFGAPKEIVSFVVPTGYTFNLDGSALYQSIAALFIAQMYGVHLSITEQLVLLFTLMLTSKGMAAVPGTSIVVLITTLTAMNAIHPEGVAAGLALIIGIDRILDMMRTVVNVVGNSLSTLVIARWENR
>Node395
MSLPMQILIALILGVVVGALLNLVNYFQPFGDIFLHLIKMIVVPIVFCSLVISIAGSDMKTVGRYGWKTLLYFEVITTIAIGLGIIFANIFKPGAGIGNHMIDTIVNIIPTNIIDSMAEGQLLPVIFFSVFFGLGLAAIKKGEPVRAFFDGFLDVIFWMTNQIMKYAPIGVFAFIAVTVMNFGLGALIPLGKLALVVAGSMVFFIIVVLGAVAAFMCKINIFHLLRILKDELLLAFSTSSSETVLPVIMDKMEKGFGAPKEIVSFVVPTGYTFNLDGSALYQSIAALTIAQMYGVHLSVTEQLVLLLTLMLTSKGMAAVPGTSIVVLITTLTAMNAIHPEGVAAGLALIIGIDRILDMMRTVVNVVGNSLSTLVIARWENR
>Node396
MGLAVQILIALVLGVAVGAIFHVIAIITPIGDIFIHLIKMIVVPIVIAALIVSIAGVDIKKLGRLGGKTILYFEIVTTIAIVVGLLAANIFHPGAGLSHGLAETIVHIVPTNVFASMAEGDLLPIIFFSVLFGLGVAAIGKGKPVLSFFEGVLEAMFWVTNQVMKFAPFGVFALIGVTVTKFGIGTLIPLGKLVIVVYITMVFFVIVVLGIIAKFICGVNIFTLIKVLKDELILAYSTASSEAVLPRLMDKMEKNFGCPKSIASFVIPTGYTFNLDGSTIYQAIAALFIAQMYGIDLSIMQQITLVLVLMLTSKGIAGIPGASFVVILTTLSSMNTIPVEAVAAGIAVILGVDRILDMVRTAVNVVGNALATIVMSKWEGE
>Node397
MGLATQIFVALVLGIVVGAIFHAIAIITPIGDIFIHLIKMIVVPIVIAALIVSIAGVDIKKLGKLGGKTILYFEIVTTIAIAIGLLAANLFHPGSGLSQGFAETIVHIVPKNVFESMAQGDLLPIIFFSVLFGLGVAAIEKGKPVLSFFEGVLEAMFWVTNQVMKFAPFGVFALIGVTVAKFGVATLIPLGKLVLAVYVTMVFFVIVVLGIIAKFMSGTNIFTLMKVLKDELILAFTTASSEAVLPRLMDKMEKNFGCPKSITSFVIPTGYTFNLDGSSIYQALAALFVAQMYGIHLSITEQITLLLVLMLTSKGMAGVPGASFVVILTTLGSMGTLPLEAVAAGVAFIAGIDRILDMVRTAVNVLGNALAAIVMSKWEGE
>Node398
MGLATQIFVALVLGIVVGAVFYAISYITPIGDIFIHLIKMIVVPIVISALIVAVAGVDMKKLGKLGGKTILYFEIITTIAIAIGLLAANIFHPGSGVQQGFAETIVHIVPKNVFESMAQGDLLPIIFFSVLFGLGVAAIEKGKPVLNFFEGVLEAMFWVTNQVMKFAPFGVFALIAVTVAKFGVATLLPLGKLVLAVYVTVIFFVVVVLGINAKFMTGTNIFTLMKILKEELILSFTTASSEAVLPNIMKKMEENFGCPKAVVSFVIPTGYTFNLTGSAIYQALAALFVAQMYGVHMSLTEQITLLFVLMLTSKGMAGVPGASFVVVLATLGSMGALPLEAVAAGIALIAGIDRILDMIRSAVNVLGNALAAIVMSKWEGE
>Node399
MGLATQIFVALVLGIVVGAVFYAISYITPIGDIFIHLIKMIVMPIVISALIVAVAGVDMKKLGKLGGKTILYFEIITTIALAIGLLAANIFHPGSGVQQGFAETIVHIVPKNVFESMAQGDLLPIIFFSVLFGLGVAAIEKGKPVLNFFEGVLEAMFWVTNQVMKFAPFGVFALIAVTVAKFGVSTLLPLGKLVLAVYVTVIFFAVVVLGINAKFMTGTNIFTLMKILKEELILSFTTASSEAVLPNIMKKMEENFGCPKAVVSFVIPTGYTFNLTGSAIYQALAALFVAQMYNVHMSLTEQITLLFVLMLTSKGMAGVPGASFVVVLATLGSMGALPLEAVAAGIALIAGIDRILDMIRSAVNVLGNALAAITMAKWEGE
>Node4
MPLIWRILIGFILGAIVGLIFGKVEWIEPLGDLFLRLLKMIVIPLVFFTLVTGVASMSPSKLGRVGGKTLVYYLITTAIAVTIGLLLANLFNPGIGLAPSFTEVLLNIVPTNPFEALAEGNVLQVIFFAIIFGIALSFLRSAETIFKFFESAAEVMFKIVNGVLEYAPIGVFALMAVTFGEQGVDALAPLGKLILTVYLGVVIHILIVYALLLKFLFKINPLRFFKKVKEAMLTAFSTRSSSGTLPVTMRVAEENLGISESIYSFTLPLGATINMDGTALYQGVAAIFVANAVGVDLTLGQQLTIVLTAVLASIGTAGVPGAGLIMLTMVLTQVGDLPLEPVAAAVALVAGIDAILDMARTMCNVTGDLVATAIVAKTEGE
>Node40
MNLGWQILIGLVSGIILGVVFYAITAMQNIGTMFISLIQMIVLPIVVSCLTVGIANMDIKKLGRVGGKTLIYFEIMTTIAIILGLIVGNVFHPGDYIHSGIWSTIMGIIPTNIFKALSSGDMLPIIFFSVFFGLGTAAIGKGKIIIDFLRAVSEVMFKVTNWVMHTAPIGVCALIGATVAQMGLKALAPLGYFILLAYATMAIFIIVVMGLVARFLFKLNNWHLLRVIKDEMVLAFSTASSEAVLPKIIDKMDKNFGVSQGIVSFVIPTGYTFNLDGSAIYQSLAALFLAQAYGIHLSISQQITLVVVLMITSKGMAGVPGASFVVLLATISSIGTVPVQAVAAGLTFIAGIDRLVDMGRTVVNVAGNSLAAVIIGKSEKE
>Node400
MGLATQIFVALVLGIVVGAIFHAMAIIAPIGDIFIHLIKMIVVPIVIAALIVSIAGVDIKKLGKLGGKTILYFEIVTTIAIAIGLLAANLFHPGSGLSQGFAETIVHIVPKNIFESMAQGDLLPIIFFSVLFGLGVAAIEKGKPVLSFFEGVLEAMFWVTNQVMKFAPFGVFALIGVTVAKFGVATLIPLGKLVLAVYVTMVFFVLVVLGIIAKFMSGTSIFVLMKVLKDELILAFTTASSEAVLPRLMDKMEKNFGCPKSITSFVIPTGYTFNLDGSSIYQALASLFVAQMYGIHLSITQQITLLLVLMLTSKGMAGVPGASFVVILTTLGSMGTLPLEAVAAGVAFIAGIDRILDMVRTAVNVLGNSLAAIVMSKWEGE
>Node401
MGLATQIFVALVLGIVVGALFHAMAIMAPIGDIFIHLIKMIVVPIVIAALIVSIAGVDIKKLGKLGGKTILYFEIVTTIAIAIGLLAANLFHPGSGLSQGFAETIVHIVPKNIFESMAQGDLLPIIFFSVLFGLGVAAIEKGKPVLSFFEGVLEAMFWVTNQVMKFAPFGVFALIGVTVAKFGVATLIPLGKLVLAVYVTMVFFVLVVLGIIAKFMSGTSIFVLMKVLKDELILAFTTASSEAVLPRLMDKMEKNFGCPKSITSFVIPTGYTFNLDGSSIYQALASLFVAQMYGIDLSITQQITLLLVLMLTSKGMAGVPGASFVVILTTLGSMGTLPLEAVAAGVAFIAGIDRILDMVRTAVNVLGNSLAAIVMSKWEGE
>Node402
MGLATQIFVALVLGISVGALFHAMAIMEPIGDIFIHLIKMIVVPIVIAALVVSIAGVDIKKLGKLGGKTILYFEIVTTIAIAIGLLAANLFHPGSGLSQGFAETIVHIVPKNIFESMAQGDLLPIIFFSVLFGLGVAAIEKGKPVLGFFEGVLEAMFWVTNQVMKFAPFGVFALIGVTVAKFGIATLIPLGKLVLAVYVTMVFFVFVVLGIIAKFMSGTSIFVLLKVLKDELILAFTTASSEAVLPRLMDKMEKNFGCPKSITSFVIPTGYTFNLDGSSIYQALASLFVAQMYGIDLSITQQITLLLVLMLTSKGMAGVPGASFVVILTTLGSMGTLPLEAVAAGVAFIAGIDRILDMVRTAVNVVGNSLAAIVMSKWEGE
>Node403
MGLATQIFVALVLGIVVGAIFHAMAIIAPIGDIFIHLIKMIVVPIVIAALIVSIAGVDIKKLGKLGGKTILYFEIVTTIAIAIGLLAANLFHPGSGLSQGFADTIVHIVPKNIFESMAQGDLLPIIFFSVFFGLGIAAIEKGKPVLSFFEGVLEAMFWVTNQVMKFAPFGVFALIGVTVAKFGVASLIPLGKLVLAVYVTMVFFVIVVLGIIAKFMSGTSIFVLMKVLKDELILAFTTASSEAVLPRLMDKMEKNFGCPKSITSFVIPTGYTFNLDGSSIYQALASLFVAQMYGIHLSITQQITLLLVLMLTSKGMAGVPGASFVVILTTLGSMGTLPLEAVAAGVAFIAGIDRILDMVRTAVNVLGNSLAAIVMSKWEGE
>Node404
MGLATQIFIALVLGIVVGVIFHAIAIIAPIGDIFIHLIKMIVVPIVIAALIVSIAGVDIKKLGKLGGKTILYFEVVTTIAIAIGLLAANLFQPGSGLSPSVADTIVHLVPKNIFESIAQGDLLPIIFFSVFFGLGIAAIEKGKPVLSFFEGVLEAMFWVTNLVMKFAPFGVFALIGVNVAKFGAASLIPLGKLVLAVYVTMIFFVLVVLGVIAKFMSGTSIFLLMKVLKDELILAFTTASSEAVLPRLMDKMEKNFGCPKSITSFVIPTGYTFNLDGSSIYQALASLFVAQMYGIHLSIMQQITLLLVLMLTSKGMAGVPGASFVVILTTLGSMGALPLEAVAAGVAFIAGIDRILDMIRTAVNVLGNSLAAIVMSKWEGE
>Node405
MGLATQIFVALVLGIVVGAIFHVMAIIAPIGDIFIRLIKMIVVPIVIAALVVSIAGVDIKKLGKLGGKTLLYFEIVTTIAIAIGLLSANLFHPGSGLSQGFADTIVHIVPKNIFESMAQGDLLPIIFFSVFFGLGIAAIEKGKPVLSFFEGVLDAMFWVTNQVMKFAPFGVFALIGVTVAKFGVSSLIPLGKLVIAVYVTMVFFVIVVLGIIAKFMSGTSIFVLMKVLKDELILAFTTASSEAVLPRLMDKMEKNFGCPKSITSFVIPTGYTFNLDGSSIYQALASLFVAQMYGIHLSLTQQITLLLVLMLTSKGMAGVPGASFVVVLTTLGSMGTLPLEAVAAGVAFIAGIDRILDMARTSVNVLGNSLATIVMSKWEGE
>Node406
MGLAWQILIGLVLGIAVGAVFYVEAYLKPIGDIFIRLIKMIVVPIVISTLIVGIAGVDMKKLGKLGGKTILYFEIVTTIAIVVGLLAANIFKPGAGISHSFADTFVNIVPTNIFQALAKGDLLAIIFFSVLFGLGVAAIGKGKPVLQFFEGVAETMFWVTNQIMKFAPFGVFALIGVTVAKFGVSSLIPLGKLVLTVYGAMIFFVFVVLGIIAKFMCGTNIFTLIKILKDELILAFSTASSEAVLPKLMEKMEKNFGCPKSITSFVIPTGYSFNLDGSTLYQAIAALFIAQMYGIDLSISSQITLMLVLMLTSKGMAGVPGASFVVLLATLGSVGTLPLEAVAAGLAFIAGIDRILDMARTVVNVIGNALAAVVMSKWEGQ
>Node407
MGLAWQILIGLVLGIAVGAVFYVSAYLKPIGDIFIRLIKMIVVPIVISTLVVGIAGVDMKKLGKLGGKTILYFEIVTTIAIVIGLLAANIFKPGTGISHSMADTFVNIVPTNIFQALANGDLLAIIFFSVLFGLGVSAIGKGKPVLQFFEGVSETMFWVTNQIMKFAPFGVFALIGVTVAKFGVSSLIPLGKLVLTVYLAMLVFVFVVLGLIAKFMCGTNIITIIKVLKDEIILAFSTASSEAVLPKLMEKMEKNFGCPKSITSFVIPTGYSFNLDGSTLYQAIATLFIAQMYGIDLPISSQITIVLVLMLTSKGMAGVPGASLVVLLATLGSVGTLPIEAVAAGVAFIAGIDRILDMARTVVNVIGNGLAAVVMSKWEGQ
>Node408
MGLAWQIVIGLILGIAVGAAFYIEGFLQPIGDIFIRLIKMIVVPIVVATLIVGVAGVDIKKLGKLGGKTILYFEVITTIAIIVGLLAANIVQPGAGISHGIADTFVNIVPSNIFESLMKGDMLAIIFFSVLFGLGVASLGKGKPVLTFFEGVAEAMFWVTNQVMKFAPFGVFALIGVTVSKFGLASLIPLGKLVIVVYGAMIFFVLVVLGLIAKFWCGTNIFTIMKILKDEMILAFSTASSEAVLPKLMEKMEKNFGCPKAITSFVIPTGYSFNLDGSTLYQAIGALFIAQMYGIDMSIPEQLTLVLVLMVTSKGMAGVPGASFVVLLATLGAMGTLPLEAVAAGLAFIAGVDRVLDMARTVVNVIGNSLAAIVMSKWEGQ
>Node409
MGLAMQILIGLILGIVVGAIFYVETYLQPIGDIFIRLIKMIVVPIVISTLIVGVAGVDMKKLGKLGGKSILYFEIVTTIALVVGLLAANIFQPGAGISHGFVDTIVNIVPTNIFQSLAKGDMLAIIFFSVLFGLGVAAIGRGKPVLQFFQGVSDTMFWVTNQIMKFAPFGVFALIGVTVSKFGLSSLIPLGKLVLTVYGAMIFFVIVVFGIIAKFMCGTNIFSLLKILKDELILAFSTASSETVLPRLMEKMEKNFGCPKSVTSFVIPTGYSFNLDGSTLYQALAALFIAQMYGIDMSISQQIMVMLVLMVTSKGIAGVPGASFVVLLATLGSVGTIPLEPVAAGLAFIAGIDRILDMGRTAVNVIGNALATVVISKWEGQ
>Node41
MNLGWQILIGLISGIILGVIFYAITAMQNIGTMFISLIQMIVLPIVISCLTVGIANMDIKKLGRVGLKTLIYFEIMTTIAIILGLIVGNIFHPGDYIHSGIWSTIMGIIPTNVFSSLSNGNMLPIIFFSVFFGLGTAAIERGKIIIDFLQAVSEVMFKVTDWVMHTAPIGVCALIGSTVAQMGLKALAPLGYFIVLAYATMAIFIIVVMGLAARFIFKLNNWHILRTIKEEMVLAFSTASSEAVLPKIIDKMSKNFGVSEGIVSFVVPTGYTFNLDGSAIYQSLAALFLAQAYGIHLSLSQQITLVIVLMITSKGIAGVPGASFVVLLATISTIGAVPVQAVAAGLTFIAGIDRLVDMGRTVVNVAGNSLAAVIIGKSEKE
>Node410
MGLAWQILIGLILGIVVGAIFYVETYLQPIGDIFLRLIKMIVVPIVISSIVVGVAGVDMKKLGKLGFKTILYFEIVTTIAIVVGLLFANIFQPGAGISHGFVDTFVNIVPTNIFQSLAKGDMLAIIFFSVLFGLGVAAIGRGKPVLNFFQGVSDTMFWVTNQVMKFAPFGVFALIGVTVSKFGLSSLIPLGKLVLVVYGAMIFFVIVVFGIIAKFMCKINLFSLLRLLKDELILAFSTASSETVLPRLMEKMEKNYGCPKSITSFVIPTGYTFNLDGSTLYQALAALFIAQMYGIDMSISQQITLMLVLMVTSKGIAGVPGASFVVLLATLGSVGTIPLEPVAAGLAFIAGIDRILDMGRTAVNVIGNSLATVVISKWEGQ
>Node411
MGLAYQILIGLILGIVVGAIFYVATYLQPIGDIFLRAIKMIVVPIVIASIIVGVAGVDLKKVGKLGFKTILYFEIVTTIAIVVGLLFANIFQPGAGIEHGFVDTFVNIVPTNIFQALAQGDMLAIVFFSVLFGTGVAAIGRGKPVLNFFQGVGDTMFWVTNQVMKLAPFGVFALIGITVSKFGLSSLIPLGKLAIVVYGSMIFFVIVVFGIIAKFICKINLFSLLRLLKDELLLAFSTASSETVLPRVMQKMEKNYGCPKAITSFVIPTGYTFNLDGSTLYQALAALFIAQMYGIDMSISQQITLMLVLMVTSKGIAAVPGASFVVLLATLGAVGTIPVEPVAAGLAFIAGIDRILDMGRTAVNVIGNSLATVVISKWEGQ
>Node412
MSLAYQILIGLVLGIVVGAIFYVATYLQPIADIFLRAIKMIVVPIVIASIIVGVAGVDLKKVGKLGFKTILYFEIVTTIAIVVGLLFANIFQPGAGIEHSFVDTFVNIVPTNIFQALAQGDMLAIVFFSVLFGTGVAAIGRGKPVLNFFQGVGDTMFWVTNQVMKLAPFGVFALIGITVSKFGLSSLIPLGKLAIVVYGSMIFFVLVVFGIIAKFIAKIKLFSLLRLLKDEILLAYSTASSETVLPRVMQKLESNYGCPKAITSFVIPTGYTFNLDGSTLYQALAALFIAQMYGIHMSISQQITLMLVLMLTSKGIAAVPGASFVVLLATLGAVGTIPIEAVAAGLAFIAGIDRILDMARTAVNVIGNSLATVVISKWEGQ
>Node413
MSLAYQILIGLVLGIVVGAIFYVATYLQPIADIFMRAIKMIVVPIVIASIIVGVAGVDLKKIGKLGFKTILYFEIVTTIAIVVGLLFGNIFQPGAGIEHSFVDTFVNIVPTNIFNALAQGDMLAIVFFSVLFGTGVAAIGRGKPVLSFFQGVGDTMFWVTNQVMKLAPFGVFALIGITVSKFGLSSLIPLGKLAILVYGSMIFFVLVVFGIIAKFIAKIKLFSLLRLLKDEILLAYSTASSETVLPRVMQKLESNYGCPKAITSFVIPTGYTFNLDGSTLYQALAALFIAQMYGIHMSISQQITLMLVLMLTSKGIAAVPGTSFVVLLATLGAVGTIPIEAVAAGLAFIAGIDRILDMARTAVNLIGNSLATVVISKWEGQ
>Node414
MGLAYQILIGLILGIVVGAIFYVATYLQPIGDIFLRAIKMIVVPIVIASIVVGVAGVDLKKVGRLGFKTILYFEIVTTIAMVVGLLFANIFQPGAGIEHGVVDTFVEIIPTNIFQALAEGDMLAIVFFSVLFGVGVAAIGRGKPVLNFFQGVGDTMFWVTNQVMKLAPFGVFALIGITVSKFGLESLIPLGKLAIVTYGSMVFFVIVVFNIIAKFICGINLFSLLRLLKDELLLAFSTASSETVLPRVMQKMEKNFGCPKAITSFVVPTGYTFNLDGSTLYQALASLFIAQMYGIDMSIGQQLMIMLVLIVTSKGIAAVPGASFVVLLATLSAVGTLPVEAVAAGLAFIAGIDRILDMGRTAVNVVGNSLATVVISKWEGK
>Node415
MGLAYQILIGLVLGIIVGAIFYAVTVLQPLGDLFLRAIKMIVVPIVIASIIVGVAGVDIKQVGRLGFKTILYFEIVTTIALVVGLAFANIFQPGAGIEHTVVDTFLEIIPTNIFQALAEGDMLAIVFFSVLFGVGVAAIGRGKPVLNFFQGVSETMFWVTNLVMKLAPIGVFGLIGVTVSKFGLESLIPLGKLAIVTYGSMIFFVVVVFSIIAKFICGINLFKMLRLLKDELLLAFSTASSETVLPRVMQKMERNLGAPKAITSFVVPTGYTFNLDGSTLYQALASLFIAQMYGIDMSIWQQLLIMAVLIVTSKGIAAVPGTSFVVLLATLSAVGTLPVEAVAAGLAFIAGIDRILDMGRTAVNVVGNSLAVVVISKWEGK
>Node416
MGLAYQILIGLVLGIIVGAIFYAVNVLQPLGDLFLRAIKMIVVPIVIASIIVGVAGVDIKQVGKLGFKTILYFEIVTTIALVVGLAFGNIFQPGAGIEHTVVDTFLEIIPTNIFQALAEGDMLAIVFFSVLFGVGVAAIGRGKPVLSFFQGVSETMFWVTNLVMKLAPIGVFGLIGVTVAKFGLESLIPLGKLAIVTYGSMIFFVVVVFSIIAKFICGINLFKMLRLLKDELLLAFSTASSETVLPRIMQKMERNLGAPKAITSFVVPTGYTFNLDGSTLYQALATLFIAQMYGIDMSIWDQLLVLGVLIVTSKGIAAVPGTSFVVLLATLSAVGTLPAEAVAAGLAFIAGIDRILDMGRTAVNVVGNSLAVVVISKWEGK
>Node417
MGLAYQILTGLILGIIVGAIFYVETYLKPLGDIFLRLIKMVVVPIVISSIVVGVAGLNAKKLGTLGFRTILYFEIVTTLAIVIGLLFANIFQPGTGVSNGHLDMIINIVPTNIFDSMAKGDLLAIIFFSVLFGLGVAAIGKGQPVLNFFKGVSDTMFYVVGYVMKFAPFGVFGLIGVTVSKFGISSLIPLGKLILVTYGAMIFFVIVCFGLIAKFLFKIDFFGMLKLLKDELILVFSTASSETVLPRLMEKMEKNYGCPKSITSFVIPIGYTFNLDGSTLYQALAAIFIAQLYGIDMPLSEQITLLLILMVTSKGIAGVAGASFVVLLATLGSAGTLPLEAVAAGLAFIAGIDFLLNMGRATVNVIGNALATVVISKWEKQ
>Node418
MGLAYQIFTGLILGIIVGAIFYVETYLKPLGDIFLRLIKMVVVPIVISSIVVGVAGLNAKKLGTLGFRTILYFEIVTTLAIVIGLLFANIFQPGTGVSNGHLDMIINIVPTNIFDSMAKGDLLAIIFFSVLFGLGLAALGKGAPMLGFFKGVSDTMFNVVGYVMKFAPFGVFGLIGVTVSKFGISSLIPLGKLILVTYGAMIFFVIVCFGLIAKFLFKIDFFGMLKLLKDELILVFSTASSETVLPRLMEKMEKNYGCPKSITSFVIPIGYTFNLDGSTLYQALAAIFIAQLYGIDMPLSEQISLLLILMVTSKGIAGVAGLSFVVLLATLGSAGTLPLEAVAAGLAFIAGIDFLLNMGRATVNVIGNALATVVVSKWEKQ
>Node419
MGLPLQILTGLILGIIVGAIFYVETYLKPLGDIFLHLIKMVVVPIVISSIVVGVAGLNAKKLGTLGFRTILYFEIVTTLAIVIGLLFANIFQPGTGVQGGHLDFIINIVPTNIFDSMAKGELLSIIFFSVLFGLGVAAIGKGQPVLNFFKSVSDAMFYVVGYVMKVAPFGVFGLIGVTVSKFGISSLIPLGKLILVTYGAMFFFVIVCFGLVAKFLFKIDFIKMLKLLKDELILVFSTASSETVLPKLMEKMEKNYGCPKSIVSFVIPIGYSFNLDGSTLYQALAAIFIAQLYGIDMPLSEQITLVLILMVTSKGIAGVAGASFVVLLATLGSAGTLPLEAVAAGLAFIAGIDFLLNMGRATVNVIGNALATVVITKWEKQ
>Node42
MTLGWQILIGLVLGIILGVVFYAITAMQNIGTMFISLIQMIVLPIVVSCLTVGIANMDIKKLGRVGGKTLIYFEIMTTIAIILGLIVGNVFHPGDFIHSGIWATLMGIIPTNIFKSLSEGDMMPVIFFSVFFGLGTAAIGQGQIIIDFLQAVSEVMFKVTNWVMHTAPIGVCALIGVTVAQMGLSALAPLGYFILLAYATMVIFIVVVMGLVARFLFHLNIFHLLRVIKDEAVLAFSTASSEAALPRIIDKMDKNFGVSQGIVSFVIPTGYTFNLDGSAIYQSLAALFLAQAYHIHLSIGQQITLLVVLMITSKGMAGVPGASFVVLLATISTIGTVPMSAVAAGLTFIAGIDRLVDMGRTAVNVVGNSLAAVIIGKSEKE
>Node420
MGLPIQILLGLIFGILVGVVFYVETYLKPLGDIFLHLIKMVVVPIVFSSIVVGVAGLNAKKLGTLGFRTILYFEIATTIAIVIGLLFANVFHPGTGVKGSHLDFIINIVPTNIFDSMAKGELLPVIFFSVLLGLSIAAMGKGQPVLNFFKSFSDAMFYMVKYVLKVAPFGVFGLIGVTVSKFGAASLIPLGKLILTTYGAYLIFIVVCFGLVAKFLFKIDFIEFLKLLKDELILVFSTASSESVLPQVMQKLEKNYGCPKSIVSFVVPIGYSFNTDGSCIYLALASIFIAQLYGIDMPLSAQITLILILMVTSKGISGVAGGAFVVLLSSLAAAGALPLEAVAAGLAFIAGIDFLLNMGRATINVFGNALATVVITKWEKQ
>Node421
MGLPIQILLGLIFGILVGVVFYVETYLKPLGDIFMHLIKMVVVPIVFSSIVVGIAGLNAKKLGKLGFRTILYFEIATTIAIVIGLLFANVFHPGTGVKGSHLDFIINIVPTNIVDSMAKGELLPVIFFSVLLGLSIAAMEKGQPVLNFFKSFSGAMFYMVKYVLKVAPFGVFGLIGVTISKFGAASLIPLGKLIITTYGAYLIFFVVCFGLVAKFLFKINFIEFLKLLKDELILVFSTASAESALPQVMNKLEKNYGCPKSIVSFVVPIGYSFNTDGSCIYLALASIFIAQLYGIDMPLSAQITLMLILMITSKGISGVAGGALVVLLSSLAAAGALPLEAVAAGLAFIAGIDFLLNMGRATINVFGNALATVVITKWEKQ
>Node422
MGLPIQILLGLIFGIIVGLVFYVETYLKPIGDIFMHLIKMVVVPIVFSSIVVGIAGLSAKKLGKLGFRTILYFEVATTIAIVIGLLFANVFHPGAGVKGSHLDFIINIVPTNIVDSMAKGELLPVIFFAVLLGLSIAAMEKGQPLLNFFKSFSGAMFHMVTYVLKVAPFGVFGLIGVTISKFGAASLIPLGKLIVTAYGAYLVFFIVCFGLVAKFLFKINFIEFIKLLKDELILVFSTSSAESALPQVMNKLEKNYGCPKSIVSFVVPIGYSFNTDGSCIYLAIASLFIAQLYGIDMSLSAQITLLLILAITSKGISGVAGGALVVLLSSLAAAGALPLEAVAAGLAFIAGIDFLLNMGRATINVFGNALATVVITKWEGQ
>Node423
MGLPLQILTGLLLGIIVGAIFYVETYLKPLGDIFLHLIKMVVVPIVISSIVVGVAGLNAKKLGTLGFKTILYFEIVTTLAIVLGILFANIFQPGTGVQGGHLDFIINIVPTNIFDSMANGQLLSIIFFSVLFGLGVAAIGKGQPVLHFFTSVSHAMFYVVGLVMKVAPFGVFGLIGVTVSKFGISSLIPLGKLILVTYGAMFFFVIVCLGLVAKFLFKIDFIKMLKLLKDELILVFSTASSETVLPKLMEKMERNFGCPKSIVSFVIPIGYSFNLDGSTLYQAIAAIFIAQLYGIDMPLTEQITLVLILMVTSKGIAGVAGASFVVLLATLGSAGTLPLEAVAAGLAFIAGVDFLLNMGRATVNVVGNALAAVVITKWEKQ
>Node424
MSLAWQILIGLVLGIVVGAIFYVEKYLQPIGDIFIRLIKMIVVPIVISSLVVGVAGVDMKKLGRLGGKTIIYFEIVTTIAIVIGLLVANIFQPGAGISHGFVDTFVNIVPTNIFQSLAKGDMLAIIFFSVLFGLGVAAIGRGKPVLDFFQGVSETMFWVTNMVMKFAPIGVFSLIAVTVSKFGLSSLLPLGKLVLVVYFAMIFFVIVVFGIIAKFLCKINLFEFLRILKDELILSFTTASSESVLPRLMEKMEKNYGCPKSITSFVIPTGYSFNLAGSTLYQALAVLFIAQMYGIDMSIGQQITLLLVLMVTSKGIAGVPGASFVVLLATLGAVGTIPVEPVAAGLAFIAGIDRILDMGRTAVNVIGNSLATVVISKWEHQ
>Node425
MSLAWQILIGLVLGILVGALLHIANVLQPAGDIFIRLIKMIVVPIVISSLVVGIAGVDAKKLGRIGAKTIIYFEIVTTVAIVVGLVLANVFQPGAGISHGFIGTILNLVPTNIFASMAKGEMLPIIFFSVLFGLGLSSLPHREPLVKVFQGVSETMFKVTHMVMKYAPIGVFALIAVTVANFGFSSLLPLAKLVLLVYFAILFFALVVLGLIARFLCGLSVWKLIRILKDELILAYSTASSETVLPRIIEKMEANYGAPKSITSFVVPTGYSFNLDGSTLYQSIAAIFIAQLYGIDLSIGQQIMLVLTLMVTSKGIAGVPGVSFVVLLATLGSVGTIPLEAVAAGLAFIAGVDRIMDMARTALNVIGNALAVLVIAKWEHK
>Node426
MSLAWQILIGLVLGIAVGALLNIANVLQPAGDIFIRLIKMIVVPIVISSLVVGIAGVDAKKLGRIGLKTIIYFEIVTTVAIVVGLLLANLFQPGTGIDHAFIATILNLIPSNIFAAMARGEMLPIIFFSVLFGLGLSSLPLREPLVKVFQGVSETMFKVTHMIMKYAPIGVFALIAVTVANFGFASLLPLAKLVILVYFAIAFFALVVLGLIARFLFGFSVMKLIRIFKDELVLAYSTASSETVLPRIIEKMEANYGAPKAISSFVVPTGYSFNLDGSTLYQSIAAIFIAQLYGIDLSIGQQIMLVLTLMVTSKGIAGVPGVSFVVLLATLGSVGTIPLEAVAAGLAFIAGVDRIMDMARTALNVIGNALAVLVIAKWEGM
>Node427
MSLAWQILIGLVLGIAIGALLNISNVLQPAGDIFIRLIKMIVVPIVISSLVVGIAGVDAKKLGRIGLKTIIYFEIVTTIAIVVGLVLANLFHPGTGIEHAFIQTILNLIPSNIFAAMARGEMLPIIFFSVLFGLGLSSLDLREPLVKMFQGVSETMFKVTHMIMNYAPIGVFALIAVTVANFGFASLLPLAKLVVLVYFAIAFFAFVVLGLIARFLFGFSVIKLMRIFKDELVLAYSTASSETVLPRVIEKMEANYGAPKAICSFVVPTGYSFNLDGSTLYQSIAAIFIAQLYGIDLSISQQLLLVLTLMVTSKGIAGVPGVSFVVLLATLGSVGTIPLEAVAAGLAFIAGVDRIMDMARTALNVIGNALAVLVIARWEGM
>Node428
MGLAWQILIGLVLGILFGYFFRYGSALKPLGDMFIRLIKMIVVPIVFSTIVVGIAGMDLKKVGRLGGKTLIYFEIVTTIAIIIGLIVANITQPGVGIHHSTVDMLVNIIPTNIFDSLAKGDLLQVIFFAVLFGIALASIGKGKPVLDFFQGVSETMFKLTNMVMKFAPFGVFALMAFTVAKYGLGSLLPLGKLVGVLYLTMVFFVIVVFGLVARFFAKINLWTLLRNLKEELLIAFSTDSSESVLPRIMEKMEKNFGCPKSIVSFVIPTGYTFNLDGSALYQGLAVPFIAQMYGIHLSFGQQLTILLVLMITSKGIAGVPGASFVVLAATLSSVGTLPVEPVAAGLALIAGVDRIMDMGRTVVNVIGNSLATVVIAKWEGE
>Node429
MGLATKIIIGLALGVLYGYFFRYSGWLKPLGDMFIRAIKMIVVPIVFSTIVIGIAGVDLKKVGKLGGKTLIYFEIVTTIAILLGVTVANVTKPGVGIHHSTTDLFVNLIPTNIVDSLARADLLQVIFFAVLFGVALASVGIGKPVLHFFQGVAETMFKLTNMIMAAAPYGVFALMGFTVSQFGLAVLLPLGKLVGILYLTMAFFVVVVFGLVAKFFAGINLFTMLRNLSEELLIAFSTDSSESVFPRILKKMEQNFGVPKSIVSFVVPTGYTFNLDGSALYQGLAVPFIAQMYGIHLTFAHTLTIIAVLMITSKGMAGVPGVSFVVLASTLSSTGTLPVEPVAAGLALIAGVDRIMDMGRTVVNVIGVSLASVVMARLEGV
>Node43
MTLGWQILIGLVLGIILGVVFYAITAMQNIGTMFISLIQMIVLPIVVSCLTVGIANMDIKKLGRIGGKTLIYFELMTTVAIILGLIVANVFHPGDFIHSGIWATLMGIIPTNIFKSLSEGDMMPVIFFSVFFGLGTAAIKQGQIIIDFLQAVSEVMFKVTNWVMHTAPIGVCALIGVTVAQMGLSALAPLGYFILLAYATMVVFIVVVMGLVARFLFGLNIFTLLKVIKDEAVLAFSTASSEAALPRIIDKMDKNFGVSQGIVSFVIPTGYTFNLDGSAIYQSLAALFLAQAYHIHLSIGQQITLLVVLMITSKGMAGVPGASFVVLLATISTIGTVPMAAVAAGLTFIAGIDRLVDMGRTAVNVVGNSLAAVIIGKSEKE
>Node430
MGLVWQIIAGMVLGILFGYLSKYGQALKPLGDIFINMIKIVIVPLVFSTIVSSIAGMNLKRVGRLGFKTLVYFEIITTIAIIVGLLATNLTQPGVGVHTKPIDVLVGIFSPNLFKSLAQGKILPVIFFAVMFGIALASIGKGKSVLQFFQGVSETMFSFVHMVMRFAPFGVFALMATTVATYGFKSLIPLGKLVIVNHLTIIFFIVVVFGIVAWFLAKVNLWTLIRNLKEELIIGYVTDSTETVMPQIMEKMEKNFGCDRSIVSFVIPTGYTFNLDGSALYQGMVVPFIAQLYGIDLSFGEQLTILAVLMLTSKGIAAVPGASFAVLSATLAAVGTLPVEAVAAGLALVLAVDRIMDMARGIVNIIGHSLAAIVISKWEGR
>Node431
MGLVWQIVAGMVLGLLFGFLSKYGQAVKPLGDIFINMIKIVIIPLVFSVIVSSIAGMNLKRVGKLGFKTLVYFEIITTIALIVGLLATNLTQPGVGVHTKPIDVLVGIFSPNLFKSLAEGKILPVIFFAVMFGIALASIGKGKVVLQFFQGVSETMFSFVHLVMRFAPFGVFALMANTVATYGFKSLIPLGKLVIINHLTIIFFIVVVFGFIAWFLAKVNLWTLIRNLKEELIIGYVTDSTETVMPQLMEKMTRNFGCDRSVVSFVIPTGYTFNLDGSALYQAMVVPFIAQLYGIELTLMEQFTILLVLMLTSKGIAAVPGASFAVLSATLAAVGTLPVEAVAAGLALVIAVDRIMDMARGIVNIIGHSLAAIVISKWEGR
>Node432
MGLVWQIVAGMVLGLLLGFLSKYGQAVKPLGEIFINMIKIVIIPLVFSVIVSSIAGMNLKRIGKLGFKTIIYFEIITTIALVVGLLATNLTQPGVGVNTKPIDVLIGIFSPNLFKSLAEGKILPVIFFAVMFGIALASTGKGKVVLQFFQGVSETMFNFVHLVMRFAPFGVFAIMANTVATYGFKSLIPLGKLVIINHITIILFIVIIFGAIAWFFAKVNLWTLIRNLKEELIIGYVTDSTETVMPQLMEKMNRNFGCDRSVVSFVIPTGYTFNLDGSALYQAMVVPFIAQLYGIELTLMEQFTILLVLMLTSKGIAAVPGASFAVLSATLVAVGTLPVEAVAAGLALVIAVDRIMDMARGIVNIIGHSLAAIVISKWEGR
>Node433
MSLYFQILVGIVLGILVGYFWPFGTQLKPLGDAFIKLIKMIIAPIVFCTVVTGIAGMDMKKVGRIGGKALLYFEIVTTIALIIGLIVANIVQPGAGMHHGTVDFLMNIIPNTVVDAFAKGDLLQVLLFSVLFGFALAAIGKGKPVLDFIESISEVLFKIVGYIMKFAPIGAFGAMAFTVGKYGIGSLVPLGKLIGSFYLTCLLFVIIVLGAIARFFCGFNLWKFIRYIREELLLAFGTSSSESVLPRMMDKMEKNLGCSKSVVGLVIPTGYSFNLDGTSIYLSMAVIFIAQATGVDLSLGQQLTILAVLMLTSKGMAGVPGSAFVVLAATLSAVGTIPVAPVAAGLALILGVDRFMDTARTLTNLIGNCVATVVVAKWENE
>Node434
MSLYFQVLIGIVLGILVGHFWPFGTQMKPLGDAFIKLIKMIIAPIVFCTVVTGIAGMDMKKVGRVGGKALLYFEVVTTIALIIGLIVANIVQPGAGMHHGTVDFLMNIIPNTVVDAFAKGDILQVLLFSVLFGFALSAIGKGKPVLDFIESLSHVLFKIVGMIMKFAPIGAFGAMAFTVGKYGIGSLVPLGKLIGSFYLTCLLFVIIVLGAIARFFCGFSLWKFIRYIREELLIVLGTSSSESVLPRMMDKMEKNLGCSKSVVGLVIPTGYSFNLDGTSIYLTMAVIFIAQATNTDLSLGQQLTILAVLMLTSKGAAGVPGSAFVVLAATLSAVPTIPVAPVAAGLALILGVDRFMSTARALTNLIGNCVATVVVAKWENE
>Node435
MSLYFQVLVAIVLGILVGHFWPLGTQMKPLGDAFIKLIKMIIAPIVFCTVVTGIAGMDMKKVGRVGGKALLYFEVVTTIALIIGLIVVNIVQPGAGMSHSTVDFLMNIIPNTVVDAFAKGDILQVLLFSVLFGFALSALGKGKPVIDFIESLSHVLFKIVGMIMKFAPIGAFGAMAFTIGKYGIGSLVSLGKLMGSFYLTCLLFVIIVLGAIARFFHGFSIWKFIRYIKEELLIVLGTSSSESVLPRMMDKMEKNLGCSKSVVGLVIPTGYSFNLDGTSIYLTMAAIFIAQATNTDLSLGQQLTILAVLMLTSKGAAGVTGSGFIVLAATLSAVPTIPVAPVAAGLALILGVDRFMSEARALTNLIGNGVATVVVAKWENE
>Node436
MSLYFQVLIAIVLGILVGHFWPLGTQMKPLGDAFIKLIKMVIAPIVFCTIVTGIAGMDMKKVGRVGGKALLYFEVVTTIALIIGLIVVNIVQPGAGMSHSTVDFLMNIIPNTVVDAFAKGDILQVLFFSVLFGFALSALGKGKPVIDFIESLSHVLFKIVGMIMKFAPIGAFGAMAFTIGKYGIGSLVSLGKLMGSFYLTCLLFVIIVLGAIARFFHGFSIWKFIRYIKEELLIVLGTSSSESVLPRMMDKMEKNLGCSKSVVGLVIPTGYSFNLDGTSIYLSMAAIFIAQATNVDLSLGQQLTILAVLMLTSKGAAGVTGSGFIVLAATLSAIPTIPVAAVAAGLALLLGVDRFMSEARALTNLIGNGVATVVVAKSENE
>Node437
MNLTFQVLIAIVLGILVGHFWPFGTQMKPLGDTFIKLIKMVIAPIVFFTIVTGIAGMDMKKVGRVGGKALLYFEIVTTFALVIGLIVVNIVKPGAGMSHGFVDFLMNIIPNNVVDAFAKGDILQVLFFSVLFGFALSALGKGKPVIDFFEKLSHVFFKIVGMIMKFAPIGAFGAMAFTIGKFGIGSLVSLGKLMGSVYLTMFLFVIIVLGAIARFFYGFSIWKFIRYIKEELLIVLGTSSSESVLPRMMDKMEKNYGCSKSVVGLVIPTGYSFNLDGTSIYLSMAAIFIAQAYNVDLSLGQQLTILAILMLTSKGAAGVTGSGFIVLAATLSAMPVIPVEAVAAGLALLLGVDRFMSEARAITNLIGNGVATVVVAKSENE
>Node438
MNLTFQVLIAIVLGIIVGFLWPVGTQMKPLGDTFINMIKMVIAPIVFLTIVVGIANMDMKKVGRVGGKALLYFEIVTTFALVIGLIVVNIVKPGAGLKMDWVDFFMHIVPNNVVDAFAKGDILQVLFFSVLFGFGLSALGKGKPVIDFFEKLSHVFFKIVGYVMKVAPIGAFGAMAFTIGKFGLASLIPLGKLMLSVYATMFLFVFVVLGAIAKFMYGFSIWKFIRYIKEELLIVLGTSSSESVLPRMMDKMEKNYGCSKSVVGLVIPTGYSFNLDGTSIYLSMAVVFIAQVYNVDLSLGQQLTIIAILMLTSKGAAAVTGGGFIVLAATLSAMHVIPVEAVAAGLALLLGVDRFMSEARAIVNLIGNGVATVVVAKSEKE
>Node439
MNLTFQVLVAIVLGIIVGLIWPVGKQMKPLGDTFINMVKMVIAPIIFLTIVLGIAKMDMKKVGRVGGKALLYFEIVTTFALVIGLIVVNIVKPGAGLKMDWVDFFTHIVPSNMVDAFAKGDILQVLFFSVLFGFGLTALGKGKPVIDFFEKLSHVFFKIVGYVMKVAPIGAFGAMAYTIGKFGLASLVPLGKLMLSVYATMFLFVFVVLNIICKFMYGFSLWKYLRYIKEELLIVLGTSSSESVLPRMMDKMEKNYGCSKSVVGLVIPTGYSFNLDGTSIYLSMAVVFLAQVFHVDLSLGQQLTIIAILMLTSKGAAAVTGGGFIVLASTLSAMQVIPVEAVAAGLALLLGVDRFMSEARAIVNLIGNGIATIVVAKSEKE
>Node44
MTLGWQILIGLVLGIILGVVFYAITAMQNIGTMFISLIQMIVLPIVVSCLTVGIANMDIKKLGRIGGKTLIYFELMTTVAIILGLIVANVFHPGDFIHSGIWATLMGIIPTNIFSALSTGDMMPVIFFSVFFGLGTAAIKQGQIIIDFLQAVSEVMFKVTNWVMHTAPIGVCALIGVTVAQMGLSALAPLGYFILLAYATMVVFILVVMGLVARFLFGLNIFTLLKVIKDEAVLAFSTASSEAALPRIIDKMDKNFGVSQGIVSFVIPTGYTFNLDGSAIYQSLAALFLAQAYHIHLSIGQQITLLVVLMITSKGMAGVPGASFVVLLATISTIGTVPMAAVAAGLTFIAGIDRLVDMGRTAVNVVGNSLASVIIGKSEKE
>Node440
MNLTFQVIVAIILGIIVGLIWPVGKHMKPLGDTFINAVKMVIAPIIFLTIVLGIAKMDMKKVGKVGGKALIYFEIVTTFALVIGLIVVNIIKPGAGLKIDWIDFFTHIVPSNMVDAFAKGDILQVLFFSILFGFGLTALGKGKPIIDFFDKLSHVFFKIIGYIMKAAPIGAFGAMAYTIGNFGLASLVPLGKLMLSVYATMFLFVFVVLNIICKFMYGFSLWKYLRYIKDEILIVLGTSSSESVLPRMMDKMEKNFGCSKSVVGLVIPTGYSFNLDGTSIYLSMAVVFLAQVFHVDLSLGQQLTIILILMLTSKGAAAVTGGGFIVLASTLSAMQVIPVEAVAAGLALLLGVDRFMSEARAIVNLIGNGIATIVVSKSEKE
>Node441
MNLTFQVIIAIILGVIVGLIWPVGKHMKPLGDTFINAVKMVIAPIIFLTIVLGIAKMDMKKVGKVGGKAFIYFEIVTTFALVIGLIVVNIIKPGAGLKIDWIDFFTHIVPSNMVDAFAKGDILQVLFFSILFGVGLTALEKGKPIIDFFDKLSHVFFKIIGYIMKAAPIGAFGAMAFTIGNFGLASLVPLGKLMLSVYATMFLFVFVVLNIICKFMYGFSLWKYLRFIKDEILIVLGTSSSESVLPRMMDKMEKNFGCSKSVVGLVIPTGYSFNLDGTSIYLSMAVVFLAQVFGVDLSLGQQLTIILILMLTSKGAAAVTGGGFIVLASTLSAMQVIPVEAVAAGLALLLGVDRFMSEARAIVNLIGNGIATIVVSKSEKE
>Node442
MNLTFQVIIAIILGVIVGLIWPVGKHMKPLGDTFINAVKMVIAPIIFLTIVLGIAKMDMKKVGKVGGKAFIYFEIVTTLALVIGLIVVNIIKPGAGLKIDWIDFITHIVPSNMVDAFAKGDILQVLFFSILFGVGLTALEKGKPIIDFFDKLSHVFFKIIGYIMRAAPIGAFGAMAFTIGNFGLASLVPLGKLMLSVYATMFLFIFVVLNIICKFMYGFSLWKYLRFIKDEILIVLGTSSSESVLPRMMDKMEKNFGCSKSVVGLVIPTGYSFNLDGTSIYLSMAVVFLAQVFGVDLSIGQQITIILILMLTSKGAAAVTGGGFIVLASTLSAMQVIPVEAVAAGLALLLGVDRFMSEGRAIVNLIGNGIATIVVAKSEKE
>Node443
MNLTFQVITAIIIGVIVGLIWPVGKHMKPLGDTFINAVKMVIAPIIFLTIVLGIAKMDMKKVGKVGGKAFIYFEIVTTLALVIGLIVVNIIKPGAGLKIDWIDFVTHIVPSNMVDAFAKGDILQVLFFSILFGVGLAALEKGKSIIDFFDKLSHVFFKIIGYIMRAAPIGAFGAMAYTIGNFGLASLVPLGKLMLSVYVTMFLFIFVVLNIICKFMYGFSLWNYLRFIKDEILIVLGTSSSESVLPRMMDKMEKNFGCSKSVVGLVIPTGYSFNLDGTSIYLSMAVVFLAQVFGVDLSIGQQITIILILMLTSKGAAGVTGSGFIVLASTLSALQVIPVEAVAAGLALLLGVDRFMSEGRAIVNLIGNGIATIVVAKSEKE
>Node444
MNLTFQVITAIIIGVLVGLIWPVGKEMKPLGDTFINAVKMVIAPIIFLTIVLGIAKMDMKKVGKVGGKAFIYFEVVTTLALVIGLIVVNIIKPGAGLGIDWIEFVTHIVPSNMVDAFAKGDILQVLFFSILFGVGLAALEKGKSIIDFFDKLSHVFFKIIGYIMRAAPIGAFGAMAYTIGHFGLASLVPLGKLMLSVYITMFLFIFVVLNIICKFMYGFSLWNYLRFIKDEILIVLGTSSSESVLPRMMDKMERNYGCSKSVVGLVIPTGYSFNLDGTSIYLSMAVVFLAQVFGVDLSIGQQITIILVLMLTSKGAAGVTGSGFIVLASTLSALQVIPLEAVAAGLALLLGVDRFMSEGRAIVNLIGNGIATIVVAKSENE
>Node445
MNLTFQVITAVIIGVIVGLVWPVGKEMKPLGDTFINAVKMVIAPIIFLTIVLGIAKMDMKKVGKVGGKAFIYFEVVTTLALVIGLFVVNIIKPGAGLGIDWIEFVTHIVPSNMVDAFAKGDILQVLFFSILFGVGLAALEKGKSIIDFFDKLSHVFFKIIGYIMRAAPIGAFGAMAYTIGHFGLASMKPLGKLMLSVYITMFLFIFVVLNIICKFMYGFSLWNYLRFIKDEILIVLGTSSSESVLPRMMDKMERNYGCSKSVVGLVIPTGYSFNLDGTSIYLSMAVVFLAQVFGVDLSIGQQITIILVLMLTSKGAAGVTGSGFIVLASTLSALQVIPLEAVAAGLALLLGVDRFMSEGRAIVNLIGNGIATIVVAKSENE
>Node446
MNLTFQVITAVIIGVIVGLVWPAGKQMKPLGDTFINAVKMVIAPIIFLTIVLGIAKMDMKKVGKVGGKAFIYFEVVTTLALIIGLFVVNIIKPGAGLGIDWIEFVTHIVPSNMVDAFAKGDILQVLFFSILFGVGLAALEKGKSIIDFFDKLSHVFFKIIGYIMRAAPIGAFGAMAYTIGHFGLASMKPLAKLMLSVYITMFLFVFVVLNIICRFMYGFSLWNYLRFIKDELLIVLGTSSSESVLPRMMDKMERNYGCSKSVVGLVIPTGYSFNLDGTSIYLSMAVVFLAQVFGVDLSIGQQITIILVLMLTSKGAAGVTGSGFIVLASTLSALQVIPLEAVAAGLALLLGVDRFMSEGRAIVNLIGNGIATIVVAKSENE
>Node447
MNLTFQVLTAIVIGVLVGLIWPIGKEMKPLGDTFINAVKMVIAPIIFLTIVLGIAKMDMKKVGKVGGKAFIYFEVVTTLALVIGLIVVNIIKPGAGLGIDWIEFVTHIVPSNMVDAFAKGDILQVLFFSILFGVGLAALEKGKSIIDFLDKLSHVFFKIIGYVMRAAPIGAFGAMAYTIGHFGLASLVPLGKLMMSVYITMFLFIFVVLNIICKFMYGFSLWNYLRFIKDEILIVLGTSSSESVLPRMMDKMERNYGCSKSVVGLVIPTGYSFNLDGTSIYLSMAVVFLAQVFGVDLSIGQQITIILVLMLTSKGAAGVTGSGFIVLASTLAALQVIPLEAVAAGLALLLGVDRFMSEGRAIVNLIGNGIATIVVAKSENE
>Node448
MNLTFQVLTAIVIGVLVGLIWPIGKEMKPIGDTFINAVKMVIAPIIFLTIVLGIAKMDMKKVGKVGGKAFIYFEVVTTLALVIGLVVVNIIKPGAGLGINWIEFVTHIVPSNMVDAFAKGDILQVLFFSILFGVGLAALEKGKSIIDFLDKLSHVFFKIIGYVMKAAPIGAFGAMAYTIGHFGLASLVPLGKLMMSVYITMFLFIFVVLNIICKFMYGFSLWNYLKFIKDEILIVLGTSSSESVLPRMMDKMERNYGCSKSVVGLVIPTGYSFNLDGTSIYLSMAVVFLAQVFGVDLSIGQQITIILVLMLTSKGAAGVTGSGFIVLASTLAALQVIPLEAVAAGLALLLGVDRFMSEGRAIVNLIGNGIATIVVAKSENE
>Node449
MNLTFQVLTAIVIGVLVGLIWPIGKEMKPIGDTFINAVKMVIAPIIFLTIVLGIAKMDMKKVGKVGGKAFIYFEVVTTLALVIGLVVVNIMKPGAGLGINWIEFVTHIVPSNMVDAFAKGDILQVLFFSILFGVGLAALEKGKSIIDFLDKLSHVFFKIIGYVMKAAPLGAFGAMAYTIGHFGLASLVPLGKLMMSVYITMFLFIFVVLNIICKFMYGFSLWNYLKFIKDEILIVLGTSSSESVLPRMMNKMERNYGCSKSVVGLVIPTGYSFNLDGTSIYLSMAVVFLAQVFGVDLSIGQQITIILVLMLTSKGAAGVTGSGFIVLASTLAALQVIPLEAVAAGLALLLGVDRFMSEGRAIVNLIGNGIATIVVAKSENE
>Node45
MTLGWQILIGLVLGIILGVVFYAITAMQNIGTMFISLIQMIVLPIVVSCLTVGIANMDIKKLGRIGGKTLIYFELMTTVAIILGLVVANVFHPGDFIHSGIWATLMGIIPTNIFSALSTGDMMPVIFFSVFFGLGTAAIKQGQIIIDFLQAVSEVMFKVTNWVMHTAPIGVCALIGVTVAQMGLSALAPLGYFILLAYATMAVFILVVMGLVARFLFGLNIFTLLKVIRDEVVLAFSTASSEAALPRIIDKMDKNFGVSQGIVSFVIPTGYTFNLDGSAIYQSLAALFLAQAYHIHLSIGQQITLLVVLMITSKGMAGVPGASFVVLLATISTIGTVPMAAVAAGLTFIAGIDRLVDMGRTAVNVVGNSLASVVIAKSEKE
>Node450
MNLTFQVLTAIVIGVLVGLIWPIGKEMKPIGDTFINAVKMVIAPIIFLTIVLGIAKMDMKKVGKVGGKAFIYFEVVTTLALVIGLVVVNIIKPGAGLGINWIEFVTHIVPSNMVDAFAKGDILQVLFFSILFGVGLAALEKGKSIIDFLDKLSLVFFKIIGYVMKAAPIGAFGAMAYTIGHFGLASLVPLGKLMMSVYITMFLFIFVVLNIICKFMYGFSLWNYLKFIKDEILIVLGTSSSESVLPRMMDKMERNYGCSKSVVGLVIPTGYSFNLDGTSIYLSMAVVFLAQVFGVDLSIGQQITIILVLMLTSKGAAGVTGSGFIVLASTLAALQVIPLEAVAAGLALLLGVDRFMSEGRAIVNLIGNGIATIVVAKSENE
>Node451
MNLTFQVLTAIVIGVLVGLIWPIGKEMKPIGDTFINAVKMVIAPIIFLTIVLGIAKMDMKKVGKVGGKAFIYFEVVTTLALVIGLVVVNIIKPGAGLGINWIEFVTHIVPSNMVDAFAKGDILQVLFFSILFGVGLAALEKGKSIIDFLDKLSLVFFKIIGYVMKAAPIGAFAAMAYTIGHFGLSSLVPLGKLMMSVYVTMFLFIFVVLNIICKFMYGFSLWNYLKFIKDEILIVLGTSSSESVLPRMMDKMERNYGASKSVVGLVIPTGYSFNLDGTSIYLSMAVVFLAQVFGVDLSIGQQITIILVLMLTSKGAAGVTGSGFIVLASTLAALQVIPLEAVAAGLALLLGVDRFMSEGRAIVNLIGNGIATIVVAKSENE
>Node452
MNLTFQVLTAIVIGVLVGLIWPIGKEMKPIGDTFINAVKMVIAPIIFLTIVLGIAKMDMKKVGKVGGKAFIYFEVVTTLALVIGLVVVNIIKPGAGLGINWIEFVTHIVPSNMVDAFAKGDILQVLFFSILFGVGLAALEKGKSIIDFLDKLSLVFFKIIGYVMKAAPIGAFAAMAYTIGHFGLSSLVPLGKLMMSVYITMFLFIFVVLNIICKFMYGFSLWNYLKFIKEEILIVLGTSSSESVLPRMMDKMERNYGASKSVVGLVIPTGYSFNLDGTSIYLSMAVVFLAQVFGVDLSIGQQITIILVLMLTSKGAAGVTGSGFIVLASTLAALQVIPLEAVAAGLALLLGVDRFMSEGRAIVNLIGNGIATIVVAKSVNE
>Node453
MNLTFQVLTAIVIGVLVGLIWPIGKEMKPIGDTFINAVKMVIAPIIFLTIVLGIAKMDMKKVGKVGGKAFIYFEVVTTLALVIGLVVVNVIKPGAGLGINWIEFVTHIVPSNMVDAFAKGDILQVLFFSILFGVGLAALEKGKSIIDFLDKLSLVFFKIIGYVMKAAPIGAFAAMAYTIGHFGLSSLVPLAKLMFSVYTTMFLFIFVVLNLICKFMYGFSLWNYLKFIKEEILIVLGTSSSESVLPRMMDKMERNYGASKSVVGLVIPTGYSFNLDGTSIYLSMAVVFLAQVFGVDLSIGQQITIILVLMLTSKGAAGVTGSGFIVLASTLSALQVIPLEAVAAGLALLLGVDRFMSEGRAIVNLIGNGIATIVVAKSVGE
>Node454
MNLTFQVLTAIALGVLVGLIWPIGKELKPLGDTFINAVKMVIAPIIFLTIVLGIAKMDMKKVGKVGGKAFIYFEVVTTLALVIGLVVVNIVKPGAGLGIDWIEFVTHIVPSNMVDAFAKGDILQVLFFSILFGVGLASLEKGKSIIDFLDKLSHVFFKIIGYVMRAAPIGAFGAMAYTIGHFGLASLVPLAKLMMSVYITMFLFIFVVLNIICKFMYGFSLWNYLRFIKDEILIVLGTSSSESVLPRMMDKMERNYGCSKSVVGLVIPTGYSFNLDGTSIYLSMAVVFLAQVFGVDLSIGQQITIILVLMLTSKGAAGVTGSGFIVLASTLAALQVIPLEAVAAGLALLLGVDRFMSEGRAIVNLIGNGIATIVVAKSENE
>Node455
MNLTVQVLTAIVIGVIVGLIWPVGKHMKPLGDTFINAVKMLIAPIIFLTIVLGIAKMDMKKVGKVGGKAIIYFEIVTTLALIIGLIVVNIIKPGAGLKLNWVDFLTHIVPSSMVSAFAEGDILQVLFFSILFGVGLAALEKGKSIIDFFDKLSQVFFKIIGYIMRAAPIGAFGAMAYTIGNFGLASLVPLGKLMISVYVTMFLFIFVVLNLICRFKYGFSLWNYLRFIKDEILIVLGTSSSESVLPRMMDKMEKNFGCSKSVVGLVIPTGYSFNLDGTSIYLVMATVFLAQVFGVDLSIGHQITIILILMLTSKGAAGVTGSGFIVLASTLSALHIIPVEAVAAGLALLLGVDRFMSEGRAIVNLIGNGIATIVVAKSEKE
>Node456
MNLTFQVIIAIILGVIVGLIWPVGKHMKPLGDTFINAVKMVIAPIIFLTIVLGIAKMDMKKVGKVGGKAFIYFEIVTTFALVIGLIVVNIIKPGAGLKIDWIDFFTHIVPSNMVDAFAKGDILQVLFFSILFGVGLTALEKGKPVIEFFDKLLHVFFKIIGYIMKAAPIGAFGAMAFTIGNFGLASLVPLGKLMLSVYATMFLFVFVVLNIICKFMYGFSLWKYLRFIKDEILIVLGTSSSESVLPRMMDKMEKNFGCSKSVVGLVIPTGYSFNLDGTSIYLSMAVVFLAQVFGVDLSLTQQLTIILILMLTSKGAAAVTGGGFIVLASTLSAMQVIPVEAVAAGLALLLGVDRFMSEARAIVNLIGNGIATIVVSKSEKE
>Node457
MNLTFQVIIAIILGVIVGLIWPVGKHMKPLGDTFINAVKMVIAPIIFLTIVLGIAKMDMKKVGKVGGKAFIYFEIVTTFALVIGLIVVNIIKPGAGLKIDWIDFFTHIVPSNMVDAFAKGDILQVLFFSILFGVGLTALEKGKPVIEFFDKLLHVFFKIVGYIMKAAPIGAFGAMAFTIGNFGLASLVPLGKLMISVYTTMFLFVFVVLNIICKFMYGFSLWKYLRFIKDEILIVLGTSSSESVLPRMMNKMEKNFGCSKSVVGLVIPTGYSFNLDGTSIYLSMAVVFLAQVFGVDLSLTQQLTIIAVLMLTSKGAAAVTGGGFIVLASTLSAMQVIPVEAVAAGLALLLGVDRFMSEARAIVNLIGNGIATIVVSKSEKE
>Node458
MNLTFQVIVAIILGIIVGLIWPVGKHLKVLGNTFINAVKMVIAPIIFLTIVLGIAKMDMKKVGKVGGKALIYFEVVTTIALIIGLIVVNIIKPGAGLKMNWIDFFTHIVPSNVVDAFAKGDILQVLFFSILFGFGLSALGKGQPIIDFFDRLSHVFFKIIGYIMKAAPIGAFGAMAYTIGNFGLETIGPLAKLMLSVYATMFLFVFVVLNIICKFLYGFSLWTYLRYIKDEILIVLGTSSSESVLPRMMDKMERNFGCSKSVVGLVIPTGYSFNLDGTSIYLTMAVVFLAQVFHVPLSLGQQLTIILILMLTSKGAAAVTGGGFIVLASTLSAMHVIPIAAVAAGLGLLLGVDRFMSEARAIVNLIGNGIATIVVSKSEKE
>Node459
MNLTFQVIVAIIAGILVGVFWPVGSHLQVLGTTFINAVKMVIAPIIFLTIVVGISRMNMKKVGKVGGKALIYFEVVTTIALIIGLIVVHILQPGSGLQMNWTEFFLNIVPSNVIDAFARGDILQVLFFSVLFGFGLSALGKGQPLVDFFDQVSHVFFKIIGYIMYAAPIGAFGAMAYTISNFGLQTIGPLVKLMLSVYATMALFIFVVLMLICKFLAGFSLFTYLRYIKDEILIVFGTSSSEAALPRMMDKMERGLGCEKSVVGLVIPTGYSFNLDGTSIYLTMAVVFLAQVFHVPLDLGQQIAIILILMLTSKGAAAVTGGGFIVLASTLTAMHVIPIAGVAAGLGLLLGVDRFMSEARAITNLIGNGIATIVISKSEKA
>Node46
MTLGWQIMIGLVLGIILGVVFYAITAMQNIGTMFISLIQMIVLPIVVSCLTVGIANMDIKKLGRIGGKTLIYFELMTTVAIILGLVVANVFHPGDFIHSGIWATLVGIIPTNFFSALSTGDMMPVIFFSVFFGLGTAAIKQGQIIIDFLQAVSEVMFKVTNWVMHTAPIGVCALIGVTVAQMGLSALAPLGYFIFLAYATMAVFILVVMGLVARFLFGLNIFTLLKVIRDEVVLAFSTASSEAALPRIIDKMDKNFGVSQGIVSFVIPTGYTFNLDGSAIYQSLAALFLAQAYHIHLSIGQQITLLVVLMITSKGMAGVPGASFVVLLATISTIGTVPMAAVAAGLTFIAGIDRLVDMGRTAVNVVGNSLASVVIAKSEKE
>Node460
MNLTFQVVVAIIAGILVGVFWPVGSHLQVLGTTFINAVKMVIAPIIFLTIVVGISRMNMKKVGKVGGKALIYFEVVTTIALIIGLIVAHILQPGSGLQMNWGEFFLNIVPSNVIDAFARGDILQVLFFSVLFGFGLSALKKGQPLVDFFDQVSHVFFKIIGYIMYAAPIGAFGAMAYTISNFGLQTIGPLIKLMLSVYATMALFIFVVLMLICKFVAGFSLFTYLRYIKDEILIVFGTSSSEAALPRMMDKMERGLGCEKSVVGLVIPTGYSFNLDGTSIYLTMSVIFLAQVFHVPLDLGQQIAIILILMLTSKGAAAVTGGGFIVLASTLTAMHVIPIAGVAAGLGLLLGVDRFMSEARAITNLIGNGIATIVISKSEKA
>Node461
MNLTFQVVVAIIAGILVGVFWPVGSHLQVLGTTFINAVKMVIAPIIFLTIVVGIARMNMKKVGKVGGKALIYFEVVSTIALIIGLIVAHIFQPGSGLQMNWGEFFLNIVPSNVVDAFARGDILQVLFFSVLFGFGLSALKKGEPLVDFFDQVSHVFFKIIGYIMYAAPIGAFGAMAYTISNFGLQTIAPLIKLMLSVYATMALFIFVVLMLICKFVSGFSLFTYLRYIKDEILIVFGTSSSEAALPRMMDKMERGLGCEKSVVGLVIPTGYSFNLDGTSIYLTMSVIFLAQVFHVPLDLGQQIAIILILMLTSKGAAAVTGGGFIVLASTLTAMHVIPIAGVAAGLGLLLGVDRFMSEARAITNLIGNGIATIVISKSEKA
>Node462
MNLTFQVVVAIIAGILVGVFWPVGSHLEVLGTTFIKAVKMVIAPIIFLTIVVGISRMDMKKVGKVGGKALIYFEVVTTIALIIGLIVAHILQPGSGLEMNWGEFFLNIVPGNVIDAFARGDILQVLFFSVLFGFGLSALKKGQPLVDFFDQVSHVFFKIIGYIMYAAPIGAFGAMAYTISNFGLQTIGPLIKLMLSVYATMALFIFVVLMLICKFVAGFSLFTYLRYIKDEILLVFGTSSSEAALPRMMDKMERGLGCEKSVVGLVIPTGYSFNLDGTSIYLTMSVIFLAQVFHVPLDLGQQIAIILILMLTSKGAAAVTGGGFIVLASTLTAMHVIPLAGVAAGLGLLLGVDRFMSEARAITNLIGNGIATIVVSKSEKA
>Node463
MNLTFQVLVAIVLGIIVGVIWPVGKQMKPLGDTFINMVKMVIAPIIFLTIVLGIAKMDMKKVGRVGGKALLYFEIVTTFALVIGLIVANIVKPGAGLKMDWVDFFTHIVPSNMVDAFAKGDILQVLFFSVLFGFGLTALGTGKPVIDFFERLSKVFFKIVGMVMKVAPIGAFGAMAYTIGKYGLASLIPLGKLMLSVYATMFLFVFVVLNIICKFMYGFSLWKYLRYIKEELLIVLGTSSSESVLPRMMDKMEKNYGCSKSVVGLVIPTGYSFNLDGTSIYLSMAVIFLAQVFHVDLSLGQQLTIIAILMLTSKGAAAVTGGGFIVLASTLSAMQVIPVEAVAAGLALLLGVDRFMSEARAIVNLIGNGIATIVVAKSENE
>Node464
MNLTFQVLTAIVLGIILGVLWPTAKQMKPLGDMFINMVKMVIAPIIFLTIVLGIAKMDMKKVGRVGGKALLYFEIVTTFALVIGLIVANIVKPGAGLKMDWVDFFVHIVPSNMVDAFAKGDILQVVFFAVLFGFALAALGTGKPVIDFFERLSKVFFKIVGMVMRVAPIGAFGAMAYTIGKYGLSSLIPLGKLMLSVYATMFLFVFVVLNLICKFMYGFSLWKYLRYIKEELLIVLGTSSSESVLPRMMDKMEKNYGCSKSVVGLVIPTGYSFNLDGTSIYLSMAVIFLAQVFHVDLSLGQQLTIIAILMLTSKGAAAVTGGGFIVLASTLSAMQVIPVEAVAAGLALLLGVDRFMSEARAIVNLIGNGIATIVVAKSENE
>Node465
MNLTFQVLTAIVIGIILGVLAPTAKAMKPLGDIFINMVKMVIAPIIFFTIVLGIAKMDMKKVGRVGGKALLYFEIVTTFALVIGLIVANVVKPGEGVKMNLVDFLIHIVPSNMVDAFAKGDILQVVFFAVLFGFALASLGTGKPVIDLFDRISKVFFKIVNMVMRVAPIGAFGAMAYTIGKYGLSSLIPLGKLMLSVYATMFLFVFVVLNLICKFMYGFSLWKYLKYIKEELLIVLGTSSSESVLPRMMNKMEKNYGCSKSVVGLVIPTGYSFNLDGTSIYLTMAVVFLAQVSGVDLSLTQELTILAILMLTSKGAATVTGGGFIVLASTLSAMQVIPMEAVAAGLALLLGVDRFMSEARAIVNMIGNGIATIVVAKSENE
>Node466
MNLTFQVLTAITIGIILGVLAPTAKAMKPLGDIFINMVKMVIAPIIFFTIVLGIAKMDMKKVGRVGGKALLYFEIVTTFALVIGLIVANVVKPGEGVKMNLVDFLVHIVPSNMVDAFAKGDILQVVFFAVLFGFALASLGTGKPVIDLFDRISKVFFKIVNMVMRVAPIGAFGAMSYTIGKYGLSSLIPLGKLMLSVYITMFLFVFVVLNLICKFMYGFSLWKYLKFIKEELLIVLGTSSSESVLPRMMNKMEKNYGCSKSVVGLVLPTGYSFNLDGTSIYLTMAVVFLAQVSGVDLSLTQELTILAILMLTSKGAATVTGGGFIVLASTLSAMQVIPMEAVAAGLALLLGVDRFMSEARAIVNMIGNGIATIVVAKSENE
>Node467
MNLTFQVLTAITIGIILGVLAPTAKAMKPLGDIFINMVKMVIAPIIFFTIVLGIAKMDMKKVGRVGGKALLYFEIVTTFALVIGLIVANVVKPGEGVKMNLVDFLVHIVPSNMVDAFAKGDILQVVFFAVLFGFALASLGTGKPVIDLFDRISKVFFKIVNMVMRVAPIGAFGAMSYTIGKYGLSSLIPLGKLMLSVYITMFLFVFVVLNLICKFMYGFSLWNYLKFIKEELLIVLGTSSSESVLPRMMNKMEKNYGCSKSVVGLVLPTGYSFNLDGTSIYLTMAVVFLAQVSGVDLSLTQELTILAILMLTSKGAATVTGGGFIVLASTLSAMQVIPMEAVAAGLALLLGVDRFMSEARAIVNMIGNGIATIVVAKSENE
>Node468
MNLTFQVLTAITIGIILGVLAPTAKAMKPLGDVFINMVKMVIAPIIFFTIVIGIAKMDMKKVGRVGGKALLYFEIVTTLALVIGLIVANVVKPGEGVKMNLVDFLVHIVPSNMVDAFAKGDTLQVVFFAVLFGFALAALGTGKPVIDLFDRISKVFFKIVNMVMRVAPIGAFGAMSYTIGKYGLSSLIPLGKLMLSVYITMFLFVFVVLNLICKFMYGFSLWNYLKFIKEELLIVLGTSSSESVLPRMMKRMEENYGCSKSVVGLVLPTGYSFNLDGTSIYLTMAVVFLAQVSGVDLSLTQELTILAILMLTSKGAATVTGGGFIVLASTLSAMQVIPMEAVAAGLALLLGVDRFMSEARAIVNMIGNGIATIVVAKSENE
>Node469
MNLTFQVLTAIVIGIILGVLAPTAKAMKPLGDLFINMVKMVIAPIIFFTIVLGIAKMDMKKVGRVGGKALLYFEIVTTFALVIGLIVANLVKPGEGVKMNLVDFITHIVPSNMVDAFAKGEILQVVFIAILFGFALASLGTGKPVIDLFDRISKVFFKIVNIVMRVAPIGAFGAMSYTIGKYGLSSLLPLGKLMLSVYITMFLFVFVVLNLICKFLYGFSLWNYLKFIKEELLIVLGTSSSESVLPRMMNKMEKNYGCSKSVVGLVLPTGYSFNLDGTSIYLTMAVVFLAQVSGVDLSLTQELTILAILMLTSKGAATVTGGGFIVLASTLSAMKVIPMEAVAAGLALLLGVDRFMSEARAIVNMIGNGIATIVVAKSENE
>Node47
MSLGWQILIGLVLGIILGVVFYAITAMQNIGTMFINLIQMIVLPIVVSCLTVGIANMDIKKLGRVGGKTLIYFEVMTTIAIVLGLIVGNIFHPGTFIHSGIWGTLMNIIPTNIFKSLSEGDMMPVIFFSVFFGLGTAAIGRGKIIIDFLQAVSEVMFKVTNWVMHLAPIGVCALIGATIAQMGLSALAPLGYFILLAYATMVIFVVVVMGLAARFLFHFNLWDLLRVIKDEIVLAFSTASSEAALPRMMDKMEKNYGVSKSIVSFVIPTGYTFNLDGSAIYQSLAALFLAQAYHIHLSLGQQITLLVVLMITSKGMAGVPGASFVVLLATVSTIGTVPMSAVAAGLAFIAGIDRLVDMGRTAVNVVGNSLATVVIGKSEHE
>Node470
MNLTFQVLTAIVIGILLGVLAPTAKAMKPLGDIFINMVKMVIAPLIFFTIVLGIAKMDMKKVGRVGGKALLYFEIVTTFALAIGLIVANVVKPGEGVKMNLVDFLIHIVPSNMVDAFAKGDILQVVFFAVLFGFALASLGTGKPVIDLFDRISKVFFKIVNMVMRVAPIGAFGAMAFTIGNYGLSSLIPLGKLMLSVYATMFLFVFVILNLICKFMYGFSLWKYLKYIKEELLIVLGTSSSESVLPRMMNKMEKNYGCSKSVVGLVIPTGYSFNLDGTSIYLTMAVVFLAQVSGVDLSLTQELTILAILMLTSKGAATVTGGGFIVLASTLSAMQVIPMEAVAAGLALLLGVDRFMSEARAIVNMIGNGIATIVVAKSEKE
>Node471
MNLTFQVLTAIVIGILLGIIAPTAKAMKPLGDIFINMVKMIIAPLIFFTIVLGIAKMDMKKVGRVGGKALLYFEIVTTIALAIGLIIANVVKPGSGVKMGFFDFLIHIVPSNVVDAFAKGEILQVVFFAVLFGFALASLGTGKPVIDLFDRIAKVFYKIVNMIMRVAPIGAFGAIAFTIGNYGLSSLLPLGKLMLSVYATMFIFVFVILNIICKFMYGFSLWKYLKHIKEELLIVLGTSSSESVLPRMMTKMEENFGCSKSVTGLVIPTGYSFNLDGTSVYLSMAVVFLAQVSGVDLSLTQEITILAILMLTSKGAATVTGGGFIVLASTLSAMHVIPMAGVAAGLALLLGVDRFMSEARAIINMIGNGIATIVVAKSEKE
>Node472
MNLTFQVLTAIVIGILLGIFAPTAKMMQPLGTIFINMVKMIIAPLIFFTIVLGIAKMDMKKVGRVGGKALLYFEIVTTIALAIGLIIANIVKPGSGVQMGFFDFLIHIVPSNVMGAFANGEIIQVVFFAVLFGFALATLGVGEPVIDLFDRLAQVFYKIVNMIMRVAPIGAFGAIAFTIGNYGLSSLLPLGKLMLSVYATMFIFVFVILNIICKFMYGFSLWKYLKHIKEELLIVLGTSSSESVLPRMMTKMEEGFGCSKSVTGLVIPTGYSFNLDGTSVYLSMAVIFLAQVSGVHLSLAQQITVIAILMLTSKGAATVTGGGFIVLASTLSAMHVIPMAGVAAGLALLLGVDRFMSEARAIINMIGNGIATIVVAKSEKE
>Node473
MNLTFQVLTAIILAVILGVLWPTAKQMKPLGDMFINLVKMVIAPIIFLTIVLGIAKMDMKKVGRVGGKALLYFEIVTTFALLIGLLVANFVKPGAGLKMDWVDFFVHIVPSNMVDAFAKGDILQVVFFAVLFGFALAALGYGKPIIDFFERLSKVFFKIVSMVMRVAPIGAFGAMAYTIGKYGLKSLIPLGKLMLSVYMTMFLFVFVVLALICRFMYKFSLWKYLRYIKEELLIVLGTSSSESVLPRMLDKMEKNYGCSKSVVGLVIPTGYSFNLDGTSIYLSMAVIFLAQVFHVDLSIWQQITIIGILMLTSKGAAAVTGGGFIVLASTLSAMNVIPVEAVAAGLALLLGVDRFMSEARAIVNLIGNGIATIVVAKSENE
>Node474
MNLTFQVLTAIVLAVILGVLWPTAKEMKPLGTLFINLVKMVIAPIIFLTIVLGIAKMDMKKVGRVGGKALLYFEIVTTLALLIGLLVANFVQPGAGLKMDWVDFFIHIVPSNMVDAFAEGDILQVVFFAVLFGFALASLGYKKPIIDFFERLSQVFFKIVGMVMRVAPIGAFGAMAFTIGKYGLKSLIPLGKLMLSVYITMALFIFVVLALICRFIYKFSLFKYLRYIKEELLIVLGTSSSESVLPRMLDKMEKNYGCSKSVTGLVIPTGYSFNLDGTSIYLSMAVIFLAQVFNVDLSIWQQITIIGILMITSKGAAGVTGSGFIVLASTLSAMNVIPLEAVAAGLALLLGVDRFMSEARAITNLIGNGIATIVVAKSENE
>Node475
MNLTFQVLVAIVLGIILGFLMPVAKEMKPLGTLFINLVKMLIAPIIFLTIVLGIAKMNMKKVGRVGGKALLYFEIVTTLALLIGLLVANFVQPGANVKMDWVDFFVHIVPENIVGAFAEGDILQVVLFAVLFGFALASFGYKKPIIDFCERLSQVFFKIVAMVMRVAPIGAFGAMSFTIGNYGLKTLLPLGKLMLSVYLTMALFIFVVLALICKFIYKFSIFKYLRFIKDEILIVLGTSSSESVLPRMLDKMEKGFGCSKSVTGLVIPTGYSFNLDGTSIYLSMAVIFLAQVFSVDLSIWQMVTIIGILMITSKGAAGVTGSGFIVLASTLSAMNVIPLEGVAAGLGLLLGVDRFMSEARAITNLIGNGIATIVVAKSEGE
>Node476
MNLTFQVITAIILAVILGVLWPTAKQMKPLGDMFINLVKMVIAPIIFLTIVLGIAKMDMKKVGRVGGKAILYFEIVTTFALIIGLLVAHFVKPGAGLKMDWVDFFVHIVPSSMVDAFAKGDILQVVFFAVLFGFALAALGYGKPIIDFFERLSKVFFKIVSYVMRVAPIGAFGAMAYTIGKFGLKSLLPLGKLMLSVYMTMFLFVFVVLALICRFMYKFSLWKYLRYIKEELLIVLGTSSSESVLPRMLDKMEKNYGCSKSVVGLVIPTGYSFNLDGTSIYLSMAVIFLAQVFHVDLSIWQQITIIGILMLTSKGAAAVTGGGFIVLASTLSAMNVIPVEAVAAGLALLLGVDRFMSEARAIVNLIGNGIATIVVAKSENE
>Node477
MNLTFQVLVAIILGIIVGAIWPVGKQMKPIGETFINMIKMVIAPIIFLTIVLGIASMDMKKVGRVGGKALLYFEIVTTFALIIGIIVANIVKPGAGLKMDWVDFFTHIVPSNMFEAFAKGDILQVLFFSVLFGLGLTALGTGKPVIDFFERLSKVFFNILGMVMKLAPIGAFGGMAFTIGKYGLATLIPLGKLMLSVYATMFLFVFVVLNIICKFMYGFSLWKYLRYIKEELLIVLGTSSSESVLPRMMDKMEKNFGCSKPVVGLVIPTGYSFNLDGTTIYLSMATIFLAQVFHVDLSLGQQLTIIAILMLTSKGAAAVTGGGFIVLASTLSAMQVIPVEAVAAGLALLLGVDRFMSEARAIVNLIGNGIATIVVAKSENE
>Node478
MNLTFQVLVAIILGIIVGSVWPVGKEMKVVGETFINMIKMVIAPIIFLTIVLGIASMDMKKVGRVGGKALLYFEVVTTFALIIGIIVANIVKPGAGLEMDWVEFFTHIVPSNMFEAFAKGDILQILFFSVLFGLGLTALGTGKPVIDFFEKLSKIFFNILGMVMKLAPIGAFGGMAFTIGKYGLATLQPLSMLMLSVYATMFLFVFVVLNIIAKFMYGFSLWKYLKFIKEELLIVLGTSSSESVLPRMMDKMEKNFGCSKPVVGLVIPTGYSFNLDGTTIYLSMATIFLAQVFHVDLSIAQQLTIIAILMLTSKGAAAVTGGGFIVLASTLTAMQVIPVEAVAAGLALLLGVDRFMSEARAIVNLIGNGVATIVVAKSEKE
>Node479
MNLTVQVLIAIVLGILVGHFFPFGTQLKVLGDIFIKLIKMVIAPIVFFTIVTGIAGMDMKKVGRIGGKALLYFEIVTTFALAIGLLVVNLIKPGAGMSHGFVDFLMNIIPDNVVGAFAKGEMLPVLFFSVLFGLALAALGKGKPVIQFFEKLSHVFFGIVNMIMKFSPIAAFGAMAYTIGKFGIGSLFSLGKLMGSVYLTMFLFIVLVLGAIARFFYGFSIFKFIRYIKEEILLVLGTSSSESALPRLMEKLEKNYGCSKSVVGLVVPTGYSFNLDGTSIYLSMAAIFIAQAYGVDLSLWQQLTLLGILMLTSKGAAGVTGSGFIVLAATLAALPVIPVEAVAAGMALLLGVDRFMSEARAITNLIGNGVATVVVAKSENE
>Node48
MSLGWQIMIGLVLGIILGVVFYAITAMQNIGTMFINLIQMIVLPIVVSCLTVGIASMDIKKLGRVGGKTLIYFEVMTTIAIALGLIVANIFHPGTFIDSGIWGTLMNIIPTNIFKSLSEGNMMPVIFFSVFFGLGTAAIGRGKIIIDFLQAVSEVMFKVTNWVMHLAPIGVCALIGATIAQMGLSALAPLGYFILLAYATMVIFVVVVMGLAARFLFGFNLWDLLRVIKDEIVLAFSTASSEAALPRLMDKMEKNYGVSKSIVSFVIPTGYTFNLDGSAIYQSLAALFLAQAYNIHLSLGQQITLLLVLMITSKGMAGVPGASFVVLLATVSTIGTVPMSAVAAGLAFIAGIDRLVDMGRTAVNVVGNSLATVVIGKSEHE
>Node480
MNLTVQVLIAIVLGILVGHFFPFGTQLKVLGDIFIKLIKMVIAPIVFFTIVTGIAGMDMKKVGRIGGKALLYFEIVTTFALAIGLLVVNLIKPGAGMSHGFVDFLMNIIPDNVVGAMAKGEMLPVLFFSVLFGLALAALGKGKPVIQLFEKLSHVFFGIVNMIMKFSPIAAFGAMSYTIGKFGIGSLFSLGKLMGSVYLTMFLFIVLVLGAIARFFYGFSIFKFIRYIKEEILLVLGTSSSESALPRLMEKLEKNYGCSKSVVGLVVPTGYSFNLDGTSIYLSMAAIFIAQAYGVDLSLWQQLTLLGILMLTSKGAAGVTGSGFITLAATLAALPVIPVEAVAAGMALLLGVDRFMSEARAITNLIGNGVATVVVAKSENE
>Node481
MNLTVQVLIAIVLGILVGHFFPFGTQLKVLGDIFIKLIKMVIAPIVFFTIVTGIAGMDMKKVGRIGGKALLYFEIVTTFALAIGLLVVNLVKPGAGISHGFVDFLMNIIPDNVVGAMAKGELLPILFFAVLFGLALAAMGKGKPVIQLFEKLSHVFFGIVNMIMKLSPIAAFGAMSYTIGKFGIGSLFSLGKLMGSVYLTMFLFIVLVLGAIARFFYGFSIFKFIRYIKEEILLVLGTSSSESALPRLMEKLEKNYGCSKSVVGLVVPTGYSFNLDGTSIYLSMAAIFIAQAYGVDLSLWQQLTLLGILMLTSKGAAGVTGSGFITLAATLAAFPMIPVEAVAAGMALLLGVDRFMSEARAITNLIGNGVATVVVAKMENE
>Node482
MNLTVQVIIAIILGILVGHFFPFGTELKVLADIFIKLIKMVIAPIVFFTIVTGIAGMDMKKVGRIGGKALLYFEIVTTFALAIGLLVVNLVKPGAGISHGFVDFLMNIIPDNVVGAMAKGELLPILFFAVLFGLSLAAMGKAKPVIQLFDKLSHAFFGIVNMIMKLSPIAAFGAMSYTIGKFGIGSLFSLGKLMGSVYLTMFLFIVLVLGAIARFFYGFNIFKFIRYIKEEILLVLGTSSSESALPRLMEKLEKNYGCSKSVVGLVVPTGYSFNLDGTSIYLSMAAIFIAQAYGVDLSIWQQLTLLGILMLTSKGAAGVTGSGFITLAATLAAFPMIPVEAVAAGMALLLGVDRFMSEARAITNLIGNGVATVVVAKMENE
>Node483
MNLTVQVIIAIILGILVGHFFPFGTELKVLADIFIKLIKMVIAPIVFFTVVNGIAGMDMKKVGRIGGKALLYFEIVTTFALAIGLLVVNLVKPGAGISHGFMDFIMGIIPDNVVGAMAKGELLPILFFAVLFGLSLAAMGKAKPVIDLFDKLSHAFFGIVNMIMKVSPIAAFGAMSYTIGKFGIGSLFSLGKLMGSVYLTMFLFIVLVLGAIARYFYGFNIFKFIRYIKEEILLVLGTSSSESALPRMMEKLEKNYGCSKSVVGLVVPTGYSFNLDGTSIYLSMAAIFIAQAYGVDLTIWQQLTLLGILMLTSKGAAGVTGSGFITLAATLAAFPMIPVEAVAAGMALLLGVDRFMSEARAITNLIGNGVATVVVAKMENE
>Node484
MNLTVQVIIAIILGILVGHFFPFGTELKVLADIFIKLIKMVIAPIVFFTVVNGIAGMDMKKVGRIGGKALLYFEIVTTFALAIGILVVNLIKPGAGISHGFMDFIMGIIPDNVVGAMAKGELLPILFFAVLFGLSLAAMGKAKPVIDLFDKLTHAFFGIVNMIMKVSPIAAFGAMSYTIGKFGIGSLFSLGKLMGSVYLTMFLFIVLVLGAIARYFYGFNIFKFIKYIKEEILLVLGTSSSESALPRMMEKLEKNYGCSKSVVGLVVPTGYSFNLDGTSIYLSMAAIFIAQAYGVDLTIWQELTLLGILMLTSKGAAGVTGSGFITLAATLAAFPMIPVEAVAAGMALLLGVDRFMSEARAITNLIGNGVATVVVSKMENE
>Node485
MNLTVQVIIAIILGILVGHFFPFGTELKVLADIFIKLIKMVIAPIVFFTVVIGIAGMDMKKVGRIGGKALLYFEIVTTFALAIGILVVNLIKPGAGISHGFMDFIMSIIPDNVVGAMAKGELLPILFFAVLFGLSLAAMGKAKPVIDLFEKLTDAFFGIVNMIMKVSPIAAFGAMSYTIGKFGIGSLFSLGKLMGSVYLTMFLFIVLVLGAIARYFYGFNIFKFIKYIKEEILLVLGTSSSESALPKMMEKLEKNYGCSKSVVGLVVPTGYSFNLDGTSIYLSMAAIFIAQAYGVDLTIWQELTLLGILMLTSKGAAGVTGSGFITLAATLAAFPMIPVEAVAAGMALLLGVDRFMSEARAITNLIGNGVATVVVSKMENE
>Node486
MNLTVQVIIGIILGITVGFLFPFGEQLKVLADIFIKLIKMVIAPIVFFTVVIGIGSMDMKKVGRIGGKALLYFEIVTTFALAIGILVVNLIKPGAGFSHGFMDFIMSIIPDNVVAAMAKGELLPILFFAVLFGLSMAAMEKAKPVVDLFERLTDIFFGIVNMIMKVSPIAAFGAMAYTIGKFGLGSLVSLGKLMGSVYITMFLFIVLVLGAIAKYFYKFNIFKFIAYIKEEILLVLGTSSSESALPKMMEKLEKNYGCSKSVVGLVVPTGYSFNLDGTSIYLSMAAIFIAQAYGVDLTIWQELTLLGILMLTSKGAAGVTGSGFITLAATLAAFPMIPVEAVAAGIALLLGVDRFMSEARAITNLIGNGVATVVVSKMENE
>Node487
MNLTVQVIIGIILGITVGFLFPFGEQLKVLADIFIKLIKMVIAPIVFFTVVIGIGSMDMKKVGRIGGKALLYFEIVTTFALAIGILVVNLIKPGKGFSHGFMDFIMSIIPDNVVAAMAKGELLPILFFAVLFGLSMAAMEKAKPVVSLFERLTDIFFGIVNMIMKVSPIAAFGAMAYTIGKFGLGSLVSLGKLMGSVYITMFLFIVLVLGAIAKYFYKFNIFKFIAYIKEEILLVLGTSSSESALPKMMEKLEKNYGCSKSVVGLVVPTGYSFNLDGTSIYLSMAAIFIAQAYGVDLTIWQELTLLGILMLTSKGAAGVTGSGFITLAATLAAFPMIPVEAVAAGIALLLGVDRFMSEARAITNLIGNGVATVVVSKMENE
>Node488
MNLTVQVIIGIILGITVGFLFPFGAQLKVLADIFIKLIKMVIAPIIFFTVVIGIGSMDLKKVGRIGGKALLYFEIVTTFALAIGILVVNLIKPGKGFSHGFMDFIMSIIPDNVVAAMAKGELLPILFFAVLFGLAMASLEKAKPVISLFERLTDIFFGIVNMIMKVSPIAAFGAMAYTIGNFGLGSLVSLGKLMGSVYITMFLFIVLVLGAIAKYFYKFNIFKFIAYIKEEILLVLGTSSSESALPKMMEKLEKNYGCSKSVVGLVVPTGYSFNLDGTSIYLSMAAIFIAQAYGVDLTIWQELTLLGILMLTSKGAAGVTGSGFITLAATLAAFPMIPVEAVAAGIALLLGVDRFMSEARAITNLIGNGVATVVVSKMENE
>Node489
MNLTVQVIIGIILGITVGFLFPFGAQLKVLADIFIKLIKMVIAPIIFFTVVIGIGSMDLKKVGRIGGKALLYFEIVTTFALAIGILVVNLIKPGKGFSHGFMDFIMSIIPDNVVGAMAKGELLPILFFAVLFGLAAASLEKAKPVISLFERLTDIFFGIVNMIMKVSPIAAFGAMAYTIGNFGLGSLVSLGKLMGSVYITMFLFIVLVLGAIAKYFYKFNIFKFIAYIKEEILLVLGTSSSESALPKMMEKLEKNYGCSKSVVGLVVPTGYSFNLDGTSIYLSMAAIFIAQAYGVDLTIWQELTLLGILMLTSKGAAGVTGSGFITLAATLAAFPMIPVEAVAAGIALLLGVDRFMSEARAITNLIGNGVATVVVSKMENE
>Node49
MSLSWQIMIGLVLGIILGVVFYAITAMQNIGTMFIDLIQMIVLPIVVSCLTVGIASMDVKKLGRVGVKTLVYFEIITTIAIILGLIIANVFHPGTFVDGGIWGTLMDIIPTNIFASLSEGNMMPIIFFCVLFGLGTASLGKGQIIIDFLNAVSQVMFKVTNWVMKLAPIGVCALIGATIAQMGLSALAPLGYFILLCYAAFVIFVVVVLGLTARFLFGVNLFHLLRVIKDEIVLAFSTASSEAVLPRLMDKMENNYGVSRSIVSFVIPTGYSFNLDGAAIYESLAALFLAQAYNIHLSLAQQITLVLVLMLTSKGTAGVSGACFVVLLATMSTIGAVPTSAVAAGLAFIAGIDRIVDMGRTAVNVVGNSLATVVIAKSEGE
>Node490
MNLTVQVIIGIILGITVGFLFPFGAQLKVLADIFIKLIKMVIAPIIFFTVVIGIGSMDLKKVGRIGGKALLYFEIVTTFALAIGILVVNLIKPGKGFSHGFVDFIMSIIPDNVVGAMAKGELLPILFFAVLFGLAAASLEKAKPVISLFERLTDIFFGIVNMIMKVSPIAAFGAMAYTIGNFGLGSLVSLGKLMGSVYITMFLFIVLVLGAIAKYFYGFNIFKFIAYIKEEILLVLGTSSSESALPKMMEKLEKNYGCSKSVVGLVVPTGYSFNLDGTSIYLSMAAIFIAQAYGVDLTIWQELTLLGILMLTSKGAAGVTGSGFITLAATLAAFPMIPVEAVAAGIALLLGVDRFMSEARAITNLIGNGVATVVVSKMENE
>Node491
MNLTVQVIIGIILGIIVGFLFPFGAQLKVLADIFIKLIKMVIAPIIFFTVVIGIGNMDLKKVGRIGGKALLYFEIVTTFALAIGIIVVNLIKPGAGFSHGFVDFILSIIPDNVVGAMAKGELLPILFFAVLFGLAAASLEKAKPVISLFERLTDIFFGIVNMVMKVSPIAAFGAMAYTIGNFGLGSLVSLGKLMGSVYITMFLFIVLVLGAIAKYFYGFNIFKFIAYIKEEILLVLGTSSSESALPKMMERLEKNYGCSKSVVGLVVPTGYSFNLDGTSIYLSMAAIFIAQAYGVDLTIWQELTLLGILMLTSKGAAGVTGSGFITLAATLAAFPMIPVEAVAAGIALLLGVDRFMSEARAITNLIGNGVATVVVSKMENE
>Node492
MNLTVQVIIGIILGIIVGFLFPFGAQLKVLADIFIKLIKMVIAPIIFFTVVIGIGNMDLKKVGRIGGKALIYFEIVTTFALAIGIIVVNLIKPGAGFSHGFVDFILSIIPDNVVGAMAKGELLPILFFAVLFGLAAASLEKAKPVISLFERLTDIFFGIVNMVMKVSPIAAFGAMAYTIGTFGLGSLVSLGKLMGSVYITMFLFIVLVLGAIAKYFYGFNIFKFIAYIKEEILLVLGTSSSESALPKMMERLEKNYGCSKSVVGLVVPTGYSFNLDGTSIYLSMAAIFIAQAYGIDLTIWQELTLLGILMLTSKGAAGVTGSGFITLAATLAAFPMIPVEAVAAGIALLLGVDRFMSEARAITNLIGNGVATVVVSKMENE
>Node493
MNLTVQVIIGIILGIIVGFLFPFGTQLKVLADGFIKLIKMVIAPIIFFTVVIGIGNMDLKKVGRIGGKALIYFEIVTTFALAIGIIVVNLIKPGAGFNHGFVEFLLSIIPDNVVGAMAKGELLPILFFAVLFGLATAALEKAKPVISLFERLADIFFGIVNMVMKVSPIAAFGAMAYTIGTFGLGSLVSLGKLMGSVYITMFLFIVVVLGAIAKYFYGFNIFKFIAYIKEEILLVLGTSSSESALPKMMERLEKNYGCSKSVVGLVVPTGYSFNLDGTSIYLSMAAIFIAQAYGIDLTIWQELTLLGILMLTSKGAAGVTGSGFITLAATLAAFPMIPVEGVAAGIALLLGVDRFMSEARAITNLIGNGVATVVVSKMENE
>Node494
MNLTVQVIIGIILGIIVGFLFPFGTKLKVLADGFIKLIKMVIAPIIFFTVVIGIGNMDLKKVGRIGGKALIYFEIVTTFALAIGIIVVNLIKPGAGFNHGFVEFLLSIIPDNVVGAMAKGELLPILFFAVLFGLATAALEKAKPVISLFERLADIFFGVVNMVMKVSPIAAFGAMAYTIGTFGLGSLVSLGKLMGSVYITMALFIFVVLGAIAKYFYGFNIFKFIAYIKEEILLVLGTSSSESALPKLMERLEKNYGCSKSVVGLVVPTGYSFNLDGTSIYLSMAAIFIAQAYGIDLTIWQELTLLGILMLTSKGAAGVTGSGFITLAATLAAFPMIPVEGVAAGIALLLGVDRFMSEARAITNLIGNAVATVVVSKMENE
>Node495
MNLTVQVITGIILGIIVGFLFPFGTQLKVLADGFIKLIKMVIAPIIFFTVVIGIGNMDLKKVGRIGGKALIYFEIVTTFALAIGIIVVNLIKPGAGFNHGFVEFLLSIIPDNVVGAMAKGELLPILFFAVLFGLATAALEKAKPVVSLFERLADIFFGIVNMVMKVSPIAAFGAMAYTIGTFGLGSLVALGKLMGSVYITMFLFIVVVLGAIAKYFYRFNIFKFIAYIKEEILLVLGTSSSESALPKMMEKLEKNYGCSKSVVGLVVPTGYSFNLDGTSIYLSMAAMFIAQAYGIDLTIWQELTLLGVLMLTSKGAAGVTGSGFITLAATLAAFPMIPVEGVAAGIALLLGVDRFMSEARAITNLIGNGVATVVVSKMENE
>Node496
MNLTVQVITGIILGIIVGFLFPFGTQLKVLADGFIKLIKMVIAPIIFFTVVIGIGNMDLKKVGRIGGKALIYFEIVTTFALAIGIIVVNLIKPGAGFDHGIVEFLLSIIPDNVVGAMAKGELLPILFFAVLFGLATAALEKAKPVVDLFERLADIFFRIVNMVMKVSPIAAFGAMAYTIGTFGLSSLVALGKLMGSVYITMFLFIVVVLGAIAKYFYRFSIFKFIAYIKDEILLVLGTSSSESALPKMMEKLEKGYGCSKSVVGLVVPTGYSFNLDGTSIYLSMAAMFIAQAYGIDLTIWQELTLLGVLMLTSKGAAGVTGSGFITLAATLAAFPMIPVEGVAAGIALLLGVDRFMSEARAITNLIGNGVATVVVSKMEKE
>Node497
MNLTVQVIIGILLGIIIGFLFPFGTELKVLADIFIKLIKMVIAPIVFFTIVIGIGNMDLKKVGRIGGKALLYFEIVTTFALAIGLLVVNIIKPGSGFSHGFIEFILGIIPDNFVGAMAKGELLPILFFSVLFGIAAASLEKAKPVISLFEQLTEIFFGIVNIVMKFSPIAAFGAMAYTIGNFGLGSLVSLGKLMGSVYLTMFLFIVLVLGAIAKYFYGFNIFKFIAYIKEEILLVLGTSSSESALPRMMERLEKNYGCSKSVVGLVVPTGYSFNLDGTAIYLSMAAIFIAQAYGVDLTIWQEITLLGILMLTSKGAAGVTGSGFITLAATLAAFPMIPVEGVAAGIALLLGVDRFMSEARAITNLIGNGVATVVVSKMENE
>Node498
MNLTVQVLIGILLGIIIGFLFPFGTELKVLADIFIKLIKMVIAPIVFFTIVIGIGNMDLKKVGRIGGKALLYFEIVTTFALAIGLLLVNIIKPGSGFSHGFIEFILGIIPDNFVGAMAKGELLPILFFSVLFGIALASLEKGKPVVALFEQLTEIFFKIVNIVMKFSPIAASGAMAYTIGNFGLGSLVSLGKLMGSVYLTMFLFIVLVLGAIAKYFYGFNILKFIAYIKEEILLVLGTSSSESALPRMMERLEKGYGCSKSVVGLVVPTGYSFNLDGTAIYLSMAAIFIAQAYNVDITIWHQITLLGILMLTSKGAAGVTGSGFITLAATLSAFPVIPVEGVAAGIALLLGVDRFMSEARAITNLIGNGVATVVVSKMENE
>Node499
MNLTVQVLTGILLGIIIGFLFPFGSELKVLADIFIKLIKMVIAPIVFFTIVIGIGNMDLKKVGRIGGKALLYFEIITTFALAIGLLLVNIIKPGSGFSHGFIEFILGIIPDNFVAAMANGELLPILFFSVLFGIALASFEKGKPVVALFEQLTEIFFKIVNIVMKFSPIAASGAMAYTIGNFGLGSLVSLGKLMGSVYLTMFLFIVFVLGAVAKFFYGFNILKFIAYIKEEILLVLGTSSSESALPRMMERLEKGYGCSKSVVGLVVPTGYSFNLDGTAIYLSMAAIFIAQAYNVDITIWHQITLLGILMLTSKGAAGVTGSGFITLAATLSAFPVIPVEGVAAGIALLLGVDRFMSEARAITNLIGNGVATVVVSKMENE
>Node5
MPLIHRILIGFILGVIVGLIFGKVEWIKPLGDLFLRLLKMIVVPLVFSTLVTGVASMDAKKLGRIGAKTLIYYMITTAFAVTIGLILANIFNPGIGLPPSFTETLLNIVPTNPFEAMAEGNMLQVIFFAIIFGIALSFMGKAEPIKKFFESAAEVMFKIVDMVLKYAPIGVFALMAWTVGKYGLDVLAPLGKLILTVYLGCIIHVLIVYTLLLRFLCKINPLRFFKKIKEAMLVAFSTCSSAGTLPVTMRVAEENLGVSESIASFTLPLGATINMDGTALYQGVAAIFVANAFGVELTLGQQLTIVLTAVLASIGTAGVPGAGLIMLTMVLTSVGDLPLEPVAAGIALIAGIDRILDMARTTVNVTGDLVATAIVARTEGE
>Node50
MSQSWQIMIGLVLGLILGVVFYAITAMQNIGTMFIDLIQMIVLPIVVSCLTVGIASMDVRKLGRVGVKTLVYFEIITTIAIILGLIIANVFHPGTLVDGGLWGLLMDIIPTNIFASLSEGNMMPIIFFCVMFGLGTASLGKGQIIIDFLNAVSQVMFKVTNWVMKIAPIGVCALIGATIAQMGLSALAPLGYFILLCYAAFFLFIVVVLGLTARFLFGVHLFHLLRVIKDEIVLAFSTSSSETVLPRLMDKMENNYGVSRSIVSFVIPTGYSFNLDGAAIYESLAALFLAQAYNIHLSLAQQLSLVLVLMLTSKGTAGVSGACFVVLLATMSTIGAVPTSAVAAGLAFIAGIDRIVDMGRTAVNVFGNSLASVVVAKSEGE
>Node500
MNLTVQVIIGIILGITVGFLFPFGAQLKVLADIFIKLIKMVIAPIIFFTVVIGIGSMDLKKVGRIGGKALLYFEIVTTFALAIGILVVNLIKPGKGFSHGFVDFIMSIIPENVVGAMANGELLPILFFAVLFGLAAASLEKAKPVISLFERLTDIFFGIVNMIMKVSPIAAFGAMAYTIGNFGLGSLVSLGKLMGSVYITMFLFIVLVLGAIAKYFYGFSIFKFIAYIKEEILLVLGTSSSESALPKMMEKLEKNYGCSKSVVGLVVPTGYSFNLDGTSIYLSMAAIFIAQAYGVDLTIWQELTLLGILMLTSKGAAGVTGSGFITLAATLAAFPMIPVEAVAAGIALLIGVDRFMSEARAITNLIGNGVATVVVSKMENE
>Node501
MNLTVQVIIGIILGITVGFLFPFGAQLKVLADIFIKLIKMVIAPIIFFTVVIGIGSMDLKKVGRIGGKALLYFEIVTTFALAIGILVVNLVKPGKGFSHGFVDFIMSIIPENVVGAMANGELLPILFFAVLFGLAAASLEKAKPVITLFERLTDIFFGIVNMIMKVSPIAAFGAMAYTIGNFGLGSLVSLGKLMGSVYITMFLFIVFVLGAIAKYFYGFSIFKFIAYIKEEILLVLGTSSSESALPKMMEKLEKNYGCSKSVVGLVIPTGYSFNLDGTSIYLSMAAIFIAQAYGVDLTIWQELTLLGILMLTSKGAAGVTGSGFITLAATLAAFPMIPVEAVAAGIALLIGVDRFMSEARAITNLIGNGVATVVVSKMENE
>Node502
MNLTVQVIIGIILGIMVGFIFPFGAQLKVLADIFIKLIKMVIAPIIFLTVVIGIGSMDLKKVGRIGGKALLYFEIVTTFALAIGILVVNLVKPGKGFEHGFVDFIMSIIPENVVGAMANGELLPILFFAVLFGLAAASLEKAKPVITFFERVTDIFFGIVNMIMKISPIAAFGAMAYTIGNFGLGSLVSLGKLMGSVYITMFLFIVFVLGAIAKYFYGFSIFKFIAYIKEEILLVLGTSSSESALPKMMEKLEKNYGCSKSVVGLVIPTGYSFNLDGTSIYLSMAAIFIAQAYGVDLTIWQELTLLGILMLTSKGAAGVTGSGFITLAATLAAFPMIPVEAVAAGIALLIGVDRFMSEARAITNLIGNGVATVVVSKMENE
>Node503
MNLTVQVIIGIILGIMVGAIFPFGAQLKVLADIFIKLIKMLIAPIIFLTVVIGIGSMDLKKVGKIGGKALLYFEIVSTIALAIGIIVVNLVQPGKGLEHGFVAFIMSIIPENVVGALANGELLPVLFSAVLFGLAAASIEKAKPVITFFERVADIFFKIVNMVMKISPIAAFGAMAYTIGNFGLGSLVSLGKLMGSVYITMFLFIVFVLGSIAKYYYGFSIFKFIAYIKEEILLVLGTSSSESALPAMMRKLENGYGCSKQVVGLVIPTGYSFNLDGTSIYLSMAAIFIAQAYGVDLTIWQELTLLGILMLTSKGAAGVTGSGFITLAATLAAFPMIPVEGVAAGIALLIGVDRFMSEARAITNLIGNGVATVVVSKMENE
>Node504
MNLTVQVIIAIILGIIVGAIFPFGAQLKILADIFIKLIKMLIAPIIFLTVVIGIGSMDLKKVGKIGGKALLYFEIVSTIALAIGLIVVNIVQPGKGLEHGLVAFIMSIIPENVVGALANGELLPVLFSAVLFGLAAASIEPAKPVITFFEQVAEIFFKIVNMVMKISPIGAFGAMAYTIGNFGLKSLSSLGLLMASVYITMFLFIVFVLGSIAKYYYGFSIFKFIAYIKDEIFLVIGTSSSESALPSMMRKLENGYGCSKQVVGLVVPTGYSFNLDGTSIYLSMAAIFIAQAYGVDLTIWQQITLLGILMLTSKGAAGVTGSGFITLAATLAAFPMIPVEGVAAGIALLIGVDRFMSEARAVTNLIGNGVATVVVSKMENE
>Node505
MNLTVQVIIAIILGIIVGAIFPFGAQLKILADIFIKLIKMLIAPIIFLTVVIGIGSMDLKKVGKIGGKALLYFEIVSTIALAIGLIVVNIVQPGKGLEHGLVAFIMSIIPENFVGSLANGELLPVLFCAVLFGVAAASIEPAKPVIKFFEQVSEIFFKIVNMVMKISPIGAFGAMAYTIGNFGLKSLSSLGLLMVSVYITMFLFIVFVLGSIAKYYYGFSIFKFIAYIKDEIFLVIGTSSSESALPSMMRKLENGYGCSKQVVGLVVPTGYSFNLDGTSIYLSMAAIFIAQAYGVDLSIWQQITLLGILMLTSKGAAGVTGSGFITLAATLAAFPMIPVEGVAAGIALLIGVDRFMSEARAVTNLIGNGVATVVVSKMENE
>Node506
MNLTVQVIIAIILGIIVGAIFPFGAQLKVLADIFIKLIKMLIAPIIFLTVVIGIGSMDLKKVGKIGGKALLYFEIVSTIALAIGLIVVHIVQPGKGLEHGLVAFIMSIIPENFFGSLANGELLPVLFCAVLFGVAAASIEPAKPVIKLFEQVSEIFFKIINMVMKLSPIGAFGAMAYTIGNFGLKSLSSLGLLMVSVYITMFLFIVFVLGSIAKYYYGFNIFKFIAYIKDEIFLVIGTSSSESALPSMMRKLENGYGCSKQVVGLVVPTGYSFNLDGTSIYLSMAAMFIAQAYDVDLSIWQQITLLGILMLTSKGAAGVTGSGFITLAATLAAFPMIPVEGVAAGIALLIGVDRFMSEARAVTNLIGNGVATVVVSKMENE
>Node507
MNLTVQVICAIILGIIVGALFPFGAQLKVLADIFIKLIKMLIAPIIFLTVVIGIGGMNLKKVGSIGGKALIYFEIVSSIALAIGLIVVHIIQPGKGLEHGIVAFIMNIIPENFFGSLANGELLPVLFCAVLFGVAAASIEPAKPVIKLFEQVSEIFFKIINMVMKLSPIGAFGAMAYTIGNFGLKSLWSLGKLMLSVYITMFLFVIIVLGSIAKYYYGFNIFKFINYIKDELFLVLGTSSSESALPLIMRKLENGFGCSKQVVGLVVPTGYSFNLDGTSIYLSMAAMFIAQAYDVDLSLWQQITLLGILMLTSKGAAGVTGSGFITLAATLAAFPMIPVEGVAAGIALLIGVDRFMSEARAITNIIGNSVATVVVAKMENE
>Node508
MNLTVQVICAIILGIIVGALFPFGAQLKVLADIFIKLIKMLIAPIIFLTVVIGIGGMNLKKVGSIGGKALIYFEIVSSIALAIGLIVVHIIQPGKGLEHGFVAFIMNIIPENFFGSLANGELLPVLFCAVLFGVAAASIEPAKPVIKLCEQVSEIFFKIINMVMKLSPIGAFGAMAYTIGNFGLKSLWSLGKLMLSVYITMALFVIVVLGSIAKYYFGFNIFKFINYIKDELFLVLGTSSSESALPLIMKKLEKGFGCSKQVVGLVVPTGYSFNLDGTSIYLSMAAMFIAQAYDVDLSLWQQIYLLGILMITSKGAAGVTGSGFITLAATLAAFPMIPVEGVAAGIALLIGVDRFMSEARAITNIIGNSVATVVVAKMENE
>Node509
MNLTVQVVLAIILGIIVGAIFPFGAQLKILADIFIKLIKMLIAPIIFLTVVIGIGGMDMKKVGSIGGKALIYFEIVSTIALAIGFIVVHIIQPGKGLEHGFVAFIMNIIPENFFGAIANGELLPVLVCAVLFGLAAASIEPAKPVIKLCEQASEIFFKIIGMVMKLSPLAAFGAMAYTIGNFGMKSLWNLGKLMLCVYITMALFVIVVLGLIMKYYFGFNIFKFLSYIKDELLIVLGTSSSESALPLIMKKLEKGFGCSKQVVGLVVPTGYSFNLDGTSIYLSMAAMFIAQAYDVDLSLWQQIYLLLILMVTSKGAAGVTGSGFITLAATLAAFPMIPVEGVAAGIALLIGVDRFMSEARAITNIIGNSVATVVVAKMENE
>Node51
MSQSWQIMIGLVLGLILGTVFYAITAMNNIGTMFIDLIQMIVLPIVVSCLTVGIASMDVRKLGRVGVKTLVYFEIITTIAIILGLIIANVFHPGTLVDGGLWNLLMSIIPTNIFASLSAGNMMPIIFFCVMFGLGTASLGKGQIIIDFLDAVSQVMFKVTNWVMKTAPIGVCALIGATIAQMGLSALKPLGYFILLCYAAFALLIVVVLGLTARFLFGLRLAHIFRVIKDEVVLAFSTSSSETVLPRLMDKMENNYGVSRSIVSFVIPTGYSFNLDGAAIYESLAALFLAQAYNINLSLAQQLSLVLVLMLTSKGTAGVSGAVFVVLLATMSTIGAVPTSAVAAGLAFIAGIDRIVDMGRTAVNVFGNSLASVVVAKSEGE
>Node510
MNLTVQVVLAIILGIIVGAIFPFGAQLKILADIFIKLIKMLIAPIIFLTVVIGIGSMDMKKVGSIGLKALIYFEVMSTIALAIGFIVVHIIQPGKGVDHGIQAFIMNILPENFFGAIANGELLPVLVCAVFFGLAAASIEPVKPVITLCEQASQIFFKIVGMVMKFSPLAAFGAMAYTIGNFGMKSLWNLGKLMLCVYITMALFVIVILGLVLKYYANVNIFKFLSYIKDELLIVLGTSSSESALPLIMKKLERGFGCSKQVVGLVVPTGYSFNLDGTAIYLSMAAMFIAQVYDVDLSLWQQIYLLLILMVTSKGAAGVTGSGFITLAATLAAFPMIPVEGVAAGIALLIGVDRFMSEARAITNIIGNSVATVVVAKWENE
>Node511
MNLTVQVVLAIILGIIVGAIFPFGAQLKILADIFIKLIKMLIAPIIFLTVVTGIGSMDMKKVGSIGLKALIYFEVMSTIALAIGFIVVHIIKPGVGVDHGIQAFIMNILPENFFGAIANGELLPVLVCAVFFGLAAASIEPVKQVITLCEQASQIFFKIVGMVMKFSPLAAFGAMAYTIGNFGMKSLWNLGKLMLSVYITMALFVIVILGLVLKYYAAVNIFKFLSYIKNELLIVLGTSSSESALPLIMKKLERGFGCSKQVVGLVVPTGYSFNLDGTAIYLSMAAMFIAQVYDVDLSIWQQIYLLLILMVTSKGAAGVTGSGFITLAATLAAFPMIPVAGVAAGIALLIGVDRFMSEARAITNIIGNSVATVVVAKWENE
>Node512
MNLTVQVVLGIILGIIVGAMFPFGVELKILADIFIKLIKMLIAPIIFLTVVIGIGGMDMKKVGKIGGKALIYFEIVSTIALAIGFIVVHIIQPGKGLESGFVPFIMNIIPENFFGAIANGELLPILVCAVLFGLAAASIEAAKPVMKVCTSASEIFFKIIGMVMVISPLAAFGAMAYTIGSFGMKSLLNLGKLMLCVYITMALFVIIVLGGIMKYYFGFNIFKFLAYIKEELLIVLGTSSSETALPGIMKKLEKGFGCSKQVVGLVVPTGYSFNLDGTSIYLSMAAMFIAQAYNVDLSLWQQITLLLILMVTSKGAAGVTGSGFVTLAATLAAFPMIPVAGVAAGIALLIGVDRFMSEARAITNIIGNSVATVVVSKMENE
>Node513
MNLTFQVVMGIILGIIVGAMFPFGVDLKILADIFIKLIKMLIAPIIFLTVVIGIGNMDMKKVGKIGGKALIYFEIVSTIALAIGFIVVHIIQPGKNTETGFVPFIMNIIPEHFVGAIANGELLPILVCATLFGLASASIEAAKPVMKVMTSASEIFFKIIGMVMVISPLAAFGAMAYTIGSFGFGSLKSLALLMACIYITMALFVFIILGGIMKYYFGFNIFKFLAYIKEELLLVLGTSSSETALPGIMKKLEKGFGCSKQVVGLVVPTGYSFNLDGTAIYLSMAAMFIAQVYNVDLSIWQQITLLLILMVTSKGAAGVTGSGFVTLAATLAAFPMIPVAGVAAGIALLIGVDRFMSEARAITNIIGNSVATVVVSKLENE
>Node514
MNLTVQVIIAIILGIIVGAIFPFGAQLKVLADIFIKLIKMLIAPIIFLTVVIGIGSMDLKKVGKIGGKALLYFEIVSTIALAIGLIVVHIVQPGKGLEHGLVAFIMSIIPDNFFGSLANGELLPVLFCAVLFGVAAASLEPAKPVIKLFEQVSEIFFKIINMVMKLSPIGAFGAMAYTIGNFGLKSLSSLGLLMVSVYITMFLFIVFVLGSIAKYYYGFNIFKFIAYIKDEIFLVIGTSSSESALPSMMRKLENGYGCSKQVVGLVVPTGYSFNLDGTSIYLSMAAMFIAQAYDVPLSIWQQITLLGILMLTSKGAAGVTGSGFITLAATLAAFPMIPVEGVAAGIALLIGVDRFMSEARAVTNLIGNGVATVVVSKSENE
>Node515
MNLTVQVIIAIILGIIVGAIFPFGAQLKVLADIFIKMIKMLIAPIIFLTVVIGIGSMDLKKVGKIGGKALLYFEIVSTIALAIGLIVVHIVQPGKGLSEGLVGFIMSIIPDNFFGSLANGELLPVLFCAILFGVASASLEAAKPVIKLFEQVSEIFFKIIGMVMKLSPIGAFGAMAYTIGNFGLKSLSNLGLLMVSVYITMFLFIVFILGSIAKYYFGFNIFKFIAYIKDEIFLVIGTSSSESALPSMMRKLENGYGCSKQVVGLVVPTGYSFNLDGTSIYLSMAAMFIAQAYDVPLSIWQQITLLGILMLTSKGAAGVTGSGFITLAATLAAFPMIPVEGVAAGIALLIGVDRFMSEARAVTNLIGNGVATVVVSKSENE
>Node516
MSLTFQVITAIIIGIIVGAIFPFGVQLKVLADIFIKLIKMLIAPIIFLTVVIGIGSMNLKKVGKIGGKALIYFEVVSTIALAIGLIVVHIVNPGHGLEHGLVAFIMNIVPDNFFGSLAAGQLLPVLFCAVLFGVAAASLESAKPVIKLFEQVSEIFFKIINMVMKLSPIGAFGAMAYTIGNFGLESLKSLGLLMVAVYITMFLFIVFVLGSIAKYFYGFNIFKFIAYIKDEIFLVVGTSSSESALPSMMRKLENGYGCSKQVVGLVVPTGYSFNLDGTSIYLSMAAMFIAQAYDVPMSIWQQITLLGILMLTSKGAAGVTGSGFITLAATLAAFPMIPVEGVAAGIALLIGVDRFMSEARAVTNLIGNGVATVVISKSEKE
>Node517
MNLTVQVIIAIILGIIVGAIFPFGAQLKILADIFIKLIKMLIAPIIFLTVVIGIGSMDLKKVGKIGGKALLYFEIVSTIALAIGLIVVNIVQPGKGLEHGLGAFIMSIIPENVVGALANGELLPVLFSAVLFGLAAASIEPAKPVITFFEQVAEIFFKIVNMVMKISPIGAFGAMAYTIGNFGLKSLSNLGLLMASVYITMFLFIVFVLGSIAKYYYGFSIFKFIAYIKDEIFLVIGTSSSESALPSMMRKLENGYGCSKQVVGLVVPTGYSFNLDGTSIYLSMAAIFIAQAYGVDLTIWQQITLLGILMLTSKGAAGVTGSGFITLAATLAAFPMIPVEGVAAGIALLIGVDRFMSEARAVTNLIGNGVATVVVSKMEKE
>Node518
MNLTVQVIIAIILGIIVGAIFPFGASLKILADLFIKLIKMLIAPIIFLTVVIGIGSMDMKKVGKIGGKALLYFEIVSTIALAIGIAVALIVNPGSGLEHGLGAFISSIIPENVVGALANGELLPVLFSAVLFGLAAASIEPAKPVITFFEQVAEIFFKIVSMVMKISPIGAFGAMAYTIGNFGLKSLSNLGLLMAAVYITMFLFIVFVLGSIAKYFYGFNIFKFIAYIKDEIFLVIGTSSSESALPSMMRKLENGFGCSKQVVGLVVPTGYSFNLDGTSIYLSMAALFIAQAYGVDLTWIQIITLLGILMITSKGAAGVTGSGFITLAATLAAFPMIPVEGVAAGIALLIGVDRFMSEARAVTNLIGNGVACVVVSKSEKE
>Node519
MNLTVQVIIAIILGIIVGAIWPFGASLKILADLFIKLIKMLIAPIIFLTVVIGIGSMDMKKVGKIGGKALLYFEIVSTIALAIGIAVALLVNAGSGLEHGLGAFISSIIPENFVGALANGELLPTLFSAVLFGIAAASLEKSKPVITFFEQVSEIFFKIVGMVMKISPIGAFGAMAYTIGNFGLKSLSNLGLLMAAVYITMFLFIVFVLGSIAKYFYGFNIFKFIAYIKDEIFLVIGTSSSESALPSMMRKLENGFGCSKQVVGLVVPTGYSFNLDGTSIYLSMAALFIAQAYGVDLTWIQIITLLGILMITSKGAAGVTGSGFITLAATLAAFPMIPVEGVAAGIALLIGVDRFMSEARAVTNLIGNGVACVVVSKSEKE
>Node52
MSLSWQIMIGLVLGIGLGVVFYAITAMNNIGTMFIDLIQMIMIPIVISCLTVGIASMNVKKLGRVGIKTLIYFEVITTIAIILGLIIANVFHPGTFVDGGVWGTIMDIVPTNIFASLSAGDMMPIILFCILFGLGTASLGKGQIIIDFLNAVSQVMFKVTNWIMKLAPIGVCALIGATIAQMGISALLPLGYFIGLCYLGFIIFIVVVLGITARFIFKVNLFHLLKYIKNEIILAFSTASSEAVMPQLMERLTNNYGASRSIVSLVIPTGYSFNLDGAALYESLAALFLAQAYNINLSITQQITLVLVLMLTSKGTAGVSGACFVVLLATMSTIGAVPASAVAAGLAFIAGIDRIVDMARAAVNIAGNSLATVVIAKSEGE
>Node520
MNLTVQVIIAIILGIIVGAIWPFGASLKILADLFIKLIKMLIAPIIFLTVVIGIGSMDMKKVGKIGGKALLYFEIVSTIALAIGIAVALLVNAGSGLEHGIGAFISSIIPDNFVGALANGELLPTLFAAVLFGMAAASLEKSKPVITFFEQVSEIFFKIVGMVMKFSPIGAFGAMAYTIGNFGLKSLGNLGLLMAAVYITMFLFIVFVLGSIAKYFYGFNIFKFIAYIKDEIFLVIGTSSSESALPSMMRKLERGFGCSKQVVGLVVPTGYSFNLDGTAIYLSMAALFIAQAYGVDLTWIQILTLLGILMITSKGAAGVTGSGFITLAATLAAFPMIPVEGVAAGIALLIGVDRFMSEARAVTNLIGNGVATVVVSKSEKE
>Node521
MNLTVQVIVAIILGIIVGAIWPFGASLKILADLFIKLIKMLIAPIIFLTVVIGIGSMDMKKVGKIGGKALLYFEIVSTIALAIGIAVALLINAGSGLEHGIGAFISSIIPDNFVGALANGELLPTLFAAVLFGMAAAALEKSKPVITFFEQVSEIFFKIVGMVMIFSPIGAFGAMAYTIGNFGLKSLGNLGLLMAAVYITMFLFIVFVLGSIAKYFYGINIFKFIAYIKDEIFLVIGTSSSESALPSLMRKLERGFGCSKQTVGLVVPTGYSFNLDGTAIYLSMAALFIAQAYGVDLTWIQILTLLGILMITSKGAAGVTGSGFITLAATLAAFPMIPVEGVAAGIALLIGVDRFMSEARAVTNLIGNGLATVVVSKSEKE
>Node522
MNLTFQVIVAIILGIIVGAIWPFGASLKILADLFIKLIKMLIAPIIFLTVVIGIGSMDMKKVGKIGGKALLYFEIVSTIALAIGIAVALLINAGDGLDHSIGAFIASIIPDNFVGALANGELLPTLFAAVLFGMAAAALEKSKPVITFFEQVSEIFFKIVGMVMIFSPIGAFGAMAYTIGNFGLKSLGNLGLLMAAVYLTMFLFVVFVLGSIAKYFYGINIFKFIAYIKDEIFLVIGTSSSESALPSLMRKLERGFGCSKQTVGLVVPTGYSFNLDGTAIYLSMAALFIAQAYGVDLTWIQILTLLGILMITSKGAAGVTGSGFITLAATLAAFPMIPVEGVAAGIALLIGVDRFMSEARAVTNLIGNGLATVVVSKSEKE
>Node523
MNLTFQVITAIILGIIVGAIWPFGASLKILADLFIKLIKMLIAPIIFLTVAIGIGAMDMKKVGKIGGKALLYFEIVSTIALAIGIAVALIINAGDGLDHSIGAFIADIIPENFVGALANGELLPTLFAAVLFGLAAAALEKSKPVISFFETVSEIFFKIVGMVMRFSPIGAFGAMAYTIGNFGLGSLKSLGLLMAAVYLTMFLFVVFVLGAIAKYFYGINIFKFISYIKHEIFLVVGTSSSESALPSLMKKLERGMGCSKSTVGLVVPTGYSFNLDGTAIYLSMAALFIAQAYGVDLTWIQILTLLGILMITSKGAAGVTGSGFIVLAATLAAFPMIPVEGVAAGIFLLIGVDRFMSEARAVTNLIGNGLAAVVISKSEKE
>Node524
MNLTVQVIIAIILGIIVGAIWPFGASLKILADLFIKLIKMLIAPIIFLTVVIGIGSMDMKKVGKIGGKALIYFEIVSTIALAIGIAVALLVNAGSGLEHGIGAFISSIIPDNFVGALANGELLPTLFAAVLFGMAAASLEKSKPVITFFEQVSEIFFKIVGMVMKFSPIGAFGAMAYTIGNFGLKSLGNLGLLMAAVYITMALFIIVILGSIAKYFYGFNIFKFIAYIKDEIFLVIGTSSSESALPSMMRKLERGFGCSKQVVGLVVPTGYSFNLDGTAIYLSMAALFIAQAYGVDLTWIQILTLLGILMITSKGAAGVTGSGFITLAATLAAFPMIPVEGVAAGIALLIGVDRFMSEARAVTNLIGNGVATVVVSKSEKE
>Node525
MNLTVQVIVAIILGIIVGAIWPFGAGLKILADLFIKLIKMLIAPIIFLTVVIGIGSMDMKKVGKIGGKALIYFEIVSTIALAIGIAVALLVNAGSGLEHGIGAFISSIIPDNFVGALANGELLPTLFAAVLFGMAAASLEKSKPVIQLFEQVSEIFFKIVGMVMKFSPIGAFGAMAYTIGNFGLESLGNLGLLMAAVYITMALFIIVILGSIAKYFYGFNIFKFIAYIKDEIFLVIGTSSSESALPSMMRKLERGFGCSKQVVGLVVPTGYSFNLDGTAIYLSMAALFIAQAYGVDLTWIQVLTLLGILMITSKGAAGVTGSGFITLAATLAAFPMIPVEGVAAGIALLIGVDRFMSEARAVTNLIGNGVATVVVSKSEKE
>Node526
MNLTVQVIIAIILGIIVGAIWPFGASLKILADLFIKLIKMLIAPIIFLTVVIGIGSMDMKKVGKIGGKALLYFEIVSTIALAIGIAVAVLVNAGSGIEAGLGGFIYSIIPENFVGALANGDLLPTLFSAVLFGIAAASLEKSRPVITFFEQVSEIFFKIVGMVMKISPIGAFGAMAYTIGNFGLGSLKSLGLLMAAVYLTMFLFIVFVLGSIARYYYGFNIFKFIAYIKDEIFLVIGTSSSESALPSMMRKLENGLGCSKQVVGLVVPTGYSFNLDGTSIYLSMAALFIAQAYGVDLTWIQIITLLGVLMITSKGAAGVTGSGFITLAATLAAFPMVPVEGVAAGIALLIGVDRFMSEARAVTNLIGNGVACVVVSKSEKE
>Node527
MNLTVQVIIAIILGIIVGAIWPFGASLKILADLFIKLIKMLIAPIIFLTVVIGIGGMDMKKVGKIGGKALLYFEIVSTIALAIGIAVAVLVNAGSGIEAGLGGFIYNIIPENFVGALANGDLLPTLFSAILFGIAAASLEKSRPVITFFEQVSEIFFKIVGMVMKISPIGAFGAMAYTIGNFGLGSLKSLGLLMVAVYLTMFLFIVFVLGSIARYYFGFNIFKFIAYIKDEIFLVIGTSSSESALPSMMRKLENGLGCSKQVVGLVVPTGYSFNLDGTSIYLSMAALFIAQAYGVDLTWIQIITLLGVLMITSKGAAGVTGSGFITLAATLAAFPMVPVEGVAAGIALLIGVDRFMSEARAVTNLIGNGVACVVVSKSEKE
>Node528
MNLTVQVILAIILGIIVGAIWPFGASLKILADMFIKLIKMLIAPIIFLTVVIGIGGMDMKKVGKIGGKALLYFEIVSTIALAIGIGVAVLVNAGSGIEAGLMGFLYNIIPENFVGALANGDLLPTLFSAILFGIAAASLEKSRPVITFFEQVSEIFFKIVGIVMKISPIGAFGAMAYTIGNFGLGSLKSLGLLMVAVYLTMFLFIVFVLGSIARYYFGFNIFKFIAYIKDEIFLVIGTSSSESALPSMMRKLENGLGCSKQVVGLVVPTGYSFNLDGTSIYLSMAALFIAQAYGVDLTWIQIITLLGVLMITSKGAAGVTGSGFITLAATLAAFPMVPVEGVAAGIALLIGVDRFMSEARAVTNLIGNGVACVIVSKSEKE
>Node529
MNLTVQVILAIILGIIVGAIWPFGASLKILADMFIKLIKMLIAPIIFLTVVIGIGGMDMKKVGKIGGKALLYFEIVSTIALAIGIGVAFFINAGSGIDQGLMAFLYNIIPENVIGAIANGQLLPTLFAAILFGIAAAALEKSRPVITFFEQVSEIFFKIVGIVMRISPIGAFGAMAYTIGAFGIASLKSLGLLMVAVYLTMFLFIVFVLGSIAYYYFRFNIFKFIAYLKEEIFLVIGTSSSESALPSMMNKLEGGLGCSKQVVGLVVPTGYSFNLDGTSIYLSMAALFIAQAYGVDLTWIQIITLLGILMITSKGAAGVTGSGFITLAATLAAFPMIPVEGVAAGIALLIGVDRFMSEARAVTNLIGNGVACVIVSKSENE
>Node53
MSLGWQILIGLVLGIILGVVFYAITAMQNIGTMFINLIQMIVLPIVVSCLTVGIANMDIKKLGRVGGKTIIYFEVMTTIALALGLIVGNIFHPGTFIHSGIWGTIMNIIPTNIFKSLSEGDMMPVIFFSVFFGLGTAAIGRGKIIIDFLQAVSEVMFKITNWIMHLAPIGVCALIGATIAQMGLSSLAPLGYFILLAYATMVIFVVVVMGLAARFLFHFNLWELLRVIKDEVVLAFSTASSEAALPRMMDKMEKNYGVSKSIVSFVIPTGYTFNLDGSAIYQSLAALFLAQAYHINLSLGQQITLLVVLMITSKGMAGVPSASFVVLLATVSTIGTIPMSAVAAGLAFIAGIDRLVDMGRTAVNVVGNSLATVVIGKSEHE
>Node530
MNLTVQVITGIILGIMVGAIFPFGAQLKVLADIFIKLIKMLIAPIIFLTVVIGIGSMNLKKVGKIGGKALLYFEIVSTIALAIGIIVVNLVQPGKGLEHGFVAFIMSIIPENVVGALANGELLPVLFSAVLFGLAAASIEKAKPVITFFERVADIFFKIVNMVMKISPIAAFGAMAYTIGNFGLGSLVSLGKLMGSVYITMFLFIVFVLGSIAKYYYGFSIFKFMAYIKEEILLVLGTSSSESALPAMMRKLENGYGCSKQVVGLVIPTGYSFNLDGTSIYLSMAAIFIAQAYGVDLTIWQELTLLGILMLTSKGAAGVTGSGFITLAATLAAFPMIPVEGVAAGIALLIGVDRFMSEARAITNLIGNGVATVVISKMENE
>Node531
MNLTVQVITGIILGILVGAIFPFGAQLKVLADIFIKLIKMLIAPIIFLTVVIGIGSMNLKKVGKIGGKALLYFEIVSTIALAIGIIVVNLVQPGKGLEHGFVNFIMSIIPENVVGALANGQLLPVLFSAVLFGLAAASIEKAKPVITFFEHVAEIFFKIVNMVMKLSPIAAFGAMAYTIGNFGLGSLVSLGKLMGSVYLTMFLFIVFVLGGIAKYFYGFSIFKFMAYIKEEILLVLGTSSSESALPGMMRRLENGYGCSKQVVGLVIPTGYSFNLDGTSIYLSMAAIFIAQAYGVDLTIWQELTLLGVLMLTSKGAAGVTGSGFITLAATLAAFPMIPVEGVAAGIALLLGVDRFMSEARAITNLIGNGVATVVISKMENE
>Node532
MNLTVQVITGIILGILVGAIFPFGAQLKVLADIFIKLIKMLIAPIIFLTVVIGIGSMNLKKVGKIGGKALIYFEIVSTIALAIGIIVVNLIQPGKGLEHGFVNFIMSIIPENVVGALANGQLLPVLFSAVLFGLAAASIEKAKPVITFFENVAEIFFKIVNMVMKLSPLAAFGAMAYTIGNFGLGSLVSLGKLMGSVYLTMFLFIILVLGGIAKYFYGFNIFKFLAYIKEEILLVLGTSSSESALPGIMKRLENGYGCSKQVVGLVVPTGYSFNLDGTSIYLSMAAIFIAQAYGVDLTIWQELTLLGVLMLTSKGAAGVTGSGFITLAATLAAFPMIPVEGVAAGIALLLGVDRFMSEARAITNLIGNSVATVVISKMENE
>Node533
MNLTVQVITGIILGIMVGAIFPFGAQLKILADIFIKLIKMLIAPIIFLTVVIGIGSMNLKKVGKIGGKALLYFEIVSTIALAIGIIVVNLVQPGKGLEHGFSAFIMNIIPENVVGALANGELLPVLFSAVLFGLAAASIEKAKPVITFFERVADIFFKIVNMVMKISPIAAFGAMAYTIGNFGLGSLVSLGKLMGSVYITMFLFIVVVLGSIAKYYYGFSIFKFMAYIKEEILLVLGTSSSESALPAMMRKLENGYGCSKQVVGLVIPTGYSFNLDGTSIYLSMAAIFIAQAYGVDLTIWQELTLLGILMLTSKGAAGVTGSGFITLAATLAAFPMIPVEGVAAGIALLIGVDRFMSEARSITNLIGNGVATVVISKSEKE
>Node534
MNLTVQVIIGIILGIMVGFIFPFGAQLKVLADIFIKLIKMVIAPIIFLTVVIGIGSMDLKKVGRIGGKALLYFEIVTTFALAIGILVVNFVKPGEGFEHGFIDFIMSIIPDSVFGAMANGELLPILFFAVLFGLATASLEKAAPVITFFERVTDIFFGIVNMIMKISPIAAFGAMAYTIGNFGIGSLVSLGKLMGSVYITMFLFIVFVLGTIAKYFYGFSIFKFIAFIKEEILLVLGTSSSESALPKMMDKMEKNYGCSKSVVGLVIPTGYSFNLDGTSIYLSMAAIFIAQAYGVDLTIWQELTLLGILMLTSKGAAGVTGSGFITLAATLAAFPMIPVEGVAAGIALLIGVDRFMSEARAITNLIGNGVATVVVSKMENE
>Node535
MNLTVQVIIGIILGIAVGFLFPFGAELKVLADIFIKMIKMVIAPIIFFTVVIGIGSMDLKKVGRIGGKALLYFEIVTTFALAIGILVVNLVKPGKGFSHGFVDFIVSIIPENVVGAMAEGELLPILFFAVLFGLAAASLEKAKPVITLFERLTDIFFGIVNMIMKVSPIAAFGAMAYTIGQFGLGSLVSLGKLMGSVYITMFLFIVFVLGAIAKYYYGFSIFKFIAYIKEEILLVLGTSSSESALPKMMEKLEKNYGCSKSVVGLVIPTGYSFNLDGTSIYLSMAAIFIAQAYGVDLTIWQELTLLGILMLTSKGAAGVTGSGFITLAATLAAFPMIPVEGVAAGIALLIGVDRFMSEARAITNLIGNGVATVVVSKMENE
>Node536
MNLTVQVIIGIILGIAVGFLFPFGVELKVLADVFIKMIKMVIAPIIFFTVVIGIGSMDLKKVGRIGGKALLYFEIVTTFALAIGILVVNLVKPGKGFSHGFVDFIVSIIPENVVGAMAEGELLPILFFAVLFGLAAASLEKAKPVITLFERLTDIFFGVVNMIMKVSPIAAFGAMAYTIGQFGLGSLVSLGKLMGSVYITMFLFIVFVLGAIAKYYYGFSIFKFIAYIKEEILLVLGTSSSESALPKMMEKLEKNYGCSKSVVGLVIPTGYSFNLDGTSIYLSMAAMFIAQAYGVDLSIWQQLTLLGILMLTSKGAAGVTGSGFITLAATLAAFPMIPVEGVAAGIALLIGVDRFMSEARAITNLIGNGVATVVVSKMENE
>Node537
MNLTVQVIIGIILGIIVGFLFPFAVELKVLADIFIKMIKMVIAPIIFLTIVIGIGGMDLKKVGRIGGKALIYFEIVTTFALAIGILVVNLVQPGAGVDHGFVGFITNIVPENAIGAMAEGELLPILFFAVLFGIAAASLEKSKPVIQLFERFTDIFFGIVNMIMKVSPIAAFGAMAYTIGEFGVESLANLGKLMGSVYLTMFLFIIFVLGAIAKYYYGFSIFKFIAYIKEEILLVLGTSSSESALPKMMEKLEKGYGCSKSVVGLVIPTGYSFNLDGTSIYLSMAAIFIAQAYGIDLTIWQELTLLGILMLTSKGAAGVTGSGFITLAATIAAFPMIPVEGVAAGIALLIGVDRFMSEARAITNLIGNGVATVVISKNENE
>Node538
MNLTVQVIIGIILGITVGFLFPFGSKLKVLADIFIKLIKMVIAPIIFFTVVIGIGSMDLKKVGRIGGKALIYFEIVTTFALAIGIIVVNIIKPGKGFGHGFMDFIMSIIPDNVVGAMAKGDLLPILFFAVLFGLAAASLEKAKPVIQLFERLTDIFFGIVNMIMKVSPIAAFGAMAYTIGNFGIGSLVSLGKLMGSVYLTMFLFIVVVLGAIAKYFFKFNIFKFIAYIKEELLLVLGTSSSESALPSLMKKLENNYGCSKSVVGLVVPTGYSFNLDGTSIYLSMAAIFIAQAYGVDLTIWQELTLLGILMLTSKGAAGVTGSGFITLAATLSAFPMIPVEGVAAGIALLIGVDRFMSEARAITNIIGNAVATVVISKTENE
>Node539
MNLTVQVIIGIILGIVVGLLFPFGSKLKILADWFIKLIKMVIAPIIFFTVVIGIGGMDLKKVGRIGGKALIYFEVVSTIALAIGMIVVNIIQPGKGFGDGFIDFISSIIPDSVVGAMAQGDLLPILFFAVLFGLAAASLEKAKPVIKLFEQLTDIFFKIVNMIMKVSPIAAFGAMAYTIGQFGVGSLVNLGKLMGSVYLTMFLFILIILGAIAKFLFKFNIFKFIAYIKEELLLVLGTSSSESALPSLMKKLENGYGCSKSVVGLVVPTGYSFNLDGTAIYLSMAAIFIAQAYGVHLTLGHQIMLLAILMLTSKGAAGVTGSGFITLAATLSAFPVIPVEGVAAGIALLIGVDRFMSEARAITNIIGNAVATVVISKTEKE
>Node54
MSLGWQILIGLVLGIILGVVFYAITAMQNIGTMFINLIQMIVLPIVVSCLTVGIANMDIKKLGRVGGKTIIYFEVMTTIALALGLIVGNIFHPGTFIHSGIWGTIMNIIPTNIFKSLSEGDMMPVIFFSVFFGLGTAAIGRGKIIIDFLQAVSEVMFKITNWIMHLAPIGVCALIGNTIAQMGLSSLIPLGYFILLAYATMAVFVAVFMSLAAHFLFHVNFWELLRVIKDEAVLAFSTASSEAALPRMMDKMENNYGVSRSIVSFVIPTGYTFNLDGSAIYQSLAALFLAQAYHINLSLGQQITLLVVLMITSKGMAGVPSASFVVLLATIPTVGTIPMSAVAAGLAFIAGIDRLVDMGRTCVNVIGNSLATVIIGKSEHE
>Node540
MNLTVQVIIGIILGIIVGLIFPFGTKLKILADWFIKLIKMLVPPIIFFTVVIGIGGMDLKKVGRIGGKALIYFEIVSTIALAIGLIVVNLIQPGHGIHEGFIGFISSIIPDSVVGAFVQGDLLPILFFAVLFGVAAASLEKAKPVIRLFEQLTDIFFKIVGMIMRVSPIAAFGAMAYTIGQFGVGSLVNLGELMGSVYLTMIIFILVILGAIAKFVFGFNIFKFIAYIKEELLLVLGTSSSESALPSLMKKLENGYGCSKSVVGLVVPTGYSFNLDGTAIYLSMAAIFIAQAYDVHLTIGHQIMLLLILMLTSKGAAGVTGSGFITLAATLSAFPVIPVQGVAAGIALLIGVDRFMSESRAITNIIGNAVATVVISKTEKE
>Node541
MNLTVQVIIGIILGITIGFLFPFGAQLKVLADIFIKLIKMVIAPIIFFTVVIGIGSMDLKKVGRIGGKALLYFEIVTTFALAIGILVVSLIQPGKGFSHGFMDFIMSIIPENAVAALAGGELLPILFFAVLFGIAMASLEKAAPVISLFEKLTDIFFGIVNMIMKVSPIAAFGAMAYTIGNFGLGSLVSLGKLMGSVYITMFLFIVLVLGAIAKYFYKFNIFKFIAYIKEEILLVLGTSSSESALPKMMEKLEKNYGCSKSVVGLVVPTGYSFNLDGTSIYLSMAAIFIAQAYGVDLTIWQELTLLGILMLTSKGAAGVTGSGFITLAATLAAFPMIPVEAVAAGIALLLGVDRFMSEARAITNLIGNGVATVVVSKMENE
>Node542
MNLTVQVIIGIILGITIGFLFPFGAQLKVLADIFIKLIKMVIAPIIFFTIVIGIGSMDLKKVGRIGGKALLYFEIVTTFALAIGILVVSIIQPGNGFSHGFMDFIMSIVPENAVAALAGGELLPILFFAVLFGIATASLEKAAPVISLFEKLTDIFFSIVNMIMKISPIAAFGAMAYTIGNFGIGSLVSLGKLMGSVYITMFLFIVLVLGAIAKYFYKFNIFSFIKYIKEEILLVLGTSSSESALPKMMEKLEKNYGCSKSVVGLVVPTGYSFNLDGTSIYLSMAAIFIAQAYGVDLSIWQLATLLGVLMLTSKGAAGVTGSGFITLAATLAAFPMIPVEGVAAGMALLLGVDRFMSEARAITNLIGNGVATVVVSKMENE
>Node543
MNLTVQVIIGIILGITIGFLFPFGAQLKVLADIFIKLIKMVIAPIIFFTIVIGIGSMDLKKVGRIGGKALLYFEIVTTFALAIGILVVSIIQPGNGFSHGFMDFIMGIVPENAVAALAGGELLPILFFAVLFGIATASLEKAAPVISLFEKLTEIFFSIVNMIMKISPIAAFGAMAYTIGNFGIGSLVSLGKLMGSVYITMFLFIVLVLGAIAKYFYKFNIFSFIKYIKEEILLVLGTSSSESALPKMMEKLEKNYGCSKSVVGLVVPTGYSFNLDGTSIYLSMAAIFIAQAYGVDLSIWQLATLLGVLMLTSKGAAGVTGSGFITLAATLAAFPMIPVEGVAAGMALILGVDRFMSEARAITNLIGNGVATVVISKMENE
>Node544
MNLTVQVIIGIILGITVGFLFPFGEQLKVLADVFIKLIKMVIAPIVFFTVVIGIGSMDMKKVGRIGGKALLYFEIVTTFALAIGILVVNIIKPGKGFSHGAIDFIVSIIPDNVVAAMAKGELLPILFFAVLFGLSMAAMEKAKPVVSLFERLTDIFFGIVNMIMKVSPIAAFGAMAYTIGKFGLGSLVSLGKLMGSVYITMFLFIVLVLGAIAKYFYKFNIFKFIAYIKEEILLVLGTSSSESALPKMMEKLEKNYGCSKSVVGLVVPTGYSFNLDGTSIYLSMAAIFIAQAYGVDLTIWQELTLLGILMLTSKGAAGVTGSGFITLAATLAAFPMIPVEAVAAGIALLLGVDRFMSEARAITNLIGNGVATVVVSKMENE
>Node545
MNLTVQVIIGIILGITVGFMFPFGEQLKVLADVFIKLIKMVIAPIVFFTVVIGIGSMDMKKVGRIGGKALLYFEIVTTFALAIGILVVNIIKPGKGFSHGAIDFIVGIIPDNIVAAMAKGELLPILFFAVLFGLSLAAMEKGKPVVSLFEKLTDVFFGVVNMIMKVSPIAAFGAMAYTIGKFGLGSLVSLGKLMGSVYITMFLFIVLVLGAIAKYFYKFNIFKFIAYIKEEILLVLGTSSSESALPKMMERLEKNYGCSKSVVGLVVPTGYSFNLDGTSIYLSMAAIFIAQAYGVDLTIWQELTLLGILMLTSKGAAGVTGSGFITLAATLAAFPMIPVEAVAAGIALLLGVDRFMSEARAITNLIGNGVATVVVSKMENE
>Node546
MNLTVQVIIGIIVGITIGFMFPFGEKLKVLADVFIKMIKMVIAPIVFFTVVIGIGSMDMKKVGRIGGKALLYFEIVTTFALAIGILVVNIIKPGKGFSHGAIDFIVGIIPDNIIAAMAKGELLPILFFAVLFGLSLAAMEKGKPVVSLFEKLTDVFFGVVNMIMKVSPIAASGAMAYTIGKFGLGSLVSLGKLMGSVYITMFLFIVFVLGAIAKYFYKFNIFKFIAYIKEEILLVLGTSSSESALPKMMERLEKNYGCSKSVVGLVVPTGYSFNLDGTAIYLSMAAIFIAQAYGVDLTIWQELTLLGILMLTSKGAAGVTGSGFITLAATLAAFPMIPVEAVAAGIALLLGVDRFMSEARAITNLIGNGVATVVVSKMENE
>Node547
MNLTVRVIIGIIVGITIGFMFPFGEKLKVLADVFIKMIKMVIAPIVFFTVVIGIGSMDMKKVGRIGGKALLYFEIVTTFALAIGILVVNIIKPGKGFSHGAIEFIVGIIPDNIIAAMAKGELLPILFFAVLFGLSLAAMEKGKPVVSLFEKLTDVFFGVVNMIMKVSPIAASGAMAYTIGKFGLGSLVSLGKLMGSVYITMFLFIVFVLGAIAKYFYKFNIFKFIAYIKEEILLVLGTSSSESALPKMMERLEKNYGCSKSVVGLVVPTGYSFNLDGTAIYLSMAAIFIAQAYGVDLTIWQELTLLGILMLTSKGAAGVTGSGFITLAATLAAFPMIPVEAVAAGIALLLGVDRFMSEARAITNLIGNGVATVVVSKMENE
>Node548
MNLTVRVIIGIIIGIIIGFMFPFGEKLKVLADVFIKMIKMVIAPIVFFTVVIGIGSMDMKKVGRIGGKALLYFEIVTTFALAIGLLVVNIIKPGKGFSHGAIEFIMNIIPDNIIAAMAKGELLPILFFAVLFGFALAAMGKGKPVVSLFEKLADVFFGIVNMIMKFSPIAASGAMAYTIGKFGLGSLVSLGKLMGSVYITMFLFIVFVLGAIAKYFYKFNIFKFIAYIKEEILLVLGTSSSESALPKMMERLEKNYGCSKSVVGLVVPTGYSFNLDGTAIYLSMAAMFIAQAYGVDLSIWQQLTLMGILMLTSKGAAGVTGSGFITLAATLAAFPMIPVEGVAAGIALLLGVDRFMSEARAITNLIGNGVATVVVAKMENE
>Node549
MNLTVQVIIGIILGITVGFLFPFGEQLKVLADVFIKLIKMVIAPIVFFTVVIGIGSMDMKKVGRIGGKALLYFEIVTTFALAIGILVVNIIKPGKGFSHGAIDFIVNIIPDNVVAAMAKGELLPILFFAVLFGLSMAAMEKAKPVVSLFERLTDIFFGIVNMIMKVSPIAAFGAMAYTIGKFGLGSLVSLGKLMGSVYITMFLFIVLVLGAIAKYFYKFNIFKFIAYIKEEILLVLGTSSSESALPSMMNKLEKNYGCSKSVVGLVVPTGYSFNLDGTSIYLSMAAIFIAQAYGIDLTIWQELTLLGILMLTSKGAAGVTGSGFITLAATLAAFPMIPVEAVAAGIALLLGVDRFMSEARAITNLIGNGVATVVVSKSEGE
>Node55
MSLGWQILIGLILGIILGAIFYAITAMQNIGTMFISLIQMIVLPIVVSCLTVGIANMDIKKLGRIGGKTLIYFEIMTTIAIVLGLIVGNITHPGTFIHSGIWSTLMNIIPTNIFASLSEGDMMPVIFFSVFFGLGTAAIGRGKIIIDFLNAVAEVMFKVTNWVMHLAPIGVCALIGVTVAQMGLSALAPLGLFILIAYATMVFFVVVVMGLVARFLFHINLWELLRVIKNEIVLAFSTASSEAALPKMMDKMEKNYGVSKGIVSFVIPTGYTFNLDGSAIYQSLAALFLAQAYHIHLSLGQQITLLVVLMITSKGMAGVPGASFVVLLATVSTIGTVPMSAVAAGLTFIAGIDRLVDMGRTAVNVVGNSLATVVIGKSEHE
>Node550
MNLTVQVIIGIILGITVGFFFPFGEQLKVLADLFIKLIKMVIAPIIFFTVVIGIGGMDMKKVGRIGGKALLYFEIVTTFALAIGIIVVNLLGPGKGFEHGAIAFISNIIPENAVAAMAGGDLLPILFFAVLFGLSMAAMEKAKPVVSLFQHLADIFFGIVGMIMKVSPLAAFGAMAYTIGKFGLGSLTSLGQLMGSVYITMFLFIILVLGSIAKYMYGFNIFKFIAYIKEEILLVLGTSSSESALPSMMNKLEKNYGCSKSVVGLVVPTGYSFNLDGTSIYLSMAAIFIAQAYGIDLTIWQELTLLGILMLTSKGAAGVTGSGFITLAATLAAFPMIPVEGVAAGMALLLGVDRFMSEARAITNLIGNGVATVVISKSEGE
>Node551
MNLTVQVIIGIVLGIAVGHFFPFGTELKVLADWFIKLIKMVIAPIIFFTVVIGIGGMDMKKIGRIGGKALLYFEIVSTIALAIGIIVVNVWGPGKGFEHGAIAFISNIIPENAVAAMAGGDLLPILLFAVLFGLSLAGLEKGKPVVTLFQQLADIFFGIVGMVMKISPLAAFGAMAYTIGNFGLGSLSSLGQLMGAVYLTMFLFIVFVLGSIAKFAFGFNIFKFIAYIKEEILLVVGTSSSESALPSMMNKLEKGYGCSKSVVGLVVPTGYSFNLDGTSIYLSMAAIFIAQAYGVDLTIWQEITLLGILMLTSKGAAGVTGSGFITLAATLAAFPMIPVEGVAAGMALLLGVDRFMSEARAVTNLIGNGVATVVISKSEKE
>Node552
MNLTVQVIIGIILGITVGFLFPFGEQLKVLADVFIKLIKMVIAPIVFFTVVIGIGSMDMKKVGRIGGKALLYFEIVTTFALAIGILVVNIIKPGEGFSHGAIDFIVNIIPDNVVAAMAKGELLPILFFAVLFGLSMAAMEKAKPVVSLFERLTDIFFGIVNMIMKVSPIAAFGAMSYTIGKFGLGSLINLGKLMGSVYITMFLFIVLVLGAIAKYFYKFNIFKFIAYIKEEILLVLGTSSSESALPSMMNKLEKNYGCSKPVVGLVVPTGYSFNLDGTSIYLSMAAIFIAQAYGIDLTIWQEITLLGVLMLTSKGAAGVTGSGFITLAATLAAFPMIPVEAVAAGIALLLGVDRFMSEARAITNLIGNGVATVVVSKSEGE
>Node553
MNLTVRVIIGIILGITVGFLFPFGEQLKVLADIFIKLIKMVIAPIVFFTVVIGIGSMDMKKVGRIGGKALLYFEIVTTFALAIGILVVNLIKPGAGFSHGFMDFIMSIIPDNVVAALAKGELLPILFFAVLFGLSMAAMERAKPVVDLFERLTDIFFGIVNMIMKVSPIAAFGAMAYTIGKFGLGSLVSLGKLMGSVYITMFLFIVLVLGGIAKYFYKFNIFKFIAYIKEEILLVLGTSSSESALPKMMEKLEKNYGCSKPVVGLVVPTGYSFNLDGTSIYLSMAAIFIAQAYGVDLTIWQELTLLGILMLTSKGAAGVTGSGFITLAATLAAFPMIPVEAVAAGIALLLGVDRFMSEARAITNLIGNGVATVVVSKMENE
>Node554
MNLTVQVIIAIILGILVGQFFPFGTELKVLADIFIKLIKMVIAPIVFLTVVIGIAGMDMKKVGRIGGKALLYFEIVSTFALAIGILVVNIIKPGAGISHGFMDFIMSIIPDNVVGALAKGELLPILFVAVLFGISLAAMGRAKPVIDLFEKLTEAFFGIVNMIMKVSPIAAFGAMSYTIGKFGIGSLFSLGKLMGSVYLTMFLFIVLVLGAIARYFYGFNIFKFIKYIKEEILLVLGTSSSESALPKMMEKLEKNYGCSKSVVGLVLPTGYSFNLDGTSIYLSMAAIFIAQAYGVDLTIWQELTLLGILMLTSKGAAGVTGSGFVTLAATLAAFPMIPVEAVAAGMALLLGVDRFMSEARAITNLIGNGVATVVVSKMENE
>Node555
MSLTTQVIIAIILGILFGQFFPFGTELKVLADIFIKMIKMVIAPIVFLTVVIGIAGMDMKKVGRIGGKALLYFEIVSTFALAIGILVVNVIKPGAGISHGFMDFIMSIIPDNFVGALAKGELLPILFVAVLFGVSLAAMGRAKPVIDLFEKLTEAFFGIVNMIMKVSPIAAFGAMSYTIGKFGIGSLFYLGKLMGSVYLTMALFIVLVLGAIARFFYGFNIFKFIKYIKEEIFLVLGTSSSESALPKMMEKLEKNYGCSKSVVGLVLPTGYSFNLDGTSIYLSMAAIFIAQAYGVDLTIWQELTLLGILMLTSKGAAGVTGSGFVTLAATLAAFPSVPVEAVAAGMALLLGVDRFMSEARAITNLIGNGVATVVVSKMENE
>Node556
MSLTTQVIIAIILGILFGAFFPFGTELKVLADIFIKMIKMVIAPIVFLTIVIGIAGMDMKKVGRIGGKALLYFEIVSTFALAIGILVANVIKPGAGISHGFMDFIMSIIPDNFVGALANGELLPVLFLAVLFGVSLAGMKRGKPVIDFFEKLTEVFFGIVNIIMKVSPIAAFGAMSYTIGKFGIGSLVYLGKLMGSVYLTMALFIVLVLGAIAKFFYGFNIFKFIKYIKEEIFLVLGTSSSESALPKMMEKLEKNYGCSKSVVGLVLPTGYSFNLDGTSIYLSMAALFIAQAYGVDLSIWQQLTLLGVLMLTSKGAAGVTGSGFVTLAATLAVFPSVPVEAVAAGMALLLGVDRFMSEARAITNLIGNGVATVVVSKMENE
>Node557
MSLTTQVIIAIILGILFGAFFPFGTELKVLADIFIKMIKMVIAPIVFLTIVIGIAGMDMKKVGRIGGKALLYFEIVSTIALAIGIIVANVIKAGEGISHGFMDFIMSIIPDNFVGALANGELLPVLFLAVLFGVSLAGMKSGKPVIDFFEKLTEVFFGIVNIIMKVSPIAAFGAMSYTIGKFGIGSLVYLGKLMGSVYLTMALFIVLVLGAIAKFFYGFNIFKFIKYIKEEIFLVVGTSSSEAALPKMMEKLEKNYGCSKSVVGLVLPTGYSFNLDGTSIYLSMAALFIAQAYGVDLSIWQQLTLLGVLMLTSKGAAGVTGSGFVTLAATLAVFPSVPVEAVAAGMALLLGVDRFMSEARAITNLIGNGVATVVVSKMENE
>Node558
MSLTTQVIIAIILGILFGAFFPFGTELKVLADIFIKMVKMVIAPIVFLTIVIGIAGMDMKKVGRIGGKALLYFEIVSTIALAIGILVANVIKAGEGISHGFMDFIMSIIPDSFIGAFANGELLPVLFLAVLFGVSLAAMKKGKPVIDFFEKLTEVFFGIVNIIMKVSPIAAFGAMSYTIGKFGIGSLIYLGKLMGSVYTTMALFIVLVLGAIAKFFYGFNIFKFIKYIKEEIFLVVGTSSSEAALPKMMEKLEKNYGCSKSVVGLVLPTGYSFNLDGTSIYLSMAALFIAQAYGVDLSIWQQLTLLGVLMLTSKGAAGVTGSGFVTLAATLAVFPSIPVEGVAAGMALILGVDRFMSEARAITNLIGNGVATVVVSKMEGE
>Node559
MSLTTQVIIGIILGITVGFIFPFGSQLKVIADIFIKLVKMVIAPIIFLTIVIGIAGMDMKKVGKIGGKALLYFEIVSTIALAIGIIVANVIKAGEGISHGFMDFIVSIIPDSFIGAFANGQLLPVLLLAVLFGISLAHLKKGKPVIDFFEKLTEVFFGIVNIIMKVSPFAAFGAMAYTIGEFGIGSLIYLGKLMGSVYTTMALFIVLVLGGIAKFFYGFNIFKFIAYIKEEIFLVIGTSSSEAALPKMMEKLEKGYGCSKPVVGLVLPTGYSFNLDGTSIYLSMAALFIAQAYGVDLSIWQQLTLLGVLMLTSKGAAGVTGSGFVTLAATLAVFPSIPVEGVAAGMALILGVDRFMSEARAITNLIGNGVATVVVSKMEGE
>Node56
MSLGWQILIGLILGIILGAIFYAITAMQNIGTMFISLIQMIVLPIVVSCLTVGIANMDIKKLGRIGLKTLIYFEVMTTIAIVIGLIVANVTHPGTYIHSGIWSTLMNIIPTNIFASLSEGDMMPVIFFSVLFGLGTAAIGQGKIIIDFLNAVAEVMFKVTNWVMHLAPIGVCALIGVTVAQMGLDALKPLGLFILIAYATMVFFVVVVMGLVARFLFHINFFELLRVIKNEIVLAFSTASSEAALPKMMDKMQKNYGVSKGIVSFVIPTGYTFNLDGSAIYQSLAALFLAQAYHIHLSLGQQITLLVVLMITSKGMAGVPGASFVVLLATVSTIGTVPMSAVAAGLTFIAGIDRLVDMGRTAVNVVGNSLATIIIGKSEHE
>Node560
MSLTTQVILGIILGITVGFVFPFGSQLKVIADIFIKLVKMVIAPIIFLTIVIGIAGMDLKKVGKIGGKALLYFEIVSTIALAIGIIVANVIKAGKGISHGFMDFIVSIIPDSFIGAFANGQLLPVLLLAVLFGISLAHLKKGKPVIEFFEKITEVFFGIVNIIMKVSPFAAFGAMAYTIGEFGIGSLVYLGKLMGSVYITMALFIVLVLGGIAKFFYGFNIFKFIAYIKEEILLVIGTSSSEAALPKMMEKLEKGYGCSKPVVGLVLPTGYSFNLDGTSIYLSMAALFIAQAYGVDLSIWQQLTLLGVLMLTSKGAAGVTGSGFVTLAATLAVFPSIPVEGVAAGMALILGVDRFMSEARAITNLIGNGVATVVISKTEGE
>Node561
MSLTTQVILGIFLGITVGFVFPFGSQLKVIADIFIKLVKMVIAPIIFLTIVIGIAGMDLKKVGKIGGKALLYFEIVSTIALAIGIIVANVIKAGKGISHGFMDFIVSIIPDSFIGAFANGQLLPVLLLAILFGISLAHLKKGKPVIEFFEKITEVFFGIVNIIMKVSPFAAFGAMAYTIGEFGIGSLLYLGKLMGSVYLTMALFIVLVLGGIAKFFYGFNIFKFIAYIKEEILLVIGTSSSEAALPKMMEKLEKGYGCSKPVVGLVLPTGYSFNLDGTSIYLSMAALFIAQAYGVDLSIWQQITLLGVLMLTSKGAAGVTGSGFVTLAATLAVFPSIPVEGVAAGMALILGVDRFMSEARAITNLIGNGVATVVISKTEGE
>Node562
MSLTTQVILGIFLGITIGFIFPFGSQLKVIADIFIKLVKMVIAPIIFLTIVIGIAGMDLKKVGKIGGKALIYFEIVSTIALTIGIIVANVIKAGKGISHGFMDFIMSIIPDSFIGAFTGGQLLPVLLLAILFGTSLAHLKKGKPIIEFFEKIADVFFGIVNIIMKISPFAAFGAMAYTIGEFGIGSLFYLGKLMGSVYLTMAIFIVLVLGGIAKFFYGFNIFKFIAYIKEEILLVIGTSSSEAALPKMMEKLEKGYGCSKPVVGLVLPTGYSFNLDGTSIYLSMAALFIAQAYGVDLSIWQQITLLGVLMLTSKGAAGVTGSGFVTLAATLAVFPSIPVEGVAAGMALILGVDRFMSEARAITNLIGNGVATVVISKTEGE
>Node563
MSLTTQVITAIILGIIFGAFFPFGAELKVLADIFIKMVKMIIAPIVFLTIVIGIAGMDMKKVGRIGGKALLYFEIVSTIALAIGILVANVFKAGEGFSHGFMDFIMSIIPDSFIGAFANGELLPVLFLAVLFGVSLAAMKKGKPVIDFFEKLTEVLFGIVNIIMKVSPIAAFGAMSYTIGKFGIGSLIYLGKLMGSVYTTMALFIVLVLGAICKFFYGFNIFKFIKYIKEEIFLVVGTSSSEAALPKMMEKLEKGYGCSKSVVGLVLPTGYSFNLDGTSIYLSMAALFIAQAYGVDLSLWEQLTLLGVLMLTSKGAAGVTGSGFVTLAATLAVFPSIPVEGVAAGMALILGVDRFMSEARAITNLIGNGVATVVVSKMEGE
>Node564
MSLTTQVITAIILGIIFGAFFPYGAELKVLADIFIKMVKMIIAPIVFLTIVIGIAGMDLKKVGKIGGKALLYFEIVSTIALAIGILVANVFKAGEGFSHGFMDFIMSIIPDSFIGAFANGELLPVLFLAVLFGCSLAAMKGGKPVIDFFEKITEVLFGIVNIIMKVSPIAAFGAMSYTIGKFGFGSLIYLGKLMGSVYTTMALFIILVLGAICKFIYGFNIFKFIRYIKEEIFLVVGTSSSEAALPKMMDKLEKGYGCSKSVVGLVLPTGYSFNLDGTSIYLSMAALFIAQAYGVDLSLMEQLTLLGVLMLTSKGAAGVTGSGFVTLAATLAVFPSIPVEGVAAGMALILGVDRFMSEARAITNLIGNGVATVVVSKMEGE
>Node565
MSLTTQVITAIILGIIFGAMFPYGAELKVLADIFIKMVKMIIAPIVFLTIVIGIAGMDLKKVGKIGGKALLYFEIVSTIALAIGILVANVFKAGEGFSHGMMDFIMSIIPDSFIGAFANGELLPVLFIAVLFGCALAAMKGGKPVIDFFEKITEVLFGIVNMIMKVSPIAAFGAMSYTIGKFGFGSLIYLGKLMGSVYTTMALFIILVLGAICKFIYGFNIFSFIRYIKEEIFLVIGTSSSEAALPKMMDKLEKGYGCSKSVVGLVLPTGYSFNLDGTSIYLSMAALFIAQAYGVDLSLMEQLTLLGVLMLTSKGAAGVTGSGFVTLAATLAVFPSIPVEGVAAGMALILGVDRFMSEARAITNLIGNGVATVVVSKMEGE
>Node566
MSLTFQVITGIILGIICGALFPFGAELKVLADIFIKMVKMIIAPIVFLTIVVGIAGMDMKKVGRIGGKALLYFEIVSTIALAIGIAVANVFKPGEGFSHGFMDFIMSIIPDSFIGAFANGELLPVLFIAVLFGVSLAAMKKGKPIIDFFEKLTDVMFGIVNIIMKVSPIAAFGAMAYTIGNFGIGSLIYLGKLMGSVYTTMFLFIVLVLGAICKFFYGFNIFKFIKYIKEEIFLVVGTSSSESALPPMMKKLEKGYGCSKSVVGLVLPTGYSFNLDGTSIYLSMAALFIAQAFGVDLSLGEQLLLLGVLMLTSKGAAGVTGSGFVTLAATLAVFPSIPVAGVAAGLALILGVDRFMSEARAVTNLIGNGVATVVVSKMEGE
>Node567
MSLTFQVITGIILGIICGALFPFGAELKVLADIFIKMIKMIIAPIIFLTIVVGIAGMDMKKLGRIGGKALLYFEIVSTIALAIGITVANVFKPGKGFSHGLMDFILSIIPDTFIGAFTNGELLPVLFIAVLFGVALAALKKGKPIIDFFEKLTDVMFGIVNIIMKVSPIAAFGAMAYTIGNFGIGSLIYLGKLMGSVYTTMFLFIVFVLGAICKFFYGFNIFKFIKYIKEEIFLVVGTSSSESALPPMMKKLEKGYGCSKSVVGLVLPTGYSFNLDGTSIYLSMAALFIAQAFGVDLSLGEQLLLLGVLMLTSKGAAGVTGSGFVTLAATLAVFPSIPVAGVAAGLALILGVDRFMSEARAVTNLIGNGVATVVVSKMEGE
>Node568
MSLTFQVITGIILGIICGAIFPFGAELKVLADIFIKLVKMIIAPIVFLTIVVGIAGMDLKKVGRIGGKALLYFEIVSTIALAIGIAVANIIKPGEGFSHGFMDFIMSIIPESFIGAFANGELLPVLFIAVLFGISLAAMKNGKPIVDFFEKLTDVMFGIVNIIMKVSPIAAFGAMAYTIGNFGIGSLLYLGKLMGSVYITMFLFVVLVLGAICKFFYGFSIFKFIKYIKEEIFLVVGTSSSESALPPMMRKLENGYGCSKSVVGLVLPTGYSFNLDGTSIYLSMAALFIAQAFGVDLSLGEQLLLLGVLMLTSKGAAGVTGSGFVTLAATLAVFPSIPVAGVAAGLALILGVDRFMSEARAVTNLIGNGVATVVVSKMEGE
>Node569
MNLTTQVIIAIILGILFGMFFPLGTELKVLPDIFIKMIKMVIAPIVFLTIVIGIAGMDMKKVGRIGGKALLYFEIVSTIALAIGIIVANVIKAGDGISHGFMDFVMSIIPDNFVGALANGELLPVLFLAVLFGVSLAGMKSGKPVIEFFDKLTHVFFGIVNIIMKVSPIAAFGAMSYTIGKFGVGSLVYLGKLMGSVYLTMFLFIVLVLGAIAKFFYGFNIFKFIKYIKDEIFLVVGTSSSEAALPKMMEKLEKNYGCSKSVVGLVLPTGYSFNLDGTSIYLSMAALFIAQAYGVDLSIWQQLTLLGVLMLTSKGAAGVTGSGFVTLAATLAVFPSVPVEGVAAGMALLLGVDRFMSEARAVTNLIGNGVATVVISKVENE
>Node57
MSLGWQIIIGLILGIILGQVFYAITVMQNIGTMFISLIQMIVLPIVISCLTVGIANMDIKKLGRIGLKTLIYFEVMTTLAIIIGIIVANVTHPGTYIHSGIWSVLMGIIPTNIFAAMGKGDMLPVIFFSVLFGLGTASIKQGKIITDFLNAVANVMFKVTNWVMRLAPIGVCALIGVTVAEMGFDSLKPLALFIIIAYATMAFFVFVVMAFVGRFLFHVNFFELFRIIENEVVLAFTTASSEAALPKMMDKMQKNYGASKGIVSFVIPTGYTFNLDGSAIYQSLAALFLAQAYHIHLSLGQQITLIVVLMLTSKGMAGVPGASFVVLLATVSTIGTVPMQAVAAGLTFIAGIDRLVDMGRTAVNVVGNSLATIIIAKSENE
>Node570
MSLTTQVIIAIILGILFGAFFPTGAELKVLADIFVKMIKMVIAPIIFLTIVVGIAGMDMKKVGRIGGKALLYFEIVSTFALAIGILFANVFKPGAGVSHGFMDFIMGIIPDNFVGALANGELLPVLFLAVLFGIALSGMERGKSVIDFFEKLSEVFFRIVNIIMYYSPIAAFGAISYTIGKFGIGSLVSLGKLFGLTVLAMAVFIVVVLGAIAKFFYRFNIFKFIKYIKDEIFLVLGTSSSESALPKMVEKLEKGYGCSKSVVGLVIPTGYSFNLDGTSIYLSMAALFIAQAYGVDLSIGQQLTLLGVLMLTSKGAAGVTGSGFVTLAATLAAFPSVPVEGVAAGIALLLGVDRFMSTARAITNLIGNGVATVVVSKMENE
>Node571
MSLTTQVIIAIILGIIFGALFPTGAELKVLSDIFVKMIKMVIAPIIFLTIVVGIAGMDMKKVGRIGGKALLYFEIVSTFALAIGILFATVFKPGAGVSHGFMDFIMGIIPDNFLGALANGELLPILFLAVLFGIALSGLERGKSVIEFFEKLSEVFFRIVNIIMYYSPIAAFGAISYTIGEFGIGSLVSLGKLFGLTVLAMAVFIVVVLGGIAKFFYRFNIFQFIKYIKDEIFLVLGTSSSESALPKMVEKLEKGYGCSKSVVGLVIPTGYSFNLDGTSIYLSMAALFIAQAFGVDLSVGQEVTLLGVLMLTSKGAAGVTGSGFVTLAATLAAFPSVPVEGVAAGIALLLGVDRFMSTARALTNLIGNGVATVVVSKMENE
>Node572
MSLTTQVLIAIVLGIIFGALFPTGAELKVLSDIFVKMIKMVIAPIIFLTIVVGIAGMDMKKVGRIGGKALLYFEIVSTFSLAIGILFATVFKPGAGVSHGFMDFIMGIIPDNFLGALANGELLPILFLAVLFGIALSGLERGKSVIEFFEKLSDTFFRIVNIIMYYSPIAAFGAISYTIGEFGIGSLVSLGKLFGLTVLAMVVFIVVVLGGIAKFFYRFNIFQFIKYIKDEIFLVLGTSSSESALPKMVEKLEKGYGCSKSVVGLVIPTGYSFNLDGTSIYLSMAALFIAQAFGVHLSVGQEVTLLGVLMLTSKGAAGVTGSGFVTLAATLAAFPSVPVEGVAAGIALLLGVDRFMSTARALTNLIGNGVATVVVSKMENE
>Node573
MSLTTQVLIAIVLGIIFGALFPTGAELKVLSDIFVKMIKMVIAPIIFLTIVVGIAGMDMKKVGRIGGKAILYFEIVSTFSLAIGILFATVFKPGAGVSHGVMDFIMGIIPDNFFGALANGELLPILFLAVLFGIALSGLERGKSVIELFEKLSDTFFRIVNIIMYYSPIAAFGAISYTIGQFGIGSLVSLGKLFGLTVLAMVVFIVVVLGSIAKFFYRFNIFQFINYIKDEIFLVLGTSSSESALPKMVEKLENGYGCSKSVVGLVIPTGYSFNLDGTSIYLSMAALFIAQAFGVHLSVGQEVTLLGVLMLTSKGAAGVTGSGFVTLAATLAAFPSVPVEGVAAGIALLLGVDRFMSTARALTNLIGNGVATVVVSKMENE
>Node574
MSLTTQVLIAIVLGIIFGALFPTGAELKVLSDIFVKMIKMVIAPIIFLTIVVGIAGMDMKKVGRIGGKAILYFEIVSTFSLAIGILFATVFQPGAGVSHGVMDFIMGIIPDNFFGALANGELLPILFLAVLFGIALSGLERGKSVIELFEKLSDTFFRIVNIIMYYSPIAAFGAISYTIGQFGIGSLVSLGKLFGLTVLAMVVFIVVVLGSIAKFFYRFNIFQFINYIKDEIFLVLGTSSSESALPKLVEKLENGYGCSKSVVGLVIPTGYSFNLDGTSIYLSMAALFIAQAFGVHLSVGQEVTLLGVLMLTSKGAAGVTGSGFVTLAATLAAFPSVPVEGVAAGIALLLGIDRFMSTARALTNLIGNGVATVVVSKMENE
>Node575
MSLTFQVIVAMILGVLFGAFFPQGADMKVLADIFVKAIKMVIAPIIFLTIVVGIAGMDMKKVGRIGGKALLYFEIVSTFALAIGILFANVFHPGTGVGHGFMDFIMGIIPDSFVGALANGELLPVLFLAVLFGAALSGMERGKAILDFFEKLSEVFFRIVNIIMYYSPIAAFGAISYTIGKFGIGSLVSLGKLFGLTVLAMAVFVVVVLGAIAKFYYRFNIFKFIKYIKDEIFLVFGTSSSESALPKMVEKLEKGYGCSKSVVGLVIPTGYSFNLDGTNIYLAMSALFIAQAYGVDLSIGQQLTLLGVLMLTSKGAAGVTGAGFITLAATLAVFPSVPVEGVAAGIALLLGVDRFMSTARAITNLIGNGVATVVISKMENE
>Node576
MSLTFQVIVAMILGVLFGTFFPQGANMKVLADIFVKAIKMVIAPIIFLTIVTGIAGMDMKKVGRIGGKTLLYFEIVSTFALAIGILFANVFHPGSGVGHGFMDYILGIIPDSFVGALANGELLPVLILAILFGASLSGMERGKVILDFFEKVSEVFFRIVNIIMYYSAVAAFGAIAYTIGKFGIGSLVSLGKLFALTILAMAVFVVVVLGAIAKFYYRFNIFKFIGYIKDEIFLVFGTSSSESALPKMVEKLEKGYGCSKSVVGLVIPTGYSFNLDGTNIYLAFSALFIAQAYGVDLSIGQQLALLGVLMLTSKGAAGVTGAGFITLAATLAVFPSVPVEGVAAGIALLLGIDRFMSTARAITNLIGNGVATVVISKMENE
>Node577
MSLTTQVLIAIVLGILFGQFFPYATELKVLADIFIKMIKMVIAPIIFLTVVTGIAGMDMKKLGRIGGKALLYFEIVSTFALAIGIIVVNVIKPGVGVSHGLMDFIMSIIPDNFIGALAKGELLPILFVAVLFGVALASMGRAKPVIDLFEKLTEAIFRIVNMIMKVSPIAAFGAMSYTIGKFGIGSLFYLGKLMGSVYLTMALFIVIVLGAIARFFYGFSIFKFIAYIKEEIFLVLGTSSSESALPRMMERLQKNYGCSKSTVGLVLPTGYSFNLDGTAIYLSMAAIFIAQAYGVDLTIWQELTLLGILMLTSKGAAGVTGSGFVTLAATLAAFPSVPVEAVAAGMALLLGVDRFMSEARAITNLIGNGVATVVISKSEKE
>Node578
MNLTVQVVIAIILGILVGHFFPFGTELKVLADIFIKLIKMVIPPIVFFTVVNGIAGMDMKKVGRIGGKALLYFEIVTTIALAIGILVVNLIKPGAGISHGFMDFIMGIIPDNVVGAMAKGELLPILFFAVLFGLSLAAMGKAKPVIQLFDKLTHGFFGIVNMIMKVSPIAAFGAMSYTIGKFGIGSLFSLGKLMGSVYLTMFLFIVLVLGAIARYYYGFNIFSFIKYIKEEILLVLGTSSSESALPRMMEKLEKNYGCSKSVVGLVVPTGYSFNLDGTSIYLSMAAIFIAQAYGIDLTIWQELTLLGILMLTSKGAAGVTGSGFITLAATLAAFPMIPVEAVAAGMALLLGVDRFMSEARAITNLIGNGVATVVVSKMENE
>Node579
MNLTVQVVIAIILGILVGHFFPFGTELKVLADIFIKLIKMVIPPIVFFTVVNGIAGMDMKKVGRIGGKALLYFEIVTTIALAIGILVVNLVKPGAGISHGFMDFIMGIIPDNVVGAMAKGELLPILFFAVLFGLSLAAMGKAKPVIQLFDKLTHGFFGVVNMIMKVSPIAAFGAMSYTIGKFGIGSLFSLGKLMGSVYLTMFLFIVLVLGAIARFYYGFNIFSFIKYIREEILLVLGTSSSESALPRMMEKLEKNYGCSKSVVGLVVPTGYSFNLDGTSIYLSMAAIFIAQAYGIDLTIWQELTLLGILMLTSKGAAGVTGSGFITLAATLAAFPMIPVEAVAAGIALLLGVDRFMSEARAITNLIGNGVATVVISKMENE
>Node58
MSLGWQIIIGLILGIILGQVFYAIQVMQNIGTMFISLIQMIVLPIVISCLTVGIANMDIKKLGRIGLKTLIYFEVMTTLAIIIGIIVANVTHPGTYIHSGIWSVLMGIIPTNIFAAMGKGDMLPVIFFSVLFGLGTASIKQGQIITDFLNAVANVMFKVTNWVMRLAPIGVCALIGVTVGEMGFDSLKPLALFIVIAYATMAFFVFVVMAFVGRFLFHVKFFELFRIIENEVVLAFTTASSEAALPKMIDKMQKNYGASKGIVSFVIPTGYTFNLDGSAIYQSLAALFLAQAYNIHLSLGQQITLVVVLMLTSKGMAGVPGASFVVLLATVSTIGAVPMQAVAAGLTFIAGIDRLVDMGRTAVNVVGNSLATIIIAKSENE
>Node580
MNLTVQVVIAIILGILVGHFFPFGTELKVLADIFVKLIKMVIPPIVFFTVVNGIAGMDMKKVGRIGGKALLYFEIVTTIALAIGILVVNLVKPGAGISHGFIDFIMGIIPDNVVGAMAKGELLPILFFAVLFGLSLAAMSKAKPVIQLFDKLTHGFFGVVNMIMKVSPIAAFGAMSYTIGKFGIGSLFSLGKLMGSVYLTMFLFIVLVLGAIARFYYNFNIFSFIKYIREEILLVLGTSSSESALPRMMERLEKNYGCSKSVVGLVVPTGYSFNLDGTSIYLSMAAIFIAQAYGIDLTIWQELTLLGILMLTSKGAAGVTGSGFITLAATLAAFPMIPVEAVAAGIALLLGVDRFMSEARAITNLIGNGVATVVISKMENE
>Node581
MNLTVQVVIAIILGILVGHFFPFGAELKVLADIFVKLIKMVIPPIVFFTVVNGIAGMDMKKVGKIGGKALLYFEIVTTIALAIGILVVNLVKPGVGISHGFIDFIVGIIPDNVVGAMAKGELLPILFFAVLFGLSLAAMSKAKPVIQLFDKLTHGFFGVVNMIMKVSPIAAFGAMSYTIGKFGIGSLFSLGKLMASVYLTMFLFIVLVLGAIARFYYNFNIFSFIKYIREEILLVLGTSSSESALPRMMERLEKNYGCSKSVVGLVVPTGYSFNLDGTSIYLSMAAIFIAQAYGIDLTIWQELTLLGILMLTSKGAAGVTGSGFITLAATLAAFPMIPVEAVAAGIALLLGVDRFMSEARAITNLIGNGVATVVIAKTENE
>Node582
MNLTVQVVIAIILGILVGHFFPFGAELKVLADVFVKLIKMVIPPIVFFTVVNGIASMDMKKVGKIGGKALLYFEIVTTIALAIGLLVVNLVKPGVGISHGFIDFIVGIIPDNVVGAMAKGELLPILFFAVLFGLSLAAMSKAKPVIQLFDKLTHGFFGVVNMIMKVSPIAAFGAMSYTIGKFGIGSLFSLGKLMASVYITMFLFIVLVLGAIARFYYNFSIFSFIKYIREEILLVLGTSSSESALPRMMERLEKNYGCSKSVVGLVVPTGYSFNLDGTSIYLSMAAMFIAQAYGVDLSIWQQLTLLGILMLTSKGAAGVTGSGFITLAATLAAFPMIPVEAVAAGIALLLGVDRFMSEARAITNLIGNGVATVVIAKTENE
>Node583
MNLTVQVVIAIILGILVGHFAPFGAELKVLADVFVKLIKMVIPPIVFFTVVNGIASMDMKKVGKIGGKALLYFEIVTTIALAIGLLVVNLIKPGVGFSHGFIDFFVGIIPDNVVGAMAKGELLPILFFAVLFGLSLAAMSAAQPVINLFDKLTHGFFGVVNMIMKVSPIAAFGAMSYTIGKFGIGSLTRLGLLMASVYITMFLFIVLVLGAIARFYYNFSIFSFIKYIREEILLVLGTSSSESALPRMMERLEKNYGCSKSVVGLVVPTGYSFNLDGTSIYLSMAAMFIAQAYGVDLSIWQQLTLLGILMLTSKGAAGVTGSGFITLAATLAAFPMIPVEAVAAGIALLLGVDRFMSEARAITNLIGNGVATVVIAKHENE
>Node584
MNLTVQVVIAIILGILVGHFAPFGAELKVLADVFVKLIKMVIPPIVFFTVVNGIASMDMKKVGKIGGKALLYFEIVTTIALAIGLLVVNLIKPGVGFSHGFIDFFVGIIPENVVGAMAKGELLPILFFAVLFGLSLAAMSAAQPVINLFDKLTHGFFGVVNMIMKVSPIAAFGAMSYTIGKFGIGSLTRLGLLMSAVYITMFLFIVLILGAIARFYYKFSIFSFIKYIREEILLVLGTSSSESALPRMMDRLEKNYGCSKSVVGLVVPTGYSFNLDGTSIYLSMAAMFIAQAYGVDLSIWQQLTLLGILMITSKGAAGVTGSGFITLAATLAAFPMIPVEAVAAGIALLLGVDRFMSEARAITNLIGNGVATVVIAKHENE
>Node585
MNLTVQVVIAIILGILVGHFAPFGAELKVLADVFVKLIKMVIPPIVFFTVVNGIASMDMKKVGKIGGKALLYFEIVTTIALAIGLLVVNLIKPGVGFNHGFIDFFVGIIPENVVGAMAKGELLPILFFAVLFGLSLAAMSASQPVIKLFDKLTHGFFGVVNMIMKVSPIAAFGAMSYTIGKFGIGSLTRLGLLMTAVYITMFLFIILILGGIARFYYKFSIFSFIKYIREEILLVLGTSSSESALPRMMDRLEKNYGCSKSVVGLVVPTGYSFNLDGTSIYLSMAAMFIAQAYGVDLSIWQQLTLLGILMITSKGAAGVTGSGFITLAATLAAFPMIPVEAVAAGIALLLGVDRFMSEARAITNLIGNGVATVVIAKHENE
>Node586
MNLTVQVVIAIILGILVGYFFPFGAELKVLADIFIKLIKMVIPPIVFFTVVNGIAGMDMKKVGRIGGKALLYFEIVTTLALAIGIVVVNLVKPGAGISHGFMDFLMGIIPDNVVGAMAKGELLPILFFAVLFGLSLAAMGKAKPVIQLFDKLTQGFFGVVNMIMKVSPIAAFGAMSYTIGKFGIGSLFSLGKLMGSVYLTMFLFIVVVLGAIARFMYGFNIFSFIKYIREEILLVLGTSSSESALPSMMRKLEKNYGCSKSVVGLVVPTGYSFNLDGTSIYLSMAAIFIAQAYGIDLTIWQELTLLGILMLTSKGAAGVTGSGFITLAATLAAFPMIPVEAVAAGIALLLGVDRFMSEARAITNLIGNGVATVVISKSEKE
>Node587
MNLTVQVIIAIILGIIVGYLFPFGAQLKVLADIFIKMIKMVIPPIVFFTVVNGIAGMDMKKVGRIGGKALLYFEIVTTLALAIGIVVVNLIKPGVGISHGFMDFLMGIIPDNVVGAMAKGELLPILFFAVLFGLSLAAMGKAKPVIQLFEKLAQGFFGVVNMIMRVSPIAAFGAMSYTIGKFGIGSLLNLGKLMGSVYLTMFLFIIVVLGLIARFMYKFNIFSFIKYIREEILLVLGTSSSESALPSMMRKLEKNYGCSKSVVGLVVPTGYSFNLDGTSIYLSMAAIFIAQAYGIDLTIWQELTLLGILMLTSKGAAGVTGSGFITLAATLAAFPMIPVEAVAAGIALLLGVDRFMSEARAITNLIGNGVATVVISKSEKE
>Node588
MNLTVQVIIAIILGILVGHFFPFGTKLKVLADIFIKLIKMVIAPIVFFTVVNGIANMDMKKVGRIGGKALLYFEIVTTAALAIGLLVVNLVKPGAGISHGFMDFIMGIVPDNVVGAMAKGELLPILFFAVLFGLSLAAMGKAKPVIDLFDKLSHAFFGIVNMIMKVSPIAAFGAMSYTIGKFGIGSLFSLGKLMGSVYLTMFLFIVLVLGAIARYFYGFRIFKFIRYIKEEILLVLGTSSSESALPRMMEKLEKNYGCSKSVVGLVVPTGYSFNLDGTSIYLSMAAIFIAQAYGVDLTIWQQLTLLGILMLTSKGAAGVTGSGFITLAATLAAFPMIPVEAVAAGMALLLGVDRFMSEARAITNLIGNGVATVVVAKMENE
>Node589
MNLTVQVIIAIILGILVGHFFPFGEKLKVLGDIFIKLIKMVIAPIVFFTVVNGIANMDMKKVGRIGGKALLYFEIVTTAALAIGLVVVNLVKPGAGISHGFMDFIMGIVPDNVVGAMAKGELLPILFFAVLFGLSLTAMGKAKPVIDLFDKLSHAFFGIVNMIMKVSPIAAFGAMSYTIGKFGIGSLFSLGKLMGSVYITMFLFIVLVLGSIARFFYGFRIFKFIRYIKEEILLVLGTSSSESALPRMMDKLEKNYGCSKSVVGLVVPTGYSFNLDGTSIYLSMAAIFIAQAYGVDLTIWQQLTLLGILMLTSKGAAGVTGSGFITLAATLAAFPMIPVAAVAAGMALLLGVDRFMSEARAITNLIGNGVATVVVAKMENE
>Node59
MTLGWQILIGLILGVVLGAVFYAITAMQNIGTMFISMIQMIVLPIVVSCLTVGIAGMDIGELGRVGVKTLIYFEILTTIALVVGMIFANVFHPGTYINSGIWATLMNIIPTNIFSSLAEGNMMPVIFFSVLFGLGVTAIGQGQILIDFLTAVQEVMFKVTNWVMHLAPIGVCALIGVTVAQMGIDALKPLGLFILITYAAMVFFVVVVLGLVAKFFHHINFFELLKVIKNEIILAFSTASSEAALPKMMDKMQKNYGVSQGIVSFVIPTGYTFNLDGSAIYQSIGALFLAQAYHIHLSLGQQITLLVVLMITSKGMAGVPGASFVVLLATVSTIGTVPMSAVAAGLTFIAGIDRIVDMGRTAVNVVGNSLAAIIMGKSEHE
>Node590
MNLTVQVVIAIILGILFGHFFPFGEKLKVLGDIFIKLIKMVIAPIVFFTVVNGIANMDMKKVGRIGGKALLYFEIVTTAALAIGLVVVNLVKPGAGISHGFMDFIMGIVPDNVVGAMAGGELLPILLFAILFGLSLTAMGKAKPVIDLFDKLSHAFFGIVNMIMKVSPIAAFGAMSYTIGKFGIGSLFSLGKLMGSVYITMFLFIIVVLGSIARFFYGFSIFKFIRYIKEEILLVLGTSSSESALPRMMDKLEKNYGCSKSVVGLVVPTGYSFNLDGTSIYLSMAAIFVAQASGVDLTIWQQLTLLGILMLTSKGAAGVTGSGFITLAATLAAFPSIPVAAVAAGMALLLGVDRFMSEARAITNLIGNGVATVVVAKMENE
>Node591
MNLTVQVVIAIILGILFGHFFPFGEKLKVLGDIFIKLIKMVIAPIVFFTVVNGIANMDMKKVGRIGGKALLYFEIVTTVALAIGLVVVNLVKPGAGISHGFMDFILGIVPDNVVGAMAGGELLPILLFAILFGLSLTAMEKAKPVIDLFDKLSHAFFGIVNMIMKVSPIAAFGAMSYTIGKFGIGSLFSLGKLMGSVYITMALFIIVVLGSIARFFYGFSIFKFIRYIKEEILLVLGTSSSESALPRMMDKLEKNYGCSKSVVGLVVPTGYSFNLDGTSIYLSMAAIFVAQASGVDMTIWQQLTLLGILMLTSKGAAGVTGSGFITLAATLAAFPSIPVAAVAAGMALLLGVDRFMSEARAITNLIGNGVATVVVAKMENE
>Node592
MNLTVQVVIAIILGILLGHFFPTGEKLKVLGDIFIKLIKMVIAPIVFFTVVNGIANMDMKKVGRIGGKALLYFEIVTTAALAIGLVVVNLVKPGAGISHGFMDFILGIVPDNVVGAMAGGELLPILLFAILFGLSLTAMEKAKPVIDLFDKLSHAFFGIVNMIMKVSPIAAFGAMSYTIGKFGIGSLFSLGKLMGSVYITMALFIIVVLGSIARFFYGFSIFKFIRYIKEEILLVLGTSSSESALPRMMEKLEKNYGCSKSVVGLVVPTGYSFNLDGTSIYLSMAAIFVAQASGVDMTIWQQLTLLGILMLTSKGAAGVTGSGFITLAATLAAFPSIPIAAVAAGMALLLGVDRFMSEARAITNLIGNGVATVVVAKMENE
>Node593
MNLTVQVVIAIILGILLGHFFPTGEKLKVLGDIFIKLIKMVIAPIVFFTVVNGIANMDMKKVGRIGGKALLYFEIVTTAALAIGLVVVNLVKPGAGISHGFMDFILGIVPDSVVGAMAGGELLPILLFAILFGLSLTAMESAKPVIELFDKLAHAFFGIVNMIMKVSPIAAFGAMSYTIGKFGIGSLFSLGKLMGSVYITMALFIFVVLGTIARFFYGFSIFKFIRYIKEEILLVLGTSSSESALPKMMEKLEKNYGCSKSVVGLVVPTGYSFNLDGTSIYLSMAAVFVAQAAGVDMTIWQQLTLLGILMLTSKGAAGVTGSGFITLAATLAAFPSIPIAAVAAGMALLLGVDRFMSEARAITNLIGNGVATVVVAKMEGE
>Node594
MNLTVQVVIAIILGILLGHFFPTGEKLKVLGDVFIKLIKMVIAPIVFFTVVHGIANMDMKKVGRIGGKALLYFEIVTTIALAIGLVVVNLVKPGAGISHGFVDFIVGIVPDNVVAAMAGGELLPILFFAILFGLSLTAMEKAKPVIDLFDKLSHAFFGIVNMIMKVSPIAAFGAMSYTIGKFGIGSLTSLGKLMGSVYITMALFIIVVLGLIARFMYGFSIFKFIAYIKEEILLVLGTSSSESALPRMMEKLEKNYGCSKSVVGLVVPTGYSFNLDGTAIYLSMAAIFVAQASGVEMTIWQQLTLLGILMLTSKGAAGVTGSGFITLAATLAAFPSIPLAAVAAGMALLLGVDRFMSEARAITNLIGNGVATVIVAKSENE
>Node595
MNLTVQVVIAIILGILLGHFFPTGEKLKVLGDVFIKLIKMVIAPIVFFTVVHGIANMDMKKVGRIGGKALLYFEIVTTIALAIGLVVVNLVKPGAGISHGFVDFIVGIVPDNVVAAMAGGELLPILFFAILFGLSLTAMEKAKPVIDLFDKLSHAFFGIVNMIMKVSPIAAFGAMSYTIGKFGIESLTSLGKLMGSVYITMALFIIVVLGLIAKFAYGFSIFKFIAYIKEEIMLVLGTSSSESALPRMMEKLEKNYGCSKSVVGLVVPTGYSFNLDGTAIYLSMAAMFVAQASGVEMTIWQQLTLLGILMLTSKGAAGVTGSGFITLAATLAAFPSIPLAAVAAGMALLLGVDRFMSEARAITNLIGNGVATVIVAKSENE
>Node596
MNLTVQVVIAIILGILFGHFFPFGEQMKVLGDAFIKLIKMVIAPIVFFTVVNGIANMDMKKVGRIGGKALLYFEIVTTVALAIGLVVVNLVKPGAGISHGFMDFILGIIPDNVVGAMAGGELLPILLFAILFGLSLTAMEKAKPVIALFDKLSHAFFGIVNMIMKVSPIAAFGAMSYTIGKFGIGSLLSLGKLMGSVYITMALFIIVVLGSIARFFYGFSIFKFIRYIKEEILLVLGTSSSESALPRMMDKLEKNYGCSKSVVGLVVPTGYSFNLDGTSIYLSMAAIFVAQASGVDMTIWQQLTLLGVLMLTSKGAAGVTGSGFITLAATLAAFPSIPVAAVAAGMALLLGVDRFMSEARAITNLIGNGVATVVVAKMENE
>Node597
MNLTVQVVIAIILGILFGHFFPYGEQMKVLGDAFIKLIKMVIAPIVFFTVVNGIANMDMKKVGRIGGKALLYFEIVTTVALAIGLVVVNLVKPGAGISHGITDFLLGIIPDNVVGAMAGGELLPILLFAILFGLSLTAMEKAKPVTALFDKLSHAFFGIVNMIMKVSPIAAFGAMSYTIGKFGIGSLLSLGKLMGSVYITMALFIIVVLGSIARFVYGFSIFKFIRYIKEEILLVLGTSSSESALPRMMDKLEKNYGCSKSVVGLVVPTGYSFNLDGTSIYLSMAALFVAQASGVDMTIWQQLTLLGVLMLTSKGAAGVTGSGFITLAATLAAFPSIPVAAVAAGMALLLGVDRFMSEARAITNLIGNGVATVVVAKMENE
>Node598
MNLTVQVVIAIILGILFGHFFPFGEQMKVLGDGFIKLIKMVIAPIVFFTVVNGIANMDMKKVGRIGGKALLYFEIVTTVALAIGLIVVNLVKPGAGISHGFMDFILGIIPDNVVGAMAGGDLLPILLFAILFGLSLTAMESAKPVIALFDKLSHAFFGIVNMIMKVSPIAAFGAMSYTIGKFGIGSLLSLGKLMGSVYITMALFIIVVLGSIARFFYGFSIFKFIRYIKEEILLVLGTSSSESALPRMMDKLEKNYGCSKPVVGLVVPTGYSFNLDGTSIYLSMAAIFVAQASGVDMTIWQQLTLLGVLMLTSKGAAGVTGSGFITLAATLAAFPSIPVAAVAAGMALLLGVDRFMSEARAITNLIGNGVATVVVAKMENE
>Node599
MNLTVQVIIAIILGILVGHFFPFGEKLKVLGDIFIKLIKMVIAPIVFFTVVNGIANMDMKKVGRIGGKALLYFEIVTTAALAIGLVVVNLVKPGAGISHGFMDFIMGIVPDNVVGAMAKGELLPILFFAVLFGLSLTAMGKAKPVIDLFDKLSHAFFGIVNMIMKVSPIAAFGAMSYTIGKFGIGSLSSLGLLMACVYITMFLFIVIVLGSIARFFYGFRIFKFIRYIKEEILLVLGTSSSESALPRMMDKLEKNYGCSKSVVGLVVPTGYSFNLDGTSIYLSMAAIFIAQAYGVDLTIWQQLTLLGILMLTSKGAAGVTGSGFITLAATLAAFPMIPVAAVAAGMALLLGVDRFMSEARSITNLIGNGVATVVVAKMENE
>Node60
MTLGWQILIGLILGVVLGVVFYAITAMQNIGTMFISMIQMIVLPIVVSCLTVGIAGMDIGELGRVGVKTLIYFEILTTIALVVGMIFANVFHPGTYINSGIWATIMNIIPKNIFQSLAEGNMMPVIFFSVLFGLGVTAIGEGQILIDFLTAVQEVMFKVTNWVMHLAPIGVCALIGVTVAQMGIKALKPLGLFILITYAAMVFFVVVVLGLVAKFFHHINFFTLLKVIKNEIILAFSTASSEAALPKMMDKMQKNYGVSQGIVSFVIPTGYTFNLDGSAIYQSIGALFLAQAYHIHLSLGQQITLLVVLMITSKGMAGVPGASFVVLLATVSTIGTVPMSAVAAGLTFIAGIDRIVDMGRTAVNVVGNSLAAIIMGKSEHE
>Node600
MNLTVQVIIAIIIGILVGHFFPFGTELKVLADIFIKLIKMVIAPIVFFTIVTGIASMDVKKVGRIGGKALLYFEIVTTFALAIGLLVVNLVKPGAGISHGFVDFLMNIIPDNIVSAMAKGELLPILFFAVLFGISLAAMGKSKPVIQLFDKLSHGFFGIVNMIMKLSPIAAFGAMSYTIGKFGIGSLFSLGKLMGSVYLTMFLFIVLVLGAIARFFYGFNILKFIKYIKEEIFLVLGTSSSESALPRLMERLNKNYGCSKSVVGLVVPTGYSFNLDGTSIYLSMAAIFIAQAYGVDLSIWQQLTLLGILMLTSKGAAGVTGSGFVTLAATLAAFPMIPVEAVAAGMALLLGVDRFMSEARAITNLIGNGVATVVVAKMENE
>Node601
MNLTVQVLIAIVLGILVGHFFPFGTQLKVLGDIFIKLIKMVIAPIVFFTIVIGIAGMDMKKIGRIGGKALLYFEIVTTFALAIGLLVVNLIKPGAGMSHGFVDFLMNIIPDNVVGAMAKGEMLPVLFFSVLFGLALAALGKGKPVIQFFEKLSEVFFGIVNMIMKFSPIAAFGAMSYTIGKFGIGSLFSLGKLMGSVYITMFLFIVLVLGAIARFFYGFSIFKFLRYIKEEILLVLGTSSSESALPRLMEKLEKNYGCSKPVVGLVVPTGYSFNLDGTSIYLSMAALFIAQAYGVDLSLWQILTLLGILMLTSKGAAGVTGSGFITLAATLAALPVIPVEAVAAGMALLLGVDRFMSEARAITNLIGNSVATVVIAKSENE
>Node602
MNLTVQVLIAIVLGILVGHFFPFGTQLKVLGDIFIKLIKMVIAPIVFFTIVIGFANMDMKKIGRIGGKALLYFEIVTTFAMAIGIAVMYLIRPGAGMSHGFMDFLMNIIPDNVVGAMAKGEMLPVLFFSVLFGLAMAALGKGKPVTEFFEKLNEVFFKIVAMIMKFSPIAAFGAMSYTIGKFGIGSLFSLGKMMGSVYITMFLFIVIVLGAIARFFYGFSIFKLLRYIKEEILLVLGTSSSESALPRLMEKLEKNYGCSKPVVGLVVPTGYSFNLDGTSIYLSMAALFIAQAYGVDLSLLQILTLLGVLMLTSKGAAGVTGSGFITLAATLAALPVIPVEAVAAGMALLLGVDRFMSEARAITNLIGNSVATVVIAKSENQ
>Node603
MNLTVQVLIAIVLGILVGQFFPHADQLKVLGDIFIKMIKMVIAPIVFFTIVIGFANMDMKKIGRIGGKALLYFEIVTTFAMAIGIAVMYLIQPGAGMSHGFMDFLMNIVPDNVVGAMAKGDMLPVLFFSVLFGLAMAALGKAKPVTEFFEKLNEVFFKIVAMIMKFSPIAAFGAMSYTIGKFGIGSLFSLGKMMGSVYITMFLFIVIVLGLIARFFYGFSIFKLLRYIKEEILLVLGTSSSESALPRVMEKLEKNYGCSKPVVGLVVPTGYSFNLDGTSIYLSMAALFIAQAYGVHLSLIQILTLLGVLMLTSKGAAGVTGSGFITLAATLAALPVIPVEAVAAGMALLLGVDRFMSEARAITNLIGNSVATVVIAKSENQ
>Node604
MNLTVQVLIAIVLGILVGQFFPHADNLKVLGDIFIKMIKMVIAPIVFFTIVIGFANMDMKKIGRIGGKALLYFEIVTTFAMAIGIAVMYLIQPGAGMSHGFMDFLMNIVPDNVVGAFAKGDMLPVLFFSVLFGLAMAALGKAKPVTEFFEKLNEVFFKLVAMIMKFSPIAAFGAMSYTIGKFGIGSLFSLGKMMGSVYITMFLFIVIVLGLICRFFYGFSIFKLLRYIKEEILLVLGTSSSESALPRVMEKLEKNYGCSKPVVGLVVPTGYSFNLDGTSIYLSMAALFIAQAYGVHLSLIQVLTLLGVLMLTSKGAAGVTGSGFVTLAATLAAIPVIPVEAVAAGMALLLGVDRFMSEARAITNLIGNSVATVVIAKSENQ
>Node605
MNLTVQVLIAIVLGIIVGQFFPHADNLKILSDIFIKMIKMVIAPIVFFTIVIGFANMDMKKIGRIGGKALLYFEIVTTFAMAIGIAVMYLIQPGAGMSHGFMDFLVGIVPDNVMGAFAKGDMLPVLFFSVLFGLAMAGLGKAKPVTSFFEKLNEIFFRLVAMIMKFSPVAAFGAMSYTIGKFGVGSLFSLGKMMGSVYITMFLFIVIVLGLICRFMYGFSLFKLLRYIKEELLLVLGTSSSESALPRVMEKLEKNFGCSKPVVGLVVPTGYSFNLDGTSIYLSMAALFIAQAYGVHLSIIQVLTLLGVLMLTSKGAAGVTGSGFVTLAATLAAIPVIPVEAVAAGMALLLGVDRFMSEARAITNIIGNSVATVVIAKSENQ
>Node606
MNLTIQVLIAIVLGIVVGQFFPQADNLKILSDIFIKMIKMVIAPIVFFTIVIGFANMDMKKIGRIGGKALLYFEIVTTFAMAIGIAVMYIIQPGAGMSHGFMDFLVGIVPDNVMGAFAKGDMLPVLFFSVLFGLAMAGLGKAKPVTSFFEKLNEIFFRLVAMIMKFSPVAAFGAMSYTIGKFGVHSLFSLGKMMGSVYITMALFIFIVLGVICRFMYGFSLFKLLRFIKEELLLVLGTSSSESALPRVMEKLEKNFGASKPVVGLVVPTGYSFNLDGTSIYLSMAALFIAQAYGVHLSVIQVLTLLGVLMLTSKGAAGVTGSGFVTLAATLAAIPVIPIEAVAAGMALLLGVDRFMSEARAITNIIGNSVATIVIAKSENQ
>Node607
MNLTIQVLIAIVLGIVVGQFFPQADNLKILSDIFVKMIKMVIAPIVFFTIVIGFANMDMKKIGRIGGKALLYFEIVTTFAMAIGIAVMYIIQPGAGMSHGFMDFLVGVVPDNVMGAFAKGDMLPVLFFSVLFGLAMAGLDKAKPVTSFFEKLNEIFFRLVAIIMKFSPVAAFGAMSYTIGKFGVHSLFSLGKMMGSVYITMALFIFVVLGAICKFMYGFSLLKLLRFIKEELLLVLGTSSSESALPRVMEKLEKNFGASKPVVGLVVPTGYSFNLDGTSIYLSMAALFIAQAYGVHLDWIQVLTLLGVLMLTSKGAAGVTGSGFVTLAATLAAIPVIPIEGVAAGMALLLGVDRFMSEARAITNIIGNSVATIVIAKSENQ
>Node608
MNLTIQVLIAIVLGIAVGQFFPQADNLKILSDVFVKMIKMVIAPIVFFTIVIGFAGMDMKKIGRIGGKALLYFEIVTTFAMAIGIAVMYIFQPGAGMSHGFMDFLVGVVPDNVMGAFAKGDMLPVLFFSVLFGLAMAGLDKVKPVTSFFEKMNEIFFRLVAIIMKFSPVAAFGAMSYTIGKFGVHSLFSLGKMMGSVYVTMALFIFVVLGSICKFMYGFSLIKLLRFIKEELLLVLGTSSSESALPRVMEKLEKGFGASKPVVGLVVPTGYSFNLDGTSIYLSMAALFIAQAYGVHLDWIQVLTLLGVLMLTSKGAAGVTGSGFVTLAATLAAIPVIPIEGVAAGMALLLGVDRFMSEARAITNIIGNSVATIVIAKSENQ
>Node609
MNLTIQVLIAIVLGIAVGQFFPQADNLKILSDVFVKMIKMVIAPIVFFTIVIGFSGMDLKKIGRIGGKALLYFEIITTFAMAIGIAVMYIFQPGAGMSHGFLDFITGVVPDNVMAAFAKGDMLPVLFFSVLFGLAMAGLDRVKPVTTFFEKMNEIFFRIVAIIMKFSPIAAFGAMSYTIGKFGVHSLFSLGKMMGSVYVTMALFIFVVLGTICKFIYGFSIIKLLRFIKEELLLVLGTSSSESALPRVMEKLEKGFGASKPVVGLVVPTGYSFNLDGTSIYLSMAGLFIAQAYGVHLDWIQVLTFLGVLMLTSKGAAGVTGSGFVTLAATLAAIPVIPIEGVAAGMALLIGVDRFMSEARAITNIIGNSVATIVIAKSENQ
>Node61
MSLGWQIVIGLILGIIAGAIFYAITVMQNLGTMFISLIQMIVLPIVVSCLTVGIANMDIHKLGRIGGKTLIYFEIMTTIAIVLGLIVGNITHPGTFIHTGIWDTLMGIIPTNIFKSLSEGDMMPVIFFSVFFGLGTAAIGRGKIIIDFLQAVSEVMFKVTNWVMKFAPIGVFGLIGMTVAEMGLSALAPLGLFILIAYATMVFFVVVVLGLVAKFIFHFKYWSLMRVIKDEIVLAFSTASSEATLPRLMDKMQKNYGVSKGIVSFVIPTGYTFNLDGSAIYQSLAALFLAQAYGIHLTLAHQITLLVVLMITSKGMAGVPGASFVVLLATVSTIGTVPMSAVAAGLTFIAGIDRFVDMGRTAVNVVGNSLATIVIGKSEHE
>Node610
MNLTLQVLIAIVLGIAVGQFFPQAENLKVLSDVFVKMIKMVIAPIVFFTIVIGFSGMDLKKIGRIGGKALLYFEIITTFAMAIGIAVMYIFQPGAGMSHGFIDFITSVVPDNVMAAFAKGDMLPVLFFSVLFGLAMAGLDRVKPVTTFLEKMNEIFFRIVAIIMKFSPIAAFGAMSYTIGKFGVHSLFSLGKMMGSVYVTMALFIFIVLGTICRFIYGFSIIKLLRFIKEELLLVLGTSSSESALPRVMEKLEKGFGASKPVVGLVVPTGYSFNLDGTSIYLSMAGLFIAQAYGVQLNWIQVLTFLGVLMLTSKGAAGVTGSGFVTLAATLAAIPVIPIEGVAAGMALLIGVDRFMSEARAITNIIGNSVATIVIAKSENQ
>Node611
MNLTIQVLIAIVLGIAVGQFFPQAGNLKILSDVFVKMIKMVIAPIVFFTIVIGFAGMDMKKIGRIGGKALLYFEIVTTFAMAIGIAVMYIFQPGSGMSHGFMDFLVGVVPDNVMGAFSKGDMLPVLFFSVLFGLAMAGLDKVKPVMNFFEKMNEIFFRLVAIIMKFSPVAAFGAMSYTIGKFGVHSLFSLGKMMGSVYVTMALFIFVVLGSICKFFYGFSLIKLLRFIKEELLLVLGTSSSESALPRVMEKLEKGFGASKPVVGLVVPTGYSFNLDGTSIYLSMAALFIAQAYGVHLDWIQVLTLLGVLMLTSKGAAGITGSGFVTLAATLAAIPVIPVEGVAAGMALLLGVDRFMSEARAITNIIGNSVATIVIAKSENQ
>Node612
MNLSIQVLAAIVLGIIVGIVFPWADNMKVISDIFIKMIKMVIAPIVFFTIVIGFANMDMKKIGRIGGKALLYFEIVTTFAMAIGIAVMYLIQPGAGMSHGFMDFLVGIVPDNVMGAFAKGDMLPVLFFSVLFGLAMAGLGKAKPVTSFFEKLNEVFFRLVAMIMKVSPFAAFGAMSYTIGKFGVGSLFSIGKMMGSVYLTMFLFIVIVLGLIARFMSGFSLFKLLRYIKEELLLVLGTSSSESALPRVMEKLEKNFGCSKPVVGLVVPTGYSFNLDGTSIYLSMAALFIAQAYGVHLTIVQVLVLLGVLMLTSKGAAGVTGSGFVTLAATLAAIPVIPVEAVAAGMALLLGVDRFMSEARAITNIIGNSVATVVIAKSENE
>Node613
MNLSVQVLAAIVLGIIVGIVFPWADNMKVISDIFIKMIKMVIAPIVFFTIVVGFANMDMKKIGRIGGKALLYFEIVTTFAMAIGIAVMYLIQPGAGMSHGFMDFLAGIVPDNVMGAFAKGDMLPVLFFSVLFGLAMAGLGKAKPVTSLFEKLNEVFFRLVAMIMKVSPFAAFGAMSYTIGKFGVGSLFSIGKMMGSVYLTMFLFVVIVLGLIARFMSGFSLFKLLGYIKEELLLVLGTSSSESALPRVMEKLEKNFGCSKPVVGLVVPTGYSFNLDGTSIYLSMAALFIAQAYGVHLTIVQVLVLLGVLMLTSKGAAGVTGSGFVTLAATLAAIPVIPVEGVAAGMALLLGVDRFMSEARAITNIIGNSVATVVIAKSEKE
>Node614
MNLTVQVLIAIVIGILIGHFFPFGVQLKVLGDIFIKLIKMVIAPIVFFTIVIGFANMDMKKIGRIGGKALLYFEIVTTFAMAIGIAVMYLIRPGAGMSHGFMDFLLNIIPDNVVGALAKGEMLPVLFFSVLFGLAMAALGKGKPVTEFFEKLNEIFFKIVAMIMKFSPFAAGGAMAYTIGKFGIGSLFSLGKMMGSVYITMFLFIVIVLGTIARFFYGFSIFNLLRYIKEEILLVLGTSSSESALPRLMEKLEKNYGCSKPVVGLVVPTGYSFNLDGTSIYLSMAALFIAQAYGIDLTLLQILTLLGVLMLTSKGAAGVTGSGFITLAATLAALPVIPVEAVAAGMALLLGVDRFMSEARAITNLIGNSVATVVIAKSENQ
>Node615
MNLTVQVLIAIVIGILIGHFFPFGVQLKVLADIFIKLIKMVIAPIVFFTIVIGFANMDMKKIGRIGGKALLYFEIVTTFAMAIGIAVMYLIRPGAGMSHGFKDFLLNIIPDNVVGALAKGEMLPVLFFSVLFGLALAALGKGKPVTEFFEKLNEIFFKIVGMIMKFSPFAAGGAMAYTIGKFGIGSLFSLGKMMGSVYITMFLFIVIVLGAIARFFYGFSIFNLLRHIKEEILLVLGTSSSESALPRLMEKLEKNYGCSKPVVGLVVPTGYSFNLDGTSIYLSMAALFIAQAYGIDLTLLQILTLLGVLMLTSKGAAGVTGSGFITLAATLAALPPIPVEAVAAGMALLLGVDRFMSEARAITNLIGNSVATVVIAKSENQ
>Node616
MNLTVQVLIAIVIGIAIGYFFPFGASLKVLADIFIKLIKMVIAPIVFFTIVIGFAGMSMKKIGRIGGKALLYFEIVTTFAMAIGIAIAYLIRPGAGISHGFKDFLLGIIPDNAIAAMASGEMLPVLFFSVLFGLALSMLGKGKPVTEFFEKLNEIFFKIVGIIMKFSPYAAGGAMAYTIGKFGLGSLLSLGKMMLATYMTMFLFIIIVLGLIARFYYKFSIFHLIRHIKEEILLVLGTSSSESALPRLMSKMETNYGCSKPVVGLVVPTGYSFNLDGTSIYLSMAALFIAQAYGIELTLLQILTFLGVLMLTSKGAAGVTGSGFITLAATLAALPPIPLEGVAAGIALLIGVDRFMSEARAITNLIGNSVATVVIAKSENQ
>Node617
MNLTVQVLIAIVIGILIGHFFPFGVQLKVLADIFIKLIKMVIAPIVFLTIVIGFANMDMKKIGRIGGKALLYFEIVTTFAMVIGIAVMYLIRPGAGMSHGFKDFLLNIIPDNVVGALAKGEMLPVLFFALLFALALAALGKGKPVTEFFEKLNDVFFKIVGMIMKFSPFAAGGAMAYTIGKFGIGSLFSLGKMMGSVYITMFLFIVIVLGAIARFFYGFSIFNLLKHIKEEILLVLGTSSSESALPSLMEKLEKNYGCSKPVVGLVVPTGYSFNPDGTSIYLTMAALFIAQAYGIDLTWWQILTLLGVLMLTSKGAAGVTGSAFITLAATLAALPPIPVEAVAAGMALLLGVDRFMSEARAITNLIGNAVATVVIAKSENQ
>Node618
MNLTVQVVIAIVTGILIGHLFPFGVQLKILADIFIKLIKMVIGPIIFLTIVIGFANMDMKKIGKIGTKSLLYFEIITTIALVIGIAVMYLIKPGAGMSHGFKDFLLGIIPDSAVGALAKGEMLPILFFALLFAIALASLGKGKPVTTFFEKLNDVFFKIVGMIMKFSPFAAGGAMAYTIGKFGIGSLFSLGKMLGSVYITMFLFVVIVLGAVAKFFYGFSIFNLIKHIKEEILLVLGTSSSESALPSLMKKLEQGYGCSKPVVGFVVPTGYAFNPDGQCIYYTMASLFIAQAYGIDLTWWQILTLLGVLMLTSKGSAGVTGSAFITLAATLASLPPIPVEGVAAGMALLLGVDRFMSEARAITNLIGNAVATVVIAKSEKQ
>Node619
MNLTVQVVIAIFTGILIGYLFPFGVQLKILADIFIKMIKMVIGPIIFLTIVLGFANMDMKKIGKIGTKSLLYFEIMTTIALVIGIAVMFLIKPGAGMSHGFKDFLLGIIPDSAVGALAQGHMLPILFFALLFAVALASLGKGKPVITFFEKINDVFFKIVGMIMNFSPFAAGGAMAYTIGKFGIGSLFSLGKMLGSVYITMFLFVVIVLGAVAKFFYGFSIFNLIKHIKEEILLVLGTSSSESALPSLMKKMEKGYGCSKPIVGFVVPTGYAFNPDGQCIYYTMASLFIAQAYGIDLSWWQILVLLGVLMLTSKGSAGVTGSAFITLAATLASLPPIPVEGVAAGMALLLGVDRFMSEARAITNLIGNAVATVVIAKSEKQ
>Node62
MSLGWQIMIGLVLGIICGAIFYAITVMQNLGTIFLRLIQMIVMPIVVSCLTVGIANIDIHKLGRIGGKTLIYFEVLTTIAIILGLIVGNITHPGTFIHTGIWDTILAIIPTNIFKSISDGDMMPVIFFSVFFGLGIAAIGKGKIIIDFLNAVSEVMFKVTNWVMKFAPIGVFGLIGMTIAEMGLSALLPLGLFILIAYATMVFFVVVVLGIVAKFIFHLRYWKTMRVIMDEIVLAFSTASSEATLPRLMEKTQKNMGVEKGIASFVIPTGYTFNLDGSAIYQSLAALFLAQAYGIHLTLAHQITLLVVLMITSKGMAGVPGASFVVLLASVSTIGTVPVAAVAAGLTFIAGIDRFVDMGRTAVNVVGNSIATLVIGESEKA
>Node620
MNLTVQVVLAIFTGILIGYLFPFGVQLKILADIFIKMIKMVIGPIIFLTIVLGFANMDMKKIGKIGTKSLIYFEVMTTLALVIGLVVMFIVRPGDGMSHTFKDFLLGIVPDSAVGALASGHMLPILFFALLFAVALSSLGKGKPVITFFEKINDVFFKIVAMIMNFSPLAAGGAMAYTIGNFGIDSLFSLGKMLGSVYATMFLFVVVVLGAVCKFFYGFSIFNLIKHIKEEILLVLGTSSSESALPSLITKMQKGYGCSKSITGFVVPTGYAFNPDGQCIYYTMACLFIAQAYGIDLSWMQIFVLLGVLMLTSKGSAGVTGSAIITLAATLTSLPPIPVEGVAAGIALLLGVDRFMSEARAITNLIGNAVATVVIAKSEKQ
>Node621
MNLTVQVLIAIVIGILIGQFFPFGVQLKVLGDIFVKLIKMVIAPIVFFTIVIGFANMDMKKIGRIGGKALLYFEIITTFAMAIGIAVMYLVRPGSGMPHGFMDFLLSIIPDSVVGALAKGEMLPVLFFSVLFGLAMASLEKAKPVTQFFEKLNEIFFKLVAMIMRFSPFAAGGAMAYTIGKFGIGSLFSLGKMMGSVYITMFLFVVIILGTVARFFYGFSIFNLLKFIKEEILLVLGTSSSESALPRLMERLEKNYGCSKSVVGLVVPTGYSFNLDGTSIYLSMAALFIAQAYGIELTLLQILTLLGVLMLTSKGAAGVTGSGFITLAATLAAIPVIPVEAVAAGMALLLGVDRFMSEARAITNLIGNSVATVVIAKSENQ
>Node622
MNLTVQVLIAIVIGILIGQFFPFGVQLKVLGDIFVKLIKMVIAPIVFFTIVIGFANMDMKKIGRIGGKALLYFEIITTFAMAIGIAVMYLVSPGSGMPHGFMDFLLSIIPDSVVGALAKGEMLPVLFFSVLFGLAMAGLEKAKPVTVFFEKLNEIFFRLVALIMRFSPFAAGGAMAYTIGKFGIGSLFSLGKMMGSVYITMFLFVVIILGTVARFFYGFSIFNLLKFIKEEILLVLGTSSSESALPRLMERLEKNYGCSKSVVGLVVPTGYSFNLDGTSIYLSMAALFIAQAYGIELTLLQILTLLGVLMLTSKGAAGVTGSGFITLAATLAAIPVIPVEAVAAGMALLLGVDRFMSEARAITNLIGNSVATVVIAKSENQ
>Node623
MNLTVQVLIAIVIGILIGQFFPFGVQLKVLGDIFVKLIKMVIAPIVFFTIVIGFANMDMKKIGRIGGKALLYFEIITTFAMAIGIAVMYLVSPGSGMPHGFMDFLLSIIPDSVVGALAKGEMLPVLFFSVLFGLAMAGLEKAKPVTVFFEKMNEIFFRLVALIMRFSPFAAGGAMAYTIGKFGIGSLFSLGKMMGSVYITMFLFVVIILGTVARFFYGFSIFNLLKFIKEEILLVLGTSSSESALPRLMERLEKNYGCSKSVVGLVVPTGYSFNLDGTSIYLSMAALFIAQAYGIELTLLQILTLLGVLMLTSKGAAGVTGSGFITLAATLAAIPVIPIEAVAAGMALLLGVDRFMSEARAITNLIGNSVATVVIAKSENQ
>Node624
MNLTVQVLIAIVIGILIGQFFPFGVQLKVLGDIFVKLIKMVIAPIVFFTIVIGFANMDMKKIGRIGGKALLYFEIITTFAMAIGIAVMYLVSPGSGMPHGFMDFLVSIIPDSVVGALAKGEMLPVLFFSVLFGLAMAGLEKAKPVTVFFEKMNEIFFRLVALIMRFSPFAAGGAMAYTIGKFGIGSLFSLGKMMGSVYITMFLFVVIILGTVARFFYGFSIFNLLKFIKEEILLVLGTSSSESALPRLMERLEKNYGCSKSVVGLVVPTGYSFNLDGTSIYLSMAALFIAQAYGIELTLLQILTLLGVLMLTSKGAAGVTGSGFITLAATLAAIPVIPIEAVAAGMALLLGVDRFMSEARAITNLIGNSVATVVIAKSENQ
>Node625
MNLTVQVLIAIVIGILIGQFFPFGVQLKVLGDIFVKLIKMVIAPIVFFTIVIGFANMDMKKIGRIGGKALLYFEIITTFAMAIGIAVMYLVSPGSGMPHGFMDFLVSIIPDSAVGALAKGEMLPVLFFSVLFGLAMAGLEKAKPVTVFFEKMNEIFFRLVALIMRFSPFAAGGAMAYTIGKFGIGSLFSLGKMMGSVYITMFLFVVIILGTIARFIYGFSIFNLLKFIKEEILLVLGTSSSESALPRLMQRLEKNYGCSKSVVGLVVPTGYSFNLDGTSIYLSMAALFIAQAYGIELTWVQILTVLGVLMLTSKGAAGVTGSGFITLAATLAAVPVIPIEAVAAGMALLLGVDRFMSEARAITNLIGNSVATVVIAKSENQ
>Node626
MNLTVQVLIAIVLGIAIGQFFPIGVQLKVLGDIFVKLIKMVIAPIVFFTIVIGFANMDMKKVGRIGGKALLYFEIITTFAMAIGIAVMYLVSPGSGMPHGFMDFLVSIIPDSVVGALAKGEMLPVLFFSVLFGLAMAGLEKAKPVTRFFEKMNEIFFRLVALIMRFSPFAAGGAMAYTIGKFGIGSLFSLGKMMGSVYITMFLFVVIILGTVARFFYGFSIFNLLKFIKEEILLVLGTSSSESALPRLMERLEKNYGCSKSVVGLVVPTGYSFNLDGTSIYLSMAALFIAQAYGIELTLLQVLTLLGVLMLTSKGAAGVTGSGFITLAATLSAIPVIPIEAVAAGMALLLGVDRFMSEARAITNLIGNSVATVVIAKSENQ
>Node627
MNLTVQVLIAIVIGILIGQFFPFGVQLKVLGDIFVKLIKMVIAPIVFFTIVIGFANMDMKKIGRIGGKALLYFEIITTFAMAIGIAVMYLVRPGSGMPHGFMDFLLSVIPDSVVGALAKGEMLPVLFFSVMFGLAMASLEKAKPVTQFFEKLNEIFFKLVAMIMRFSPFAAGGAMAYTIGKFGIGSLFSLGKMMGSVYITMFLFVVIILGTVARFFYGFSIFNLLKFIKEEILLVLGTSSSESALPRLMERLEKNYGCSKSVVGLVVPTGYSFNLDGTSIYLSMAALFIAQAYGIELTLLQILTLLGVLMLTSKGAAGVTGSGFVTLAATLAAIPVIPVEAVAAGMALLLGVDRFMSEARAITNLIGNSVATVVIAKSENQ
>Node628
MSLYFQILCAVVLGVVVGHFWAQAVALKPLGDAFIKLIKMMIAPVVFCTIVTGIAGMDKRSLGRLMSKTLLLFLGLTVVSLIIGLAAVYLFRPGEGMKLSVVDFFMHIIPDTFIGAFNKGEVLPVLFIAVLSGFALSSMGKGKPVLDVLESASQMVFRIFGYLMRFAPIGAFGALAFTVGQYGISSLGALAKLVGTLYIACAFFVIVVLGGICRFAHGFSLWKLLRYLREEFLVVLGTSSTEPVLPRMLEKLEKNLGCKKGVVGLVLPTGYSFNLDGTAIYLSLAAIFIAQACNIDLTLGQTITMLAIMLLSSKGAAGVTGSGFVALASTLTVIHDIPLAGVAAGLALLIGVDRFMSEARALTSLASNAVATVVVSLSENA
>Node629
MSLYFQILCAVVLGVVVGHFWAQAVALKPLGDAFIKLIKMMIAPVVFCTIVTGIAGMDKRSLGRLMSKTLLLFLGLTVISLIIGLAAVYLFRPGEGMKLSVVDFFMHIIPDTFIGAFNKGEVLPVLFIAVLSGFALSSLERGKPVLDVLESASQMVFRIFGYLMRFAPIGAFGALAFTVGQYGISSLGALAKLIGTLYIACAFFVIVVLGGICRFAHGFSLWKLLRYLREEFLVVLGTSSTEPVLPRMLEKLEANLGCKKGVVGLVLPTGYSFNLDGTAIYLSLAAIFIAQACNIDLTLGQTITMLAIMLLSSKGAAGVTGSGFVALASTLTVIHDIPLAGVAAGLALLIGIDRFMSEARALTSLASNAVATVVISLSENA
>Node63
MSLGWQIMIGLVLGIICGAIFYAITVMQNLGTIFLRLIQMIVMPIVVSCLTVGIANIDIHKLGRIGGKTLIYFEVLTTIAIILGLIVGNLAHPGTFIHTGIWDTILAIIPTNIFKSISDGDMMPVIFFSVFFGLGIAAIGKGKIIIDFLNAVSEVMFKVTNWVMKFAPIGVFGLIGMTIAQMGLSALLPLGYFILIAYLTMVFFCVVVLGIVAKFIFHLHYWKTMRAIWEEIVLAFSTASSEATLPRLMEKTQKNMGVEKGIASFVIPTGYTFNLDGSAIYQSLAALFLAQAYGIHLTWEHQFTLLVVLMITSKGMAGVPGASFVVLLASVSTIGAVPVAAVAAGLTFIAGIDRFVDMGRTAVNVVGNSIATLVIGESEKA
>Node630
MSLYFQVLVAIALGILLGHFYPLGTQMKPLGDAFIKLIKMIIAPIIFCTVVTGIAGMDMKKVGRVGGKALLYFEVVSTIALIIGLIVVNVVQPGAGMSQSTVDFLMNIIPNTVVDAFAKGDILQVLLFSVLFGFALSALGKGKPVVDFIESLSHVLFKIVGMIMKVAPIGAFGAMAFTIGKYGIGSLVSLGKLMGSFYLTCLLFVLIVLGAIARFFHGFSIWKFIRYIKEELLIVLGTSSSESVLPRMMDKMEKNLGCSKSVVGLVIPTGYSFNLDGTSIYLTMAAIFIAQATNTPLSLAQQLTILAVLMLTSKGAAGVTGSGFIVLAATLSAVPTIPVAAVAAGLALILGVDRFMSEARALTNLIGNGVATVVVAKWENE
>Node631
MHLYFQVLVAIAVGILLGHFYPLGTQMKPLGDAFIKLIKMIIAPIIFCTVVTGIAGMDMKKVGRVGGKALLYFEVVSTIALIIGLIVVNVVQPGAGMSQSTVDFLMNIIPNTVVDAFAKGDILQVLLFSVLFGFALSALGKGKPVVDFIESLSHALFKIVGMIMKVAPIGAFGAMAFTIGKYGIGSLVSLGKLMGSFYLTCLLFVLIVLGAIARFFNGFSIWKFIRYIKEELLIVLGTSSSESVLPRMMDKMEKNLGCSKSVVGLVIPTGYSFNLDGTSIYLTMAAIFIAQATNTPLSLAQQLTILAVLMLTSKGAAGVTGSGFITLAATLSAIPTIPVAAVAAGLALILGVDRFMSEARALTNLIGNGVATIVVAKWENE
>Node632
MHLYFQVLFAIAVGILLGHFYPLGTQMKPLGDGFIKLIKMIIAPIIFCTVVTGIAGMDMKKVGRVGGKALLYFEVVSTIALIIGLIVVNVVQPGAGMSQSTVDFLMNIIPNTVVDAFAKGDILQVLLFSVLFGFALSAMGKGKPLVDFIDQLSHALFGIVGMIMKVAPIGAFGAMAFTIGKYGIGSLVSLGKLMGSFYLTCLLFIFIVLGLIARFFNGFSIWKFIRYIKEELLIVLGTSSSESVLPRMMDKMEKNLGCSKSVVGLVIPTGYSFNLDGTSIYLTMAAIFIAQATNTDLSLAQQLTILAVLMLTSKGAAGVTGSGFITLAATLSAIPTIPVAAVAAGLALILGVDRFMSEARALTNLIGNGVATVVVAKWENE
>Node633
MYLYFQVLFAIAVGILLGHFYPLGAQMKPLGDGFIKLIKMIIAPIIFCTVVTGIAGMDMKKVGRVGGKALLYFEVVSTIALIIGLVVVNVVQPGAGMSQSTVDFLMNIIPNTVVDAFAKGDILQVLLFSVLFGFALSAMGKGKPLVGIIDEISHALFGVVGLIMKVAPIGAFGAMAFTIGKYGIASLVPLAKLMGSFYLTCLLFIFIVLGLIARFFTGFSIWKFINYIKEELLIVLGTSSSESVLPRMMDKLEKNLGCSKSVVGLVIPTGYSFNLDGTSIYLTMAAIFVAQATNTDLTLAQQLTILAVLLLTSKGAAGVTGSGFITLAATLSAIPTIPVAAVAAGLALILGIDRFMSEARALTNLIGNGVATVVVSKWENE
>Node634
MYLYFQVLFAIAVGILLGHFYPLGAQMKPLGDGFIKLIKMIIAPIIFCTVVTGIAGMDMKKVGRVGGKALLYFEVVSTIALIIGLVVVNVVQPGAGMSQSTVDFLMNIIPNTVVDAFAKGDILQVLLFSVLFGFALSAMGKGKPLVGIIDEISHALFGVVGLIMKVAPIGAFGAMAFTIGKYGIASLVPLAKLMGSFYLTCLLFIFIVLGLIARFFTGFSIWKFINYIKEELLIVLGTSSSESVLPRMMDKLEKNLGCSKSVVGLVIPTGYSFNLDGTSIYLTMAAIFVAQATNTDLTLAQQLTILAVLLLTSKGASGVTGSGFITLAATLSAIPTIPVAAVAAGLALILGIDRFMSEARALTNLIGNGVATVVVSKWENE
>Node635
MYLYFQVLFAIAVGILLGHFYPLGASMKPLGDGFIKLIKMIIAPIIFCTIVTGIAGMDMKKVGRVGAKALLYFEVVSTIALIIGLVVVNVLQPGAGMSQSTADFLMNIIPNTVVDAFAKGDILQVLLFSVLFGWALSAMGKGKPLVGIIDEISHALFGVVDLIMKVAPIGAFGAMAFTIGKYGIASLVPLAKLMGSFYLTCLLFIFIVLGLIARFFTGFSIWKFISYIKEELLIVLGTSSSESVLPRMMDKLEKNLGCSKSVVGLVIPTGYSFNLDGTSIYLTMAAIFVAQATNTDLTLVQQLTILAVLLLTSKGASGVTGSGFIVLAATLSAIPTIPVAAVAAGLALILGIDRFMSEARALTNLIGNGVATVVVSKWENE
>Node636
MSLHFQVFFSIVVGIALGHFYPLGESMKPLGDGFIKLIKMIIAPIIFCTIVTGIAGMDMKKVGRVGAKALIYFEVVTTFALIMGLVVVNWLQPGAGMSHSTADFFMNIIPNTVVDAFAKGDILQVLLFSVMFGWALSAMGKGKTLFGIIDEVSHALFGIVDLIMKLAPIGTFGAMAFTIGKYGIASLVPLGKLLACFYLTCIVFVFIVIGPIARFWAGFSIWKFISYIKEELLIVLGTASSESVLPRMMDKLEKNLGCSKSVVGLVIPTGYSFNLDGTSIYLTMAAIFVAQATNTDLTLVQQLTILAVLLLTSKGASGVTGSGFIVLAATLSAIPTIPVAAVAAGLALIFGIDRFMSQARALTNLIGNGVATIVVSKWENE
>Node637
MSLHFQVFLSIVIGIALGHFYPLGESMKPLGDAFIKLIKMIIGPIIFCTIVTGIAGMDMKKVGRVGAKALIYFEVVTTFALIMGLVVVNWLQPGAGMSHSTADFFMNIIPNTVVDAFAKGDILQILLFSVMFGWALSAMGKGKTLFGIIDDVSHALFGIVDIIMKLAPIGTFGAMAFTIGKYGIASLGPLGKLLAVFYLTCIIFVFIVIGPIAKFWAGFSIWKFISYIKEELLIVLGTASSESVLPRMMDKLEKNLGCSKSVVGLVIPTGYSFNLDGTSIYLTMAAIFVAQATNTDLTLVQQLTILAVLLLTSKGASGVTGSGFIVLAATLSTIPTIPVAAVAAGLALIFGIDRFMSQARALTNLIGNGVATIVVSKWENE
>Node638
MSLHFQVFLSIVIGIALGHFYPFGESMKPLGDAFIKLIKMIIGPIIFCTIVTGIAGMDMKKVGRVGAKALIYFEVVTTFALIMGLVVVNWLQPGAGMSHSTADFFMNIIPNTVVDAFAKGDILQILLFSVMFGWALSAMGKGKTLFGIIDDVSHALFGIVDIIMKLAPIGTFGAMAFTIGKYGIASLGPLGKLLAVFYLTCIIFVFIVIGPIAKFWAGFSIWKFISYIKEELLIVLGTASSESVLPRMMEKLEKNLGCSKSVVGLVIPTGYSFNLDGTSIYLTMAAIFLAQATNTDLTLVQQLTILAVLLLTSKGASGVTGSGFIVLAATLSTIPTIPVAAVAAALALIFGIDRFMSQGRALTNLIGNGVATIVVSKWENE
>Node639
MSLHFQVFLAIVIGIALGHFYPFGESMKPLGDAFIKLIKMIIGPIIFCTIVTGIAGMDMKKVGRVGAKALIYFEVVTTFALIMGLVAVNLLQPGAGMSQSTADFFMNIIPNTVVDAFAKGDILQILLFSVMFGGALSAMGKGKTLFGIIDDVSHALFGIVDIIMKLAPIGVFGAMAFTIGKYGIASLGPLGKLLAVFYLTCIIFVFIVIGPIAKFWAGFSILKFISYIKEELLIVLGTSSSESVLPRMMEKMEKNLGCSKSVVGLVIPTGYSFNLDGTSIYLTMAAIFLAQATNTDLTLIQELTILAVLLLTSKGASGVTGSGFIVLAATLSTIPTIPVAAVAAALAVIFGIDRFMSMGRALTNLVGNGVATIVVSKWENE
>Node64
MSLGWQIVIGLVLGIICGAITYAITVMSNLGTIFLRLIQMIVMPIVVSCLTVGIANIDLHKLGRIGGKTLIYFEVLTTIAIILGLIVGNLAHPGTFIHTGIWDTILAIIPTNIFKSLSDGDMMPVIFFSVFFGLGIAAIGKGKIIIDFLNAVSEVMFKVTNWVMKFAPIGVFGLIGMTIAQMGLSALLPLGYFILIAYLTMVFFCVVVLGIVAKFIFHLHYWKTMRAIWEEIMLAFSTASSEATLPRLMEKTQKNMGVEKGIASFVIPTGYTFNLDGSAIYQSLAALFLAQAYGIHLTWEHQFTLLVVLMITSKGMAGVPGASFVVLLASVSTIGAVPVAAVAAGLTFIAGIDRFVDMGRTAVNVVGNTIATLVIGESEKA
>Node640
MSLHFQVFLAIIIGIALGHFYPVGESMKPLGDAFIKLIKMIIGPIIFCTIVTGIAGMDMKKVGRVGAKALIYFEVVTTFALIMGLVAVNLLQPGAGMSQSTVDFFMNIIPNTVVDAFAKGDILQILLFSVMFGGALSAMGKGKTIYGIINDVSHALFKIVDMIMKLAPIGVFGAMAFTIGKYGIASLGPLGKLLAVFYLTCIIFVFIVIGPIAKFWAGFSILKFISYIKEELLIVLGTSSSESVLPRMMEKMEKNLGCSKPVVGLVIPTGYSFNLDGTSIYLTMAAIFLAQATNTDLTLIQELTILAVLLLTSKGASGVTGSGFIVLAATLSTIPTIPVAAVAAALAVIFGIDRFMSMGRALTNLVGNGVATIVVSKWENE
>Node641
MSLHFQVFLAIIIGIALGHFYPVGESMRPLGDAFIKLIKMIIGPIIFCTIVTGIAGMDMKKVGRVGAKALIYFEVVTTFALIMGLVAVNLLQPGAGMSQSTLDFFMNIIPSTVVDAFAKGDILQILLFSVMFGGALSAMGKGKTIYGLINDVSHALFKIVDMIMKLAPIGVFGAMAFTIGKYGIASLGPLGKLLGVFYLTCIIFVFIVIGPIAKFWAGFSILKFISYIKEELLIVLGTSSSESVLPRMMEKMEKNLGCSKPVVGLVIPTGYSFNLDGTSIYLTMSAIFLAQATNIELTLVQELTIIAVLLLTSKGASGVTGSGFIVLAATLSTIPTIPVAAVAAALAVIFGIDRFMSTGRALTNLVGNGVATIVVSKWENE
>Node642
MSLHFQVFASIIIGILLGYLYPFGESMKPLGDAFIKLIKMIIGPIIFCTIVCGIAGMDMKKVGRVGGKALLYFEVVTTFALLFGIILVNWLQPGAGMSHTAADFFMNIIPNTVVDAFAKGEILQILLFSVMFGWALSKMGKGKTLLGVIGDVSHVLFGIVDIIMKLAPIGTFGAMAFTIGKYGIGSLGPLLKLLGTFYFACFIFIVLVIWPIAKFWAGISFWKYIAYFKEELLVVFGTASSESVLPRMMEKLEKNVGCSKSIVGLVIPTGYSFNLDGTSIYLTMAAIFLAQATNTDLTLMQQLTIIAVLLLTSKGASGVTGSGFIVLAATLSTIPTIPVGAVAAALALIFGVDRFMTQGRALTNLIGNGVATIVVAKWENE
>Node643
MSLHFQVFASIVIGILIGYLYPFGESMKPLGDAFIKLIKMIIGPIIFCTIVCGIAGMDMKKVGRVGGKALLYFEVVTTFAFLFGIILVNWLQPGAGMSHHGVDFFMNIIPNTVVDAFAKGEILQILLFSVMFGWALSKFGKGQTLLNVIGDVSHVLFAIVDIIMKLAPIGTFGAMAFTIGKYGIGSLESLLKLLGTFYFACFIFVVLVIWPIAKFWAGISFRKYIAYFKEELLVVFGTASSESVLPRMMEKLEKNAGCSKSIVGLVIPTGYSFNLDGTSIYLTMAAIFLAQATNTDLTLMQQLTIVAVLLLTSKGASGVTGSGFIILAATLATIPTIPVGGVAAALALIFGVDRFMTQGRALTNLIGNGVATIVVAKWENE
>Node644
MSLHFQVFASIIIGILLGYLYPLGESMKPLGDAFIKLIKMIIGPIIFCTIVCGIAGMDMKKVGRVGGKALLYFEAVTTFSLFFGIFLVNWLQPGAGMSHTAGEFFMNIIPNTVVDAFAKGEILQILLFSVMFGWALSKMGKGKTLLGVIGDVSHVFFGIVDIIMKLAPIGTFGAMAFTIGKYGIGSLGPLLKLLGTFYLACFLFIVLVIWPIAKFWAGISFWKYIAYFKEELLVVFGTASSESVLPRMMEKLERNVGCSKSIVGLVIPTGYSFNLDGTSIYLTIAAIFLAQATNTDLTFMQQFTIIAVLLLTSKGASGVTGSGFIVLAATLSTIPTIPVGGVAAALALIFGVDRFMTQGRALTNLIGNGIATFVVAKWENE
>Node645
MSLHFQVFASIIIGILLGYLYPVGESMKPLGDAFIKLIKMIIGPIIFCTIVCGIAGMDMKKVGRVGGKALLYFEAVTTFSLFFGIFLVNWLQPGVGMSHTAGEFFMNIIPNTVVDGFAKGEILQILLFSVMFGWALSKFGKGKMLLGVIGDVSHVFFGIVDIIMKLAPIGTFGAMAFTIGKYGIASLGPLMKLLGTFYLACFLFIVLVIWPIAKFWAGISFTKYIAYFKEELLVVFGTASSESVLPRMMEKLERGVGCSKSIVGLVIPTGYSFNLDGTSIYLTIAAIFLAQATNTDLTFMQQFTIIAVLLLTSKGASGVTGSGFIVLAATLSTIPTIPVGGVAAALALIFGVDRFMTQGRALTNLIGNGIATFVVAKWENE
>Node646
MSLHFQVFASIIIGILFGYLYPLGTDMKPLGDAFIKLIKMIIGPIIFCTIVCGIAGMDMKKVGRVGGKALLYFEAVTTFSLFFGILLVELLKPGSGMTHTVGQFFMNIIPNTVVDAFAKGEILQILLFSVIFGWALSKMGKGKPLLQIINDVSHTFFKIVDIIMKLAPIGTFGAMAFTIGAYGIGSLSSLLKLLGTFYLACFLFLVIVIGPIAKFWAGINFWRYICYFKEELLVVFGTASSESVLPRMMEKLERGLGCSKSIVGLVIPTGYSFNLDGTSIYLTIAAIFLAQATNTDLTFMQEATIIAVLLLTSKGASGVTGSGFIVLAATLSSIPSIPVGGVAAALALIFGVDRFMTQGRALTNLIGNGIATFVVAKWENE
>Node647
MSLHFQVFFSIVVGIALGHFYPFGESMKPLGDGFIKLIKMIIAPIIFCTIVTGIAGMDMKKVGRVGAKALIYFEVVTIFALIMGLFVVNWLQPGAGMAHSTADFFMNIIPSTVVDAFAKGDILQVLLFSVMFGWALSAMGKKKTLFGVITEVSHCLFGIVDLIMKLAPIGTFGAMAFTIGKYGIASLIPLGKLLACFYLTCIVFVFVVIGPIARFWAGFSIWKFISYIKEELLIVLGTASSESVLPRMMDKLEKNLGCSKSVVGLVIPTGYSFNLDGTSIYLTMSAIFVAQATNTDLTLVQQLTILAVLLLTSKGASGVTGSGFIVLAATLSAIPTIPVAAVAAGLALIFGIDRFMSQARALTNLIGNGVATVVVSKWENE
>Node648
MSLHFQVFFSIVCGIALGHFYPFGESMKPLGDGFIKLIKMIIAPIIFCTIVTGIAGMDMKKVGRVGAKALIYFEVVTIFALIMGLFVVNWFQPGVGMAHSTADFIMNIIPSTVVDAFAKGDILQVLLFSVMFGGALSAMGKKTALFGVITEVSHCLFGIVDLIMKLAPIGTFGAMAFTIGKYGIASLIPLGKLLACFYATCIVFVFVVIGLIARFWAGFSIMKFISYIKEEFLIVLGTASSESVLPRMINKLEKNLGCSKSVVGLVIPTGYSFNLDGTSIYLTMSAIFVAQATNTDLTLVQQLTILAVLLLTSKGASGVTGSGFIVLAATLSAIPSIPVAAVAAGLALIFGIDRFMSQARAVTNLIGNGVATVIVSKWENE
>Node649
MYLYFQVLFAIAVGILLGHFYPLGVQMKPFGDGFIKLIKMIIAPIIFCTVVVGIAGMSMKKVGRVGGKALLYFELVSTVALIIGLVVVNVVQPGAGMSQSTVDFLMNIIPNTVVDAFAKGDILQVLLFSVLFGFALSAMGKGNRLLGIIDEISHALFGVVGLIMKVAPLGAFGAMAFTIGKYGLASLVPLAKLMGSFYLTCLLFIFIVLGLIARFFTGFNIWKFINYIKEELLIVLGTSSSESVLPRMMDKLEKNLGCSKSVVGLVIPTGYSFNLDGTSIYLTMAAIFVAQATNTDLTLAQQLTILAVLLLTSKGASGVTGSGFITLAATLSAIPTIPVAAVAAGLALILGIDRFMSEARALTNLIGNGVATVVVSKWENE
>Node65
MSLGWQIMIGLVLGIICGAIFYAITVMQNLGTIFLRLIQMIVMPIVISCLTVGIANIDIHKLGRIGGKTLIYFEVLTTIAIILGLIVGNLAHPGSFIHTGIWDTILAIIPTNIFKSISDGDMMPVIFFSVFFGLGIAAIGKGKIIIDFLNAVSEVMFKVTNWVMKYAPIGVFGLIGMTIAQMGLSALLPLGYFILIAYLTMVFFCVVVLGIVAKFIFHLHYWKTMRAIWEEIVLAFSTASSEVTLPRLIDKTQKNMGVEKGIASFVIPTGYTFNLDGSAIYQSLAALFLAQAYGIHLTWEHQFTLLVVLMITSKGMAGVPGASFVVLLASVSTIGAVPVAAVAAGLTFIAGIDRFVDMGRTAVNVVGNSIATLVIGESEKA
>Node650
MYLYVQVLFAIAVGILLGHFYPIGASMKPLGDGFIKLIKMIIAPIIFCTVVMGIAGMDMKKVGRVGGKALLYFEVVSTIALIIGLVVVNVVQPGAGMSQSTVDFLMNIIPNTVVDAFAKGDILQVLLFSVLFGFALSAMGRGKPVVSIIDEISHALFRVVGIIMKVAPIGAFGAMAFTIGKYGIASLVPLAKLMGSFYLTCLLFIFIVLGLIARFFTGFSIFKFINYIKEELLIVLGTSSSESVLPRMMDKLEKNLGCSKSVVGLVIPTGYSFNLDGTSIYLTMAAIFVAQATNTDLTLAQQLTILAVLLLTSKGAAGVTGSGFITLAATLSAIPTIPVAAVAAGLALILGIDRFMSEARALTNLIGNGVATVVVSKWENE
>Node651
MYLYVQVLFAILCGVLLGYFYPIGASMKPLGDGFIKLIKMIITPIIFCTIVMGIAGMDMKKVGRVGAKALIYFEVVSTIALIIGLVVVNVLQPGVGMTQSTVDFLMNIIPNTVVDAFAKGDILQVLLFSIMFGYGLSAMGRGKAVVSVIDGISHVLFRVIGIIMKVAPIGAFGAMAFTIGKYGVASLAPLAKLMGSFYLTCFFFIFIVLGLIARFFTGFSIFKFISYIKEELLIVLGTSSSESVLPRMIDKLEKNLGCSKSVVGLVIPTGYSFNLDGTSIYLTMAAIFIAQATNTDLTLQQQLTILAVLLLTSKGAAGVTGSGFITLAATLSAIPTIPVAAVAAGLALILGIDRFMSEARALTNLIGNGVATVVVAKWEKE
>Node652
MILYVQVLFAIAVGILLGHFYPIGASMKPLGDGFIKLIKMIIAPIIFCTVVLGIAGMDMKKVGRVGGKALLYFEVVSTIALIIGLVVVNVVKPGAGMSQSTVDFLMNIIPNSVVDAFAKGDILQVLLFSVLFGCALSAMGRAKPIVAIIDEISHALFRVVGIIMKVAPIGAFGAIAFTIGKYGLASLIPLAKLMGSFYLTCLLFIFIVLGLIARFFTGFSIIKFINYIKEELLIVLGTSSSESVLPRMMDKLEKNLGCSKSVVGLVIPTGYSFNLDGTSIYLTMAAVFVAQATNTDLTLVQQLTMLAVLLITSKGAAGVTGSGFITLAATLSVIPTVPVAAVAAGLALILGIDRFMSEARALTNLIGNGVATVVVSRWENE
>Node653
MHLYFRVLFAIAIGILLGHFYPLGTKMKPLGDGFIKLIKMLIAPIIFTTVVVGIANMDMKKVGRVGLKALIYFEVVSTIALIIGLIVVNIYQPGAGISLNAVDFLLNIIPNTVVDAFAKGDILQVLLFSILFGFSLSAMGKGKPLVKFIDQLSHALFGIVGMIMKVAPIGAFGAMSFTIGKYGIHTLVSLGKLMAGVYTTCLLFIFIVLGLIARFFNGFSIWKFIKYIKEEIFIVLGTSSSESVLPRMMDKMEKNLGCSKSVVGLVIPTGYSFNLDGTSIYLTMAAIFIAQATNTHLSLAQQLTILAVLMLTSKGAAAVTGGGFITLAATLSSISTIPVAAVAAGLTLLLGVDRFMSEARALTNLIGNGVATIVVAKWEKE
>Node654
MHLYFRVLVAIAVGILLGHFYPLAVKMKPLGDGFIKLIKMLIAPIIFTTVVVGIANMDMKKVGRVGLKALIYFEVVTTIALIIGLIVVKIYQPGAGISLNAVDFLLNIIPNTVVDAFAKGEILQVLLFSILFGFSLSAMGKGKPLVKFIDQLSHALFGIVGMIMKVAPIGAFGAMSFTIGKYGIHTLVSLGKLMAGVYTTCLLFIFIVLGLIAKFMNGFSIWKFLKYIKEEIFIVLGTSSSESVLPRMMTKMEKNLGCSKSVVGLVIPTGYSFNLDGTSIYLTMAAIFIAQATNTHLSLAQELTILAVLMLTSKGAAAVTGGGFITLAATLSSISTIPVAAVAAGLTLLLGVDRFMSEARAITNLIGNGVATIVVAKWEKE
>Node655
MNLYFRVLVAIAIGILLGFFYPLAVKMKPLGDGFIKLIKMLIAPIIFSTVVVGIANMDMKKVGRVGLKALIYFEVVTTIALIIGLIVVKIYQPGAGIHLSTTDFLLNIIPNNVVDAFAKGEILQVLLFSILLGLSLSAMGKAKPLVKFIDQFSHGLFGIVGMIMKLAPIGAFGAMSFTIGKYGIHTLLSLGKLMAGVYTTSLLFVFIVLGLIAKFMNGFSIWKFLKYIKEEIFIVLGTSSSESVLPRMMTKMEENLGASKSVVGLVIPTGYSFNLDGTSIYLTMAAIFIAQATNTPLSLGQELTILAVLMLTSKGAAAVTGGGFITLAATLSSIHTLPVAAVAAALTLLLGVDRFMSEARAITNLIGNGVATIVVAKWEKE
>Node656
MHLYVQVLVAIAAGILLGHFYPLGTQLKPLGDAFIKLIKMIIAPIIFCTVVTGIAGMDMKKVGRVGGKALLYFEVVSTIALIIGLIVVNVVQPGAGMSQSITDFLMNIIPNTVVDAFAKGDILQVLLFSVLFGIALAALGKGKPVVDFLESLSHALFKIVGMIMKVAPIGAFGAMAFTIGKYGIGSLVSLGKLVGTFYLTCLLFVLIVLGAIARFFNGFSIWKFIRYIKEELLIVLGTSSSESVLPRLMDKMEKNAGCSKSVVGLVIPTGYSFNLDGTSIYLTMAAIFIAQATNTPLSLADQLTILAVLMLTSKGAAGVTGSGFITLAATLSAVPTIPVAAVAAGMALILGVDRFMSEARALTNLIGNAVATIVVAKWENE
>Node657
MHLYVQVLVAIAAGILLGHFYPLGTQLKPLGDAFIKLVKMIIAPVIFLTVVTGIAGMDMKKVGRVAGKAMLYFLTFSTLALIIGLIVANVVQPGAGMEQTITGFLSNIIPTTVVGAFAEGDILQVLFFSVLFGIALALVGKGKPVVDFLESLTHAVFKLVGILMKAAPIGAFGAMAFTIGKYGIGSIVNLAALVGTFYLTSLLFVLVVLGAVARFFNGFSILRLIRYIKEELLLVLGTSSSESALPSLMDKMEKNAGCSKSVVGLVIPTGYSFNLDGTNIYMTLAALFIAQATNVPLSLSDQILLLAVAMLSSKGAAGVTGAGFITLAATLSVVPTVPVAAVAAGMALILGVDRFMSECRALTNLIGNAVATIVVARWENE
>Node658
MHLYVQVLIAIAAGVLLGHFYPFGESLKPLGDAFIKLVKMIIAPVIFLTVVTGIAGMDLGKVGRVAGKAFVYFLTFSTLALIIGMIVANVVQPGAGMETTITGFLSNIIPDTVVGAFAEGDILQVLFFSVLFGIALALVGKGKPVVDFLESITHAFFKLVGILMKAAPLGAFGAMAFTIGKYGIGSLVNLAALVGTFYLTSLLFVLVVLGAVARFFNGFSILRLIRYLKAELLLVLGTSSSESALPSLMDKMERNAGCSKSVVGLVVPTGYSFNLDGTNIYMTLAALFIAQATNVPLSLGDQILLLAVAMLSSKGAAGVTGAGFITLAATLSVVPTVPVAAVAAGMALILGVDRFMSECRALTNFIGNAVATIVVARWENA
>Node659
MHLYVQVLIAIAAGVLLGHFYPFGESLKPLGDAFIKLVKMIIAPVIFLTVVTGIAGMDLGSVGRVAGKAFAYFLTFSTLALIIGMIVANVVQPGAGLETTITGFLSNIIPDTVVGAFTEGNILQVLFFAVLFGIALALVGKGKPVVDFLESISHAFFKLVAILMKAAPLGAFGAMAFTIGKYGIGSLVNLAALVGTFYLTALLFVLVVLGAVARFFNGFSIFRLIRYLKAELLLVLGTSSSESALPSLMEKMERNAGCSKSVVGLVVPTGYSFNLDGTNIYMTLAALFIAQATNVPLTLGEQVLLLAVAMLSSKGAAGVTGAGFITLAATLSVVPTVPVAAVAAGMALILGVDRFMSECRSLTNFIGNAVATIVVARWEGA
>Node66
MSLGWQIMIGLIAGIICGAIFYAITVMQSLGTIFLRLIQMIVMPIVISCLTVGIANIDIHKLGRIGGKTLIYFEVLTTIAIILGLIVGNLAHPGSFIHTGFWDTILAIIPTNIFKSISDGDMMPVIFFSVFFGLGLAAIGQGKIVIDFLNAVSEVMFKVTNWVMKYAPIGVFGLIGMTIAQMGLSALLPLGYFILIAYLTMVFFCVVVLGIVAKFIFHLHYWKTMRAIWEEIVLAFSTASSEVTLPRLIDKTQKNMGVEKGIASFVIPTGYTFNLDGSAIYQSLAALFLAQAYGIHLTWEHQFTLLVVLMITSKGMAGVPGASFVVLLASVSTIGAVPVAAVAAGLTFIAGIDRFVDMGRTAVNVVGNSIATLVIGESEKA
>Node660
MSLYFQVLVAIALGILLGHFYPLGTQMKPLGDAFIKLIKMIIAPIIFCTVVTGIAGMDMKKVGRVGGKALLYFEVVSTIALIIGLIVVNVVQPGAGMSQSTVDFLMNIIPNTVVDAFAKGDILQVLLFSVLFGFALSALGKGKPVFDFIESLSHVLFKIVGMIMKVAPIGAFGAMAFTIGKYGIGSLVSLGKLMGSFYLTCLLFVLIVLGAIARFFHGFSIWKFIRYIKEELLIVLGTSSSESVLPRMLDKMEKNLGCSKSVVGLVIPTGYSFNLDGTSIYLTMAAIFIAQATNTPLDLAHQLTLLAVLMLTSKGAAGVTGSGFIVLAATLSAVGTIPVAAVAAGLALILGIDRFMSEARALTNLIGNGVATIVVAKWENE
>Node661
MSLYFQVLVAIAIGILLGHFYPIGVQMKPLGDGFVKLIKMVIAPIIFCTVVTGIAGMSMKSVGRTGGMALLYFEIVSTIALIIGLVVVNVVQPGAGMDQSTVDFLMNVIPNTVVGAFANGDILQVLLFSVLFGFALHRLGKGKPVFDFIESFSHVMFNIINMIMKLAPIGAFGAMAFTIGKYGVGSLVQLGQLMICFYITCLLFVLIVLGGIARFAHGFSIFKFIRYIREELLIVLGTSSSESALPRMLDKMEKNLGCNKSVVGLVIPTGYSFNLDGTSIYLTMAAVFIAQATNTPMDITHQITLLLVLLLSSKGAAGVTGSGFIVLAATLSAVGHLPVAAVAAGLALILGIDRFMSEARALTNLVGNGVATIVVAKWVKE
>Node662
MSLYFQVLVAIAIGILLGHFYPTGVAMKPLGDGFVKLIKMVIAPIIFCTVVTGIAGMSMKSVGKTGGMALLYFEIVSTIALIIGLVVVNVVQPGAGMDQSTVDFLMNVIPNTVVGAFANGDILQVLLFSVLFGFALHRLGYGKPVFDFIERFSHVMFNIINMIMKLAPIGAFGAMAFTIGAYGVGSLVQLGQLMICFYITCLLFVLIVLGGIARFAHGFSILKFIRYIREELLIVLGTSSSESALPRMLDKMEKNLGCNKSVVGLVIPTGYSFNLDGTSIYLTMAAVFIAQATDTPMDITHQITLLLVLLLSSKGAAGVTGSGFIVLAATLSAVGHLPVAAVAAGLALILGIDRFMSEARALTNLVGNGVATVVVAKWVKE
>Node663
MSLYFQVIVAIAIGILLGHFYPTGVALKPLGDGFVKLIKMVIAPIIFCTVVSGIAGMSMKSVGKTGGYALLYFEIVSTIALIIGLVVVNVVQPGAGMDQSTIGFLLNVIPNTVVGAFANGDILQVLMFSVIFGFALHRLGYGKPVLDFIDRFAHVMFNIINMIMKLAPVGAFGAMAFTIGAYGVGSLVQLGQLMICFYITCLLFVLLVLGGICRFAHGFSVLKLIRYIREELLIVLGTSSSESALPRMLAKMERNLGAKKSVVGLVIPTGYSFNLDGTSIYLTMAAVFIAQATDTPMDITHQITLLLVLLLSSKGAAGVTGSGFIVLAATLSAVGHLPVAAVAAGLALILGIDRFMSEARALTNLVGNAVATVVVAKWVKE
>Node664
MSLYFQVLIGIVLGILVGHFWPFGTQMKPLGDAFIKLIKMIIAPIVFCTVVTGIAGMDMKKVGRVGGKALLYFEIVTTIALIIGLIVANIVQPGAGMHHGTVDFLMNIIPNTVVDAFAKGDILQVLLFSVLFGCALSAIGKGKPVLDFIESLSHVLFKIVGMIMKFAPIGAFGAMAFTVGKYGIGSLVPLGKLIGSFYLTCLLFVIIVLGAIARFFCGFSLWKFIRYIREELLIVLGTSSSESVLPQMMDKMEKNLGCSKSVVGLVIPTGYSFNLDGTSIYLTMAVIFIAQATNTDLSLGQQLTILAVLMLTSKGAAGVPGSAFVVLAATLSAVPTIPVAPVAAGLALILGVDRFMSTARALTNLIGNCVATVVVAKWENE
>Node665
MSLFLQVIIGLVLGVVVGVILPLAQQMKPLGDGFIKLIKMLIAPIVFCVVVNGISGVDLKKVGRVGLKAILYFEIVTTIALVIGLLLALNSGIGTGMQHGAVNFLMNLIPTTVVGAFAKGDILQVLLFSVLFGCALNLVGKASAVVRFINELSHVLFKIMGMIVRLAPIGVFGAVAFTTGKYGVDSLQHLGALVGLFYVTCIVFVIVVLGAIMRFLCGLNLWQFLRYFREELLIVLGTTSSDSVLPQIMRKLEHNLGIKSSTVGLVIPTGYSFNLDGFSIYLTLAVIFIAHATNTPLALTDLLTILAVSMITSKGAHGVPGSALVILAATLSAIPAIPVVAVAAGLVLILSVDWFMGIARALTNLIGNCVATVVIAKWEND
>Node666
MSIFLQVVIGLVLGVVCGVALPLAAQMKPLGDGFIKLIKMLIALIVFCVVVNGISGADLKKVGRIGLKSVIYFEILTTIALVIGLVVAFTTGIGSGAMHGTVAFLMNLIPTSVIGAFAENDILQVLLFSVLFGSALNLVGQASGVARLINELSHVIFRIMGMIVRLAPIGVFGAVAFTTSKYGLDSLQHLGALVGLFYLTCVVFVMVVLGTVMRFLSGLKMWPFLRYFREELLIVMGTASSDAVLPQIMRKLEHNLGIRSSTVGLVIPTGYSFNLDGFSIYLTLAVVFIAHATGTPLAMTDLLTILLVSLVTSKGAHGIPGSALVILAATLTAVPAIPVVGVAAGLVLVLSVDWFMGIGRALTNLIGNCVATVAIARWEND
>Node667
MSIFLQVVLGLVLGIVCGLALPLSAQLKPLGDGFIKLIKMLIGLIVFCVVVSGISGADLKKVGRIGLKSVIYFEILTTIALVIGLVFAFTTGIGSGAMHGTTAFLMNLIPTSVIGAFAENNILQVLLFSVLFGSALNLVGAASGISRLINELSHVIFRIMGMIVRLAPIGVFGAIAFTTSKYGLDSLQHLGSLVGLFYLTCVAFVMIILGTVMRFFSGLKMWPFLKYLREELLIVMGTASSDAVLPQIMRKLEHGLGIGSSTVGLVIPTGYSFNLDGFSIYLTLAIVFIANATGTPLAMTDLLTILLVSLVTSKGAHGIPGSALVILAATLTAVPAIPVVGVAAGLVLVLAVDWFMGIGRALTNLIGNCVATVAIARWEKD
>Node668
MSLFLQVIIGLILGVVVGVILPQAQKMKPLGDGFIRLIQMLIAPIVFCVVVNGISGVNIKKVGRVGFKAILYFEIVTTVALAIGLLLGLNSGIGTGMQGGAVNFLMNLIPTTVVGAFAKGDILQVLIFSILFACALNLVKKASTVIRFINELSTVLFKAMGLIVRLAPIGVFGAVAFTTGKYGVDSLQHLGALVGLFYVTCIVFVVVVLGAIMRFLCGLNLWQFLRYFREELMIVLGTTASDSVLPQVMRKLEHNLGIKSSTVGLVIPTGYSFNLDGFSIYLTLATIFIAHATNTPLALTDLLVILAVSMITSKGAHGVPGSAIVILAATLSAIPAIPLIAVAAGLVLILSVDWFIGIARALTNLIGNCVATVVIAKWEDD
>Node669
MSLYFQVLIGIVLGILVGHFWPFGTQMKPLGDAFIKLIKMIIGPIVFCTVVTGIAGMDMKKVGRVGGKALLYFEIVTTIALIIGLIVANIVQPGAGMHHGTVDFLMNIIPNTVVDAFAKGDILQVLLFSVLFGCALSAIGKGKPVLDFIESISHVLFKIVGMIMKFAPIGAFGAIAFTVGKYGIGSLVPLGKLIGSFYLTCLLFVIIVLGAIARFFCGFSLWKFIRYIREELLIVLGTSSSESVLPQMMDKMEKNLGCSKSVVGLVIPTGYSFNLDGTSIYLTMAVIFIAQATNTDLSWGQQLTLLAVLMLTSKGAAGVSGSAFVVLAATLSAVPTIPVAPVAAGLALILGVHRFMSTALALTNLIGNCVATIVVAKWEKE
>Node67
MSLGWQIMIGLVLGIICGAIFYAITVMQSLGTIFLRLIQMIVMPIVVSCLTVGIANIDIKKLGRIGGKTLIYFEVLTTIAILLGLIVGNITHPGTFIHSGIWDLILAIIPTNIFKSIADGDMMPVIFFSVFFGLGIAAIGKGKIIIDFLNAVSEVMFKVTNWVMKFAPIGVFGLIGMTIAEMGLSALLPLGLFILIAYATMIIFVVVVLGIVAKFIFHLRYWKTMRVIMDEIVLAFSTASSEATLPRLMEKTQKNMGVEKGIASFVIPTGYTFNLDGSAIYQSLAALFLAQAYGIHLTLAHQITLLVVLMITSKGMAGVPGASFVVLLASVSTIGTVPVAAVAAGLTFIAGIDRFVDMGRTAVNVVGNSIATLVIGESEKA
>Node670
MALYFQVLVGIVLGVLVGHFWPFAASMKPLGDAFIKLIKMIIGPIVFCTVVTGIAGMDMKKVGRVGGKALLYFEIISTVALVIGLLAGHLFHPGAGFHLGIVDFLMSIIPNTFVNAFAKGDILSILLISVLFGCALSAIGKGKPVYDMIEAVSQVFFKIVHYITKFSAIGAFGAIAFTVGKYGVASLLPLLKLIGSFYVVCILFIVLVLGFVARFLCGFSILRFVSYIKDELLIVLGTSSSEVVLPQLMEKMERNLGCSKSVVGLVIPTGYSFNLDGTNIYLTMAVLFIAQALNIDLSWGQQLTLIIVAMLTSKGASGVSGAAFVMLASTLSVVPTVPVAAVAAGMVLILGIHRFMGTGLAMTNLVGNGVAAIVVSAWEKE
>Node671
MDLTFQVLLGMALGVAVGAFAPVGRQLKPLGDVFIRLIQMVVGLIIFCTVTHGIASVDLGKVGRIAIKALIYFEVVTTIALVIGLVTINVLQPGVGMHVGVGEFLLNLVPKSAVNAFAQGEILQILLFSVLFACGLATVGKAKPVLDVVDAISQTLFWIIRMVMKIAPIAAFGAIAFTVAKFGLGTLIPLGALIGEFYLTCVLFFLLVLAPIARFYAGFNLWKLMRYIREELVLVLGTSSSESVFPQLTGKLKKNLGVNESVVGLVLPTAYSFNHDGTCLYFAAVSVFLAQATGTALGWEQQLGLLAVLLLTSKGGAGVSGSAIAVLAMTLAATKTIPVGGVAASIALILGVHRVLSSAFVFTNIAGNCVATIVVGKWEKA
>Node672
MSLFFQIIVAIVVGILVGYLWPFGAALKPLGDGFIKLIKMIIAPLVFCVVVTGIAKMDLKTVGRIGGKAILYFEIVTTIALIIGLVAANLIQPGAGMLPSTVDFLMNIIPNSAVDAFAKNSLLQVLLFSCLFGFALAAVGKSEPVLDFLEQVNEVLFKIVGYIMKLAPIGAFGAMAFTVGQYGVDTLVSFGKLIGAMYVACLLFLIVLALVVRWFFCGLNLWKFIRYIREEIMLAFGTGSSEAVMPRMMDKLEKNAGCNRAVVGLVVPTGYSFNLDGASIYLSLAVVFLAQATGVDLSLGQQLTILAVLMLTSKGMAGVPGSAFVALSATAAAVGSIPVAAVAAAVALMLGADRFMDTMRTFTNLIGNCVATFVVAKWENL
>Node673
MGLFFQIIVAIVAGILVGYLWPFGAALKPLGDGFIKLIKMIIAPLVFGVVVVGIAKVDIKTVGRIGGKTILYFEIVTTLALIIGMVAANLIQPGAGMLPSGVDFLMNIIPDSAVGAFANNSLLQVLLFSCLFGFALAHVGKSEVILDFLEQVNEVLFKIVGYIMKLAAIATFGAMAFSVGQYGIDTLVSFGKLIGAMAVACLVFLIVLAIIMRVFFAGLNLWKLIRYIREEIMLAFATGSSEAVMPRLMNKFEHNAGCNRAVVGLVVPTGYSFNLDGASIYLSLAVVFLAQATGVDLSLADQLTILGVLMLTSKGMAGIPGSAFVALSATAAATGSIPVAAVAAAVALMLAPDRFMGTMRTTTNIIGYAVATFVVARWENL
>Node674
MGLFFQIMVSIVAGILVGYLWPIGIALKPLGDGFIKLIKMIIAPLVFGVVVVGIAKVDIKTVGRIGGKTILYFEIVTTLALIIGMVVANLTNPGAGMLPSGAEFFLNIIPDSAVGAFANNSMLQVLLVSCLFGFALVHVGTSEVILDFLEQVNEVLFKIVGYIMKLTAIATFGAMAFAVSQYGIDTLVSFGKLFAAMTIACLVFLIVLAIIMRVFFVGLSLWKLILYIREEIMLAFATGSSEAVMPQLMNKFEHNAGCNRAVVGLVVPTGYSFNLDGASIYLSLALVFLAQATGVDLSLADQLMILGVLLLTSKGMAGIPGSAFVALSATAAATGSIPIAAVAAAVALMLAPDRFMGNYRTTVNIIGYAVATFVIARWENL
>Node675
MGLFFQIMVSIVAGILVGYLWPIGIALKPLGDGFIKLIKMIIAPLVFGVVVVGIAKVDIKTVGRIGGKTILYFEIVTTLALIIGMVVANLTNPGAGMLPSGAEFFLNIIPDSAVGAFANNSMLQVLLVSCLFGFALVHVGTSEVILDFLEQVNKVLFKIMGYIMKLTALATFGAMAFAVSQYGINTLVSFGKLFVAMTIACLAFLLVLAIIMRVFFVGLSLWKLILYIREEIMLAFATGSTEAVMPQLMNKFEHNAGCNRAVVGLVVPTGYSFNLDGASIYLSLALVFLAQATGVDLSLADQLMILGVLLLTSKGMAGIPGSAFVALSATAAATGSIPIAAVAAAVALMLAPDRFMGNYRTTVNIIGYAVATFVIARWENL
>Node676
MGLFFQIMVSIVAGILVGYLWPIGVALKPLGDGFIKLIKMIIAPLVFGVVVVGIAKVDIKTVGRIGGKTILYFEVVTTLALIIGMVVANLMNPGAGMLPSGAEFFLNIIPDSAVGAFANNSMLQVLLVSCLFGFALIHVGTSEVLIDFLEHVNKVLFQIMGYIMKLTALATFGAMAFAVSQYGINTLVSFGKLFVAMTIACLAFLIVLAIIMRVFFVGLSLWKLILYIREEIMLAFATGSTEAVMPQLMNKFEHNAGCNRAVVGLVVPTGYSFNLDGASIYLSLALVFLAQATGVDLSLAEQLMILGVLLLTSKGMAGIPGSAFVALSATAAATGSIPMAAVAAAVALMLAPDRFMGNYRTTVNIIGYAVATFVIARWEGL
>Node677
MGLFFQIMVSIVGGILVGYLWPIGVALKPVGDGFIKLIKMIIAPLVFGVVVVGIAKVDIKTVGRIGGKTLLYFEVVTTLALIIGMVVANLMNPGAGMLPSGAQFFLNIIPDSAVSAFANNTMLQVLLVSCLFGFALIHVGTSEVLIDFLEHVNKVVFQIMGYIMKLTALATFGAMAFAVSQYGINTLVSFGKLFVAMTIACLAFLLVLAIIMRVFFVGISLWKLILYIREEIILAFATGSTEAVMPQLMNKFEHNAGCNRAVVGLVVPTGYSFNLDGASIYLSLALVFLAQATGVDLSLAEQLMILGVLLLTSKGMAGIPGSAFVALSATAAATGSISMAGVAAAVALMLAPDRFMGNYRTTVNIIGYAVATFVIARWEGL
>Node678
MGLFFQIMVSIVGGILVGYLWPIGVALKPIGDGFIKLIKMIIAPLVFGVVVVGIAKVNIKTVGRIGGKTLLYFEVITTLALIIGMVVANLMNPGAGMLPSGAQFFLNIIPDSAVSAFANNTMLQVLLVSCLFGFALIHVGTSEVLIDFLEHVNKVVFQIMGYIMKLTALATFGAMAFTVSQYGIQTLVSFGKLFLAMTIACLVFLLVLAIIMRVFFVGISLWKLILYIREEIILAFATGSTEAVMPQLMNKFEHNAGCNRAVVGLVVPTGYSFNLDGASIYLSLALVFLAQATGVDLGLTEQLVLLGVLLLTSKGMAGIPGSAFVALSATAASTGSISMAGVAAAVALMLAPDRFMGNYRTTVNIIGYAVATFVIARWEGL
>Node679
MGLFFQIMVSIVAGIAVGYLWPFGVALKPVGDGFIKLIKMIIAPLVFVVVVLGIAKVNIKTVGRIGGKTLLYFEVITTLALIIGMVVANLMNPGAGMLPSGSEFFLNIIPESAVSAFATNTMLQVLLVSCLFGFALVHVGTSEVLIDFLDHVSKVIFQIMGYIMKLTALATFGAMAFTVSQYGVQTLMAFGKLFLAMTVACLLFLLVLAVIMRVFFVGISLWKLILLVREEIVFAFATGSTEAVMPQLMNKFEKGAGCDRAVVGLVVPTGYSFNLDGASIYLSLALVFLAQATGVDLGLKEQLVLLGVLLLTSKGMAGIPGSAFVALSATAASTGSISMAGVAAAVALMLAPDRIMGNFRTTVNIIGYAVATFVIARWEGL
>Node68
MSMGWQIMIGLVLGIICGMIFYAITVMQSLGTIFIRLIQMIVMPIVVSCLTVGIANIDIKKLGRIGGKTLIYFEVLTTIAILLGLVVGNITHPGTFINSGFWQLILSIIPTNIFKSMADGDMMPVILFSVFFGLGIAAVGKAKILIDVLNGVSEVMFKVTNWVMKFAPIGVFGLIGMTIAEMGISALLPLGLFILIAYATMLIFIVVILGITAHFIFHLRYWKTMRVILDEIVLAFTTASSEVTLPRLMKKTQDNMGVEKGIASFVIPTGYTFNLDGSAIYQSLAALFLAQAYGLHLSLAHQITLLIVLMITSKGMAGVPGASFVVLLASVSTIGAVPIAAVAAGLTFIAGIDRFVDMGRTAVNVVGNSIATLVIGESEKA
>Node680
MGLFFQIMVSIVLGIAVGYLWPFGIALKPLGDGFIKLIKMIISPLVFVVVVLGIAKVNIKTVGRIGGKALLYFEVVTTIALIIGMVVANVMNPGAGMLPHGTEFFMNIIPESVVSAFATNTMLQVLLVSCLFGFALVRVGTSEVLIDLLDHISHVIFQIMGFIMKLTAIATFGAMAFTVSQYGMQTLLAFGKLFLAMTVACLLFLLVLAVIMRVFFVGIGLWKAIMLVREEIVFSFATGSTEAVMPQIMTKLEKGAGCDRSVVGLVVPTGYSFNLDGASIYLSLALVFLAQATGVDLGLYEQLVLLAVLLLTSKGMAGIPGSAFVALSATAASTGSIPIAGVAAAVALMLAPDRIMGNFRTTVNIIGYAVATFVVARWEGL
>Node681
MGLFFQIMVSIVLGIAVGYLWPFGIALKPLGDGFIKLIKMIISPLVFVVVVLGIAKVNIKTVGRIGGKALLYFEVVTTIALIIGLVVANVMKPGAGMLPHGTEFFMNIIPESVVSAFATNTMLQVLLVSCLFGFALVRVGTSEFLIDLLDHISHVIFQIMGFIMKLTAIATFGAMAFTVSQYGMQTLLAFGKLFLAMTVACLLFLLVLEVIMRVLFVGIGLWKAIKLVREEIIFSFATGSTEAVMPQIMTKLEKGAGCDRSVVGLVVPTGYSFNLDGASIYLSLALVFLAQATGVDLGLYEQLVLLAVLLLTSKGMAGIPGSAFVALSATAASTGSIPIAGVAAAVALMLAPDRIMGNFRTTINIIGYAVATFVVARWEGL
>Node682
MGLFFQIMVSIVAGILVGYLWPIGIALKPLGDGFIKLIKMIIAPLVFGVVVVGIAKVNIKTVGRIGGKTILYFEIVTTLALIIGMVVANLTNPGKGMLPSEAEFFLNIIPDSAVGAFANNSMLQVLLVSCLFGFALVHVGTSEVILDLLEQVNKVLFKIMGYIMKLTALATFGAMAFAVSQYGINTLVSFGKLFIAMTIACLAFLLVLAIIMRVFFLGLSLWKLILYIREEIMLAFATGSTEAVMPQLMDKFEHNAGCNRAVVGLVVPTGYSFNLDGASIYLSLALVFLAQATGVDLSLADQLMILGVLLLTSKGMAGIPGSAFVALSATAAATGSIPIAAVAAAVALMLAPDRFMGNYRTTVNIIGYAVATFIIARWENL
>Node683
MGLFFQIMVSIVAGILVGYLWPIGNALKPLGDGFIKLIKMIIAPLVFGVVVVGIAKVNIKTVGRIGGKTILYFEIVTTLALIIGLVVANLTNPGKGMLPSEAEFFLNIIPDSAVGAFANNSMLQVLLVSCLFGFALVHVGTSEVILDLLEQVNKVLFKIMGYIMKLTALATFGAMAFAVSQYGINTLVSFGKLFIAMTIACLAFVLVLAIIMRVFFLGLSLWKLILYIREEIMLAFATGSTEAVMPQLMDKFEHNAGCNRAVVGLVVPTGYSFNLDGASIYLSLALVFLAQATGVDLSLADQLLMLGVLLLTSKGMAGIPGSAFVALSATAAATGSIPIAAVAAAVALMLAPDRFMGNYRTTVNIIGYAVATFIIARWENL
>Node684
MGLFFQIMVAIVLGILVGYLWPVGNALKPIGDGFIKLIKMIIAPLVFGVVVVGIAKVNIKTVGRIGGKTLLYFEIVTTFALIIGLVVANLMNPGAGMLPSEGEFFLNMIPDSAVGAFANNSMLQVLLISCLFGIALVHIGTSEVLLDVLEKVNKVLFKIMGYIMKLTALATFSAMAFAVSQYGLNTLASFGKLFIAMTIACLAFILVLAVILRVFFLKLSLWKVILYIREEIMLAFATGSTEAVMPQLMDKFEHGAGCNKAVVGLVVPTGYSFNLDGASIYLSLALVFLAQATGVDLSLADQLLMLGVLLLTSKGMAGIPGSAFVALSATAAATGSIPVAGVAAAVALMLAPDRFMGNYRTTVNIIGYAVATFIIARWENL
>Node685
MGLFFQIMVAIVLGILVGYLWPVGNALKPIGDGFIKLIKMIIAPLVFGVVVVGIAKVNIKTVGRIGGKTLLYFEIVTTFALIIGLVVANLMNPGAGMLPSEGEFFLNMIPDSAVGAFANNSMLQVLLISCLFGIALVHIGTSEVLLDVLEKVNNVLFKIMGYIMKLTALATFSAMAFAVSQYGLNTLASFGKLFIAMTIACLAFILVLAVILRVFFLKLSLWKVILYIREEIMLAFATGSTEAVMPQLMDKFEQGAGCNKAVVGLVVPTGYSFNLDGASIYLSLALVFLAQATGVDLSLADQLLMLGVLLLTSKGMAGIPGSAFVALSATAAATGSIPVAGVAAAVALMLAPDRFMGNYRTTVNIIGYAVATFIIARWENL
>Node686
MGLFFQIMVAIVLGILVGYLWPVGNALKPIGDGFIKLIKMIIAPLVFGVVVVGIAKVNIKTVGRIGGKTLLYFEIVTTFALIIGLVVANIMNPGAGMLPSEGEFFLNMIPDSAVGAFANNSMLQVLLISCLFGIALVHIGTSEVLLDVLEKVNNVLFKIMGYIMKLTALATFSAMAFAVSQYGLNTLASFGKLFVAMTIACLLFILVLAVILRVFFLKLSLWKVILYIREEIMLAFATGSTEAVMPQLMDKFEQGAGCNKAVVGLVVPTGYSFNLDGASIYLSIALVFLAQATGVDLSLADQLLMLGILLLTSKGMAGIPGSAFVALSATAAATGSIPVAGVAAAVALMLAPDRFMGNYRTTVNIIGYAVATFIIARWENL
>Node687
MGLFFQIMVSIVAGILVGYLWPIGNALKPLGDGFIKLIKMIIAPLVFGVVVVGIAKVNIKTVGRIGGKTILYFEIVTTIALIIGLVVANLTNPGKGMLPSEAEFILNIIPESAVGAFASNSMLQVLLVSCLFGFALVHVGTSEVILDLLEQVNEVMFKIMGYIMKLTALATFGAMAFAVSQYGINTLISFGKLFVAMTIACLAFVVVLAIIMRVFFLGLSLWKMILYIREEIMLSFATGSTEAVMPQLMDKLEKNAGCNRAVVGLVVPTGYSFNLDGASIYLSLALVFLAQATGVDLSLADQLLMLGILLLTSKGMAGIPGSAFVALSATAAATGSIPIAGVAAAVALMLAPDRFMGNYRTTVNIIGYAVATFIIARWENL
>Node688
MGLFFQIIVSIVAGVLVGYFWPLGNALKPLGDGFIKLIKMIIAPLVFGVVVVGIAKVDIKAVGRIGGKTILYFEIVTTIALIIGLVVANISNPGKGMLPSEAEFILNIIPESAVGAFASNSMLQVLLVSCLFGFALVHVGTSEVILDLLERVNEVMFKIMGYIMKLTALATFGAMASAVSQYGMNMLISFGKLFIAMTIACLIFVVVLAIIMRVFFVGLSLWKMIRYIREEIMLSFATGSTEAVMPQLMEKMEKGAGCNRAVVGLVVPTGYSFNLDGASIYLSLALVFLAQATGVELSLAQQLLMLGILMLTSKGMAGIPGSAFVALSATAAATGVIPIAGVAAAVALMLAPDRFMGNYRTTVNIIGYAVASFIIARWENL
>Node689
MGLFFQIIVAIVAGILVGYLWPFGAALKPLADGFIKLIKMIISPLVFGVVVVGIAKVDIKTVGRIGGKTILYFEIVTTLALIIGMVAANLIQPGAGMLPSGVDFLMNIIPDSAVGAFANNSLLQVLLFSLLFGFALLHVKRSEVVLDALEQFNEVIFKIVGFIMKLAVPATFGAMAFSVGQYGLETLVSFGKLIGAMAVASLVFLIVLAIIMRVFFAGVNLWKLIRYIREEIVLAFATGSSEAVMPRLMNKFEHNAGCNRAVVGLVVPTGYSFNLDGASIYLSLSVVFLAQATGVDMSLADQLTILGILMLTSKGMAGIPGSAFVALSATAAATGSIPVAAVAAAVALMLAPDRFMGTMRTTTNIIGYAVATFVVARWENL
>Node69
MSMGWQIMIGLVLGIICGMIFYAITVMQSLGTIFIRLIQMIVMPIVVSCLTVGIANIDIKKLGRIGGKTLIYFEVLTTIALLLGIVMANITHPGSFIDSGFWPLILSIIPTNIFKSMADGDMMPVILFSVLFGLGIAAVGKAKILIDVLNGVSEVMFKVTNWVMKFAPIGVFGLIGMTIAEMGISALLPLGLFILIAYVTMLIFIVVILGITAHFLFHLRYWKTMRVILDEIILAFTTASSEVTLPRLMKKTQDNMGVEKGITSFVIPTGYTFNLDGSAIYQSLAAIFLAQAYGLHLSLAHQITLLIVLMITSKGMAGVPGASFVVLLASVSTIGAVPMAAVAAGLTFIAGIDRFVDMGRTAVNVVGNSIATLVIGESEKA
>Node690
MSLFFQIIVAVIIGIGVGILWPFGSLLQPLGTGFIKLIKMLIAPLIFMVVVTGIAKMDLKSVGRIGLKAILWFEIATTVALVLGLVAANLLRPGAGMLPHTVDFIMNIIPTSVVDAFAQNALLQVLLLACLFGVALAATEAKENVLTLVEQIMEILFRIIGYIMKLAPIGAFGAMAYTVGAYGASTLSSFGMLIIACYVAALLFLVMLALAAWWFITGLNLLQFVRYTRSEIMLAIGTGSSEVVMPRMMDKLTKNAGCNRAVVGLVVPTGYSFNLDGASIYLSLATVFLAQAVGIDLTLGQEITILAVLMLSSKGMAGVPGSAFLALSATAAALNAFPVAAVAAAVALLLGADRFMDTMRVFTNLMGNCVATFVVAKWEGL
>Node691
MSLFFQIIVAVIIGIGVGILWPFGEMLQPLGTGFIKLIKMLIAPLIFVVVVAGIAKADLKAVGRIGLKAILWFEIATTVALVLGLVAARWMRPGAGMLPHTVDFIMNIIPTSAVDAFAQNALLQVLLLACLFGTALAASEVKQNVLTLVDQIMELIFKVIGYIMKLAPIGAFGAIAYTVGAYGASTLASYGMLIIACYVSALLFLVCLGLAAWWFITGMNLLQFVRYTRSEIMLAIGTASSEVVMPRMMDKLTRNAGCNRAVVGLVVPTGYSFNLDGASIYLSLATVFLAQAVGIDLTLTQEITILAVLMLSSKGMAGVPGSAFLALSATAAALNAFPVAGVAAVVALLLGADRFMDTMRVFTNLMGNCVATFVVAKWEGM
>Node692
MSLFFQIIVAVIIGIGVGILWPFGEMLQPLGTGFIKLIKMLIAPLIFFVVVAGIAKADLKAVGRIGLKAILWFEIATTVALVLGLVAARWMRPGEGMLPHTVDFILNIIPTSAVDAFAQNALLQVLLLACLFGTALAASELKHNVLTLVDQIMELIFKVIGYIMKLAPIGAFGAIAYTVGAYGASTLTSYGMLIIACYVSALLFLVCLGLAAWWFITGMNLLQFIRYTRSEIMLAIGTASSEVVMPRMMDKLTRNAGCNRAVVGLVVPTGYSFNLDGASIYLSLATVFLAQAVGIDLTLTQEITILAVLMLSSKGMAGVPGSAFLALSATAAALNAFPVAGVAAVVALLLGADRFMDTMRVFTNLMGNCVAAFVVAKWEGM
>Node693
MSLFFQIIVAVIIGIGVGILWPFGAMLQPLGTGFIKLIKMLIAPLIFFVVVAGIAKADLKAVGRIGLKAIIWFEIATTVALVLGLAAAKWMRPGEGMLPHTVDFILNIIPTSAVDAFAQNALLQVLLLACLFGTALAASALKHNVLTLVDQIMELIFRVIGYIMKLAPIGAFGAIAYTVGAYGASTLTSYGMLIIACYVSALLFLVCLGLAAWWFITGMNMLQFIRYTRSEIMLAIGTASSEVVMPRMMDKLTRGAGCNRAVVGLVVPTGYSFNLDGASIYLSLATVFLAQAVGIDLTLTQEITILAVLMLSSKGMAGVPGSAFLALSATAAALNAFPVAGVAAVVALLLGADRFMDTMRVFTNLMGNCVAAFVVARWEGM
>Node694
MSLFFQIIVAVIIGIGVGILWPLGSLLQPLGTGFIKLIKMLIAPLIFMVIVTGIAKMDLKSVGRIGLKAILWFEIATTVALVLGLCTANLLRPGAGMLPHTVDFIMNIIPTSVVDAFAQNALLQVLLVACLFGVALAATEAKENVLTLVEQVLGILFRIIGYIMKLAPIGAFGAMAYTVGAYGASTLSSFGLLIIACYGAALLFLVMLALAAWWFITGLNFLQFVRYTRSEVMLAIGTGSSEVVMPRMMDKLTKNAGCDRAVVGLVVPTGYSFNLDGASIYLSLATVFLAQAVGIDLTLGQEITILLVLMLSSKGMAGVPGSAFLALSATAAALNAFPVAAVAAAVALLLGADRFMDTMRVFTNLMGNCVATFVVAKWEGL
>Node695
MSLAFQILIGLILGVLVGYFFPFGVALKPLGDAFIRLIKMVIVPLVFSTIVVGIAGMDIKKLGRIGAKTIIWFEIVTTIILIIGLILANILQPGAGVHIDFKQMLLNIIPTNIVDAMAKGDLLQIIFFSVFFGLALASIGKGKPVIDFFESVSQAMFKVTNYVMKFAPIGVFALMAYSVGKYGLGSLIPLAKLIGTAYLGLVIVVFVLFPLVARFFFRIKFWELLRNIWDLLLLAFSTASSEAVLPQLMERLEKNFGCPKSIVSFVLPTGYSFNLDGSTLYLSVAVLFIAQAYGIHLSLGQQLTIILVLMVTSKGIAGVPSASLVVLLATATAVGTLPVEPVAAGIALIAGVDRIMDMARTAVNVIGNSLATVVVAKWENE
>Node696
MSLGLQVLIGLILGVIVGYFSKIGLELKVLGDAFIRLIQMVIVPLVFPLIVLGIAGMDVKKLGRIAAKTILYFEVVTTIIIIIGVLLANITNVGAGVGIDFQEFLLDIIPNNIVDAMAEGNLLPIIFFGIFFGLALAAIGKGKPVVDFFESLSQAMFKVIEYVVKFAPIGVFGFIAYSVAKYGLGSLMALGQFIAVAYLGFLVVVFVIFPIIARFIFRVKYWELLRNIWDLILLAFTTRSSEVVLPPLMERLEKNFGASKSIVSFVLPTGYSFNLDGATLYLSVAVIFIAHAYGLHLSLGQQLTIIGLLMVMTKGLAGVPSAALVVLLATATAIGTLPLEPVAAGIALLMAVDFIMDMARTAVNVIGNSLATVVIAKWENE
>Node697
MPLGLQVLIALILGVIVGFTSKIGLELKVLGDAFIRLIQMTIVPLIFPLIVLGIAQMSVKRLGRIAGKTILYFEVVTTIIIIIAVFLANVTNVGRGVGIDFQQFLLDIIPNNIFSALANGNLLPIIFFGIFFGLALASLGKAKPVEDFLESLSQAMFKVIEYVVKFSPIGVFGYIAYSVAKYGWGSLKALAEFIAVAYIGFAVVVFVIFPIIARFIFRVKYWELLRNIWDLLLLAFTTRSSEVVLAPLTERLEKNYGANNSIVSFVLPTGYSFNLDGATLYLAVAVIFLAHAYGLHLSIGQQLAIIGLLMVLTKGLAGVPSAAIVVLLATATAIGTLPLEAVAAGIALLMAVDFIMDMARTATNVIGNSLATIVIAKSENV
>Node698
MPLGLQILIALILGVIVGATSKIGIELKVLGDAFIRMIQMTIVPLIFPLIVLGIAQMSVKNLGRLAGKAILYFEVVTTIIIIMSVFLANITNIGKGAGIDFKEFLLDIIPNNIFDAFANGNLLPIIFFGVFFGLALASLGKAKPVEDFLEALSQVMFKVLDYVVKFSPIGVFGYIAYSVANYGWGSLKALADLILVTYVGLLVVVFVIFPIIARFIYRVKYFELLREIWDLLLIAFTTRSSEVVLAPLTERLERNYGANNSVVSFVLPLGYSFNLDGGTLYLAPAILFLAHAYGLHLSLVQQLEIIGLLMLLSKGMAAVPSAAIVVLMSAATAIGALPLEAVAAGIALLMAVDFIMDMARTATNVIGNSLATIVMAKSEGM
>Node699
MPLWLQILIALVLGLILGSLNKIGVEAKILGDAFIRMIKMTIVPLIFPLIVLGIAQMSVKSLGRLSIKAILYFEVVTTLIIIMSVFLANLTNIGKGAEIDFKEFLLNIIPSNIFAAFAEGNLLAIIFFGVFFGLALASLGKAKPIEDVLEALSKVMFKVLDYVIKFSPIGVFGYIAYSVATYGWDKLKTLGDLILVTYVGLAIVIFIIFPIIARFIYRVKYFELLREIKDLLLIAFTTRSSESVLAPLTERLERNYGANNSVVSFVLPLGYSFNLDGGMVYMAPAILFLANAYGLHLSVVQQIQIVLLLMLLSKGMAAVPSAAIVVLTSVSVAIGALPLEAVAAGIALLMAVDFIMDMARTATNVIGNALATVVMAKSEGM
>Node70
MSLGWQIVIGLILGIIAGAIFYAITVMQNLGTMFISLIQMIVLPIVVSCLTVGIANMDIHKLGRIGGKTLIYFEIMTTIAIALGLIVGNITHPGTFIHTGIWDTLMGIIPTNFFKSLSEGDMMPVIFFSVFFGLGTAAIERGQIIIDFLQAVSEVMFKVTNWVMKFAPIGVFGLIGMTVAEMGLSALAPLGLFVLIAYATMAFFVVVVLGLVAKFIFHFKYWSLMRVIKDEIVIAFSTASSEATLPRLIDKMQKNYGVSKGIVSFVIPTGYTFNLDGSAIYQSLAALFLAQAYGIHLTLAHQITLLVVLMITSKGMAGVPGASFVVLLATVSTIGTVPMSAVAAGLTFIAGIDRFVDMGRTAVNVVGNSLATIVIGKSEHE
>Node700
MPLWLQIAIALVLGLILGSVNKIGTEAKILGDAFIHMIKMTIVPLIFPLIVLGIAQISAKSLGRLSIKAIIYFEVVTTLIIIMSLLLANLTHIGVGAKIDFREFILHIIPSNIFVAFSEGNLLAIVYFGVFFGLALRSLGKAKPIEDVLEALSKVMFKVLDYVIKFSPIGVFGSIAYSVATYGFDKLSTLLDLILVTYAGLAIVLLIIFPIIARLIYRVRYFELIREIKDLLLIAFTTRSSESVFAPLTARLERNYGANNSVVSFILPLGYSFNLDGGMVYMAPAILFLANAYGIHLSVMDQIHIVLLLVLLTKGVAAVPSGAIVVLTSVSVAIGALPLEGVAAGIALLMAVDFIMDMARTATNVVGNALATVVMAKSEGM
>Node701
MPLWLQIAIALVLGLILGSINKIGTEAKILGDAFIHMIKMTIVPLIFPLIVLGIAQISAGSLGRLSIKAIIYFEVVTTLIIIMSLLLANLTHIGVGAKIDFREFILHIIPSNIFVAFSEGNLLAIVYFGVFFGLALRSLEKAKPIEDVLEALSKVMFKVLDYVIKFSPIGVFGSIAYSMATYGFDKLSTLLDLILVTYAGLAIVLLIIFPIIARLIYRVRYFELIREIKDLLLIAFTTRSSESVFAPLTARLERGYGANNSVVSFILPLGYSFNLDGGMVYMAPAILFLANAYGIHLSVMDQIHIVLLLVLLTKGVAAVPSGAIVVLTSVSVIIGALPLEGVAAGIALLMAVDFIMDMARTATNVVGNALATVVMAKSEGM
>Node702
MPLWLQIAIALVLGLILGSINKLGTEAKILGDAFIHMIKMTIVPLIFPLIVLGIAQISAGALGRLSIKAIIYFEVVTTLIIIMSLLLANFTHIGAGAKIDFREFILHIIPSNIFVAFSEGNLLAIVYFGVFFGLALRSLEKAKPIEDVLEALSKVMFKVLEYVIKFSPIGVFGSIAYSMATYGFDKLSTLLDLILVTYAGLAIVLLIIFPIIARLIYRIRYLELIKEIKDLLLIAFTTRSSESVFAPLTARLERGYGANNSVVSFILPLGYSFNLDGGMVYMAPAIIFLANAYGIHLSVVEQIHIVLLLVLLTKGVAAVPSGAIVILTSVSAIIGALPLEGVAAGIALLMAVDFIMDMARTATNVVGNALATVAMAKSEGM
>Node703
MPLWLQIAIALVLGLCLGSLNKIGVEAKILGDAFIHMIKMTIVPLIFPLIILGIAQISTGSLGRLSLKAIIYFEVVTTLIIIMSLLLANTVHLGVGAKIDFREFILHIIPSNIFVAFSEGNILAIVYFGVFFGLALRALEKAKPIEDVLEALSKVMFKVLDYVIKFSPIGVFGSIAYSMATYGFDKLSTLLDLILVTYAGLAIVLLIIFPIIARLIYRVKYWELINEIKDLLLIAFTTRSSESVFAPLTARLERGYGAKNSVVSFVLPLGYSFNLDGGMVYMAPAILFLANAYDIHLSVLDQIHIVLLLILLTKGVASVPSGVIVVLTSVSVIIGALPMEGVAAGIALLMAVDFIMDMARTATNVVGNALATVVLAKSEGM
>Node704
MPLGLQILIAAILGVIVGATSKIGIELKVLGDAFIRMIQMTIVPLIFPLIVLGIAQMSVKNLGRLAGKAILYFEVVTTIIIIFSVFLANITNIGKGAGIDFKTFLLDIIPNNIFDAFAQGKLLPIIFFGVFFGLALASLGKAKPVEDFLEAISQIMFKVLNYVVKFSPIGVFGYIAYSVANYGWGSLKAIASLILVTYVGLLVVVFVIFPIIARFIYGVKYFELLREIWDLLLIAFTTRSSEVVLAPLTERLERNYGANNSVVSFVLPLGYSFNLDGGTLYLAPAILFLAHAYGLDLSLVQQLEIIGLVMLLSKGMAAVPSAAIVVIMSAATALGALPLEAVAAGIALLMAVDFIMDMARTATNVIGNSLATIVMAKSEGM
>Node705
MPLALQVLIALIVGVIVGFSSKVGLDLQVLGDAFIRLIEMAIVPLIFPLIVLGVAQMSVRRLGRIAGKTILYFEVVTTVILIVAVILANVTGVGRGVGIDFEQFLLDIIPNNIFSALANGNLLPIVFFSIFLGLALAALGEAKPVEDFLESLSQAMFKVIEYVVKFTPIGVFGYIAYDVAKYGWASLGALAEFIAVAYVGFAVIVFVILPITARFIFRVKYWSLLRAIWDLVLLAFVTRSSEVVLAPLTERLEQNYGADNSIVSFVLPTGYSFNLDGATLYEAVAVIFLSHVYGLHLSIGHQFAIIGLLMVLTKGLAGVPSAAIVVLLATAKSIGALPLEAVAAGIALLMGIDFIIDMARTATNVIGNSLASIVIAKSENV
>Node706
MPLAVQVLIALVAGIIVGLCSKVGIDLQVLGDAFIRLIEMAIIPLIFPLIVLGVAQMSIRRLGRIAGKTILYFEVVTTVILIVAVFIANVTGVGRGVGIDFEQFLLDIIPNNIFSSLANGDLLPIVFFSIFLGLALAALGSAKPVEDVLESLSQAMFKVIEYVVKFTPIGVFGYIAYDVAEYGWSSLGALAEFILVAYVGFAVIVFVILPITARFIFRVKYWKLLRTIWDLVVLAFVTRSSEVVLAPLTERLEQNFGADNSIVSFVLPVGYSFNLDGATLYEAIAVIFLSHVYGLHLSIGHQFAIIGLLMVLTKGLAGVPSAAIVVLIATAKSIGALPLEAVAAGIALLMGIDFIIDMARTATNVVGNSLASIVIAKSENV
>Node707
MSLGLQVIIGLILGLIVGYFSKIGLKLEILGKAFIRLIQMVIVPLVFPLIVLGIAGMDTKKLGRVAVKTLIYFEVVTTIIIVIGVLVAKITNVGAGMGIDFQEFFLDIIPNNIVEAMAEGKLLPIIFFGIFFGLALVAIGKGKPVITFFESWTQAMFKVIEYAVSFAPIGVFGFVAFSVAKYGIQSLMSLGQFVAVAYLSFLIVALVLFPIIALFIFRVPYRELLRNTWDLILLAFTTRSSEVALPLLIDRLEKNFGASRSITSFVLPTGYSFNLDGASIYASVAVIFIAHAYNLPLSMAQILTIIGLLMVMTKGLAGVPSAVLVVLLATATEIGTLPAEAVAAGVALLMAVDFFVDMGRTALNVIGNSLATVVIAKWENE
>Node708
MNLGLQVIIGLILGLIVGYFSKVGLKLEILGKAFIQLIQMVIVPLVFPLIVLGIAGMDTKKLGRVAVKTLIYFEIVTTILIILGILIAKVTNVGGNMGIDFQEFFLDIIPSNIVEAMAEGKLLPIIFFGIFLGLALTSIGKAKPVITFFESWSQAMFKVVEYAVSFAPVGVFGFLAFSVAKYGIGSLLSLGQFVAIAYLSFLITAFVLFPIIALFIFRVPYKELLKNTGDLILLTFTTRSSEVAMPLLIDRLEKNFGASRSVTSFVLPTGYSFNLDGASIYISVAVIFIANAYNLPLSLAQIITIIGLLMVMTKGLAGVPSAVIVVLLAAATEIGALPAEAVAAGVALLMAVDFFVDMGRSALNVIGNSLATVVIAKSEKE
>Node709
MNLTLQVIIGLVLGILVGYFSKVGLQLEILGTAFLNLIQMVIVPLVFPLIVLGIVGIDAKRFGKVAIKSLIYFEIVTTFLIVLGIVIGKVTNIGDNIGIDFQTFFLDIIPSNIFEAFADGNLLPIIFFGIFLGLSLVAIGKAKPVVSFFESWSQAMFKLVEYAISFAPVGVFGFLAYDVAKYGLGNLLSLGQFVLIAYLAFLITALILFPIIALFIFRVPYIDLLKNIGDLILLTFTTGSSSVVMPSLIDRLQKNFGASRSVTSFVVPLGYSFNLDGASIYISLAVIFIANAYNQTLGLGQIITIVLFLTIITKGIAAVPSAVVVVLLAAATQLGALPAEAVAAGVALLMAVDFFVNMGRSALNVIGNSLATVVIAKSEKE
>Node71
MSLGWQIVIGLILGIIAGVIFYAITVMQNLGTMFISLIQMIVLPIVVSCLTVGIANMDIHKLGRIGGKTLIYFEIMTTIAIALGLIVGNITHPGTFIHTGIWDTLMGIIPTNFFKSLSEGDMMPVIFFSVFFGLGTAAIERGQIIIDFLQAVSEVMFKVTNWVMKFAPIGVFGLIGMTIAEMGLSALAPLGLFVLITYATMAFFIVVVLGLVAKFIFHFKYWSLMRVIKDEFLIAFSTASSEATLPRLIDKMQKNYGVSKGIVSFVIPTGYTFNLDGSAIYQSLAALFLAQAYGIHLTIAHQITLLVVLMITSKGMAGVPGASFVVLLATVSTIGTVPMSAVAAGLTFIAGIDRFVDMARTSVNVVGNSVATIVIGKSEHE
>Node710
MSLMLQVIIGAVAGILVGYFSKVGLQLEILGTLFMNLIQMVIVPLIFPLIVLAIVNIDAKRFGKVAFKSFVYFFVVTTFLIILGILVGKLTGIGNNLGIDFQSFFLSIVPSNIFQAFADGNLLPIIFFGIFLGLSLVSIEKGKPVIDFFESWSQAMFKMVDYAISFAPIGVFGFLAYDVAAYGIGNLLSLGQFVLFAYLAFMVVALIVFPIIALLFFRVPYFELLKEISDLILLAFTTGSSSVVLPSLIDRLKKGFGVSSSVSSFVTPLGYSFNLDGACVYISLAVMFIVNMYDATLGFGEIIALVLFLTIITKGIAAVPSGAVVVLLAAATQLGALPAEGVAAGVALLVSVDFFVNMGRSALNVVGNALAPVVIAKSEGA
>Node711
MSLMLQVIIGALAGILVGYFSKAGLQLEILGTIFMNLIQMIIVPLIFPVIILAIVNIDSKSFGKVAGKSFVYFFSVTTGLIILSILAGKWTGIGSNFGIDFQSFFLSIVPSNLFQAFADGNLLPIIFFGIFLGLSLVSIEKGKPVISFFESWSQAMFKMVDYAISFAPIGVFGFLAYDIAAYGIGNLLSLGQFVLFTYLAFMVVVLIVFPMIAWLFFHVPYFALLKEISDLIVLVFTTGSSSVVLPSLIDRLKKGFGVSPSVSSFVTPLGYSFNLDGACVYISLATMFIVNMYDVTLGFGEIVALVLFLTIITKGIAAVPSGAVVVLLAAATQLGALPAEGVAAGVALMVSVDFFINMGRSAVNVVGNALAPVLIAQSEDA
>Node712
MSLMLQVVIGALAGILVGYFSKAGLQLEILGTIFMNLIQMIIVPLIFPVIILAIVNIDTKSFGKVAGKSFVYFFSVTTGLIILSILAGKWTGIGSNFGIDFQSFFLSIVPSNLFQAFADGNLLPIIFFGIFLGLSLVSIEKGKPVISFFESWSQAMFKMVDYAISFAPIGVFGFLAYDIAAYGIENLLSLGQFVLFTYLAFMIVVLIIFPVIAWLFFHVPYFTMLKEISDLIVVVFTTGSSSVVLPSLIDRLKKGFGVSPSVSSFVTPLGYSFNLDGACVYISLATMFIVNMYDVTLGFGEIIALVLFLTIITKGIATVPSGAVVVLLAAATQLGALPAEGVAAGVALMVSVDFFINMGRSAVNVVGNALAPVLIAQSEDA
>Node713
MSLMLQVVIGALAGILVGYFSKAGLQLEILGTIFMNLIQMIIVPLIFPVIILAIVNIDTKSFGKVAGKSFIYFFTVTTGLIILSILAGKWTGIGSNFGIDFQSFFLSIVPSNLFQAFADGNLLPIIFFGIFLGLALVSIEKGQPVISFFESWSQAMFKMVDYAISFAPIGVFGFLAYDIAAYGIENLFSLGQFVLFTYLAFMIVVLIIFPIIAWLFFHVPYFTMLKEISDLVVVVFTTGSSSVVLPSLIDRLKKGFGVSPSVSSFVTPLGYSFNLNGACVYISLATMFIVNIYDVTLGFGEIVALVLFLTIVTKGIATVPSGAVVVLLAAATQLGALPAEGVAAGVALMVSVDFFINMGRSAVNVVGNALAPVLIAQSEDA
>Node714
MSLMLQVIIGAVAGILVGYFSPVGLQMEILGTLFMNLIQMVIVPLIFPLIVLAIVDIDAKRFGNVAFKSFVYFFVVTTFLIILGLIIGKLTGIGNGLGIDFQSFFLSIIPSNIFQAFADGNLLPIIFFGIFLGLSLVSIEKGKPVIDFFESWSQAMFKMVDYAISFAPIGVFGFLAYDVAAYGIGNLLSLGQFVLFAYLAYMVVALVVFPIIALLFFRVPYFELLKEISDLALLAFTTGSSSVVLPSLIDRLKKGFGVPSSVASFVTPLGYSFNLDGACVYISLAVMFVVNLYGATLGFGEIIALVLFLTIITKGIAAVPSGAVVVLLAAATQLGALPAEGVAAGVALLVSVDFFVNAGRTALNVVGNALAPVVIAKSEGA
>Node715
MSLGLQVIIGLVLGVIVGYLSKIGLKLEILGKAFIRLIQMVIVPLVFPLIVLGIAGMDTKKLGRVAVKTLIYFEVVTTIIIVIGVLVAKITNVGAGMGIDLQKFFLEIIPNNIVQAMAEGKLLPIIFFGIFFGLALVAIGKGKPVITLFESWTQAMFKVIEYAVSFAPIGVFGFVAFSVAKYGIQSLMSLGQFVAVAYLSFLVVALVLFPIIALFIFRVPYRSLLRNTWDLILLAFTTRSSEVALPLLIDRLEKNFGASRSITSFVLPTGYSFNLDGASIYASVAVIFIAHAYNLPLSMAQILTIIGLLMVMTKGLAGVPSAVLVVLLATATEIGALPPEAVAAGVALLMAVDFFVDMGRTALNVIGNSLATVVIAKWENE
>Node716
MRLAFQILIGLILGALVGYFFPFGIALKPLGDAFIRLIKMVIVPLVFSTIVVGAAGMDIKRMGRIGLKTIIWFEFITTIILIIGLILANILQPGAGIKIDFKQMLLNIIPTNIVDAMAKGDLLAVIFFAVLFGLALASIGKGKPVIRFFESVSQAMFKLTNYVMKVAPIGVFALMAYSVGKYGIQLLIPLAKLIGTAYLGLAIVVFVLFPLVARFFLRIKFFELFRNIWDLFLIAFSTASSEAVLPQLMERLEKNFGVPKSIVSFVIPTGLSFNSDGSTLYLSVAALFIAQAFGIHLSLGQQLTMILVLIVTSKGIAGVPSASLVVLLATATAVGTLPVEPVAAGVALIAGVDRVMDMARTAVNVIGHSLACVVVAKWEKE
>Node717
MRLAFQILIALILGALIGHFFPFGIALKPLGDAFIRLIKMVVVPIVFSTIVVGAAGIDIKRMGRIGLKTIIWFEFITTLILFIGLLIANLLKPGHGIVVDFKQMLLNIIPTNIVDAMAKNDLLAVIFFAVLFGIALASIGKGKPVLRFFESVSQAMFKLTNMVMTVAPIGVFALMAASVGKYGIQLLIPLLKLIGTAYLGLAIVVFVLFPLVAWFFLRIKYFEVFKMIWDLFLIAFSTASTETVLPQLMERLEKNFGCPKSIVSFVIPSGLSLNCDGSTLYLSVAALFIAQAFGIHMSLSQQLMMILVLIVTSKGIAAVPSASLVVLLATATAVGTLPAEPVAAGVALIAGVDRVMDMARTAVNVIGHALACIVVAKWEKE
>Node718
MRMAFYILIATVLGALFGHFFPAGVAIKPLGDAFIRLIKMVVIPVIVSTLLVGVAGIDIKRMGRIGLKTIIWFEFITTLILFIGLVVANVLKPGKGIVMDGKTLLLNIIPTNIVDAMAKSDLLAVIFFCVMFGIALVGLGRAKPFVSFMEIVSQASFRLVNMVMTVAPIGVFALMAATIGTYGIQLLIPLLKLIGTAYLGLAIVVFVLFPLVALFFLRIRITDVYKMVWDLMLIGASTGSTETVVPQLMERLEKNFGVPKSITSFVIPAGLPLNSDGTTLYLTIAALFIAQAFGIHMSFSQQLMMILFFIVTSKGVAAVPSSSMVILLATATAVGALPAEAVAAGVALILGVDRVIDMARTAVNVMGHVFSCVVVAKWEGV
>Node719
MRFAFYILIATVLGALFGHFFPAGVAIKPLGDAFIRLIKMVVIPVIVTTLLVGITGIDIKRMGRIGLKTIIWFEIITTLILFIGLAVGNILKPGKGIVMDGKTLLLNIIPTNIVDAMAKSDLLAVIFFCVMFGIALVGLGEAKPFISIMEIASKASFRLVNMVMTVAPIGVFALMAATIGTYGIALLIPLLKLIGTAYLGLAIVVFVLFPLVALFFLRIRITDVYKMVWDLMLIGASTGSTETVVPQLMQRLEKNFGVPKYITSFVIPAGMPLNSDGTTLYLTIAALFIAQAFGIDMSWSQQLMMVLFFIVTSKGVAAVPSSSMVILLATATAVGALPAEAVAAGVALILGIDRVIDMARTAVNVMGHVFSCVAVAKWEGV
>Node72
MSLGWQIVIGLILGIIAGVIFYAITVMSNLGTMFISLIQMIVLPIVVSCLTVGIAGMDIHKLGRVGVKTLIYFEIMTTIAIAIGLIVGNITQIGTFIHTGIWDTLMGIIPTNFFKSLSEGDMMPVIFFSVFFGLGTAAIERGKIIVDFLQAVSEVMFKVTNWVMKFAPIGVFGLIGMTLAEMGISALLPLGLFVLVTYATMAFFIVVVLGLVARFIFHFKFWTLMSVVKEEFLIAFSTASSEATLPRLIDKMQKNYGVSEGIVSFVIPTGYTFNLDGSAIYQSLAALFLAQAYGIHLTIAHQITLLVVLMITSKGMAGVPGASFVVLLATVSTIGTVPMSAVAAGLTFIAGIDRFVDMARTSVNVVGNSVATIVIGKSEHE
>Node720
MRFAFYILGATVLGALFGHFFPAGTAIKPLGDAFIRLIKMVVIPVIVTTLLVGITGIDIKRMGRIGLKTIIWFEIITTLILFIGLAVGNLVQPGKGIVLDGKTLLLNIIPTNIVDVMAKSDLLAVIFFCIMFGIALVGLGEAKPFISIMEIASKASFRLVNMVMTVAPIGVFALMSATIGTYGIALLIPLLKLIGTAYLGLAVVVFGLFPLVALFFLRIRITDVYKMVWDLMIIGASTGSTETVVPQLMQRLEKNFGVPKYITSFVIPAGMPLNSDGTTLYLTIAGLFIAQAFGIDMSWQQQLMMVLFFIVTSKGVAAVPSSSMVILLATATAVGALPAEAVAAGVALILGIDRVIDMARTAVNVMGHVFSCVAVAKWEGV
>Node721
MRFAFYILGATVLGAIFGHFFPLGKDIKFLGDAFIRLLKMIVIPVIVTTLLVGIAGIDIKRMGRIGIKTVIWFELITTLILFIGLAIANLVQPGKGIVLDGKTLLLNIIPTNIVDVMAKNDLLAVIFFCIMFGIALVKLGEAKPFVSILEIASKASFQLVNMVMLTAPIGVFALMSATIGTYGIALIIPLLKLIGTAYLGLAVVVFGLFSLVALFLLRVPIKEIYKMVWDLMIVGASTGSTETVVPQLMQRLEKNYGVPKYITSFVIPAGMPLNSDGTTLYLTIAGPFIAQAFGIDMSWQQQLMMVLFFIVTSKGVAAVPSSSMVILLATVTAVGALPPEAVAAGVALIIGIDRVIDMARTAVNVFGHVFSCIAVAKWEGV
>Node722
MRFAFYILIATVLGALFGHFFPAGVAIKPLGDAFIRLIKMVVIPVIVTTLLVGITGVDIKRMGRIGLKTIIWFEIITTLILFIGLAVGNILKPGKGTVMDGKTLLLNIIPTNIVDALAKSDLLAVIFFCVMFGIALVSIGEAKPVIHILEAASKASFRLVNMVMTVAPIGVFALMAATIGTYGISLLLPLLKLIGTAYFGLAIVLFVLFPLVALFFLKIRITDVYKMVWDLMLIGASTGSTETVVPQLMQRLEKNFGVPKYITSFVIPAGMPLNSDGTTLYLTIAALFIAQAFGIEMSWSQQLIMVLFFIVTSKGVAAVPSSSMVILLATATAVGALPAEAVAAGVALILGIDRIIDMARTAVNVIGHVFSCVAVAKWEGV
>Node723
MRFAFYILIATVLGALFGHFFPAGVAIKPLGDAFIRLIKMVVIPVIVTTLLVGITGVDIKRMGRIGLKTIIWFEIITTLILFIGLAVGNILKPGKGTVMDGKTLLLNIIPTNIVDALAKSDLLAVIFFCVMFGIALVSIGEAKPVIHILEAASKASFKLVNMVMTVAPIGVFALMAATIGTYGISLLLPLLKLIGTAYFGLAIVLFVLFPLVALFFLKIKITDVYKMVWDLMLIGASTGSTETVVPQLMQRLEKNFGVPKYITSFVIPSGMPLNSDGTTLYLTIAALFIAQAFGIEMSWSQQLIMILFFIVTSKGVAAVPSSSMVILLATGTAVGALPAEAVAAGVALILGIDRIIDMARTAINVIGHVFSCVAVAKWEGV
>Node724
MRMALYILIATVLGGLFGHFFPAGVAIKPVGDAFIRLIKMVVLPVIVSTLLVGVAGIDIKRMGRIGLKTIIWFEFFTTLILFLGLVVANVLKPGTGIVMDGTTLLLNIIPTNFVDAMARSDMLAVIFFCVMFGIALVGLGRAKPFVQFMEIVSQASFRLVNMVMTVAPIGVFALMAATIGTYGVQLVIPLLRLIGTAYLALAIVVFVVFPIVALFFLRIRITDVYKMVWDLMLIGASTGSTETVVPQLMDRLERNFGVPKSITSFVIPAGLPLNSDGTTLYLTIAAPFIAQLFGIHMTFIQQIMMILFFIVTSKGVAAVPSSSMVILLATATAVGALPAEAVAAGVALILGVDRVIDMARTAVNVMGHVFSSAVVARWEGV
>Node725
MTIAFQILIALIIGAMIGHFFPFGMALKPIGDGFIRLIKMIVVPIVFTTIVIGAAGSDIKRMGSIGLKTIIWFEFITTLVLGIGLLIVNLLKPGHGIVVDFKQMLLNIIPTNIVDVMAKNDLLAVIFFAILFGVAAGSIGASEPALRFFESVANIMFKLTQMVMTVAPIGVFALMAASVGQYGIQLLIPMLKLIGTVYLGLVIIVFVLFPLIAWFFLKIKYFEVFKMIWDLFLIAFSTTSTETVLPQLMERMEKNYGCPKRVVSFVIPSGLSLNCDGSTLYLSVASVFLAQAFGIHMSLSQQLLMMLVLILTSKGIAAVPSGSLVVLLATATAVGTLPAEAVAAGVAIIAGVDRVMDMARTGVNVPGHALACIVVSKWEKA
>Node726
MFIAFQILIALIIGAIIGHFFPFGMALRPIGDGFIRLIKMIVVPIVFTTIVIGAAGSNMKKMGSLGLKTIIWFEFITTLVLGIGLLLVNLLKPGHGLVVDFKQMLLNIIPTNIVDVMAKNDLLAVIFFAILFGVAAGSIGASEPAMKFFESVANIMFKLTQMVMVTAPIGVLALMAASVGQYGIALLIPMLKLIGTVYLGLVIIIFVLFPLIAWFFLKIKYFEVFKMIWDLFLIAFSTTSTETVLPQLMERMEKNYGCPKRVVSFVIPSGLSLNCDGSTLYLSVASVFLAQAFGIHMSLSQQLLMMLVLVMTSKGIAAVPSGSLVVLLATANAVGTLPAEAVAAGVAIIAGVDRVMDMARTGVNVPGHALACIVVSKWEKA
>Node727
MFIAFQILIALVIGAVIGHFFPFGMALRPVGDGFIRLIKMIVVPIVFSTIVIGAAGSSMKKMGSLGLKTIIWFEIITTIVLGIGLLLVNLLKPGVGLVVDFKQMILNIIPTNIVDVMAKNDLLAVIFFAILFGVAASGIGASEPAMKFFESVAKIMFKLTQMVMVTAPIGVLALMAASVGQYGIVLLLPMLKLIGTVFLGLFIILFVLFPLVAFFIFKFNYFEVFKMIWDLFLIAFSTTSTETVLPQLMERMEKNYGCPKRVVSFVIPSGLSLNCDGSTLYLSVACVFLAQAFNIDMSLSQQLLMMLVLVMTSKGIAAVPSGSLVVLLATANAVGALPAEAVAAGVAIIAGVDRIMDMARTGVNVPGHAIACIVVSKWEKV
>Node728
MFIAFQILIALVIGAVIGHFFPFGMALRPVGDGFIRLIKMIVVPIVFSTIVIGAAGSSMKKMGSLGLKTIIWFEVITTIVLGIGLLLANVLKPGVGLVVDFKQMILDIIPTNIVDVMAKNDLLAVIFFAILFGVAASGIKASEPVMTFFESVAQIMFKLTQMVMVTAPIGVLALMAASVGQYGIVLLLPMLKLVGTVFLGLFIILFVLFPLVALFIFKFNYFEVLKMIWDLFLIAFSTTSTETVLPQLMERMEKNYGCPKRVVSFVIPSGLSLNCDGSSLYLSVACVFLAQAFNIDMSLSQQLLMMLVLVMTSKGIAAVPSGSLVVLLATANAVGALPAEAVAAGVAIIAGVDRIMDMARTGVNVPGHAVACIVVSKWEKV
>Node729
MFIAFQILIALAIGAVIGHFFPFGMALRPVGDGFIRLIKMIVVPIVFSTIVIGAAGSSMKKMGSLGIKTIIWFEVITTIVLGLGLLLANVLKPGVGLVVDFKQMILDIIPTNIVDVMARNDLLAVIFFAILFGVAAAGIKASEPVMTFFESVAQIMFKLTQMVMVTAPIGVLALMAASVGQYGIELLLPMLKLVGTVFLGLFIILFVLFPLVSLFIFKIKYFEVLKMIWDLFLIAFSTTSTETVLPQLMDRMEKNYGCPKRVVSFVVPSGLSLNCDGSSLYLSVACIFLAQAFNIDMSLSQQLLMMLVLVMTSKGIAAVPSGSLVVLLATANAVGALPAEAVAAGVAIIAGVDRVMDMARTGVNVPGHAVACIVVSKWEKA
>Node73
MSLGWRILIGLIIGIILGVIFYAITAMQNIGTMFINLIQMIVLPIVVSSLTVGIANMDIHKLGRIGGKTLIYFEIMSTIAIVLGLIVGNITHPGTFVHHGIWDTLMNIVPTNIFASLSEGDMLPVIFFSVFFGLGTAAIGRGQIIIDFLQAVAEVMFKVTNWVMQLAPIGVAALIGVTVAQMGLSSLKPLGLFILVAYATMVFFIVVVMGLVARFLFHFNIWDLLRVIKDEIVLAFSTASSEATLPRIIEKMEKNFGVSKGVVSFVIPTGYTFNLDGSAIYQALAALFLAQAYHIHLSLGQQITLLVVLMITSKGMAGVPGASFVVLLATVSTIGTVPASAVAAGLAFIAGIDRLVDMGRTAVNVVGNSLATIVIGKSEHE
>Node730
MFFAFQVLIALFIGALIGHFFPFGMALRPIGDAFIHLIKMIVVPIVFTTIVIGSSGSNMKKMGSLGLKTIIWFEFITTLILGIGLLLVNLLKPGHGLVVDFKTMLVNIIPSNIVDAMAKNDLLAVIFFAILFGVAAGAIGASEPAMKFMESVANIMFKLTQMVMVTAPIGVLALMAASVGQYGIALLIPMAKLIGVVYLGLAIVIFGLFPLIAWFFLKIPYFKVFRMVWDLFLIAFSTTSTETILPQLMERMEKNYGCSKRVVSFVIPSGLSLNCDGSTLYLSVCSIFLAQAFGIPMSFSQQLIVMAVLVATSKGIAAVPSGSLVVLLATASAVGALPAEAVAAGVAIIAGIDRVLDMARTACNTPGHVLACIVVSKWEKE
>Node731
MFFAFQVLIGLFIGAIIGHFFPFGMALRPIGDMFIHLIKMIVVPIVFTTIVIGSSGSNMKKMGSLGLKTIIWFEFITTLILGIGLLLVNLLKPGHGLVVDFKTMIVNIIPSNIVDAMGKNDLLAVIFFAILFGVAAGAIGASEPALKFMESVAKIMFKLTQMVMVTAPIGVLALMAASVGQYGIALLIPMAKLIGVVYLGLAIVIFGLFPLIAWFFLKIPYFKVFRMVWDLFLIAFSTTSTETILPQLMERMEKNFGCSKRVVSFVIPSGLSLNCDGSTLYLSVCSIFIAQAFGIPMSFSQQLIVMAVLIATSKGIAAVPSGSLVVLLATASAVGALPAEAVAAGVAIIAGIDRVLDMARTACNTPGHCLASIVVSKWEKE
>Node732
MFFAFQVLIALFIGALIGHFFPFGQALRPIGDAFIHLIKMIVVPIVFTTIVIGSSGSNMKKMGSLGLKTIIWFEFITTLILGIGLLLVNILKPGAGLVVDFKTMLVNIIPSNIVDAMAKNDLLAVIFFAILFGVAAGAIGASEPAMKFMESVANIMFKLTQMVMVTAPIGVLALMAASVGQYGIALLIPMAKLIGVVYLGLAIVIFGLFPLIAWFFLKIPYFKVFRMVWDLFLIAFSTTSTETILPQLMERMEKNYGCSKRVVSFVIPSGLSLNCDGSTLYLSVCSIFLAQAFGIPMDFGQQLIVMGVLVATSKGIAAVPSGSLVVLLATASAVGALPAEAVAAGVAIIAGIDRVLDMARTACNTPGHVLACIVVSKWEKE
>Node733
MFFAFQVLIALFIGALIGHFFPFGQALKPIGTAFINLIKMIVVPIVFTTIVIGSSGSNKKKMGSLGLKTIIWFEFITTLILAIGLLLANVLKPGEGLVVDFKTMLVNIIPSNIVDAMAKNDLLAVLFFAILFGVAAGAIGASEPTMKFMESVANIMFKLTQMVMTTAPIGVLALMAASVGQYGLALLIPMAKLIGVVYLGLAIIIFGLFPLIAFFFLKIPYFKVFRMVWDLFLIAFSTTSTETILPQLMKRMEENYGCSKRVVSFVIPSGLSLNCDGSTLYLSVCSIFLAQAFGIPMDFGQQLILMGVLVVTSKGIAAVPSGSLVVLLATATAVGALPAEAVAAGVAIIAGIDRVLDMARTACNTPGHVLACIVVSKWEKE
>Node734
MRLALYIFAGLILGAIVGLMFPFGVAIQPLGKMFINLIEMVIIPLVFSAIVVGAAGIDIKRMGRIGLKSIIWFEFITTIILLLGLILANLLQPGAGVKIDIINMIVNIPPSNIVDAMQKGSMLSVVFFATMLGLAIASVKKGKVVIRFFEGISQATFTLIRWVMQVAPIGVFALAAYAAGKYGIQVFLPLAKVIGVMYLGLAIVVFVLFPLVSRFILRVPFFKLFRGILDLFLIAFSTASSEAVLPQLIEFVEKNIGVPKSIASFVIPLGLSWNADGTSLYLSVAALFVAQVAGLHLSLGQQITMILILIVTSKGIAGVPMAGLVVLLTTATAVGTLPMQAVAAGVALLAAVDRVMDMARTAVNVIGHSVAAIAVAKWEKE
>Node735
MSLTTQILIGLILGVLFGYFFPYGTALKPLGDMFIRMIKMIIVPLVFSTLVVGIAGMDIKKLGRIGAKTIIWFEIATTIALIIGLVLANVLQPGAGVHIDMVEMLMNIIPTNIVDAMAKGDMLQIIFFSVFFGVALAAIGKGKPVVDFFESVSEVMFKVTNYVMKFAPIGVFALMAYTVGKYGLGMLIPLAKLIGTLYFGLVLFVLIVLAIACRFFCKVNFWQLLRTIKEPLLLAFSTASSEAALPRAMEKLEKNFGVPKSIVSFVLPTGYTFNLDGSTLYQSLAVLFIAQVYGIHLSLEQQLMMLLTLMLTSKGIAGVPGASLVVLAGTLTSFGTLPVEPVAAGIALILGVDRIMDMGRTAVNVIGNCVATVVVARWENE
>Node736
MRLTLYIFIALILGILFGWFCPFAVALKPLGDMFLRMIKMIIAPLVFSTLVVGIAGMDVKNLGRIGLKTIVWFEIATTIALIIGLVMANILQPGVGVHIDMVEMLMNIIPTSVVDAMAKGDLLQIVVFSIFFGLALAAVGKGKPVLDFLESVSEVMFKVTDYVMKFAPIGVFAAIASTVGKNGLGILISYAKLIGTLYFGLAVFVLLVLVIACKFFVKVNFRGLLRTIKDPALLAFSTASSEAALPRAMEKLEKNFGVPKNIVSFVLPTGYTFNLDGSTLYLSLAVLFIAQVYGIHLSLEQQLMMLLTLMLTSKGIAGVPRASLVVLAGTLTSFGTLPVAPVAAGIALILGVDQILDMGRTAVNVIGNCVATVVVARWENE
>Node737
MRLTLYIFLALILGIFFGWFCPFAVKMKPLGDMFLRMVKMIIAPLIFATLVVGIAGHDVKNLGKIGLKTIVYFEIATTVALIIGLVMANILKPGVGFHTSMVEMLMDIIPTSVVDSMAQGNLLQIVVFSIFFALAICAVGKAKPVLDFLQSVSEIMFKFTEYVMKFAPIGVFGAIASTIGQNGIGILFSYVKLIGSLYFALAVFVLLVLVVACKFIVKVPFRGLLRTIKDPALLAFSTASSEAALPKAMELMEKNFGVPKNIVSFVMPTGYTFNLDGSTLYLSMAVLFCAQIVGIQLSLEQQLMIMFTLMLTSKGIAGVPRVSLVVLAGTLTSFGTLPTIPVAAGVAILLGIDQILDMGRTTVNLIGNCVATVVVARWENE
>Node738
MRLTLYIFIALILGIFFGWFCPFAVKMKPLAVMFLRMVKMIIAPLLFATLVVGIAGHDVKSLGKIGLKTIIYFEIVTTVALIIGLTMANILKPGVGFHTSLTEMVMDIFPTSVVDSMAEGNLLQIVVFSIFFALAICAVGKAKPVLDFLNSVSEIMFKFTEYVMYFAPIGVFGAIASTIGQNGIGILKNYVKIIGSLYFALAVFVLLVLLIACKFIVKIPFRGLLRTIKDPALLAFSTASSEAALPKAMELMEKNFGVPKNIVSFVMPTGYTFNLDGSTLYLSMAVLFSSQIVGINLSLEQQLIIMFALMLTSKGIAGVPRVSLVVLAGTLSSFNSLPLIPVAAGVAILLGIDQILDMGRTTVNLVGNCVATVVIARWENE
>Node739
MRLTLLIFLALILGVLFGHFCPFAVKMKPFAVIFLRMVKMIIAPLLFATLVVGIAGHDVKSLGKIGLKTIIYFEIVTTLALIIGLTMANIFKPGIGFHTSIAEMVMNIFPTSIVDSMAEGNLLQIVVFSIFFALAMCAVGKAKPVMDLLNSVSQIMFKFTEYVMYFAPLGIFGAIASTIGANGIAILKNYAKIIGSLYVALAVFVLLVLFIACKFIVKISLRNLLRAIQEPALLAFTTASSEAAFPKAMEIMERNFGVPKNIVSFVMPTGYTFNLDGSTLYLAMAVLFSSQIVGINLGLNQQIIIMLALMLTSKGIAGVPRVSLVVLAGTLASFNAIPLIAVAAGVAILLGIDQILDMGRTTVNLVGNCVATVVIARWENA
>Node74
MSLGWRILIGLIIGIILGVIFYFINVAQGIGTIFINMISMIVLPIVVSSLTVGIANMDLHKLGRIGGKTLIYFEIMSTVALVLGLLVANLTHLGTLVHHGIGDILMTIVPTNIFAALSEGDMLPVIFFSVFFGLGIAAIGRGQIIIDFLQAVAEVMFKVTSWVMQLAPFGVAGLIGVTVAQLGLNSLKPLGLFILVAYATMVIFIIVIMGIVAKFIFGFNIFDILLVIKDELILAFSTASSEATLPRLIEKTQKNLGVSKGVVSFVIPTGYTFNLDGSAIYQALAALFLAQAYHIHLSLGQQITLLVVLMVTSKGMAGVPGASFVVLLATVSTIGTVPASAVAAGLALIAGIDRLVDMGRTAVNVAGNSLATLVIGKSEHE
>Node740
MKLTRYILISLVLGIFVGVVFPFAVKLSPLAMMFLNMVKMIIAPLLFATLVIGIAGHDIKSLGKIGFKTIIYFEIVTIAALLIGLGIGHFTQPGAGLHASLTQLVMDIFPSSVVKSMAEGNLLQIVVFSLFFALAICAVGKAKPVLDFLNSLSEIMFKFTEYVMYFAPIGVFAAIASTIGNSGIGILKNYVKIVFSLYFALAVFILFIILLVCKFVVKIPFKGLIRTLKDPALLAFSTASSEAALPKAMEQMEKNFGVPKNIVGFVMPTGYTFNLDGSTLYLSMAVLFATQLVGIDLSLQQQLIIMFALMFTSKGVAGVPRASLVVLAGTLSSLNAYPLIAVAAGVAILLGIDQILDMGRTTVNLVGNCIATIFIARWENE
>Node741
MRLTTFILIALILGILLGWACNIAYYLSALTTVFLRLIKMIIAPLVFSTLVVGIAHMDASSLGRVGLKSIGWFVIASIISLLIGLLLVNLLQPGIGLAFDFVKFIAHIIPASLIEAMAKNEILQIVVFSVFIGVALAAVGKGKPVLEVLEGLAAVMLKVTDYVMRFAPLAVFAAITATVAKRGLGILGDYARFIGSFYLGLATLWLLLLAIAFIFFIGPRVKPLLRYIRDPALLAFSTASSEAAYPRTLEALDRNFGVPKRIVSFVLPLGYSFNLDGSMMYMTFATLFIAQVYGIHLSLEQQFLMLLVLMITSKGIAGVPRASLVVIAATLTMFGALPEAAVAAGIALILGIDHLLDMGRTATNVVGNAVAAAVVAKWEGE
>Node742
MSLTTQILIGLILGVLFGYFFPYGTALKPLGDMFIRMIKMIIVPLVFSTLVMGIAGTDFKKLGRLGAKSIIWFEIATTIALFIGLVLANVLQPGAGVHIDMMQMLMNIIPTNIVDAMAKGDMLQIIFFSCFFGVALAAIGKGKPVVDFATSVSEVMFKVTHYVMKLAPIGVFALMAYTVGKYGLGMLIPLAKLIGTLYFGLILFVLIVLVIACLFFCKVNFWQLLRAIKEPLLLAFSTASSEAALPIAMEKLEKNFGVPKHIVSFVLPTGYTFNLDGSTLYSSLAVLFIAQVYGIHLSLETQLMMLLTLMLTSKGIAGVPGASLVVLAGTLTAFGTLPVEPVAAGIALILGVDRIMDMGRTAVNVIGNCVATVVVARWENE
>Node743
MGLTTQIFLGLILGVIFGYFFPYGQALKPIGDMFIRMIKMIVVPLIFSTLVMGIAGTDFKKLGRLGAKSIIWFEVATTIALFVGLVVVNVLQPGVGVHIDMMQMLINIVPTNIVDAMARGDMLQIIFFSCFFGVAAAAIGKGKPVVDLATSVAEVMFKVTHYVMKLAPIGVFALIAYTVGKFGLGMLIPLAKLIGSLYFALILFIAIVLVIASMFICKVNFWHLLRAIKEPLLLAFSTASSEAALPIAMEKLEKNFGVPKHIVTFVLPTGYTFNLDGSTLYSSLAVVFIAQVYGIHFPIETQLLMLLTLMLSTKGIAGVPGASLIVIAGTATAFGTLPVEPVAAGIAIILGVDRIMDMARTACNVVGNCIATVVVARWENE
>Node744
MGLTTQIFLGLILGVIFGYLFPYGQALKPIGDMFIRMIKMIVVPLIFSSLIMGIAGTDFKKLGRLGAKSIIWFEVATTIALFVGLVVVNVLQPGVGVSIDMMQMLINIVPTNVVDAMARGDMLQIILFSCFFGVAAAAMGKGKPVVDLATSVAEVMFKFTHYVMKLAPIGVFALIAYTVGKFGLGMLIPLAKLIGSLYFALILFILLVLVIASVFIVRVNFFHLLRAIKEPLLLAFSTASSEAALPIAMEKLEKNFGVPKHIVTFVLPTGYTFNLDGSTLYSALAVVFIAQVYGIHFPIETQLLMVLTLMLSTKGIAAVPGASLIVIAGTAAAFGTLPVEPVAAGIAIILGVDRILDMARTACNVVGNCVAAVVVARWENE
>Node745
MGLATQIFLGLILGVIFGYLFPYGQALKPIGDIFIRMIKMIVVPLIFSSLIMGIAGTDFKKLGRLGAKSILWFEVATTIALFVGLVVVNVLQPGVGVSIDMMQMLINIVPTNVVDAMARGDMLQIILFSCFFGVAAAAMGKGKPVVDLATSVAEIMFKFTHYVMKLAPIGVFGSIAYTVGKFGLGMLIPLAKLIGSLYFALILFIALVLVIASVFVTRVNFFHLLRAIKEPLLLAFSTAASEAALPIAMEKLEKNFGVPKHIVTFVLPTGYTFNLDGSTLYSALAVVFIAQVYGIHFPIETQLLMVLTLMLSTKGIAAVPGASLIVIAGTAAAFGTLPVEPVAAGIAIILGVDRVLDMARTACNVVGNCVAAVVVARWEKE
>Node746
MGLATQIFLGLILGIVFGYLFPYGKALKPIGDVFIRMIKMIVVPLIFSSLIMGIAGTDFKKLGRLGAKSILWFEFATTIALVVGLVVVNVLQPGVGVSIDHIQMLINIVPTNVVDAMARQDMLQIILFSCFFGVAAAAIGKGRPVIDLATSVAEIMFKFTHYVMMLAPIGIFGSIAYTVGTYGLGMLLPLGKLILSLYFALILFLALVLVVASVFVVRVNFFHLLRALKEPLLLAFSTAASEAALPIAMEKLEKNFGVPKHIVTFVLPLGYTFNLDGSTLYSALAVVFIAQVYGIPFPIETQLLMLITLMLSTKGIAAVPGASLIVIAGTAAAFGTLPVEPVAAGIAIILGVDRVLDMARTACNVTGNCIAAVVVARWEKE
>Node747
MGLATQIFLGLVLGIIVGAVFPLGKALKPLGDIFIRMIKMIVVPLIFSSLVMGIAGTDFKKLGRLGGKSILWFEFATTIALIVGLIVVNVLQPGVGVGIDHVQMLVNIVPTNIVDAMARQDMLQIIFFSCFFAVAAAAVGEGRSIIDLSKSIAHIMFKFTHYVMCVAPIGIFGSIAYTVGTYGLGMLLPLGKLILSLYVALIIFLILVLAIASAFFTKVNMFHLIKALKEPLLLAFSTAASEAALPIAMEKLEKNLGVPKHIVSFVLPLGYTFNLDGSTLYSALAVVFIAQVYGIPFPIETQLLMLITLMLSTKGIAAVPGASLIVIAGTAAAFGSLPVEPVAAGIAIILGVDRVLDMARTVCNVTGNCIAAVVVARWENE
>Node748
MSLATWIIIGLVLGIIVGAVAPLGKALKPLGDVFIRMIKMIVVPLIFSSLVMGIAGTDFKKLGRLGGKSILWFEFATTLALIVGLIVVNVLQPGVGVGIDHVQMLVNIVPTNIVDAMARADMLQIIFFSCLFAIAAASVGEGRQIIDLSKDIAHIMFKVTHYVMYVSPIGIFGAIAYTVGTYGLGMLLPLLKLILCLYVALIIFLILVLAIASAFFTKVNLFHLIKALKEPLVLAFSTAASEAALPIAMEKLEKNLGIPKHIVSFVLPLGYTFNLDGSTLYSALAVVFIAQVYGIPFPIEMQLLMLLTLMLSTKGIAAVPGASLIVIAGTAAAFGSLPVEAVAAGIAIILGVDRVLDMARTFCNVTGNCIAAVVVARWENE
>Node749
MSLATWIIIGLVAGIIVGAVAPFGKALKPLGDVFIRMIKMIVVPLIFSSLVMGIAGTDFKKLGRLGGKSILWFEFATTLALIVGLIAVNVLQPGVGVGIDHVQMLVNIVPTNIVDAMGRGDMLQIIFFSCLFAIAAASVGEGRQIIDLSKDLAHIMFKVTHYVMYVSPIGIFGAIAYTVGTFGLGMLLPLLKLILCLYVALIIFLVLVLSIASFFLTKTNLFPLIKVLKEPLVLAFSTAASEAALPIAMEKLEKNLGLPKHIVSFVLPLGYTFNLDGSTLYSALAVVFIAQVYGIPFPIEMQLLMLLTLMLSTKGIAAVPGASLIVIAGTAAAFGALPVEAVAAGIAIILGVDRVLDMARTFCNVTGNCIAAAVVARWENE
>Node75
MSLGWRILIGLIIGIILGVIFYFINFAQGIGTIFINMISMIVLPIVVSSLTVGIANMDLHKLGRIGGKTLIYFEIMSTVALILGLIVANLTHLGSLVHHGIGDILMTIVPTNIFAALSEGDMLPVIFFSVFFGLGIAAIGRGQIIIDFLQAVAEVMFKVTGWVMQFAPFGVAGLIGVTVAQLGLNSLKPLGLFILVAYMTMVIFIIVIMGIVAKFIFGFNIFDILLVIKDELILAFSTASSEVTLPRLIEKTQKNLGVSKGVVSFVIPTGYTFNLDGSAIYQALAAIFLAQAYHIHLSLGQQLTLLVVLMVTSKGMAGVPGASFVVLLATVSTIGTVPASAVAAGLALIAGIDRLVDMGRTAVNVAGNALATLVIGKSEHE
>Node750
MSLASWIIIGLVAGVIVGAVAPFAKSLKPLGDVFIRMIKMIVVPLIFSSLVMGIAGTDFKKLGRLGGKAILWFEFATTLALIVGLFAVNVMEPGVGVGIDHVQMLVNIVPTNIVDAMGRGDMLQIIFFSCLFAIAAASVGEGRQIIDLSKDLAHIMFKVTHYVMYVSPIGIFGAIAYTVGTFGLGMLLPLLKLVLCLYLALILFLVLVISIASFFLTKTNLFPLLKVLKEPLVLAFSTAASEAALPIAMEKLEKNLGLPKHIVSFVLPLGYTFNLDGSTLYSALAVVFISQVYGIPFPLEMQLLMLLTLMLSTKGIAAVPGASLIVIAGTAAAFGALPVEAVAAGIAIILGVDRILDMARTFCNVTGNCIAAAVVARWENE
>Node751
MGLSGWIVIGLLAGVLVGAVAPFAKQLKPLGDVFIRMIKMIVVPLIFSSLVMGIAGTDFKKLGRLGGKAILWFELATTLALFVGLFAVNVFEPGVGVEMDHVQMLVNIIPTNIVDAMARGDMLQIIFFSCMFAIAAASIGEGRQIVDLSKDLAHIMFKVTHYVMYVSPIGIFGAIAYTVGNFGLGMLVPLLKLVFTLYAGLVLFLILVIAIASFFLTKVNLFKLFKVLKEPIVLAFSTAASEAALPIAMEKLKKNVGIPNHIVSFVLPLGYTFNLDGSTLYSALAVVFISQVYGVPFPLEQQLLMLLTLMLSTKGIAAVPGASLIVIAGTAAAFGALPVEAVAAGLALILGVDRILDMARTVCNLSGNCIAAAVVGRWENE
>Node752
MSLSTWILIGLVLGIIVGAISPLGKAMKPLGDVFIRMIKMIVVPLIFSSLIMGIAGTDFKKLGRLGGKSILWFEVATTLALIVGLLVVNLIEPGLGVPLDHIQMLVNIVPTNIIDAMARADMLQIIFFSCIFAIAAAKAGEGKQIIDLSKDITHIMFNVTHYVMKVSPIGIFGAIAYTVGMYGLDVLLPLLKLIACLYVALIIFLILVLAIASAFFTKVNMFKLIKALKEPLVLAFTTSASEAALPIAMEKLERNLGIPKHIVSFVLPLGYTFNLDGSTLYSALAVIFLAQVYGIPMPIEMQILMLLTLMISTKGIAGVPGAALIVIAGTASAFGAIPVEAVAAGIAIILGIDRVLDMARTCCNVTGNCIAAVVVARWEKE
>Node753
MGLATQIFLGLILGIVFGYLFPYGKALKPIGDVFIRMIKMIVVPLIFSSLIMGIAGTDFKKLGRLGAKSILWFEFATTIALVVGLVVVNVLQPGVGVSIDHLDMLINLVPTNVVDAMARQDMLQIIVFSCFFGVAAAAIGKGRPVIDLATSVAEIMFKFTHYVMMLAPIGIFGSIAYTVGTYGLGMLLPLGKLILSLYFALILFLALVLVVASVFVVRVNFFHLLRALKEPLILAFSTAASEAALPIAMEKLEKNFGVPKHIVTFVLPLGYTFNLDGSTLYSALAVVFISQVYGIPFPIETQVLMLITLMLSTKGIAAVPGASLIVIAGTAAAFGTLPVEPVAAGIAIILGVDRVLDMARTACNVTGNCIAAVVVARWEKE
>Node754
MGLTTQIFLGLILGVIFGYLFPYGQALKPIGDMFIRMIKMIVVPLIFSSLIMGIAGTDFKKLGRLGAKSIIWFEVATTIALFVGLVVVNVFQPGVGVSIDMMQMLINIVPTNVVDAMARGDMLQIILFSCFFGVAAAAMGKGKPVVDLATSVAEVMFKFTHYVMKLAPIGVFALIAFTVGKFGLGMLIPLAKLIGSLYFALILFILLVLVMASVFIIRVNFFHLLRAIKEPLLLAFSTASSEAALPIAMEKLEKNFGVPKHIVTFVLPTGYTFNLDGSTLYSALAVVFIAQVYGIHFPIETQLLMVLTLMLSTKGIAAVPGASLIVIAGTAAAFGTLPVEPVAAGIAIILGVDRILDMARTACNLVGNCVAAVVVARWENE
>Node755
MGLTTQIFLGLILGVIFGYLFPYGQALKPIGDMFIRMIKMIVVPLIFSSLIMGIAGTDFKKLGRLGAKSIIWFEVATTLALFVGLVVVNVFQPGAGVSIDMTQMLINIVPTNVVDAMARGDMLQIILFSTFFGVAAAAMGKGKPVVDLATSVAEIMFKFTHYVMKLAPIGVFALIAFTVGKFGLGMLIPLAKLIGSLYFALILFVLLVLTVASVFIIRVNFFHLLRAIKEPLLIAFSTASSEAALPIAMEKLEKNFGVPKHIVTFVLPTGYTFNLDGSTLYSALAVVFIAQVYGIDFPLSTQLLMVLTLMLSTKGIAAVPGASLIVIAGTAAAFGTLPVEPVAAGIAIILGVDRILDMARTACNLIGNCVAAVVVARWENE
>Node756
MGLTTQIFIGLILGVIFGYIFPYGQALKPVGDMFIRMIKMIVVPLIFSSLIMGIAGTDFKKLGRLGAKSIIWFEVATTLALFVGLVVVNVFQPGAGVSIDMTQMLVNIVPTNVVDAMGRGDMLQIILFSTFFGVAAAAMGKGKPVVDLATSVAEIMFKFTWYVMKLAPIGVFALIAFTVGKFGLGMLIPLAKLIGSLYFALILFVLLVLTCASVFIIRVNFFHLLRAIKEPILIAFSTASSEAALPIAMEKLEKNFGVPKHIVTFVLPTGYTFNLDGSTLYSALAVVFIAQVYGIDFPLSTQLLMLLTLMLSTKGIAAVPGASLIVIAGTAAAFGTLPVEPVAAGIAIILGVDRILDMARTACNLIGNCVAAVVVARWENE
>Node757
MGLTSQIFIALILGVVFGYIFPYGQALKPVGDTFIRMIKMIVVPLIFSSLIMGIAGTDFKKLGRLGAKAIIWFEVATTLALFVGLVVANVFQPGAGVTIDMTQMLVNIVPTNVVDAMGRGDMLQIILFSTFFGVAAASMEKGKPVVNLAISVAEIMFKFTWYVMKLAPIGVFALIAFTVGKFGLGMLIPLAKLIGSLYFALVLFVLLLLACASVFIIRMNFFHLLRAIKEPILIAFSTASSEAALPIAMEKLEKNFGVPKHIVTFVLPTGYTFNLDGSTLYSALAVIFIAQVYNIDFPLSTQLLMLLTLMMSTKGIAAVPGASLIVIAGTAAAFGTLPVEPVAAGIGIILGVDRILDMARTACNLIGNCVAAVVVARWENE
>Node758
MGLSSQIFIALILGVVFGYIFPYGQALKPVGDTFIRMIKMIVVPLIFSSLIMGIAGTDFKKLGRLGAKAIIWFEVATTLALFVGLVVANVFQPGAGVTIDMTQMMVNIVPTNVVDAMGRGDMLQIILFSTFFGVAAAHMEKGKPVVNLAISVAEIMFQFTNYVMKLAPIGVFALIAFTVGKFGLGMLIPLAKLIGSLYFALIVFVLLLMACASLFIIRMNFFHLLRAIKEPILIAFSTASSEAALPIAMEKLEQNFGVPKHIVTFVLPTGYTFNLDGSTLYSALAVIFIAQVYNIDFPIATQLLMLLTLMMSTKGIAAVPGASLIVIAGTAAAFGTLPVEPVAAGIGIILGVDRILDMARTACNLTGNCVAAVVVARWENE
>Node759
MGLSSQIFIALILGVVFGYIFPYGQALKPVGDTFIRMIKMIVVPLIFSSLIMGIAGTDFKKLGRLGAKAIIWFEIATTLALFVGLVVANVFQPGAGVTIDMTQMMVNIVPTNVVDAMGRGDMLQIILFSTFFGVAAAHMEKGKPVVNLAISVAEIMFQFTNYVMRLAPIGVFALIAFTVGKFGLGMLIPLAKLIGSLYFALVVFLLLLMACASLFILRINFFHLLRAIKEPILIAFSTASSEAALPIAMEKLEQNFGVPKHIVTFVLPTGYTFNLDGSTLYSALAVIFIAQVYNIDFPIATQLIMLLTLMMSTKGIAAVPGASLIVIAGTAAAFGTLPVEPVAAGIGIILGVDRILDMARTACNLTGNCVAAVVVARWENE
>Node76
MSLGWQILIGLVIGIILGVIFQFINFANGLGSIFINMISMIVLPIVVSSLVVGIANMDLKKLGRIGLKTLIYFEVLSTIAFIVGMIVANLTHLGSMLHHGLGSILMSIVPSNFFEALSTGEMLPVIFFSALFGLGIAAIGRGKILIDFLQAVAEVMFKVTGWVMQFAPFGVAGLIGATVAQLGLNSLKPLALFILMAYLTMIFFIFVVLGITSRFIFGFKITDQLLVVKDELILAFSTASSEVTLPRLMEKTQKNLGVDKGVASFVIPTGYTFNLDGSAIYQALAAIFLAQAYHIHLSLSQQLTLLLVLMVTSKGMAGVPGASFVVLLATVSTIGAVPASAVAAGLALIAGIDRLVDMGRTVVNVAGNVTATLVIGKSEHE
>Node760
MGLTTQIFIGLILGVIFGYIFPYGQALKPVGDMFIRMIKMIVVPLIFSSLIMGIAGTDFKKLGRLGAKSIIWFEIATTLALFVGLVVVNVFQPGAGVSIDMTQMLVNIVPTNVVDAMGRGDMLQIILFSTFFGVAAAAMGKGKPVVDLATSVAEIMFKFTWYVMKLAPIGVFALIAFTVGKFGLGMLIPLAKLIGSLYFALILFVLLVLTGASVFIIRVNFFHLLRAIKEPILIAFSTASSEAALPIAMEKLEKNFGVPKHIVTFVLPTGYTFNLDGSTLYSALAVVFIAQVYGIPFDLSQQLLMLLTLMLSTKGIAAVPGASLIVIAGTAAAFGTLPVEPVAAGIAIILGVDRILDMARTACNLIGNCVAAVVVARWENE
>Node761
MGLTTQIFIGLILGIIFGYIFPYGQALKPVGDMFIRMIKMIVVPLIFSSLIMGIAGTDFKKLGRLGAKAIIWFEIATTLALIVGLAVVNVFQPGAGVSIDMTQMLVNIVPTNVVDAMGRGDMLQIIFFSTFFGVAAAAMAKGEPVVKLATSVAEIMFKFTWYVMKLAPIGVFALIAFTVGKFGLGMLIPLAKLILSLYFALILFVLVVLMGASAFIIRVNFFHLLRAIKEPILIAFSTASSEAALPIAMEKLEKNFGVPKHIVTFVLPTGYTFNLDGSTLYSALAVVFIAQVYGIPFDLSQQLLMLLTLMLSTKGIAAVPGASLIVIAGTAAAFGTLPVEPVAAGIAIILGVDRILDMARTACNLIGNCVAAVVVARWENE
>Node762
MGLTTQIFIGLILGIIFGYIFPYGQQLKPVGDMFIRMIKMIVVPLIFSSLIMGIAGTDFKKLGRLGAKAIIWFEIATTAALIVGLAVVNVFKPGVGVSIDMMQMVVNIVPTNVVDAMGRGDMLQIVFFSTFFGVAAAAMPTGEPVVKLAHSVAEIMFKFTWYVMKLAPIGVFALIAFTVGKFGLGMLIPLAKLILSLYLALILFVLVVLMGASAFIIRVNFFHLLRAIKEPILIAFSTASSEAALPIAMEKLEKNFGVPKHIVTFVLPTGYTFNLDGSTLYSALAVVFIAQVYGVPFDLSQQLLMLLTLMLSTKGIAAVPGASLIVIAGTAAAFGTLPVEPVAAGIAIILGVDRILDMARTACNLIGNCVAAVVVARWEKE
>Node763
MGLTTQIFIGLILGVIFGYIFPYGVALKPVGDMFIRMIKMIVVPLVFSSLIMGIAGTDFKKLGRLGAKSIIWFEIATTLALFVGLVVVNVFQPGAGVSIDMTQMLVNIVPTNVVDAMGRGDMLQIILFSTFFGVAAAAMGKGKPVVDLATSVAEIMFKFTWYVMKLAPIGVFALIAFTVGKFGLGMLIPLAKLIGSLYFALILFVLLVLTGASVFVIRVNFFHLLRAIKEPILIAFSTASSEAALPIAMEKLEKNFGVPKHIVTFVLPTGYTFNLDGSTLYSALAVVFIAQVYGIPFDLSQQLLMVLTLMLSTKGIAAVPGASLIVIAGTAAAFGTLPVEPVAAGIAIILGVDRILDMARTACNLIGNCVAAVVVARWENE
>Node764
MGLTTQIFIGLILGVIFGYAFPYAVELKPVGDMFIRMIKMIVVPLVFSSLVMGIAGTDFKKLGRLGAKSILWFEIATTLALFVGLVVVNVFQPGVGVSIDMTQMLVNIVPTNIVDAMGRGDMLQIILFSTFFGVAAAAMGKGKPVVDLCISVAEIMFKFTWYVMKLAPIGVFALIAFTVGKFGLGMLIPLAKLIGSLYFALILFVLLVLAGASLFVIRVNFFHLLRAIKEPILIAFSTASSEAALPIAMEKLEKNFGVPKHIVTFVLPTGYTFNLDGSTLYSALAVVFIAQVYGIPFDLSQQLLMVLTLMLSTKGIAAVPGASLIVIAGTAAAFGTLPVEPVAAGIGIILGVDRILDMARTACNLIGNCVAAVVVARWEKE
>Node765
MGLTTQIFLGLILGVIFGHLFPYGVALKPIGDMFIRMIKMIVVPLIFSSLIMGIAGTDFKKLGRLGAKSIIWFEVATTLALFVGLVVVNVFQPGAGVSIDMTQMLINIVPTNVVDAMARGDMLQIILFSTFFGVAAAAMGKGKPVVDLATSVAEVMFKFTHYVMRLAPIGVFALIAFTVGKFGLGMLIPLAKLIGSLYFALILFVLLVLTIASVFIIRVNFFHLLRAIKEPLLIAFSTASSEAALPIAMEKLEKNFGVPKHIVTFVLPTGYTFNLDGSTLYSALAVVFIAQVYNIDFPLSTQLLMVLTLMLSTKGIAAVPGASLIVIAGTAAAFGTLPVEPVAAGIAIILGVDRILDMARTACNLIGNCVAAVVVARWEHE
>Node766
MGLTTQIFLGLILGALFGYFFPYGEALKPIGDMFIRMIKMIVVPLIFSTLVMGIAGTDFKKLGRLGAKAIIWFEVATTIALFVGLVVVNVLQPGVGVHIDMVQMLINIVPTNIVDAMARNDMLQIIFFSCFFGVAAASIGKGKPIVDLASSVAEVMFKVTHYVMKLAPIGVFALIAYTVGKFGLGMLIPLAKLIGSLYFAIILFIAIMVVIASMFICKVNFWHVLRALKEPLLLAFSTASSEAALPIAMEKLEKNFGVPKHIVTFVLPTGYSFNLDGSTLYSSLAVVFIAQMYGIDFPIATQLLMLLTLMLSTKGIAGVPGASIIVIAGTATAFGTLPVEPVAAGIAIILGVDRIMDMARTFCNVFGNCIATVVVARWENE
>Node767
MGLTTQIFLGLILGALFGYFFPFGAQLKPLGDAFIRMIKMIVVPLIFSTLVMGIAGTDFKKLGRLGGKAIIWFEVATTIALVVGLVVVNILQPGVGVSIDMVQYLLNIIPTNIVDACARNDMLQIIFFSCFFGVAVAHIGKGKIIVDLCRSVAEAMFKVTHYVMKLAPIGIFAMISYTVGTFGLGMLIPLGKLIFSLYFAIIIFLAILVIVASMFITKINFWHVLKALREPLLLAFSTASSEAALPLAMKRLEKNLGVPKHVVTFVMPTGYSFNLDGSTLYSSLAVIFIAQMYGIDFPLGQQLLMLLTLMLSTKGIAGVPGASIIVIAGTATAFGTLPAEPVAAGIAIILGVDRIMDMARTFCNVFGNCIATVVVARWEKE
>Node768
MGLSTQIFLGLVLGALFGYFFPIGAKLKPLGDAFIRMIKMIVVPLIFSTLVMGIAGTDFKKLGRLGGKAIIWFEVATTVALAVGLIVVNLIQPGVGVSIDMVEYLLHIIPTNIVDACARNDMLQIIFFTCFFGVGVAHIGDGEIIVNVCRSIAEAMFKVTHYVMKLAPIGIFAMISYTVGSFGLGMLIPLGKLILSLVFAVIIFLAILVICASFFITKINFFHVIKALREPLLLAFSTASSEAALPLAMKRLEQNLGVPKHVVTFVMPTGYSFNLDGSTLYSSLAVIFIAQIYGIDLPLGQQLLMMLTLMLSTKGIAGVPGASFIVIAATATAFGSLPADAVAAGIAIILGVDRILDMIRTFCNVFGNCVATVVVARWEKE
>Node769
MGLSTQILLGLVIGALFGYFFPIGAKLKPLGDAFVRMIKMIVVPLIFSTLVMGIAGTDFKKLGRLGGKAIIWFEVATTVALAVGLIVVNLIQPGVGVSIDMVEYLLHIIPTNIVDACARNDMLQIIFFTCFFGVGVAHIGDGEIIVNLCRSIAETMFKVTHYVMKLAPIGIFAMISYTVGSFGVGMLIPLGKLILSLVGATIIFLAILVTCASFFITGINFLHVVKGVKEALLLAFSTASSEAALPIAMQRLEQNLGVPKNIVTFVMPTGYSFNLDGSTLYSSLTVIFIAQIYGIDLSLGQQLLMMLTLMLSTKGIAGVPGAGFIVVAATATAFGALPADAVAAGVAIVLGVDRILDMIRTFCNVFGNCVATVVVARWEKD
>Node77
MSLGWQILLGLVIGIILGVIFSFIKFANGLGSTFINMISMIVLPIVVSSLVVGIANMDLKKLGRIGLKTLIYFEVLSTIAFIVGMVVANLTHLGYMLHSGLGSILMSIVPSNFFDALSTGQMLPVIFFSALFGLGIAAIGKGKILIDFLQAVAEVMFKITGWVMHFAPFGVAGLIGATVAQLGLESLKPLALFILMAYITMIFFIFVVLGITSRFIFGFRITDQLLVVKDELILAFTTASSEVTLPRLMEKTQKNLGVDQAISSFVIPTGYTFNLDGSAIYQSLAAIFLAQAYHIHLSLSQQLTLLLVLMITSKGMAGVPGASFVVLLATVSTIGAVPVSAVAAGLALIAGIDRLVDMGRTVVNVAGNVTATLVIGKSENE
>Node770
MGLSTQILLGLVIGALFGYFFPIGAKLKPVGDGFVRMIKMIVVPLIFSTLVMGIAGTDFKKLGRLGGKAIIWFELATTVALAVGLIVVNLIEPGVGVSINMVDYVLHIIPTNIVDACARNDMLQIIFFTCFFGVGVAHIKDGEIIVNLCRSIAETMFKVTHYVMKLAPIGIFAMIAYTVGSFGVGMLIPLGKLILSLIGATIIFLAILVASASMFITGINFIHVVKGVKEALLLAFSTASSEAALPIAMQRLEQNLGVPKNIVTFVMPTGYSFNLDGSTLYSSLTVIFIAQIYGIDLSLGQQLLMMLTLMLSTKGIAGVPGAGFIVVAATATAFGALPADAVAAGVAIVLGVDRILDMVRTSCNVFGNCIATVVVARWEKD
>Node771
MGLSTQILIGLIIGALFGYFFPIGAKLKPVGDGFVRMIKMIVVPLIFSTLVMGIAGTDFKKLGRLGGKAIIWFELATTVALAVGLIVVNLIEPGVGVSINMVDYVLHIIPTNIVDACARNDMLQIIFFTCFFGVGVAHIKDGEIIVNLCRSVAETMFKVTHYVMKLAPIGVFAMIAYTVGSFGVEMLIPLGKLILSLIGATVIFLLILVASASVFITGINFVHVVKGIKEALLLAFSTASSEAALPIAMQRLEQNLGVPKNIVTFVMPTGYSFNLDGSTLYSSLTVIFIAQIYGIPLSLGQQLLIMLTLMLSTKGIAGVPGAGFIVVAATATAFGALPADAVAAGVAIVLGVDRILDMVRTCCNVFGNCIATVVVARWEKD
>Node772
MGLSTQILIGLILGALFGYFFPIGKKLKPVGDGFIRMIKMIVVPLIFSTLVMGIAGTDFKKLGRLGGKAIIWFELATTVALAIGLIVINLAEPGVGVSINMVDYVLHIIPTNIVDACARNDMLQIIFFACFFGVGVAHIKDGEKIVNLCRSVAETMFKVTGYVMNLAPIGVFAMIAYTVGSFGIAMLIPLGKLILSVLGATVLFIIILVTAASLFITRINFFHVLKALKEALLLAFSTASSEAALPIAMQRLEQNLGVPKNIVTFVMPTGYSFNLDGSTLYSSATILFIAQIYGIPLSLGQQLLIMLTLMLSTKGIAGVPGAGFIVVAATATAFNALPAEAVAAGVAIILGIDRILDMIRTTCNVCGNCVATVVVACWEKD
>Node773
MGLSTQILIGLILGALVGYLFPVGDKLKPVGDAFLRMIKMIVVPLIFSTLVMGIAGTDFKKLGRLGGKAIIWFEFATTIALAIGLIVMNLAEPGVGVSINLVDYVVHIIPTNIIDAAARQDMLQIIFFACFFGVGVAHIKDGETIVNFCRSVAEAMFKVTGYVMHLAPIGVFAMIAYTVGSYGIEMLIPLGKLILSVAGATLLFICIIALIASALFTRINFFHVLKALKDILLLAFSTASSEAALPGAMQRLEQNLGVPKNIVTFVMPTGYSFNLDGSTLYSSACILFIAQLYGIQMPLEQQLLVMLTLMLSTKGIAGVPGAGIIVVAATAAAFNALPTEAVAAGVAILLGIDRILDMIRTICNVCGNCMATVVVACWEKD
>Node774
MGLSTQILIGLILGALVGYLFPVGDKLKPFGDAFLRLIKMIVVPLIFSTLVMGIAGTDFKKLGRLGGKSIIWFEFATTIALAIGLIVMNIAEPGVGVSINLVDYVVHIIPTNIIDAAARQDMLQIILFACFFGVGVAHIKDGETIVNACRCIAEAMFKVTGYVMHLAPIGVFAMIAYTVGSYGIEMLIPLGKLILSVALATLLFICIIALVASALFTRINFFHVLKALKDILLLAFSTASSEAALPGAMQRLEENLGVPKNIVTFVMPTGYSFNLDGSTLYSSACILFIAQLYGIQMPIEQQILVMLTLMLSTKGIAGVPGAGIIVVAATAAAFNALPTEAVAAGVAILLGIDRILDMIRTICNVCGNCMATMVVACWEGD
>Node775
MGLSTQILIGLALGALVGYLFPFGDKLKPVGDAFLRMIKMIVVPLIFSTLVMGIAGTDFKKLGRLGGKAIIWFEFATTIALAIGLLVMNLAEPGVGVSIDLVDYAVHIVPTNIIDAAARQDMLQIIFFACFFGVAVAHIEKGELIVNFCQSVAEAMFKVTGYVMHFAPLGVFAMIAYTVGSYGIAMLIPLGKLILSVAGATTLFICIIALIASALFTRINFFHVIHALKDILFLAFSTASSEAALPGAMKRLEQNLGVPKSIVTFVMPTGYSFNLDGSTLYSSAGILFIAQLYGIQMPLEQQLLVMVTLMLSTKGIAGVPGAGIIVVAATAAAFNALPTEAVAAGVAILLGIDRILDMIRTICNVCGNCMATVVVACWEKD
>Node776
MGLSTQILIGLALGALVGYLFPFGDKLKPLGDAFLRMIKMIVVPLIFSTLVMGIAGTDFKKLGRLGGKAIIWFEFATTIALAIGLIVMNLAEPGVGVSIDLVQYAVHIIPTNIIDAAARQDMLQIIFFACFFGVAVAHIEKGELIVSFCQSVAEAMFKVTNYVMHFAPLGVFAMIAYTVGSYGIAMLIPLGKLILSVAGATALFICIIATIASLLFTKINFFHLILALKDILFLAFSTASSEAALPGAMKRLEKNLGVPKSTVTFVMPTGYSFNLDGSTLYSSAGILFIAQLYGIQMPIEQQLLVMVTLMLSTKGIAGVPGAGIIVVAATAAAFNALPTEGVAAGVAILLGIDRILDMIRTICNVCGNCMATVVVSCWEKE
>Node777
MGLSTQILIGLILGAAFGYFFPIGKQLKPVGDGFIRMIKMIIVPLIFSTLIMGIAGTDFKKLGRLGGKAIIWFELATTVALAIGLIVINLAQPGVGVSINMVDYVLHIIPTNIVDAFARNDMLQIIFFACFFGVGVAHIKDGEKIVSLCRSVAETMFKVTGYVMNLAPIGVFAMIAYTVSSFGIAMLIPLGKLILSVLFATVLFIIILVTAASLFITRLNFFHVLKALKEALLLSFSTASSEAALPIAMQRLEQNLGVPKNIVTFVMPTGYSFNLDGSTLYSSATILFIAQIYGIPLSLGQQLLIMLTLMLSTKGIAGVPGAGFIVVAATATAFNALPAEAVAAGVAIILGIDRILDMIRTTCNVCGNCVATVIVAFWEKD
>Node778
MGLSTQILIGLILGAAFGYFFPIGKNLKPVGDGFIRMIKMIIVPLIFSTLIMGIAGTDFKKLGRLGGKAIIWFELATTVALAIGLIVINLAHPGVGVTINMVDYVLHIIPTNIVDAFARNDMLQIIFFACFFGVGVAHIKDGEKIVSLCRSVAETMFKVTGYVMSLAPIGVFAMIAYTVSSFGIAMLIPLGKLILSVLFATLLFIIILMTVASLLITHMNFFHVLKAVKEALLLSFSTASSEAALPIAMQRLEQNLGVPKNIVTFIMPTGYSFNLDGSTLYSSAAILFIAQIYGIPLSIGQQLLIMLTLMLSTKGIAGVPGAGFIVVAATATAFNALPAEAVAAGVAIILGIDRILDMIRTTCNVCGNCVATVIVAFWEKD
>Node779
MGLTTQIFLGLILGACFGYFFPFGSQLKPLGDAFIRMIKMIVVPLIFSTLVVGIAGTDFKKLGRLGGKAIIWFEVASCLALIVGLVVVNILQPGVGVSFSISMHLLNIIPTNIVEACAKSDMLQIIFFSCFFGVAVAHIGKGKLIVDVCRCVAEAMFKVTHYVMMFAPIGIFAMISYTVGTFGLEMLIPLGKLVFSLYFAIIVFLIILAIIASIFITKLNFWHIFKVLREPLLLGYSTASSEAALPLAMKCLEKNLGLPKHVVTFVMPTGYSFNLDGSTLYSSLAVIFLAQMYDIDFSLTQQIMMLLTLMISTKGIAGVPGASIIVIAGTAASFGSIPTEAVAAGIAIILGVDRIMDMARTFCNIFGNCIATVVVGLWERE
>Node78
MSLGWQIILGLVIGIILGVIFTFIKFANGLGSTFINMISMIVLPIVVSSLVVGIANMDIKKLGRIGLKTLIYFEVLSTIAFIVGMVVSNLSHLGYMLHSGLGSILMSIVPSNFFDALATGQMLPVIFFSSLFGLGIAAIGKGKILIQFLQAVAEVMFKITGWIMHFAPFGVAGLIGATVAQLGLESLKPLALFIVMAYITMIFFILVVLGITSRFIFGFRIMDQLLVVKDELILAFTTASSEVTLPRLMEKTQKNLGVDQAISSFVIPTGYTFNLDGSAIYQSLAAIFLAQAYHIHLSLSQQLTLLLVLMITSKGMAGVPGASFVVLLATVSTIGAVPVSGVAAGLALIAGIDRLVDMGRTVVNVAGNVTATLVIGKSENE
>Node780
MSLANQILIGLVLGILFGYFFPYGVALKPLGDAFIRMIKMIIVPLVFSTLVMGIAGTDFKKMGRLGAKSIVWFELATTIALFIGLVLANVLQPGAGVHIDMLQMLMQIIPTNIVEALATGNLLQIVFFSCFFGVALAAIGKGKPIVDFASSVSEAMFKVTHYVMKLTPIGVFAFMAFTVGKYGLGMLIPLAKLIGTLYFGLLLFVITVLMIACYFFIKVNFWQVLRVIKEPLLLAFSTASSEAALPLIMEKLEKNFGVPKHIVSFVLPTGYTFNLDGASIYSCMALLFIAQVYGIHLDIQTQLMMLLTMMIMSKGVAGVPGASLVVLAGGITMFGTLPMEPVAAGLFLIMGVDRIMDMGRTAVNLVGNCIATLVVARWENE
>Node781
MTLANQILIGMVLGILFGYFFPQGVALKPLGDAFLRMIKMIIVPLVFAGLVMGIAGTDFKKMGRLGFKSIVWFELVTTIALFYGMVLANVIQPGAGVKVDMLQTFMQIIPTNIVEALATGNLLQIVFFSCFFGVALAAIGKGKIIVDFASSVMEAMFKVTNYVMKLTPIGVFAFMAFTIGKYGVAMLIPMAKLLLTLYAGLLLFIITVLMIACYFFIKVNFWQVLRVIKQPMLLAFTTASSEAAMPLIMEKLEKNFGVPKHIVNFVIPTGYTFNLDGASIYFCMALLFIAQVYGIHLDIQTQLMMLLTMMVMSKGVAGVAGASIVVLAGGITMFGTLPMEPVAAGLFLLMAVDRFGDMGRTATNLMGNIIATLVVARWEKE
>Node782
MPLWQQILVGMVIGIAIGLLWPFGAQLKPLGDAFIRAIKMIVVPLVFSAIVLGVVKMDIKKLGRMGAKSLIWFFVATSIAVILGIALNDIFHPAAGVSIDWVQFFLDIIPTNVVEAMANGKILPIIFFAVCFGIALASIGKAKPVINFFEGVFEAMFKLTQGIIAFAPIGVAAIMAWVLATQGLNVLLGLAKLVGVLYLGLLIMLVIFWVLVAFFFTGINPFQMFKKILEPLLLAFTTCSSEVTLPVHMKILEKNHGVPNRIVSFVLPLGYTFNLDGSTLYQSLAVCFLAEAYGIHLSLPTKLTILLTILIASKGTAGVPAASLVVLATVLTSLGSLPLEPVAAGIAILAGVDRFMDMGRTAINVIGNSVAAIMVAKWEGK
>Node783
MPLWLQILVGMVIGIVIGLLWPFGASLQPIGTAFIKAIKMIVIPLVFSAVTLGIYKMDIKQLGRLGALAFVWFYLATSICVVLGIALNAIFHPAAGVSIDWVKFFLDIIPDNVVSAMANQKILPTLFFAICFGLSLASIGKAKPVVNFLEGILDAMFKLTQGIIATAPIAVAAIMAWVFATQGGSVILGLAKLIGVMYIGLLIIMVIFWIIVAFFMLGLNPFATTKKIMEPLLLAFTTCSSEVTLPVHMQILEKNHGIPNRIVSFVLPLGYSFNLDGAALYQSLAVCFLAEAYGLHLDMPTILTILLTTLIANKGTAGVPAASLVVLATVLTSLGALPIEAVAAGIAILAGVDRFMDMGRTAINVFGNTVAALLLHKFGGK
>Node784
MPLWLQILVGLVIGCIIGLLWPFGASLQPIGTAFIKAIKMIVIPLVFSAVTLGIYKMDIKQLGRLGALAFVWFYVATGICIVLGIALNAIFHPAAGVSIDWVKFFLDIIPDNVVSAMANQKIIPTLFFAICFGLSLASIGKAKPVVNFLEGILDAMFKLTQGIVATAPVAVAAIMAWVFATQGGSVILGMAKLIGVMYIGLLIIMVIFWIIVALFFLGLNPFATTKKVMEPLLLAFTTCSSEVTLPVHMQILEKNTGIPNKIVSFVLPLGYSFNLDGAALYQSLAVCFLAEAYGLHLDMPSILTILLTTLIANKGTANVPAASLVVLAVILTSLGALPVEAVAAAIAILAGVDRFMDMGRTAINVFGNTIAALLLHKFGGK
>Node785
MPLWLQILVGLVIGCIIGLLWPFGASLQPIGTAFIKAIKMIVIPLVFSAVTLGIYKMDIKQLGRLGLLAFVWFYVATGICIVLGIALNAIFHPGAGVSIDWTKFFLDIIPDNVVSAMANQKIIPTLFFAICFGLSLASIGKAKPVVNILEGILEAMFKLTQGIVATAPVAVAGIMAWVFATQGGSVILAMAKLIGVLYIGLLIIMVIFWIIVYLFFLGLNPFATTKKVMEPLLLAFTTCSSEVTLPVHMQILEKNTGIPNKIVSFVLPLGYSFNLDGAALYQSLAVCFLAEAYGLHLDMPSILTILLTTLIANKGTANVPAASLVVLAVILTSIGALPVEAVAAAIAILAGVDRFMDMGRTAINVFGNTIAALLLHKFGGK
>Node786
MPLWLQILVGLVIGCVIGFLWPFGASLQPIGTAFIKAIKMIVIPLVFSAVTLGIYKMDIKQLGRLGLLAFVWFYVATGISIVLGIALNAIFHPGAGVSINWTKFFLDIIPDNVVSAMANQKIIPTLFFAICFGLSLASIGKAKPVVNILEGIMEAMFKLTQGIVATAPVAVAGIMAWVFATQGGKVLLAMAKLIGTLYIGLLIIMVIFWIIVYLLFLGMNPFATTKKVMEPLLLAFTTCSSEVTLPVHMQILEKNTGIPNKIVSFVLPLGYSFNLDGAALYQSLAVCFLAEAYGVPLDAPSILTILVTTLIANKGTANVPAASLVVLAVILTSIGALPVEAVAAAIAILAGVDRFMDMGRTTINVFGNTIAALLLHKFGGK
>Node787
MPLWLQILVGLILGCVIGFLWPFGASLQPIGTAFIKAIKMIVIPLVFSAVTLGIYKMDIKQLGRLGLLAFVWFYVATGISIILGIALNEIFHPGAGVSINWTNFFLDIIPDNVVSAMANQKIIPTLFFAICFGLSLASVGKAKPVVNILEGVMQAMFKLTQGIIATAPVAVAGIMAWVIATQGGKMLLAMAKLIGTLYIGLLVIMVIFWVIVYLLFMGMNPFATTKKVMEPLLLAFTTCSSEVTLPVHMKILEDNTGIPNKIVSFVLPLGYSFNLDGAALYQSLAVCFLAEAYGVPLTAPALLTILVTTLIANKGTANVPAASLVVLAVILTSIGALPVEAVAAAIAILAGVDRFMDMGRTTINVFGNTIAALLLHKFGGQ
>Node788
MPLWLQILVGLVIGCVIGFLWPFGASLQPIGTAFIKAIKMIVIPLVFSAVTLGIYKMDIKQLGRLGLLAFVWFYVATGISIVLGIALNAIFHPGAGVSINWAKFFLDIIPDNVVSAMANQKIIPTLFFSICFGLSLASIGKGKPVVNILEGIMEAMFKLTKGVVATAPVAVAGIMAWVFATQGGKVLLAMAKLIGTLYIGLLIIMVIFWIIVYLLFLGLNPFATTKKVMEPLLLAFTTCSSEVTLPVHMQILEKNTGIPNKIVSFVLPLGYSFNLDGAALYQSLAVCFLAEAYGVPLDTASILTILVTTLIANKGTANVPAASLVVLAVILTSIGALPVEAVAAAIAILAGVDRFMDMGRTTINVFGNTIAALLLHKFGGK
>Node789
MPLWLQILVGLVIGCIIGLLWPFGASLQPIGTAFIKAIKMIVIPLVFSAVTLGIYKMDIKQLGRLGLLAFGWFYVATGICIVLGIALNAIFHPGAGVSIDWTKFFLDIIPDNVVSAMANQKIIPTLFFAICFGLSLASIGKAKPVVNILEGILEAMFKLTQGIVATAPVAVAGIMAWVFATQGGSVILAMAKLIGVLYIGLLIIMVIFWIIVYLLMLGLNPFEMTKKVSEPLLLAFTTCSSEVTLPSLMQILERNTGIPNKIVSFVLPLGYSFNLDGAALYQSLAVCFLAEAYGLHLDAPSILTILITTLIANKGTANVPAASLVVLSVILTSIGALPVEAVAAAIAILAGVDRFMDMGRTAINVFGNTIAALLLHKFGGK
>Node79
MSLGWQILLGLVIGIILGVIFSFIKFANGLGSTFINLISMIVLPIVISSLVVGIANMDLKKLGRIGLKTLIYFEVLSTIAFIVGMVVANLTHLGYMVHSGLGSILMSIVPSNIFDALSTGQMLPVIFFSALFGLGIAAIGKGKIVIDFLNAVAAVMFKITGWVMHFAPFGVAGLIGATVAQLGLESLKPLALFILMAYITMIFFIFVVLGITSRFIFGFRITDQLLVVKDELILAFTTASSEVTLPRLMEKTQKNLGVDQSISSFVIPTGYTFNLDGSAIYQGLAAIFLAQAYHIHLSLSQQLTLLLVLMITSKGMAGVPGASFVVLLATVSTIGAIPVSGVAAGLALIAGIDRLVDMGRTVVNVIGNVTATLVIGKSENE
>Node790
MPLWLQILVGLVIGCIIGLLWPFGASLQPIGTAFIKAIKMIVIPLVFSAVTLGIYKMDIKQLGRLGLLAFGWFYVATGICIVLGIALNAIFHPGAGVSIDWTKFFLDIIPDNVVSAAANQKIIPTLFFAICFGLSLASIGKAKPVVNLLESIMEAMFKLTQGIIAFAPVAVAGIMAWVFATQGGSVILAMAKLIGVLYIGLLIIMVVFWIIVYLLMLGLNPFEMTKKVSEPLLLAFTTCSSEVTLPSLMQILERNMGIPNKIVSFVLPLGYSFNLDGSALYQSLAVCFLAEAYGLHLDMPSILTILLTTLIANKGTANVPAASLVVLSVILTSIGALPVEAVAAAIAILAGVDRFMDMGRTAINVFGNTIAALLLHRFGGK
>Node791
MPLWQQIIVGLIIGCIIGALWPFGKTLQPIGTAFIKAIKMIIIPLVFSAVTLGIYRMDIKQLGKMGLVAFGWFYLATGIAMVLGIALNQIFHPGVGVSIDWVKFFLDMIPDNVVAAAANQKIIPFLVFCIAFGLSLASIKKAKPIVDILEALLEAMLKLTQGIIAFAPVAVAGIMAWVFATQGMSMILALAKLILTLYIGLLVLTVIFWILVALLLLGYNPLEMVKKISEALLLAFATCSSEVTLPSLLQALEKNMGIPNKIPAFCLPLGYSFNLDGSALYQSLAVCFLADAYGLHLDMPSLLTILITTLIANKGTANVPSASLVVLSVILTTIGALPVEAVAAAIAILAGVDRLMDMGRTVINVFGNTIAALLLNRFFGK
>Node792
MPLWQQMIVGLIVGAVVGSLWPFGKTLAPVGTAFIKSIKMIIIPLVFSAVTLGIYHMDMKQLGKMAFVTFAWFYIATGLASLLGIALNQVFHPGLGVSIDWVKFFLDMIPDNVVATAAAGKILPFLTFCIAFGVALGTMKKAKPIVDILETLFEATIKIVNGILRVTPVAVAGIMAWVFASQGMAMIIALSKLILTLYVGLFVFGVIFLVLVALLLLGYNPIKMVKTIADALLLGFATCSSEPALPVLLKALEKGMGIPTKIPAFCLPLGYTFNLDGSALYQSLAICFIADAYGLHLSMPALATILITTLIANKGTANVPSASLVVMAVILTTIGALPAEGVAAAIAILAGVDRLMDMGRTVVNVFGNTFVALLLNRFFGN
>Node793
MPLWLQILIGLVVGCIIGLLWPFGASLQPIGTLFIKAIKMIVIPLVFSAVTLGIYKMDLKQLGRLGALAFVWFYVATGICIILGIALNAIFHPAAGVSIDWVKFFTDIIPDNIVSAMANQKIIPTLFFAICFGLSLASIGKAKAVVNFLEGILDAMFKLTQGVVATAPVAVAAIMAWVFATQGGSVILGMAKLIGVMYIGLLIIMVIFWIIVALFALGLNPFATTKKVMEPLLLAFTTCSSEVTLPVHMKILEKNTGIPNKIVSFVLPLGYSFNLDGAALYQSLAVCFLAEAYGLHLDMPSILTILLTTLIANKGTANVPAASLVVLAVILTSLNALPMEAVAAAIAILAGVDRFMDMGRTAINVFGNTIAAVLLYKFGGK
>Node794
MPLFTKILIGFALGIILGLIFGKATVLKPVGDLFMRLLKMLILPLVFSAIVSGITSIDIKKLYRMGIKAFILFVVTTALAILTGMIFGNLFKPGIGASVSFIDTILNMVPTNVFESFSSNNMLQVIVFAIFFGICIVLCGKAEPVKNFFDRVAQVMYKMTDLVIGFAPFGVCALMATMIGKYGLSTLLPLGKFIIVLHIALLVFIFVIQGALVAIACKMNPFKFYKGIFGAISMAFATDSSAAALPVAIKELQNNLGVPESIASFIMPIGTNMNKNGSALYQGITAIFIAQVVGVDLSFAQQITILVTALLASIGTAGVPSASLVMLTMTLSCVGDLPLEPVAAGIALMAGIDRILGGARTTPNVTGNAAITAMLARQEKE
>Node795
MPMFAKIIIGFALGILLGLLFRKATVLEPVGDLFMRMLKMLILPLVFSAIVSGLTSIDMKKIYRMGIKAFILFVVMTALAILTGMVFGNLFKPGVGADVSFISTILNMFPTNVFESFSSDNMLQVIVFAFFFGICIVLCGKAEPVKVFFDRVAQVMYKMTDIVIGFAPFGVCGLMAGMIGKYGLSTLLPLGKFIIVLHLALIVFIFVIQGGLVAIGVRMNPLKFYKGIFGAISMALATDSSAAALPVAIKELQNNLGVSEAIASFIMSVGTNVSKSGSALYQGMTVIFIAQVAGVQLSLAQQVTVFVTALLASLGTAGVPSASIVMLTMTLGCVNDLPLEPVAAGVALMTGIDRIIGGQRTTPNVITNAAISAMLERQEKK
>Node796
MSLYHKIFIGMVLGVIVGFIFGKAAFIKPLGDIFLRLLKMIVVPLVFFTIVSGIASMDVKKLGRIGAKTLIYYIVTTLLAATIGLIIANILKPGKGFAPSFTDTLLNMIPTNPFEAMAEGNMLQIIVFAIFIGIALLLMGKAEPIKKFFDSASEVMFKITDIVMKFAPYGVFALMACTVGKYGLKILGPLGKFILTVYLGCLIHILIVYTLLLKFLAKVNPLRFYKKISEAWLVAFSTCSSAATLPVTMRVAEENLGVPEEIASFTLPLGATMNMDGTAIYFGVVAIFVAQAYGVELTLGQQLTIVLMAVLLSIGSAGVPGAGIVMLTMVLQTMGDLPLEPVAAIIALIAGIYRIIDMGHTTVNVTGDLVATVVVARTENE
>Node797
MSLAHKIFIGMILGVIVGFIFGKASFIKPLGDIFLRLLKMIVVPLVFFTIVSGIASMDVKKLGRIGAKILIYYMVTTLLAATIGLIIANILKPGKGFAPSFSDTLLNMFPTNIFEAMAEGNMLQIIVFAIFIGIAILFMPKREPIKKFFDSLSELMMKIVDIVMKFAPYGVFALMACTVGKYGVDILGPLGKFIGTVYLGCLIHILIVYALLLWFFARINPFRFFKKISEVWITAFSTCSSAATLPVSMRVAEENLNVPEEIASFTIPLGATMNMDGNAIYFGVVAIFVAQAVGVELTLGQQLTIVLMGVLLSIGSAGVPGGGIVMLTIVLQTMGDLPLEPVAAIIALIAGIYRIIDMGHTTVNCVGDLVATVIVSRTEKE
>Node798
MSLAHKIFIAMILGVLIGLIFGKATLIKPLGDIFLRLLKMIVVPLVFFTIVSGISSMDPKTLGRIGAKIMVYYLVTTVLAVVIGLIIANILKPGKGFVPSFSDTILNLFPSNIFESFSEGNMLQIIVFAIFIGIAILFMPKREPIKKWFDSMSDLMMKIVGIVMKFAPIGVFALMACTVGKYGVEILGPLAKFIGTVYLGCLIHIFIVYALLLWFFTRMNPFRFFKKASEVWVTAFSTCSSAATIPVNLRVAEEKLNVPESIASFTIPLGAQMNQDGNAIMLGVVMIFVAQAVGVELTLGQQLQIVLLGVLLSTGSGGVPGGGIVMLMIVVQAFGDLPLEPVAAIVALVAGIYRLIDMGHTTMNCMGDLVGTVIVSRTEKK
>Node799
MSLATKIFIAMILGSIVGLIFGKATQIEFIGDIWLNMIKMIVVPLVIFTMVSGITSMDPKTLGRIGVRVMVYYMITTVLAVIIGIVVTNLLKPGLGFLPSFSDFFLSLFSSNIFQSFTEGNMLQVLVIAIIIGIAIVFMPKREPVRKWFNSMSDLMMSIIGLVMKLAPIGVFCLMASTMGKYGVGFLGSMSKLIGTYYLACLIHIFLVYALLLWIFTRINPFRFLKKTSETWVTAISTCSSAATIPVNLKVAKEKFNVPESIANFTIPLGAQMNQDGNAILLGVVMIFCAQAVGIELTLGQLIQIVLLGTLLSTGSGGVPGGGIVKLMIVAQAFNDLPLEPVAAIVAMVGAFYRLFDMGTTTMNCMGDLAGTVIVDRMEKK
>Node8
MSLYHKILIGFVLGVIVGFIFGKAAFLKPLGDLFLRLLKMIVVPLVFSTIVTGIASMDIKKLGRIGAKTLIYFMITTTLAVVIGLILANIFKPGIGVAVSFTETLLNMIPTNVFEAMAEGNMLQIIVFAIFFGIALALMGKAEPVKDFFDSVSEVMFKITDIVMKFAPFGVFALMAWTVGKYGLDVLAPLGKLILTLYLGLIIFVLIVYALLLRFFCKINPFRFFKKIKEAMLLAFSTCSSAATLPVTMRVLEENLGVPESIASFVLPLGATMNMDGSALYQGVAAIFIAQAYGVELSLGQQLTILLTALLASIGTAGVPGASLVMLTMTLTSVGDLPLEPVAAGIALIAGIDRILDMARTTVNVTGNAVATAIVARTENE
>Node80
MSLGWQILLGLVIGIILGVIFSFIKFASNLGSTFINLISMVVLPIVISSLIVGIANMDLRKLGRIGVKTLIYFEILSTIAFIVGMVIANLTHLGSMVHSNLGSVLMSIVPSNIFDALGSGDMLPVVFFSALFGLGLASIGKGKVVIDFLNAVAATMFKITGWVMHVAPFGVAGLIGATVAQLGLESLKPLSLFILMAYVTMIFFIFVVLGITSRFLFGFKITEQLLVVKDELILAFTTASSEVTLPRLMEKSQKGLGVDQSISSFVIPTGYTFNLDGSAIYQGLAAIFIAQAYHIHLSLSQQLTLLLVLMLTSKGMAGTPGASFVVLLATVGTVGAIPTSGVAAGIALIAGIDRLVDMGRTVVNVIGNVTATLVIGKSENE
>Node800
MSLATKIFIAMILGSIVGLIIGKASQIEFIGTIWLNMIKMFLVPVVIFMMVKGITSMDPKTLGRIGVRVMAFYMITTVLATVIGIVVTELLKPGIGFLPSFSDFVLSLFSSNIFQSFTDANMLQVLVISIIIGIAIVFMPKRKPVRNWFSSMSDLMMSIIGLVMKLAPIGVFCLMASTMGKYGIEFLGSMSKLIGTYYLGCILHFFLVYALLLWVFTRINPLKFLKKTSETWVTAVSTCSSAATIPVNLKVAKEKFNVPESIANFSIPLGAQMNQDGGAILSGVVMIFCAQAIGIELTLGQLLQIVLLTTLVSSGSSGVPGGGIVRLMIVAAAFNDLPLEPVAAIIAMVGAFYRLFDMGTTSMSVMGDLSATVIIDRMEKK
>Node801
MSLATKIFIAMILGSIVGLIVGKASNIEFIGTIWLNMIKMFLVPVVICMMVKGIASMDPKTLGRIGVKVMAFYMITTVFATVIGIVVTELLKPGIGFLPSFSDFVLSLFSSNIFQSFTDANMMQVLVISIIIGVAIVFMPKRKPVRNWFSSMSDLMMSIIGLVMKLAPIGVFCLMASTMGKYGIEFLGSMSKLLGTFYLGCILHFFLVYALLLWVFTRINPIKFLKKASETWVTAVSTCSSAATIPVNLKVAKEKFNVSESIANFSIPLGANMNQDGGAILSGVVMLFCAQAIGIELTLGQIFNIVILTTLVSSGSSGVPGGGIMRLMVVAAAMNDLPLEPVAAIIAMVGAFYRLFDMGTTSMSVMGDLSATVIIDRWEKK
>Node802
MSLATKIFIAMILGSIVGFIVGKASNIEFIGTIWLNMIKMFLVPVVVCMMVKGISSMNPKTLGRIGVKVIAFYMFTTVFATIIGIVVTELLKPGIGFLPSFSDFVLSLFSSNIFQSFTDANMMQVLVISIIIGVAIVFMPKRKPVRNWFSSMSDLMMSIINLAMKLAPIGVFCLMASAMGTYGIGFLGSMSKLLGTFYLGCILHFFLVYALLLWVFTRINPIEFLKKASETFVTAVSTCSSAATIPVNLKVAKEKFNVSESIANFSIPLGANMNQDGGAILSGVVMLFCAQAIGIELTLGQIFNIVILTTLVTSGSSGVPGGGIMRLMVVAAAMNDLPLEPVAAIIAMVGAFYRLFDMGTTSMSVMGDLSATVIIDRWEKK
>Node803
MSLATKILIAMILGSIVGFIIGKASNIQFIGTIWLNMIKMFLVPVVVCMMVKGISSMSPKTLGRIGVKVIAFYMFTTVFAAVIGIVVTEIFKPGIGFLPTISDFVLSLFSSNIFQSFSSADMMQVLVISIIIGVAIVFMPKRKPVRNWFSSMSDLMMSIINLAMKLAPIGVFCLMASAMGTYGIGFLGSMSKLLGTFYLGCILHFLLVYALLLWVMTGINPLEFLKKAFETFATAVSTCSSAATIPVNLKVAKENFNVSESIANFSIPLGANMNQDGGAILSGVVMLFCAQAIGIELTLGQIFNIVILTTLVTSGSSGVPGGGIMRLMVVAAAMGDLPLEPVAAIIAMVGAFYRLFDMGTTSMSVMGDLSATVVIDRWEKK
>Node804
MSLITKILIAMILGSIVGIIIGKASCIQFIGTIWLNMIKMFLVPVVVCMMVKGISSMSPKTLGRIGVRVIAFYMFTTVFAAVIGIVVTEILKPGIGFLPTISDFVTSLFSSNIFATFSSADMMQVLVISIIIGVAIVFMPKRKPVRDWFSSMSDLMMSIINLAMKLAPIGVFCLMASAMGTYGIGFLGSMSKLLGTFYLGCILHFLLVYALFLWVFTGINPLEFLKKAFETFATAVSTCSSAATIPVNLKVAKENFNVSESVANFSIPLGANMNQDGMAILCGVVMLFCAQAIGIELTLGQIFNIVIVTTLVTSGSSGVPGGGIMRLMIVAAAMGDLPLEAVAAIIAMVGAFYRLFDMGTTSMSVMGDLSATVVIDRWEKK
>Node805
MNDITKILIAMLLGSLVGIIIGKASCIGFIGTIWLNLMKMFLVPIVVCMMVKGISSMSPKTLGRIGIRIIVFYMFTTVCASVLGIVVTSLFNPGVGFLPTIAEFFTDMFSSNIFATFSSADMMQVLIISVIIGVAIVLLPKREPVRDWFVSMADLVMSIINIALKLAPIGVFCLMASALGKYGVGLLVTMSKLLGTFYLCCILHLIVVYCLLLWLFTGISPLNFLKKAFPTFATAASTCSSAAVIPVSMNVAKENFNVEESVASLGIPLGATINKDGVAILCGVVLLFSAQAMGIPLTIGQIFNIVFVTTLVTSAGSGVPGGGLMNLMIVAAAVGDMPLEAVAAIVVMVGGFYRFFDMGTTSMNCLGDMSATVIIDRLEKK
>Node806
MNDITKILIAMLLGSLVGIIIGPASCIGFIGDIWLNLMKMFLVPIVVCMLVKGISSMSPEALGRIGIRIIVFYIFTTVCASVLGIGVTSILNPGSGFLPTIAEFFTDMFSSNIFATFSSGDMMQVLIISCIIGVAIVLLPKREPVRDWFVSMSDLVMSIINIALKLAPIGVFCLMASALGKYGVGLLVTISKILGTFYLCCVLHLIVVYCLLLWMFTGISPITFLRKAFPTFATAASTCSSNAVIPVSMEVATENFNVEESVASLGIPLGATVNKDGVAILCGVVLLFSAQAMGIPLTISQIINIVFVTTLVTSAGSGVPGGGLMNLMIVATAVGDMPLDAVAAIVVMVGGFYRFFDMGTTSMNCLGDMSATVIIDRLEKR
>Node807
MNDITKILIAMLLGSLVGIIIGPASCIGFIGDIWLNLMKMFLVPIVVCMLVKGISSMSPEALGRIGIRFIVFYIFTTVCASVLGIGVTSILNLGNGFLPTIAEFFTDMFSSNIFKTFSSGDMMQVLIISCFIGVAIVLLPKREPVRDWFVSMADLMMSLINIALKLAPIGVFCLMASALGKYGVGLLVTISKILGAFYLCCFLHLILVYCLLLWMFTGISPITFLRKAFPTFATAASTCSSNAVIPVSMEVATENFNVEESVASLGIPLGATVNKDGVAILCGVVLLFSAQAMGIPLTISQIINLVFVTTLVTSAGSGVPGGGLMNLMIVATAVGDMPLDAVAAIVVMVGGFYRFFDMGTTSMNCLGDMSATVIIDRLEKR
>Node808
MSLATKIFIAMILGSLVGLIFGKATQLEFIGDIWLNLIKMIVVPLVIFTMVSGITSMDPKTLGRIGIRVMVYYIITTVLAVIIGIVVTSLLKPGLGFLVSFKDFFLSLFSSNMFQSFTEGNMLQVLVIAILIGIAIVKMPKREPVRKWFNSMSDLVMSIIGMIMKLAPIGVFCLMASSLGKYGVGFLGSMSKLIGTYYLACLIHIFLVYALVLWIFARINPFRFLKKTSETWIFTISTCSSAASIPVNLKVAKEKFNVPESIANFTIPLGSQMNHDGNAILLGVVIIFCAQAVGIDLTLGQLIQIVLLGTLLSTGGGGIPGSGIVKLMIVAQAFNDLPLEPVAAIVAMVGAFYRLFDMGTTTMNCMGDLAGTVIVDKMEKK
>Node809
MSLATKIFIAMVLGALVGLIFGTMTQFEFIGDIWLNLIKMIVVPLVLFTMVSGITSQDAKSLGRIGIRVMVYYVITTVIAVVIGIAVTSLLKPGHGFDLTIEDFFMNLFSSNMFQSFSEGNMLQVLVIAILIGIAILKMKKRETVLKWFNSMNDLIFSFIGMIMKLSPIGVFFLMASSLGKYGAGILGSMSKLIGTYYLACLVQVFLVYGAVLWIFARINPFRFIKDSSELWIFTISTCSSVASIPVNLKVAKEKFNVPERISNFTIPLGSQMNHDGNAILLGCVIIFTSQAVGVDLTLGTLIKIVLLGTLLSSGGGGIPGSGIVKLMIVVEAFGDLPIEPVAAIVAMVAAFYRLFDMGTTTANCMGDLAGTVIVDKMEKK
>Node81
MSLGWRILIGLIVGIILGVIFYFINFAQGIGTLFINMISMIVLPIVVSSLTVGIANIDLHKLGRVGGKTLIYFEIMSTVALILGLIVANLTDLGSLVHHGIGDILMTIVPTNIFAALSEGDMLPVIFFSVFFGLGISAIGRGQIVIDFLQAVAEVMFKVTGWVMQFAPFGVAGLIGVTVAQLGLASLKPLGLFILVAYMTMVIFIIVIMGIVAKFIYRLNIFDILLVLKDELVLAFSTASSEVTLPRLIEKTQKNMGVSKGVVSFVIPTGYTFNLDGSAIYQALAAIFLAQAYHIHLSLGQQLTLLVVLMVTSKGMAGVPGASFVVLLATVSTIGAVPASAVAAGLALIAGIDRLVDMGRTAVNVAGNALATLIIGKSEHE
>Node810
MSLATQIFIAMILGAILGLVFGTMTQFEFIGDIWLNCIKMIVVPLVLCTIVTGITSQDAKSLGRIAVRIMVYYIITTVLACVIGLAVTSILKPGHGADITIEDFFTGLFSSNMFQTFSDGNILQTLVIAILIGIAILKMKHKETVIKWFNSMNDMVFSLIGMIMKLSPIGVFFLMADSFGKYGAGIFTSMATLIGTYYLACLVHVLLVYGGVLWIFARINPFRFIKDSSELWIFTISTCSSVASIPVNLKVAKEKFNVPERISNFTIPLGSQMNSDGSAILYGCVIIFISQMVGVDLSLGTLIKIVLLATLLSTGGGGIPGSGIVKLMVVVEAFGDLPIEAVAAIVGIIAAFYRLFDMGTTTNNCLGDLAGTVIVSKMEEK
>Node811
MSLATQIFIAMILGAILGLVFGPMTQFGFIGDIWLNCIKMIVVPMVLCTIVTGITSQDAKSLGRIAVRIMAYYIITTVLACVIGLAVTSIIKPGHFADITIADFFTGLFSSNMFQTFSDGNILQTLVIAILIGIAILKMKHKETVIKWFNSMNDMVFSLIGMIMKASPIGVFFLMADSFGKYGAGIFTSMATLIGTYYLACLVHVILVYGGVLWIFARINPFKFIKDSAELWIYTISTCSSVASIPVNIKVAKEKFNVPERISGFTIPLGSQMNSDGSVILYGCVIVFISQMVGVDLSLGTLIKIILLSTILSTGGGGIPGSGIVKLMVVVEAFGDLPIEAVAAIVGIIAAFYRLFDMGTTTNNCLGDLAGTVIVSKMEEK
>Node812
MSLATQIFIAMILGAILGLVFGPMTQFGFIGTIWLNCIKMIVVPMVLVTIVTGITSQDVKSLGRIAVRIMAYYIITTLIACVIGLAVTSIIKPGHIADITIADFFTGLFSSNMFQTFSDGNILQTLVIAVLIGIAILRMKHKETVIKWFNSLNDMVFSLIGMIMKASPIGVFFLMADSFGKYGAGIFTSMATLVGTYYLACLVHVILVYGGVLWISAGINPFKFIKDSAELWIYTISTCSSVASIPVNIKVAKEKFNVPERISGFTIPLGSQMNSDGSVILYGCVIVFISQMVGVPLSLGTLLKIILLSTILSTGGGGIPGSGIVKLLVMVEAFGDLPTEAVAAIVGIIAAFYRLFDMGTTTNNCLGDLAGTVFVSKLEEK
>Node813
MGLTTQIFVAMILGAVLGLVFGPMTKLGFIGTIWLNCIKMIVVPMVLVTIITGITSQDVKSLGRIAVRIMAYYIITTLIACVIGLAVTSIIKPGHIADITIADFFTSMFSSNMFQTFSEGNILQTLIIAVLIGIAILRMKHKETVIKGFNALNDMVFSLIGMIMKASPIGVFFLMADSFGKYGAGIFTSMATLVGTYYLACLVHVILVYGGVLWITAGINPFRFIKDSAELWIYTISTCSSVAAIPVNIKVAKEKFNVPERISGFTIPLGSQMNYDGSVILYGCVIVFISQVVGVPLSLGTMLKIILLSAILSTGGGGIPGSGIVKLLVMVEAFGDLPTEAVAAIVGIIAAFYRLFDMGTTTNNCLGDLAGTVFVSKLEEK
>Node814
MGLTTQIFVAMILGAVFGLVFGVMTKLEFIGTIWLNCIKMIVVPMVLVTIITGITSQDLKSLGRIAVRIMAYYIITTLIATVIGLAVTSIIKPGNIADITIADFFTNMFSSNMFQTFSEGNILQTLIIAVMIGIAIMRVKHKETLIKGFNALNDMVFSLIGMIMKASPIGVFFLMADSFGKYGAGIFTSMATLLGTYYLACLVHVILVYGGVLWISAGINPFRFIKDSAELWIYTISTCSSVAAIPVNIKVAKEKFNVPERISSFTIPLGSQMNYDGSVILYGCVIVFISQVVGQSLSLGTMLKIVLLSAILSTGGGGIPGSGIVKLLVMVEAFGDLPTEAVAAIVGIIAAFYRLFDMGTTTNNCLGDLAGTVFVSKLEEK
>Node815
MGLSTQVFSAMILGAVFGLLFGVMVKLEFIGTIWLNCIKMIVVPMVLMTIITGITSQDLKSLGRIAVRIMAYYIITTLVATVIGLAVASILKPGKYADITIADFFTNMFSSNMFQTFSESNILQTVIIAVMIGVAIMLVKHREKLISGCNALCSMVFSLIGMIMKASPIGIFFLMGASFGKYGTGIFTSMATLLGTYYLACLVHVLLVYGGVLWIAAGINPFRFIKDSAELWVYTLSTCSSVAAIPVNMKVAREKFNVPDRISSFTVPLGSQMNYDGSVILYGCVIMFISQVCGQSVSLEMMLRVVLLSAILSTGGGGIPGSGIVKLLVMVEAFSDLPTEAVAAIVGIIAAFYRLFDMGTTTNNCLGDLAGTVLVSKLEEK
>Node816
MGLTTQIFVAMILGSVFGLVFGVMTKLEFIGTIWLNCIKMIVVPMVLFTIITGITSQDLKSLGRIAVRIIAYYIITTLIATVIGLAVTSIIKPGEIADITIAKFFTDMFSSNMFQTFSKGNILQTLIIAVMIGIAIMRVKHKETLIKGFNAVNDMVFSLIGMIMKASPIGVFFLMADSFGKYGASIFTSMATLLGTYYLACLIHVILVYGGVLWISAGINPFRFIKDSAELWIYTITTCSSVAAIPVNIKVAKEKFNVPERISSFTIPLGSQMNYDGSVILYGCVIVFISQVVGQSLDLGTMLKIVLLSAILSTGGGGIPGSGIVKLFIMVEAFGDLPTEAVAAIVGIIAAFYHIFDMGTTTNNCLGDLAGTIFVSKLEEK
>Node817
MGLTTQIFVAMILGAVLGLVIGPMTKLGFIGTIWLNCIKMIVVPMVLVTIITGITSQDVKSLGRISVRIMAYYIVTTLIACAIGLAVTSIIKPGHIADITIADFFTSMFSSNMFQTFSEGNILQTLIIAVLIGIAILRMKHKETVIKGFNALNDMVFSLIGMIMIASPIGVFFLMADSFGKYGAGIFTSMATLVGTYYLACLVHVILVYGGVLWITAGINPFKFIKDSAELWIYTISTCSSVAAIPVNIKVAKEKFNVPERISGFTIPLGSQMNYDGSVILYGCVIVFISQVVGVPLSLGTMLKIILLSAILSTGGGGIPGSGIVKLLVMVEAFGDLPTEAVAAIVGIIAAFYRLFDMGTTTNNCLGDLAGTVFVSKLEEK
>Node818
MGLSTQIFVAMLLGAVLGIVIGPMTKVGFIGTIWLNCIKMIVVPMVLVTIITGVVSQDVKTLGRISFRIMAYYIVTTLVACAIGIAVTSIVKPGHIADITVADFFTGMFSSNMIQTFSEGNILQTVIIAILLGVAILRMKHKEKAIKGMNVLNDMVFSLINMIMIVSPIGVFFLMADSFGKYGAGIFTSMATLVGTYYLACLVHVVLVYGTVLWVTAGINPFKFLKDSAELWVYTISTCSSVAAIPINIKVAKEKFNVPEKISGFTIPLGSQMNYDGSVILYGCVILFISQTIGVPVSLGTMVKIILMSAILSTGGGGIPGSGIVKLLVMVTAFGDLPTEAVAAIVGIIAAFYRLFDMGTTTSNCLGDLAGTVFVSKLEEK
>Node819
MGLTTQVFLAMILGAILGLVIGPMTKLGFIGTIWLNCIKMIVVPMVLVTIITGITSQDVKSLGRISVRIMAYYIVTTLIACAIGLAVASIIKPGNIADITVADFFTSMFSSNMFKTFSEGNILQTLIIAVLIGIAILRMKFKTTVVNGFNALSEMVFSLIGMIMIASPIGVFFLMADSFGKYGAGIFTSMATLAGTYYLACIVHVILVYGGVLWITAGINPIKFIKDSAELWIYTISTCSSVASIPVNIKVAKEKFGVPERISGFTIPLGSQMNYDGSVILYGCVIVFISQVVGVPLSLGTMLKVILLSAILSTGGGGIPGSGIVKLLVMVEAFGDLPTEAVAAIVGIIAAFYRLFDMGTTTNNCLGDLAGTVFVSKLEEK
>Node82
MGLGWRILIGLIVGIILGVIFYAITAMQNIGTMFIGLIQMIVLPIVVSSLTVGIAKMDMHKLGRIGGKTLIYFEILSTIAIVLGLIAGNIFQPGAHVEHGIWATLMDIVPTNFFSSLSENKMLQVIFFSVFFGLGTAAIGKGQIIIDFLDAVAEVMFKVTNWVMQLAPIGVGALIGATVAQMGLSSLKSLGFFIFVAYLTMIFFIVVVLGVVLKFIFHVNIWDLLKVLKEEIILAFTTASSEATLPRIVSKMEKNFGVSQGVVSFVVPTGYTFNLDGSAIYQALGALFMAQAYGIHLSLAQQLTLLVVLMITSKGMAGVPGASFVVLLATVSTIGTVPAQAVAAGLAFIAGIDRLVDMGRTVVNVVGNSTASIVISKSEKD
>Node820
MGLTTQVFLAMILGAIFGLVIGPMTKLGFIGDIWLNMIKMIVVPMVLVTIITGITSQDVKSLGRISVRIMAYYIVTTLIACAIGIAVASIIKPGNIADITIADFFTSMFSSNMFKTFSDGNILQTLIIAVLIGIAILRMNFKTTVVNGFNALSEMVFSLIGMIMIASPIGVFFLMADSFAKYGAGIFTSMATLAGTYYLACIVHVIFVYGGVLWITAGINPIRFIKDSAELWIYTISTCSSVASIPVNIKVAKEKFGVPERISGFTIPLGSQMNYDGSVILYGVVIVFISQVVGVPLSLGTMLKVILLSAIFSTGGGGIPGSGIVKLLVMVEAFGDLPTEAVAAIVGIIAAFYRLFDMGTTTNNCLGDLAGTIFVSKLEEK
>Node821
MGLTTQVFIAMILGAVFGLVIGPMTKLGFIGDIWLNMIKMIVVPMVLVTIITGITSQDVKSLGRISVRIMSYYIVTTLIATAIGIAVALIIKPGNIADITIAEFFTSMFSSNMFATFASGNILQTLIIAVLIGIAILRMNFKTTVINGFNALSEMVFSLIGMIMIASPIGIFFLMADSFAKYGAGIFTSMATLAGTYYLACIIHAIFVYGGVLWISAGINPIKFLKDSAELWIYTISTCSSVASIPVNIKVAKEKFGVPERISGFTIPLGSQMNYDGSVILYGVVIVFISQVVGVPLSLGTMLKVILLSAIFSTGGGGIPGSGIVKLLVMVEAFGDLPTEAVAAIVGIIAAFYRLFDMGTTTNNCLGDLAGTIFVSRLEEK
>Node822
MGLTTQVFIAMILGAVFGLIIGPMTKLGFIGDIWLNMIKMIVVPMVLVTIITGITSQDVRSLGRISVRIMSYYIVTTLIATAIGIAVALIIKPGTIADITIAEFFTSMFSSNMFATFASGNILQTLIIAVLIGVAILRMNFKTTVINGFNALSEMVFSLIGMIMIASPIGIFFLMADSFAKYGAGIFTSMATLAGTYYLACIIHAIFVYGGVLWISAGINPIKFLKDSAELWIYTISTCSSIASIPVNIKVAKEKFGVPESISGFTIPLGSQMNYDGSVILYGVVIVFISQVVGVPLSLGTMLKVILLSAIFSTGGGGIPGSGIVKLLVMVEAFGDLPTEAVAAIVGIIAAFYRLFDMGTTTNNCLGDLAGTIFVSRLEEK
>Node823
MSLATQIFIAMILGAIVGLLVGPMTQFGFIGDIWLNCIKMIVVPMVLCTIVTGIISQSAKALKRISVRIIAYYIITTVLACIIGLAVSSLIQPGHFADITLASFIKGLFSTNMFKTFTDGNIIQTLVIAILIGIAILKMKHKETIVKFFNSANDMVFSLIGMIMAASPIGVFFLMANSFGKYGAGIFTSMAVLLGTYYLACLVHVILVYGSVLLIFARINPFKFIKDSAELWIYTISTCSSIASIPVNIKVAKEKFNVPERISGFTIPLGSQMNSDGSVLLYGCVIMFISQMVGQDLSLAQLIKIIFISTIMSMGGGGIPGSGIVKLMVVVQAVGDLPIEAVAAIVGVIAAFYHLFDMGTTTNNCLGDLAGTVIVSKCEEK
>Node824
MNTAMMTFIAMVLGAILGLVFGTMSQFKFIGDIWLNCIKMIVIPLVLCMMVTAIASQDAKSLGRIAVRIMVYYVITTVLAVVIGLAVTSILKPGLGADLTVESFFTGLFSNNMFQTFSDGNILQTMVIAIMLGIAILKMKHKETVLKWFNSMNDMIFAYLNMIIKLSPIGVFFLMADSFGKYGFSIFTSMAGLIGTYWLAILLQVLLVYGGVLWIFARMNPFKFLKDSSEVWMFTIATCSSTASIPVSLKTAKEKFNVPDRIANFCIPLGSQMNSDGSAIMYGCVLIFISQMYGVSLDLGTLIRIVLVATLLSTAGGGIPGSGIVKLMVVVETFGDLPVEAVAAIVGIIAGFYRFFDMGTTTGNCLGDLAGTVCVSKMEEK
>Node825
MNTAMLTFIAMVLGAILGLVFGTMSQFKFIGDIWLNCIKMIVIPLVLCMMVTAIASQDAKSLGRIAVRIMVYYVITTVIAVVIGLAVTSIIKPGLGADLTVESFFTGLFSNNMFQTFSDGNILQTMVIAIMLGIAILKMKHKETVLKWFNSMNDMISAYLNMIIKLSPIGVFFLMADSFGKYGFSIFTSMAGLIGTYWLAILLQVLLVYGGSLWIFARMNPFRFLKDSSPVWMFTIATCSSTASIPVSLKTAKEKFNVPDRIANFCIPLGSQMNSDGSAIMYGCVLIFISQMYGVSFDLGTLIRIVLVATLLSTAGGGIPGGGIVKLMVVVETFGDLPVEAVAAIVGIIAGFYRFFDMGTTTGNCLGDLVGTVCVSKMEER
>Node826
MNTAMLTFVAMVLGALLGLVFGTMSSFKFIGDIWLNCIKMILIPLVVCMMVTAIGSQDLKSLGRIAIRIMVYYVITTVIAVVIGLAVTSVIKPGLSASLTVESFFTGLFSSNMFQTFADADILPTMVIAIMLGIAILKMKHKETVLKWFESMNSMISEYLRMIIKLSPIGVLFLMADSFGKYGFAIFTSMAGLIGTYWLAILLQVLLVYGGSLLIFARMNPFRFLKDSSPVWTFTIATCSSTANIPNSLKTAKEVFHVPDRIANFCIPLGANMNSDGMAIMFGCVLIFIAQMNGISFDLGTLLRIILVATLLSSAGSGIPGGGIVKLMTVVATFGDLPVEAVAAIVGIMAGFYRFFDMGTTTGNCLGDLVGTVCVSKMEER
>Node827
MSTAMLTFIAMIVGAILGLVFGQMSSFKFIGTIWLNCIKMILIPLIVCIMVTAIGSQDLKSLGRVAVRIMVYYVITTVIAIVIGLVVTSVIKPGLLATLSVESFFTGLFSSNMFQTFANADILPTMVIAIMLGIAILKMKHKETVLKWFDAMNSMVSEYLRMVIKLSPIGVLFLMADSFGTYGFAIFTSMAGLIGTYWLAILLQVVLVYGTCLLIFARMNLFTFLKKSSPVWTFTMATCSSTANIPNSLKTAKEVFHVPDRIANFCIPLGANMNSDGMAIMFGCVLLFIAQMNGISFDLGTLLRIIIVATLLSSAGSGIPGGGIVKLMTVVATFGDLPVEGVAAIVGIMAGFYRLFDMATTTGNCLGDLVGTVCVSKMEER
>Node828
MKLANKIFLAMLLGSLVGIVAGLATQLEWIGDIWLNLIKMIVVPLVIFTMVQGITSMNPKTLGRIGLRVTLYYLVTTVIAVLIGIVVTTILKPGLGFLVDLKGFFLSLFSDNMFASFTKGDILQVLVIAILIGIAIVKMPKSEPVRAWFNSMSNLVMAVIGLIMDLAPIGVFCLMASALGKYGIGFLGTMSKLIGTYYLACIIQLFAVYLLTVWIFTRMSPFEFLKRTSETWIFTISTCSSAAAIPINLRVAKEEFKVSESVADFMIPFGTQMNHDGNAILLGVVLIFCAQAVGIDFTIGHLIQMVLLGVILSAGGGGIPSSGIVKLMIVAQAFNDMPLEPVAAIVAMVGAFYRLFDMGTTTMNCLGDLAGTIIVDKMEKK
>Node829
MSLAHKILIAMILGVLIGLIFGKATIIKPLGDIFLRLLKMAAIPLVFFNLIAGISSLDPKTLGRIGAKIMVYYLVTTAIAVCIGLIMANIIKPGIGFIPSLSDTILNLIPSNIFESFSDGNMAQIVVFAVFIGIAILFLPQREPLKKGFDSLSDLMNKLVGIIMKFAPIGICALMACTVGKYGAKIFGPLAKFIGAVYLGVLIHVVIYYVLLLLLFTRMNPLHFLKKASPLWVTAFSTCSSLASIPVNLEVAEDKLNVPKSISSFTIPLGAQMNKDGTAIMLAVVLIFTAQAVGVELSLGQQLKIVLIGLILSTGSGGVPGGGLVILMIVVQAFGDLPLEPVAAIVALVAGIYRLIDMGHTTMNCMGDLVGTVIVSRTEKK
>Node83
MGLGWRIVIGLIVGIILGVIFYAITAMQNIGTMFIGLIQMIVLPIVVSSLTVGIAKMDMRKLGRVGLKTLIYFEILSTIAIVLGMIAGNVFEPGAHVSGGIWATVMDIVPTNFFSSLSENKMLQVILFSVFFGLGTAAIGKGQIIIDLLDAVAEVMFKVTNWVMQLAPIGVGALIGATVAQMGLNSLKSLGYFIFVAYLTMIFFIVVILGIVLKFIYHVNIFDLFKVLREEIILAFTTASSEATLPRIVSKMEKNFGVSQGVVSFVVPTGYTFNLDGSAIYQAIGALFMAQAYGIHLSLAQQLTLLVVLMITSKGMAGVPGASFVVLLATVSTIGAVPAQAVAAGLAFIAGVDRLVDMGRTVVNVVGNSTASIVISKSEKD
>Node830
MPLLHKLLVAMIIGVILGAIFGRATVIKPLGTIFLNLLKMAALPLVVVNLIAGISSLDPKNFGRIGGKIMVYYFATTAVAICIGLLMANLIKPGIGFIPSLGDTIINLIPSNIFQALSDGKFDQIVVFSAFVGIAILFLPQREPLKHGFDSLADLMNKLVGLIMAFAPIGICALMACTVGKYGAQIFGFLAKYIGAVYLGVLVHICLYCVILFILFTRMNPLHFLKKASPLMVTAFSTCSSLASIPVNLECADDKLNVPRSISSFTIPLGAQINKDGTGIMLAIVFLFTAQAVGVPLSLGTLLKVILIGLILTTGSGGVPGGGLVILAIVVEAFGDLPLEPVAAIVALVAGIYALIDMGYTMMNCLGDLVGTVIVSHSEKK
>Node831
MPLLHKLLVAMIIGVILGAIFGRITVIKPLGTIFLNLLKMAALPLIVVNLIAGISSLDPKNFGRIGGKIMVYYFATTAVAICLGLFMGNLIKPGVGFIPSLGDTIVNLIPSNIFAALSNGKFDQIVVFSAFVGIAILFLPQREPLKHGVSSLADLFNKLVGLIMAYAPIGICALIACTVGTYGAQLFGFLAKYLGASYLSVLVHICFYCLVLFILFTRMNPLHFLKKASPLMVTALGTSSSLACVPVNLECADDKLNVPRSISSFTIPLGSQINKDGNGIMLAITFLFAAQAVGAPLSLGILLKVILISLILTTGAGGVPGGGIVTIAIVVEAFGDLPLEAVAAVVALVSGIFALIDMGYTMMNCLGDLVGTVIVSHSEKK
>Node832
MPLVYKMVAAMVIGILLGAVLGRATAVEPLGKFFLTLLKMIALPLVIVNLIAGISALDPQSFGRIGGRIFIYYFATTAVAMLVGMLLATILRPGVNLIPTISETLIGLVPANIFQAMVDGRFDQVVVVSALIGIAVLMLPPRKRLSQSFSDLSDLMNKVVGIIMGLAPFGICALIANSVGKYGSKIFGVLAKYIGSVYLGIFCMCCLYATLVFLLFTRIGPGRFFKKASSIMITAFSTCSSTSSIPINMECADKKLDVPRKVSSFTIPLGAQINKDGTGITLAIVFVLTAQAIGVPVDLGTLLKVIILGLILTTGSGAVPSGMLVILAILLESLGDFPLEAVAAIVGLVAGVHAFNDMGMTMINCLGDLAGTVIVGHAEKK
>Node833
MPLIYKMVAGMVLGILAGWLMGGAVLFQPLGKFFLTCLKCIAMPLVIVNLIAGISNLNPESFGRIGGRIILYYIATSAVAMVVGMVIATIIKPGVNLIPTISSTLLALVPSNIFKAMMEGRFDQVVIVSAVTGIALLMLPPRKRLATFFQDLSDLMNKVVSIIMILAPYGIFALIAQSVGKYGSKIFGTLAKYIGSVYLGIFAMCCLYATLVFLLFTRITPGEFFRKASRIMVTAFSTCSSTSSIPINMECAESKLGAPKKVYSFTIPLGAQINKDGTCVCLTTVFIMTAQAIGVPVDLGLMLKVLILGLILTTGSGAVPSGMLVILAILLESLGDFPLEAVAAIVGLVAGVHAFNDMGMTMINCLGDLAGTVIVGHAEKK
>Node834
MSLANKVLIGMILGAIIGFIFGRIEMISVIGDIFLRLLRMAVVPLIFFTIVSAIASMDLKKLGRIGAKLILLFMATTLVAAVIGLIVARVINPGKGFAPTFSSVLLNMFPTNILEAMAEANMLQIIVFAIFSGIAILFMQDREKITGFFGVLSRFIMKILNIVMKFAPYGVFALMANTVGKYGTDILGPLGKFIGTIYLGLFVHVLVVYSILYYLFTRKNPFKFFKKISPVWITSFSTCSSAATMPVSMRTCEENLNLSKEVAGLTIPLGASMNMDGNALWFGVVAIFVAQVVGVELTLGQQLVAVLMGVLMTLGSPGIPGGIFVATTIFLQTMGDLPLEPVAAVIALLAGIFRIMDMGITTVNCVGSVVVASIVSRTEKA
>Node835
MGFATKVLLGLILGAILGLIFGKISCIGFIGTIFLRLLRCCVVPLILCNIVLAVASMDVKKLGRIGVKLIVLFLATTLVAATVGLLTALVINPGFGFAPTFSSVMLSFFGTNIIESMATATMLHIISFAILSGIGIMYMKDRTKILGGFGIISRYIMSFLRLVMKFAPIGVFCLMANTTGQYGTDVLGPLGKFIGTIYVGLLIHAFVVYGGLYYIGTRKNPFKFYKLISPVWVTSFSTCSTAATMPVSMRTCEENLKLSKEVSDLTIPLGANMNMDGNALWFGVVAIFVAQVIGIDMTLGTMIIAVLMGVLMTLGSPGIPGGIFVATTIFLQTMGDMPIEPVAAFVALLSGIFSIMDMGITTVNCVGSVVVASVVSKSEEA
>Node836
MSLYHKIFIGMVLGVIVGFIFGKVAFIKPLGDIFLRLLKMIVVPLVFFTIISGIASMDIKKLRRIGAKTLIYYIVTTLLAATIGLIVANIIQPGKGFAPSFTDTILNMIPTNPFEAMAEGNMLQIIVFAIFIGIALLLMGKAEPIKKFFDSGSEVMFKITDIVMKFAPYGVFALMACTVGKYGLKILGPLGKFILTDYLGCLIHILIVYTLLLKFLAKVNPLRFYRKISEAWLVAFSTCSSAATLPVTMRVAEENLGVPEEIASFTLPLGATMNMDGTAVYFGVVAIFVAQLYGIELTLGQQLTIVLMAVLLSIGSAGVPGAGIVMSTMLLQTMGDLPLEPVAAIIALIAGIYRIIDMGHTTVNVTGDLVATVVVARTENE
>Node837
MSLYHKIFIGLVLGIIVGFIFGKVAFIKPLGDIFLRLIKMIVVPLVFFSIISGIASMDIKKLRRIGAKTLIYYIVTTLLAATIGLIVANIIQPGKGFAPSFSDTILNMIPTNPFEAMAEGNMLQIIVFSIFIGIALLLMGKAEPVKKFFDSGSEVMFKITDIVMKFAPYGVFALMACTVGKYGLKIFGPLGKFILTDYLGCLIHILIVYTLLLKFLAKVNPLKFYRKISEAWLVAFSTCSSAATLPVTMRVAKENLGVPEEIASFTLPLGATMNMNGTAVYFGVVVIFVAQLYGIELTLGQQIMIVLMATLLSVGSAGVPGAGIVMSIMLLTTMGDLPLEPVAAIIALIAGIYRIIDMGHTTVNVTGDLVATVCVARTENE
>Node838
MKLYHKIFIGLFLGIIVGFILSIVPFLQFLGDLFLRLIRMVVVPLVFFSIISGVASLDIKKLRSIGIKTIVFFLATALIAVTIGLILANIIQPGKGFLPSIYDTILDLIPSNPFESMAEGEMLQIIVFSIFIGVALLMMGKAKPIKDLVDTASEVMFKITDIVVKFTPYGVFGLMANAVAKYGLKIFGPIFKFILTDYLASFIHIAVVYSLILKFIAKVNPIKFYKKAFESWLVAFSTCSSAAALPVTMRVAKEKLGIPKEIASFVLPLGATANMNGTGIYFGIVVLFAAQLYGIELSFGQQIMLVLQATLLSVGCAAVPQVGLVISITLLTSMGDLPLEPVAAAIALIAGIYRIIDQAHTSTNATGDLVVAVCVASMEGE
>Node839
MKLYHKIFIGLFLGIIVGFILSIVPFLQFLGDLFLRLIRMVVVPLVFFSIISAVASLDIKKLRSIGIKTIVFFLATALIAVTIGLILANIIQPGKGFLPSIYDTILDLIPSNPFESMAEGDMLQIIVFSIFIGVALLMMGKAKPVKNAVDTASEVMFKIIDIVVKFIPYGVFGLMANAIAKYGLKIFGPIFKFILTDYLASFIHIAVVYSLILIFIAKVNPIKFYKKAFESWLVAFSTCTSAAALPVSMRVAKEKLGIPKEIASFVLPLGATANMNGTGIYFGIVVLFAAQLYGIELSFGQQIMLVLQATLLSVGCAAVPQVGLVISITLLTSMGDLPLEPVAAAIALIAGIYRIIDQAHTSTNSTGDLVVAVCVASMEGE
>Node84
MGLGWRIVIGLIVGIILGVIFFAITAMQNIGTMFIGLIQMIVLPIVVSSLTVGIAKMDIRKLGRVGLKTLIYFEILSTIAIVLGMIAGNVFEPGAHVSGGIWATVMDIVPTNFFASLSESKMLQVILFSVFFGLGTAAIGKGQIIIDLLDAVAEVMFKVTNWVMQLAPIGVGALIGATVAQMGLNSLKSLGYFIFVAYLTMIFFMVVILGIVLKFIYNVNIFNLFKVLRDEIILAFTTASSEATLPRIVSKMEKNFGVSQGIVSFVVPTGYTFNLDGSAIYQAIGALFMAQAYNIHLSLVQQLTLLVVLMITSKGMAGVPGASFVVLLATVSSIGAVPAQAVAAGLAFIAGVDRLIDMGRTVVNVVGNSTASIVISKSEKD
>Node840
MKLHHKIFIGLFLGIVVGYILNILPFLQFLGDLFLRLIRMVVVPLVFFSIIDAVVSLDVKKLRSIGIKTIVFFLASAMIAVTIGLILANIIQPGKGFLPGVYQTILDLIPSNPFESLAEGDMMQIIVFSIFIGIALLMIGKAKPLANAISTLSEAMFKIIDIILNFIPYGVFGLMAVAIAKYGLAIFGPVLKFILVDYLASFIMVAVVYSIVLKFIAKVSPIKFWKKAFESWLIAFSTCTSAAALPVSMRVAKRKLGVPKEISSFVLPLGATANMNGTCIYFGIIVLFAAQLYGIELSFGQQIMLAIQATLLSVGCAATPQIGLVISITLLTSMGDLPLEPVAAATALVAGIYRIIDQAHTSTNSTGDLVVAVCIASMEGE
>Node841
MKLHHKIFIGLFLGIVVGYVLNILPFLQFLGDLFLRLIRMVVVPLVFFSIIDAVLSLDVKKLRSIGVKTIVFFLGSAMIAVTIGLVLANIIQPGKGFLPGVYQTILDLIPSNPFQSLAEGDMMQIIVFAIFLGIALIMLGKAKPLANAISTLSEAMFKIINIILGIIPYGVFGLMAVAIAKYGLAIFGPVLKFILVDYLANFIMVAAVYSIFLIFIAKVSPIKFWKKAFESWLIAFSTCTSSAALPVSMRVAPRKLGVPKEISSFVLPLGATANMNGTCIYFGIIVLFAAQLYGIELSLSQQIMLAIQATLLSVGCAATPQIGLVISITLLTSMGDLPLEPVAAATALVAGIYRIIDQAHTSTNSSGDLVTSVCIASMEGE
>Node842
MKLHHKIFIGLFLGIVVGYVLNILPFLQFLGDLFLRLIRMVVVPLVFFCIIDAALSLDIKKLRSIGVKTIVFFLGSSMIAATIGLVLANIIQPGKGVLPGVYQTILDLIPSNPFQSLTNGDMMPIIVFALFLGIAIIALGKAKPLANAISTLSEAMFKIINIILGIIPYGVFGLMAVAMAKYGLAIFGPVLKFILVDYLANFIMVAAVYSIFLTFIAKVSPIKFWKKAFEPWLIAFSTCTSSAALPVSMKVAPRKLGVPKEISSFVLPLGATANMNGTCIYFGIIVLFAAQLYGIELSLSQQIMLAVQATLLSVGCAATPQIGLVISITLLTSMGDLPLEPVAAATALVAGIYRIIDQAHTSTNSSGDLVTSVCIASMEGE
>Node843
MPLHVKIFIALFLGIVFGYVLNILPFLQFLGDLFLKLIKMVVVPLVFFCIIDAALSLDIKKLRSIGVKTIIFFLGSSAIAATIGLVLANLIQPGKGVLPGVYQTILDLIPNNPFQSLTNGDMMPIIVFALFLGFAIISLGKAKPLANVISTLSEAMFKIINIILGIIPYGVFGLMAVAMAKYGLAIFGPVLKFILTDYLANAIMVVAVYSIFLTFIAKVSPIKFWKKAFEPWMIAFSTCTSSAALPVSMEVAPRKLGVPKDISSFVLPLGATANMNGTCIYFGIIVLFASQLYGIELSLQQQIMLVVQATFLSVGCAATPQIGLVISITLLTQMGDLPLEPVAAATALVAGIYRIIDQAHTSTNSSGDLVTSVCIAAMEGE
>Node844
MPLHVKIFIALFAGIVFGYVLNILPFLQFLGDLFLKLIKMVVVPLVFFCIIDAALSLDIKKLRSIGVKTIIWFLGSSAIAATIGLVLANLIQPGKGVLPGVYQTILDLIPNNPFASLTNGDMMPIIVFSLFLGFAIISLGKAKPLANVISLCSEAMFKIINIILGIIPYGVFGLMSVAMAKYGLAIFGPVLKFILTDYLANAIMVVVVYSIFLKFIAKVSPIKFWKKAFEPWMIAFSTCTSSAALPVSMEVAPKKLGVPKDISSFVLPLGATANMNGTCIYFGIIVLFASQLYGIELSIQQQIMLVVQATFLSVGCAATPQIGLVISITLLTQMGDLPLEPVAAATALVAGIYRIIDQAHTSTNSSGDLVTSVCIAAMEGE
>Node845
MPLHIKIFIALFAGIVFGYVLNILPFLQFIGDLFLKLIKMVVVPLVFFCIIDAALSLDIKKLRSVGVKTILWFLGSSAIAATIGLVLANLIQPGKGVLPGVYQTILDLIPNNPFASLTSGDMMPIIVFSLFLGFAIISLGKAKPLANIISLCSEAMFKIINIILGIIPYGVFGLMSVAMAKYGLAIFGPVLKFIATDYLANAIMVIVVYSIFLKFIAKVSPIMFWKKAFEPWMIAFSTCTSSAALPVSMEVAPKKLGVPKDISSFVLPLGATANMNGTCIYFGIIVLFASQLYGIELSIQQQIMLVVQATFLSVGCAATPQIGLVISITLLTQMGDLPLEPVAAATALVAGIYRIIDQAHTSTNSSGDLVTSVCIAAMEGE
>Node846
MPLYVKIFIALFAGIVFGYVLNILPFLQFLGDFFIKLIKMVVVPLVFFCIIDAALSLDIKKLRSIGVKTILWFLASSAIAATIGLVLANIIQPGKGVLPGVYQTILDLIPNNPFASLTNGDMMPIIVFSLFLGFAIISLGKAKPLANVISLCSEAMFKIINIILGIIPYGVFGLMSVAMAKYGLAIFGPVLKFILTDYLACIIMVVVVYSIFLKFIAKVSPIKFWKKAFEPWMIAFSTCTSSAALPVSMEVAPKKLGVPKDISSFVLPLGATANMNGTCIYFGIIVLFAAQLYGIELSIQQQIMLVVQATFLSVGCAATPQIGLVISITLLTQMGDLPLEPVAAATALVAGIYRIIDQAHTSTNSAGDLVTSVCIAAMEGE
>Node847
MPLYVKIFIALFAGIIFGYILNILPFLQFLGDFFIKLIKMIVVPLVFFCIIDAALSLDIKKLRSIGVKTILWFLASSAIAATIGLVLANIIQPGKGLLPGVYQTILDLIPSNPFASLTNGDMMPIIVFSLFLGFAIISIGKAKPLADVISLCSQAMFKIINMILGIIPYGVFGLMSVAMAKYGLAIFGPVLKFILTDYLACIIMCVVVYSIFLTFIAKVSPIKFWKKAFEPWMIAFSTCTSSAALPVSMEVAPKKMGVPKDIASFVLPLGATANMNGTCIYFGIIVLFAAQLYGIELSIQQQIMLVVQATFLSVGCAATPQIGLVISLTLLTQMGDLPLEPVAAAYALVAGIYRIIDQAHTSTNSAGDLVTSVCISAMQGE
>Node848
MPLYVKIFIALFAGIVFGYVLNILPFLQFLGDFFIKLIKMIVVPLVFFCIIDAALSLDIKKLRSIGVKTIIWFLATGAISATIGLILANIIQPGKGLLPGIYQTILDLIPSNPFASLTNGDMMQIIVFSLFLGFAIISIGKAKPLADVISLCSQAMFKIIDMILGIIPYGVFGLMSVAMAKYGVAIFGPVLKFILTDYLACIIMSVVVYSILLTFIGKVNPIKFWKKAFEPWMIAFSTCTSSAALPVSMEVAPKKMGVPKDIASFVLPLGCTAQMNGTCAYFGIVVLFAAQLYGVELSLQQQIMLVVQATFLSVGCAATPQIGLVISLTLMTQMGDLPLDPVAAAYALVAGIYRIVDQIHTSTNSVGDLVASVCISEMQGE
>Node849
MPLYVKIFIALFAGIVFGYVLNILPFFQFVGDLFIKLIKMIVVPLVFFCIIDAALSLDIKKLRSIGVKTIIWFLATGAISATIGLILANIIQPGKGLLPGIYQTILDLIPSNPFASLTSGEMMQIIVFSLFLGFAIISIGKAKPLADVISLCSQAMFKIIDMILGIIPYGVFGLMTVAMAKYGVAIFGPVLKFIATDYLACIIMSVVGYGILLTLIGKVNPIKFWKKAFEPWMIAFSTCTSSAALPVSMEVAPKKMGVPKDIASFVLPLGCTAQMNGTCAYFGIVVLFAAQLYGVELSLQQQIMLVVQATFLSVGCAATPQIGLVISLTLMTQMGDLPLDAVAAAYALVAGIYRIVDQIHTSTNSVGDLVASVCISEMQGE
>Node85
MSLGWQILIGLILGIIVGALFYAITALQPIGTIFINLIKMIVLPIVVSCLVVGIANMDIHKLGRIGGKTLIYFEIMTTIAIALGLIVGNLTKPGTFINHGLGDILMNIVPTNIFKSLAEGDMLPVIFFSVLFGLGTAAIGRGKPIIDFFQAVSEVMFKVTNWVMQLAPIGVFALIGVTIAQFGLSALKPLGLFILVAYATMIFFVVVVMGLVARFLFHINIFDLLRVIKDELVLAFSTASSEAALPKIMEKMEKNYGVSKGIVSFVIPTGYTFNLDGSAIYQSLAALFLAQAYHIHLSLGQQITLLVVLMITSKGMAGVPGASFVVLLATISTIGTVPASAVAAGLAFIAGIDRLVDMGRTAVNVVGNSLAAVIIAKSEHE
>Node850
MPLYVKIFIALFAGIVFGYVLNILPFFQFVGDLFIKLIKMIVVPLVFFCIIDAALSLDIKKLRSIGVKTIIWFLATGAISATIGLILANIIQPGRGLLPGIYQTLLDLIPSNPFASLTSGEMMQIIVFSLFLGFAIISIGEAKPLADIISLCSQTMFKIIDMILGIIPYGVFSLMTVALAKYGVAIFGPVLKFIATDYLACIIMSTVGYGILLTVIGKVNPIKFWKKAFEPWMIAFSTCTSSAALPVSMEVAPKKMGVPKDIASFVLPLGCTAQMNGTCAYFGIVVLFAAQLYGVELSLQQQIMLVVQATFLSVGCAATPQIGLVISLTLMTQMGDLPLDAVAAAYALVAGIYRIVDQIHTSTNSVGDLVASVCISEMQGE
>Node851
MPLYVKIFIALFAGIVFGYILNILPFLQFLGDFFIKLIKMVVVPLVFFCIIDAALSLDIKKLRSIGVKTIIWFLATGMISAMIGLIFVNLIQPGKGLLPGVYQTILDLIPSNPFASLTNGDMMQIIVFSLFIGFAIISIGKAEPLANVISMLSQAMFKIVDMIIAIIPVGVFGLMSVTMAKYGVAIFGPVLKFILTDYLACITTSLVVYSLLLTFIGKVNPITFWKKAFESWLVAFSTCTSSAALPVSMDIAPNKMGAPKDISSFVLPLGCTAQMNGTCAYFAVVILFAAQLYGVELSLQQQILLCVQATFLSVGCAATPQIGLVISLTLMTQMGDLPLDAVAAGYALVAGIYRIVDQIHTATNSVGDLVATVCISEMQNE
>Node852
MPLYVRIFIALGVGIAFGYILNILPFLQFLGDFFIKLIKMVVVPLVFFCIVDAALSLDINKLRSIGVTTIIWFLATGMISAMIGLFWVNLIQPGKGLLPGMYQTILDFIPANPFASLTSGSMMQIIVFSLFIGFAIISLGKAEPLGKIFSMLSMAMFKIVDYVIAIIPVGVFGLMSTTMTKYGTAIFGPVLKFILTDYLACLTTTFGVYTLLLAFIGRVNVITFWKKAFASWLVAFSTCTSSAALPVSMDIAPNKMGAPKDISSFILPLGCTAQMNGTCAYFAVVILFAAQLYGVELSLTQQILLCVQATFLSVGCAATPQIGLVISLTLMTQMGDLPLDAVAAGYSLVAGIYRIVDQIHTATNSVGDLVATVCISNMQNE
>Node853
MPSYVKIFIGLFLGIIFGYILNILPFLQFLGDFFIKLIKMVVVPLVFFSIMDAAISLDINKLRSIGVKTILWFLMSSGIACAIGLILANIIKPGIGVLPGVYEVILDLIPNNPFESLTNGDMMPIIVFALFLGFSIISLGKAEPLANIISICSEAMFKIINIIVGIIPFGVFGLMSVAMAKFGTAIFGPVLKFIITDYLACLIMLVVVYSIFLRFIAGVNPIPFYKKAFEPWMIAFSTCTSSAALPVSMEVAPKKLGVPRDISNFVLPFGATANMNGTCIYFGIIVLFAAQLYGIELSIQQQIFLVVQATFLSVGCAATPQIGLVISITLLTQMGDLPLEPVAAATALVAGVYRIVDQIHTSTNSAGDLVTSVCIAKMEGE
>Node854
MPSYVKIFIGLFLGIIFGYILNILPFLQFLGDFFIKLIKMVVVPLVFFSIMNAAISLDINKLRSIGVKTIVWFLMSSGLACAIGLILANIIKPGIGVLPGVYEVILDLIPNNPIESLANGDMMPIIVFALFLGFSIIALGKAEPLANIISICSDAMFKIIGIIVKIIPFGVFGLMSVAMAKFGTAIFGPVLKFIITDYLACLIMLIIVYSIFLRFVAGVNPIPFYKKAFEPWMIAFSTCTSSAALPVSMEVAPKKLGVPRDISNFVLPFGATANMNGTCIYFGIIVVFAAQLYGIELSIQQQILLVVQATFLSVGCAATPQIGLVISITLLTQMGDLPLEAVAAATALVAGVYRIVDQIHTSTNSAGDLVTSVVIAKMEGE
>Node855
MPSYVKIFIGLFLGIVFGYILNILPFLQFLGDFFIKLIKMVVVPLVFFSITNAAISLDISKLRSVGVKTIVWFLMSSGLACAIGLILANIIKPGIGVLPGVYEVILDLIPNNPIESLANGDMMPIIVFALFLGFSLIALGKAEPLNKIISICSDAMFYIIGIIIKIIPFGVFGLMSVAIAKFGTAIFGPVLKFIITDYLACLIMLIIVYSIFLRFVAGVNPIPFYKKAFEPWMIAFSTCTSSAALPVSMEVGPRKLGVPRDISDFVLPFGATANMNGTCIYFGIIVVFAAQLYGIELSIQQQILLVVQATFLSVGCAATPQIGLVISITLLTQMGDLPLEAVAAATALVAGVYRIVDQIHTSTNSAGDLVTSVVVAKMEGE
>Node856
MSLVKKIFIGLIGGIIVGYILNIFPFLSFLGNLFIRLIRMVVVPLVLFCIIDAAVSLDIKKLRSIGVKTIVFFLASGMIAASIGLILVNIIQPGRGIISGPYETILNMIPTNPFASLSSGDMLPIIVFALFLGLALIALGKAAPVANGIKTLSDAMFRMITFILGIIPYGVFGLMAVALGTYGIEIFGPVLKFIAVDYLANFIMVAGVYSLFLTFIAKVSIRTFWKHAFEPWLLAFSACTTNAALPRSMKVAPRKLGVPKEISNFVLPLGATANMNGTCIYFAIIVLFAAQLYGIDLPISQQILAAGTATLLSVGCAATPQIGLVISTTLLTSLGDFPLDAVAAAIALVAGIYRIVDQAHTSTNATGDIVTSLCIASMQGE
>Node857
MKLHHKIFIGLFLGIVVGYVLNILPFLQFLGDFFLRSIRMVVVPLVLFSIIDGVLSLDVKKLRSIGVKTILFFLGSAMIAVTIGLVLANIIKPGAGFLPGAYQTILDLIPSNPFQSMVEGNMMQVIVFAILFGIAVIMVGKAKPLVNAISNLSEAMFKIINIILVIIPYGVFGLMAVAIAKFGLAIFGPVAKFIFVDYLANFIMVAGVYSIFLIFIAKVSPIKFWKKAFESWLIAFSTCTSSAALPVSMRIAPRKLGVPKEISSFVLPLGATANMNGTCIYFGIIVLFAAQLYGIELSLSQQIMLAIQATLLSVGCAATPQIGLIISITLLTSMGDLPLEPVAAATALVAGIYRIIDQAHTSTNSSGDLVTSVCIASMEGL
>Node858
MKMYQIIFISLVLGVIVGLILSVCNFMSFLGNIFIRLIRMVVVPLVFFSIVSAVAELDLKRLRSIGIKTIVLFTLTSAIAITIGLVLANIIRPGDGVMPSIYDTLLDLIPLNVFESFTEGSMLQIIVFSIFVGVAMMLMGKAKKVENAFKTGADIMYKIIDIVVYYIPVGVFGLMVNAMATYGTSILGNIFKFIVTDYAAAFTHVLIVYVPLLIFVAKVNPIKYLKVAFESWLVAFSTCTSMAALPVSMKNAKEKLGIPEEIASFVLPFGATANMDGTGIFFGIVVVFAAQVAGVELSFGQMASLVLQATLLSIGCAAVPQIGLVIGTTMLASMGDLPLEPVAAVIGLITGIYRIIDQIHTATNSTGDLVVAACVASMEGT
>Node859
MKLFHKIFIGLFLGIIVGFILSIVPWLQFLGDLFLRLIRMVVVPLVFFSIISGVANLDLKKLRSIGIKTIIFFFATAFVAVTIGLILAQIIQPGAGILPGIYETILNLFPSNPFESMAEGEMLHIISFSIFIGAALLMMGRAKPIVDLVDRCSEVMFKITDIVVKFTPYGVFGLMAKAVAKFGIKIFGPIFKFILTDYLASFIHIAIVYSLILIFIAKVNPIKFYKKAFQPWLVAFSTCSSAAALPVTMRVAKEELGLPKENASFILPLGATANMNGTGIYFGIVVMFAAQLYGIPLSFGQQVMLVLQATLLSVGCAAVPQVGLIISIALLTSMGDLPLDPVAAGIALIAGIYRIVDQAHTSTNALGDLVVATAVASMEGD
>Node86
MSLGWRILIGLILGLVVGALFYAIAILQPIGTIFINLIKMIVLPIVVSCLVVGIAKMDIKKLGRIGGKTLIYFELMTTIAIALGLVVGNLTKPGDFINHGLGDIIMNIVPTNFFKALGEGDMIPVIFFTVMFGLGIAAIKRGKPLIDFFEAVSEVMFKMTNWIMQLAPIGVFALIGVTIAQFGLSALKPLALFLLVAYATMIFFVVVVMGLVARFLWHINIFDLLRVIKDELVLAFSTASSEAALPKIMEKMQKNYGVSQGIVSFVIPTGYTFNLDGSAIYQSLAALFLAQAYHIHLSLGQQITLLVVLMITSKGMAGVPGASFVVLLATISTIGTVPASAVAAGLAFIAGIDRLVDMGRTAVNVVGNSLAAVIIAKSEHE
>Node860
MKLFHKIFIGLFLGILVGAILSIIPWLQLLGDLFLRLIRMVVVPLVLFSIISGVSNLEIKKLRSIGIKTLVFFFLTGFLAITIGIIMAQIIQPGAGVLPTVFETILDLFPSNIFESLAQGEMLHIISFSIFIGAALLIMGRAKPIVDLVDRCSEMMYKVTDIVVRFTPYGVFGLMSKAVATFGVKIFGPVFKFILADYLASILHIAIVYSLILFFIAKVNPLKFYKKAFQPWAIAFSTCSSAAALPVTMKVGTDELGMPKENASFILPLGATANMNGTGIYFGIVVMFAAQLYGIPITLGQQIMLVLTATLLSIGCAAAPQTGLIISIALLTNLGDIPLDPVAAGLALIAGVYRIVDQIHTSTNALGDLVIGVTVSSMEGD
>Node861
MKLFHKIFIGLFLGILVGAILSIIPWLQLLGDLFLRLIRMVVVPLVLFSIISGVSNLEIKKLRSIGIKTLIFFFLTGFLAISIGIIMAQIFKPGAGVLPTVFESILDLFPSNIFESLAQGEMLHIISFSIFIGAALLIMGRAKPIVDLVDRCSEMMYKVTDIVVRFTPIGVFGLMSKAVATFGVKIFGPVFKFILADYLANILNIAVVYSLILYFIAKVNPLKFYKKAFQPWAIAFSTCSSAAALPVTMKVGTDELGMPKETASFILPLGATANMNGTGIYFGIVVMFAAQLYGIPITLGQQIMLVLTATLLSIGCAAAPQTGLIISIALLTNLGDIPLDPVAAGLALIAGVYRIVDQIHTSTNALGDLVIGVTVSSMEGD
>Node862
MKLFHKIFIGLFLGIIVGAILSLLPWLGLLGDIFLRLIRMVVVPLVLFSIISGVSNLEIKKLRSIGTKTLIFFFLTGFLSIGTGIIMANIFKPGAGLLPTVFESILGLFPANIFESLAQGEMLHIISFGIFIGAGLLLMGRAKPIVDLVDRCSEMMYKVVDIVIQFTPIGVFGLMSKAVATFGVGIFGPVFKFILVDYGANIFNIAVWYSLILYFIAKVNPLKFYKKAFQPWAIAFSTCSSAAALPVTMKVGTDELGIPKETASFILPLGATANMNGTGIYFGIVVMFAAQLYGIPITISQQIMLVLTATMLSIGCAAAPQTGLIISIALLTGLGDIPLDPVAAGIALIAGVYRIVDQIHTSTNALGDLVVGVTVSSMEGD
>Node863
MKLFHKIFIGLFLGIIVGAILSLLPWLGLLGDIFLRLIRMVVVPLVLFSIISGVSNLEIKKLRSIGTKTIIFFFLTGFLSIGTGIIMANIFKPGAGLLPTVFESILGLFPANIFESLAQGEMLHIISFGIFIGAGLLLMERAKPIVDLVDRCSEMMYKVVDIVIQFTPIGVFGLMSKAVTTFGVGIFGPVFKFILVDYGANIFNIAVWYSLILYFIAKVNPLKFYKKAFQPWAIAFSTCSSAAALPVTMKVGTDELGIPKETASFILPLGATANMNGTGIYFGIVVMFAAQLYGIEISISQQIMLVLTATMLSIGCAAAPQTGLIISIALLTGLGDIPLDPVAAGIALIAGVYRIVDQIHTSTNALGDLVVGVTVSSLEGD
>Node864
MKLFHKIFIGLFLGIIVGAILSLVPWLGLLGDIFLRLIRMVVVPLVLFSIISGVANLEIKKLRSVGIKTLIFFFLTGFLSIGTGVVMANIFKPGAGLLPTVFESILGLFPANIFESLAQGEMLHIISFGIFIGAGLLLMERGKPIVDLVDRCSEMMYKVVDIVIQFTPIGVFGLMAKAVTTFGVGIFGPVFKFILVDYGANIFTIAVWYSLILYFIGKVNPIKFFKKAFQSWAIAFSTCSSAAALPVAMKIGTNEMGIPKETASFVLPLGATANMNGTGIYFGVVVMFAAQLYGIDISISQQIMLVLTATMLSIGCAAAPQTGLIISIALLTNLGDIPLDPVAAGIALIAGVYRIVDQIHTSTNSLGDLVVAVAVSSLEGD
>Node865
MKLFHKIFIGLFLGIIVGAILSLVPWLGLLGDIFLRLIRMVVVPLVLFSITSGVANLEIKKLRSVGIKTLIFFFLTGFLSIGTGVVMANIFKPGAGLLPTVFESILGLFPANIFESLAQGEMLHIISFAIFVGAGLLLMERGKPIVDLVDRCSEMMYKVVDIVIQFTPIGVFGLMAKAVTTFGVGIFGPVFKFILVDYGANIFTIAVWYSLILYFIGRVNPIKFFKKAFESWAIAFSTCSSAAALPVAMKNGVNEMGIPKETASFVLPLGATANMNGTGIYFGVVVMFAAQLYGIDISISQQIMLVLTATMLSIGCAAAPQTGLIISIALLTNLGDIPLDPVAAGIALIAGVYRIVDQIHTSTNSLGDLVVAVAVSSLEGD
>Node866
MKLFHKIFIGLFLGIIVGIILSIVPWLGLLGDIFLRLIKMVVVPLVLFSITSGVANLEIKKLRSIGIKTILFFFGTGFLCIGTGVVMANIFKPGAGLLPTVFESILGLFPENIFESLAQGEMLHIISFCIFIGAGLLLMERGKPIVDLIDRCSELMYKVVDIVIQFTPVGVFGLMAKAVTTFGVGIFGPVFKFILVDYGANIFTLAVWYSLILYFIGRVNPIKFFKKAFESWAIAFSTCTSAAALPVAMKNGVNEMGIPKETASFVLPLGATANMNGTGIYFGVVVMFASQLYGIDISISQQIMLVLTATMLSIGCAAAPQTGLIISIALLTNLGDIPLDPVAAAIALIAGVYRIVDQIHTSTNSLGDLVVAVAVSSLEGD
>Node867
MKLFHKIFIGLFLGIIVGIILSIVPWLGLLGDIFLRLIKMVVVPLVLFSITSGVASLEINKLRSIGIKTILFFFGTGFLCIGTGLVMANIFKPGAGLLPTVFESILGLFPENIFDSLSQGEMLHIISFCIFIGAGLLLMERGKPIVDLIDRCSELMYKVVDIVVQFTPVGVFGLMAKAVTTFGVGIFGPVFKFILVDYGANIFTLVVWYSLILYFIGRVNPIKFFKKAFESWAIAFSTCTSAAALPVAMKNGVNEMGIPKETASFVLPLGATANMNGTGIYFGVVVMFASQLYGIPISISQQIMLVLTATLLSIGCAAAPQTGLIISIALLTNLGDIPLDAVAAAIALIAGVYRIVDQIHTSTNSLGDLVVAVAVSSLEGD
>Node868
MKLFHKIFIGLFLGIFFGAILSITPWLQLLGDLFLRLIRMVIVPLVFFSIISGVANLEIKKLRSIGIKTLIFFLITGFIAISIGIVIAQIFKPGEGVLPTVYDSILTLIPSNIFESFVEEEMLQIIVFSIFCGAALLVMGRAKPIIDLVDRFSEMMYKITDIVVRFTPIGVFGLMSKAIATFGMKIFGPVFKFILADYLANILNIAVVYSLILYFVAKVNPLKFYKKAFQPWAIAFSTCSSTAALPETMRVGTEELGMPRETASFILPLGATANMNGTGIYFGVVVMFAAQLYGIPITLGQQISLVLTATLLSIGCAAAPQTGLIISIALLTDLGDIPLDPVAAGLALIAGVYRIVDQIHTSTNALGDLVIGTAVSSLEGD
>Node869
MKLFHKIFIGLILGTIVGFVLSIVPWFSFLGDLFLRLIRMVVVPLVFFSIISGVANLDLKKLRSIGIKTIILFFGTAFCAVTIGLIVAQIIQPGAGILPGIADTILNMFPKNPIESMAKGEMLHIISFSIFIGAALLMMERGKELIDLVDRCSEVMFKITDIVVKFTPYGVFGLMAKATTKFGLKIFGPIFKFILTDYLASFIHIALIYTLVLVVFAKVNPIKFYKKAFQPWLVAFSTCSSMATLPVTMRVAKEELGLPKENASFILPLGATANMNGTSIYFGIIVMFAAQIYGIPLSFKMQAMLVLQATLLSVGCAAVPQVGLLISIALLTSMGDLPLDPVAAGIALVAGIYRIVDQAHTSTNALGDLVVATAVAGMEGD
>Node87
MSLGWRILIGLILGLIVGALFYAIAILQPIGTIFINLIKMIVLPIVVSCLVVGIAKMDIKKLGRVGGKTLIYFELMTTIAIALGLVVGNLTKPGDSINHGLGDIIMNIVPTNFFEALGKGDMIPVIFFTVMFGLGIAAIKRGKVLIDFFDATSEVMFKMTNWIMQLAPIGVFALIGVTIAQFGLSALKPLALFLLIAYATMIIFVVVVMGLVARFLWHINIFDLLRVIKDELVLAFSTASSEAALPKIMEKMQKNYGVSQGIVSFVIPTGYTFNLDGSAIYQSLAALFLAQAYHIHLSLGQQITLLVVLMITSKGMAGVPGASFVVLLATISTIGTVPASAVAAGLAFIAGIDRLVDMGRTAVNVVGNSLAAMIIAKSEHE
>Node870
MKLFHKIFIGLILGATVGFVFSIVPVFSLLGDLFLRLIRMVVVPLVFFSIISGVANLDLKKLRSIGIKTILLFFGTAFCAVTIGLIVAHIIQPGAGILPGIADTILNFFPKNPVESMAKGEMLHIISFSVFIGAALLMMQRGKELIDLVDKVSEVMFKITDIVVKFTPYGVFGLMAKATTKFGLKIFGPISKFILTDYLASFIHIALIYTLVLIVFAKVNPIKFYKKAFQTWLVAFSTCSSMATLPVTMRIADEELGLPKENASFILPLGATANMNGTSIYFGIIVLFAAQIYGIPLSFKMQAMLVLQATLLSVGCAAVPQVGLLISIALLTSMGDLPLDPVAAGIALVAGIYRIVDQAHTSTNALGDLVVATAVAGMEGD
>Node871
MKLFHKIFIGLILGAIVGFVFSFVPVFSLLGDLFLRLIRMVVVPLVFFSIISGVANLDLRKLRSIGIKTILLFFGTAFCAVTIGLILAHIIQPGAGILPGIADTILNFFPKNPVESMANGEMLHIISFSVFIGAALLMMKRGEELIDLIDKVSEVMFKITDIVVKFTPYGVFGLMAKATTKFGLKIFGPISKFILTDYLASFIHIALIYTLVLIVFGKVNPIKFYKKAFQTWLVAFSTCSSMATLPVTMRIADEELGIPKENASFVLPLGATANMNGTSIYFGIIVLFAAQIYGIELSFKMQALLVLQATLLSVGCAAVPQVGLLISIALLTSMGDLPLDPVAAGIALVAGIYRIVDQAHTSTNALGDLVVATAVAGMEGD
>Node872
MSLSTKVFIGFGLGIILGLIFKKILFIKPIGDIFLRLIKMIVVPLVFFSIISGIASMDIQKLRRIGTKTLLYYIVTTLLAATIGLIVANILKPGKGFAPSFSDTILNMIPTNPFEALAEGNLMQIIVFSIFLGIAIVLMGKAETVKKFFDEGTEVMFKITDIVMKFSPYGVCALMACSVGEYGLKIFGPLGKFILTDYIGCITVILVMYVFMLKFIAKVSLKKFFRKISEVWLVAFSTTSSSGTLPVTMRVTEEDFGVKEELASFTLPLGATMNMNGAAVYYAVAVIFVAQIYGIELTLSQQVMIILMATLISVGSPGIPGGGIVMTIMLLTTMGDLPLEPVAAIMGMIAGIYRIIDMGHTTLNVTGDVVSTLCVARSENM
>Node873
MSMSAKVFLGFGLGIVLGLIFQDILFIQPIGDLFLKLIQMIVIPLVFFSIISGIASIDIGKLRRIGTKVLGFYIVTTILSAIIGLIVAHIMQPGKGFPMTVSQTILSMIPSNPLEALAEGNLMQVIVFAVFIGIAITILGKVSNVKKVIDEGTQIMFKITDIVMKVTPYGVCALVACSVGEYGLSIFGILGKFILTHYIGAFSVVLFMYVFIIKYIAKISLKDFFRKITEVWLVAFSTTSSSGTLPVTMRVTEEDFHVKDELASFTLPLGATINMNGIAVYYAVTVLFVAQIYGVDLTLAQQVMFIFMTTLISIGTPGIPNSGIVLTIMLLTTMGDLPIEPVAAIMGMIVGIFRLIDMIHTALNVTGDVVSTLAVARLENM
>Node874
MSMSAKVFLGFGLGIVLGLIFQDILFIQPIGDLFLKLIQMIVIPMVFLSIISGIASIDIGKLRRIGTKVLGFYIVTTVLSAVIGLIVAHIMQPGANFPMTVSQTILSMIPTNPLEALATGNLMQVIVFAVFIGIAITILGKVTNVKKVIDEANLIMFKITDIVMKVTPYGVAALVACSVGEYGLSIFNILGKFILTHYIGAFSVVLFMYVFIIKYIAKISLKDFFTKITEVWLVAFSTTSSSGTLPVTMRVTEEKFHVKDELASFTLPIGATINMNGIAVYYAVTVLFVAQVYGVDLTLMQQVMFIFMTTLISIGTPGIPNSGIVLTIMLLTTMGDLPIEPVAAIMGMIVGIFRLIDMIHTALNVTGDVVSTLAVARLEHM
>Node875
MSMSAKVFLGFGIGIVLGLIFQDILFIQPVGDIFLKLIQMIVIPLIFFSIISGIASIDIGKLRRIGTKVLGFYIVTTILSTIIGLVVAHIMQPGKGFPMTVGSTILSMIPSNPLEALAEGNLMQVIVFAVFIGIAITILDKVSNVKKVIDEGTQIMFKITDLVMKVTPYGVCALAACSVGEYGLAIFGVLGKFILTHYIGALSVIVFLYLFIIKYIAKIPLSDFFRKITEVWLVAFSTTSSSGTLPVTLRVTEEEFHVKNELASFTLPLGATINMNGIAVYYAVTVLFVAQIYGVDLTLAQQAMFIFMTTLISIGTPGIPNSGIVLTIMLLNTMGDLPATPVAAIMGMIVGIFRPIDMIHTALNVTGDVVSTLAVARLENM
>Node876
MSMSAKVFLGFGIGIVLGLIFQDILFVQPVGDIFLKLIQMIVIPLIFCSIISGIASIDIGKLRRIGTKVMGFYIVTTILSTILGLVVAHIMQPGRGFPMSVGSAILGMIPSNPIAALAKGDLMQVIVFAVFVGVAITILDRVSNVKKVIDEGTQIMFKITDLVMKTTPYGVCALAACSVGEYGLAVFGVMGKFILTHYMAALSIIVFLYLFIIRGIAKIPLSDFFRKITEVWFVAFSTTSSSGTLPVTLRVTEQEFHVKHELASFTLPLGATVNMNGIAAYYAVTVLFVSQIYGVDLTLAQQAMFIFMTTLISIGTPGIPNSGIVLTVMLLGTMGDLPATPVAAIMGMIVGIFRPIDMIHTALNVTGDVVSTLAVARLENM
>Node877
MSMSAKVFLGFGIGAVLGLIFQGILFVQPVGDLFLKLIQMIVIPLIFCSIISGIASIDVAKLRRIGTKVMGFYIVTTILSTILGLAVSHLMQPGRGFPMTVGAAILGMVPSNPIAALAKGDLMQTIVFAVFVGVALTILSRASHVKKVIDEGTQVMFKITDLVMKTTPYGVCALAACSTGAYGLAVFGIMGKFILTHYMAAASIVIFLYLFIIRGIAKIPLSDFFRKISEVWWVAFSTTSSSGTLPVTLRVTEQEFHVKHELASFTLPLGATVNMNGIAAYYAVTVLFVSQIYGVDLTLYQQAMFIFMTTLISIGTPGIPNSGIVLTVMLLGTMGDLPAAPVAAIMGMIVGIFRPIDMIHTALNVTGDVVSTLAVARLENM
>Node878
MNLATQVLIAFVIGIVLGIVFQDILFLQPVGDIFLKLIQMIVIPLIFFSIIGGIANIDISKLRRIGSKVLGFYVVTTILSTIIGLVVANLMQPGKGFPMTVGSTILSMIPSNPLQALAEGNLMQVIVFAAFLGIVMTILDKVSTVKKVVDEGTQIMFKLTDLVMKVTPIGVFALAACSVGEYGTAMFSVLGMFILTHYVGAISVIVLLYLFIIKVIAKVPLTDFFRKIVSIWLVAFSTTSSSGTLPVSLKVTEEDFHVKNELASFTLPLGATINMNGIAVYYAVTIIFVAQIYGVDLTLGQQAMFIFMTTLISIGTPGIPASGIVLSIMLLNTMGDLPATPVAAIMGMIVGIFRPIDMIHTALNVTGDVVSTLAVARMENM
>Node879
MNLATQVLIAFVIGTVLGIVFQDILFLQPVGDIFLRLIQMIVVPLIFFSIIGGIANIDIRKLRRIGSKVLGFYVITTILSTIIGLVVANLMQPGKGFPMTVGGTILSMIPSNPLHALSEGNLMQVIVFAAFLGIVMTILDKVSTVKKFVDEGTQIMFKLTDLVMKVTPIGVFALAACSVGEYGTAMFSVLGMFILTHYVGAISVIVLLYLFIIKVIAKVPLTDFFRKIVSIWLVAFSTTSSSGTLPVSLKVTEEDFHVKNELASFSLPLGATINMNGIAVYYAVTIIFVAQIYGVDLTLGQQAMFIFMTTLISIGTPGIPASGIVLAIMLLNTMGDLPATPVAAIMGMIVGIFRPIDMIHTALNVTGDVVSTLAVARMENM
>Node88
MSLGWRILIGLILGLIVGALFYAIAILQPIGTIFINLIKMIVLPIVISCLVVGIAKMDIKKLGRVGGKTLIYFELMTTIAIALGLVVGNLTKPGDSINHGLGDIIMNIVPTNFFEALGKGDMIPVIFFTVMFGLGIAAIKKGKILIDFFDATSEVMFKMTNWIMQLAPIGVFALIGVTIAQFGLSALKPLALFLLIAYATMIIFVVVVMGLVARFLWHINIFDLLRVIKDEVVLAFSTASSEAALPKIIEKMQKNYGVSQGIVSFVVPTGYTFNLDGSAIYQSLAALFLAQAYHIHLSIGQQITLLVVLMITSKGMAGVPGASFVVLLATISTIGTVPAEAVAAGLAFIAGIDRLVDMGRTAVNVVGNSLAAMIIAKSEHE
>Node880
MSLSTKVFIGFGLGIILGLIFKKILIIKPIGDIFLRLIKMIVVPLVFFSIISGIASMDIQKLKRIGTKTLLYYIVTTLLAGTIGLVVANIIKPGKGFAPSFSDTILNMVPTNPFEALAEGNLMQIIVFSIFLGIAIVLMGKAETVKKFFDEGTEVMYKITDIVMEFSPYGVCALMACSVGEYGLKIFGPLGKFILTDYIGCITVILVMYVFMLKFIAKVSLKKFFRKIPEIWAVTASTTSSSGTLPVTMRVTEEDFGVKEELASFTLPLGATMNMNGAAVYYAVAVIFVAQIYGIELSLSQQVMIILMATLISVGSPGIPGGGIVMTIMLLTTMGDLPLEPVAAIMGMIAGIYRIIDMGHTTLNVTGDVVSTLCVARSENM
>Node881
MSLSTKVFIGFGLGIILGLIFKKILIIKPIGDIFLRLIKMIVVPLVFFSIISGIASMDIQKLKRIGTKTLLYYIVTTLLAGTIGLVVANIINPGKGFAPSISDTILNMVPDNIFQALAEGNLMQIIVFSIFLGIAIVLMGKAETVKNFFDEGTEVMYKITGIVMEFSPYGVCALMACSVGEYGLKIFGPLGKFILTDYIGCITVILVMYVFMLKFIAKVSLKKFFRKIPELWAVTASTTSSSGSLPVTMRVTKDDFGVKEELASFTLPLGATMNMNGGAVYYAAAVIFVAQIYGIELSLSQQIMIILMATLISVGSPGIPGGGIVMTIMLLTTMGDLPLEPVAAIMGMIAGIYRIIDMGHTTLNVTGDVVSTLCVARSENM
>Node882
[truncated: 50,420 more chars]
