# Supplementary material for: Evolutionary analysis reveals the origin of sodium coupling in glutamate transporters
Source: Nat Struct Mol Biol. Author manuscript; Available in PMC 2025 Dec 2. (PMC12668577; doi:10.1038/s41594-025-01652-z)
Supplement: Supplementary Data 2 [file NIHMS2118805-supplement-Supplementary_Data_2.zip › SupplementaryData/MLtree.treefile]

((((((((((((((((((((((((AEN98523.1:0.1232526708,WP_103433986.1:0.0306867131)Node24/93.7/100:0.0447301221,KRN39871.1:0.1080154037)Node23/98.9/100:0.0704904985,((WP_054606057.1:0.0547606274,WP_105956638.1:0.0903004120)Node26/97.9/100:0.0668495354,WP_056966089.1:0.1076210114)Node25/99.7/100:0.1079470314)Node22/79.4/99:0.0423087787,((HIW89526.1:0.0652219052,WP_056972305.1:0.0284162783)Node28/99.8/100:0.0808213329,(KRK56672.1:0.0382142554,(KRK66554.1:0.1050831228,WP_125008573.1:0.0455735702)Node30/88.1/100:0.0375272022)Node29/92.2/100:0.0466085900)Node27/97.3/100:0.0604618751)Node21/94.2/99:0.0622999384,(((KIO94390.1:0.0592487889,(WP_125682301.1:0.0749325722,WP_129033393.1:0.0357541096)Node34/68.5/100:0.0174674431)Node33/96.3/100:0.0348261685,WP_056973871.1:0.0853537294)Node32/94.8/100:0.0273899093,(((KRK23517.1:0.0393845799,WP_130847414.1:0.0306033874)Node37/100/100:0.0839098339,((KRL03617.1:0.0928218137,((WP_034992622.1:0.0752333096,WP_057886316.1:0.0830867405)Node41/98.4/100:0.0789828335,WP_056960709.1:0.1326861714)Node40/58.4/96:0.0084061776)Node39/95.6/93:0.0285417998,TDG68785.1:0.1191481684)Node38/86.8/96:0.0189924200)Node36/95.7/99:0.0403401955,(WP_046315449.1:0.1932313261,((WP_054737212.1:0.0361280504,((WP_089109752.1:0.0376091159,WP_089136834.1:0.0877558918)Node46/80.8/100:0.0125079619,WP_155432140.1:0.0362378390)Node45/93.3/100:0.0194672061)Node44/46.8/95:0.0144786414,WP_056943197.1:0.0633713501)Node43/92.7/100:0.0323143115)Node42/58.4/74:0.0129103062)Node35/92/99:0.0274193009)Node31/89.2/98:0.0193167052)Node20/88.7/67:0.0193471555,(((((KRM87437.1:0.0703369765,WP_127848560.1:0.1346337534)Node51/96.4/100:0.0593857989,WP_056946698.1:0.1253465036)Node50/95.9/100:0.0582642644,(WP_054759472.1:0.0550149962,WP_056997086.1:0.1032882724)Node52/100/100:0.1650325017)Node49/100/100:0.1967932162,WP_219053827.1:0.1836285266)Node48/11.6/60:0.0355402033,((WP_057769144.1:0.2384320025,WP_109250734.1:0.1079125846)Node54/25/84:0.0781164797,WP_133442486.1:0.4567354980)Node53/73.2/91:0.0348510036)Node47/93.9/89:0.0311743550)Node19/88.4/63:0.0225171119,(HAT54452.1:0.1974553076,(((KRL67378.1:0.0626286425,WP_057739071.1:0.0614037268)Node58/54.4/99:0.0289213915,WP_025023715.1:0.0552645085)Node57/100/100:0.1507386611,(KRN89683.1:0.1110465420,(WP_172187903.1:0.1169170631,WP_210726779.1:0.0810817564)Node60/54.8/84:0.0254761099)Node59/100/100:0.1377005425)Node56/80.3/80:0.0355356107)Node55/89.2/85:0.0280788418)Node18/73.1/65:0.0189124651,((((EEX24691.1:0.1677072776,WP_130125554.1:0.0845436308)Node64/87.2/99:0.0246218239,((HJA46711.1:0.0825494036,WP_180870993.1:0.0759731249)Node66/87.5/100:0.0259133724,WP_056995548.1:0.1857620126)Node65/37.4/93:0.0203146707)Node63/91.8/96:0.0416717836,(((HJA21946.1:0.0399591550,MBB1079367.1:0.0395131556)Node69/94.8/100:0.0442155145,WP_057749543.1:0.0525863972)Node68/100/100:0.0965323753,KRL25372.1:0.1243533381)Node67/82.2/99:0.0271477189)Node62/100/100:0.1234847582,(((WP_010621350.1:0.0621656242,WP_057777990.1:0.0238824465)Node72/99.4/100:0.0636759313,WP_137602580.1:0.0776097409)Node71/93.7/100:0.0322952797,WP_041094820.1:0.0433129155)Node70/91/100:0.0320852074)Node61/99.4/100:0.0843642852)Node17/86.4/95:0.0382977009,((((KRM18375.1:0.1142204520,((KRM56857.1:0.0586077475,WP_160997861.1:0.0609401392)Node78/88.1/100:0.0415929778,((WP_023860207.1:0.1572328519,WP_056976988.1:0.1353320533)Node80/98.2/100:0.1074228069,WP_202987279.1:0.3254611309)Node79/56.3/100:0.0454403069)Node77/89.2/100:0.0680846354)Node76/100/100:0.2014099218,(WP_168722389.1:0.1558927919,WP_205143604.1:0.0773564959)Node81/74.6/100:0.0483741503)Node75/81.9/98:0.0304628225,WP_133363945.1:0.0859869478)Node74/99.9/100:0.1551390529,(OJF04056.1:0.1206378813,((WP_002828494.1:0.0582468693,WP_115471272.1:0.0568925801)Node84/93.5/100:0.0400958243,WP_150189923.1:0.0624798496)Node83/96.8/100:0.0803283906)Node82/100/100:0.2123456534)Node73/91.7/97:0.0669828746)Node16/96.9/100:0.0686138501,(KRK46179.1:0.1716636165,((WP_010010823.1:0.0585773311,(WP_057904557.1:0.1019237546,WP_178378339.1:0.0519260463)Node88/91.8/100:0.0289163658)Node87/90.9/100:0.0410539430,((WP_025083738.1:0.0557322212,WP_076631938.1:0.0483520439)Node90/86/100:0.0407925848,WP_154243354.1:0.0872856364)Node89/99.9/100:0.1373514809)Node86/99.6/100:0.1054806795)Node85/21.7/63:0.0319462858)Node15/100/100:0.3268700497,((((((((((((((((AGK99001.1:0.0357072992,(WP_010237402.1:0.0335217742,WP_217812200.1:0.1063855856)Node107/89.2/98:0.0235294686)Node106/85/98:0.0215169460,WP_003444595.1:0.0598167579)Node105/100/100:0.1631052942,WP_212903242.1:0.1207888498)Node104/22.4/36:0.0147939612,((((NFG61047.1:0.0618408109,WP_039768229.1:0.1132525038)Node111/8.8/39:0.0182678178,(WP_015392429.1:0.0527212144,WP_077859895.1:0.0905362426)Node112/86.7/85:0.0209649823)Node110/62.6/42:0.0239541153,(WP_077867345.1:0.0251170494,WP_209797685.1:0.1016953397)Node113/75.6/69:0.0234563186)Node109/90.7/70:0.0378944638,WP_053240919.1:0.3373691732)Node108/92.9/81:0.0497322258)Node103/94.7/93:0.0409786193,(((((((AKN31699.1:0.0887118006,WP_218318720.1:0.0248826011)Node120/38.8/21:0.0045608269,WP_211142674.1:0.0825947210)Node119/87.1/54:0.0180300235,(((AWK51683.1:0.0664225134,WP_077866139.1:0.0590762012)Node123/4.9/52:0.0152405516,WP_079440499.1:0.0495016803)Node122/100/100:0.0859962791,WP_066617011.1:0.0955952991)Node121/85.6/58:0.0186892709)Node118/91.5/51:0.0244069906,WP_185652383.1:0.0937416913)Node117/7.5/38:0.0042889075,WP_218322215.1:0.6856559466)Node116/93.2/83:0.0400767808,(((((KWZ79394.1:0.0488635400,WP_151681168.1:0.0488009361)Node128/98.7/100:0.0382311763,WP_018662097.1:0.0803496096)Node127/22.1/79:0.0199433050,WP_025730398.1:0.0673638676)Node126/99.9/100:0.1356040386,((WP_010965089.1:0.0738897063,WP_077851937.1:0.0724023585)Node130/100/100:0.1787581697,(WP_216288909.1:0.0392251546,WP_220705182.1:0.0629572276)Node131/97.9/100:0.0855971472)Node129/100/100:0.1435530378)Node125/3.6/32:0.0306159383,(((((NLU09306.1:0.0501582832,WP_106010662.1:0.0688262704)Node136/15.5/28:0.0191225802,WP_150357200.1:0.0830636402)Node135/98.3/99:0.0707134629,OAA82877.1:0.0851445868)Node134/100/100:0.1734021953,((WP_207719474.1:0.1129656321,WP_217813601.1:0.0717096574)Node138/96.5/100:0.0490280542,WP_209700782.1:0.1298209839)Node137/69.9/100:0.0449310161)Node133/89.3/100:0.0434083439,WP_119971050.1:0.2097526730)Node132/86.8/96:0.0460278244)Node124/96.5/92:0.0465531945)Node115/80.3/65:0.0317590090,(WP_164958849.1:0.0725066084,WP_226131828.1:0.1694641404)Node139/99.8/95:0.0970438471)Node114/95.6/99:0.0423883025)Node102/99.1/99:0.0668280342,((((WP_033101601.1:0.1454055392,WP_073155278.1:0.1590091321)Node143/82.4/100:0.0263123171,WP_160801816.1:0.1384765731)Node142/92.9/99:0.0430443878,WP_093231619.1:0.0726459149)Node141/93.1/99:0.0278018129,WP_089965361.1:0.0757599623)Node140/97.5/99:0.0399800957)Node101/27/36:0.0114003163,(((((WP_016362459.1:0.1017617121,((WP_056636397.1:0.0910977388,WP_171639956.1:0.1016207667)Node150/58.6/100:0.0219599261,((WP_072330380.1:0.0363990064,WP_099517935.1:0.0875476624)Node152/98/100:0.0364921356,WP_174806695.1:0.0515873393)Node151/77/100:0.0071221095)Node149/99.7/100:0.0705174829)Node148/95.2/100:0.0475824132,WP_139488656.1:0.1207518988)Node147/88.6/100:0.0268718332,WP_041048651.1:0.1649002976)Node146/60.9/90:0.0047606777,WP_125654253.1:0.2061060617)Node145/89.3/58:0.0196181792,(WP_088831026.1:0.0952901165,WP_138878049.1:0.1211316482)Node153/89.4/100:0.0199110732)Node144/94.9/58:0.0266684831)Node100/85.8/74:0.0140806403,(((((WP_003541966.1:0.0893369098,WP_008412341.1:0.1622022845)Node158/98.7/100:0.0854709336,((((WP_021621765.1:0.0617699780,WP_146811288.1:0.1022247257)Node162/98.3/100:0.0542401827,WP_057898784.1:0.0702734955)Node161/89/100:0.0303748101,WP_096466103.1:0.0847953366)Node160/14.7/88:0.0252856523,WP_047152838.1:0.0867953883)Node159/98.3/100:0.0665658718)Node157/98.5/100:0.0646164101,((WP_038085546.1:0.0743227592,WP_201637510.1:0.0231935703)Node164/95.9/100:0.0523244389,WP_109686708.1:0.0475714432)Node163/99.5/100:0.0987311418)Node156/96.1/98:0.0454571004,WP_209812114.1:0.1145253764)Node155/83.4/60:0.0140701485,(WP_018133488.1:0.0970802735,(((WP_019120995.1:0.1118101045,((((WP_103105640.1:0.0419824056,WP_219660708.1:0.0660363439)Node172/88.9/100:0.0277011414,WP_122911522.1:0.0331079649)Node171/98.2/100:0.0490818093,(WP_144990598.1:0.1533348091,WP_171566676.1:0.0339650974)Node173/22.8/75:0.0176831865)Node170/79.2/83:0.0102884069,WP_128631074.1:0.0586874844)Node169/99.1/100:0.0657528713)Node168/60.2/80:0.0242403608,(((WP_068611040.1:0.1789479958,WP_122921442.1:0.1169322952)Node176/75.2/98:0.0372905732,WP_089201044.1:0.1205001980)Node175/69.5/97:0.0215410296,WP_204518002.1:0.1307053135)Node174/76.7/95:0.0205019279)Node167/87.5/97:0.0169599575,WP_213521769.1:0.1357690387)Node166/0.8/54:0.0074178083)Node165/85/47:0.0114743849)Node154/79.1/49:0.0091706852)Node99/65.1/79:0.0085079086,((WP_028552514.1:0.0474786231,WP_094018800.1:0.0516535687)Node178/82.7/100:0.0365255171,WP_068502603.1:0.1720613371)Node177/100/100:0.0928861655)Node98/92.2/91:0.0167602164,(((((((((ATA60749.1:0.0815172440,WP_003248992.1:0.0402636786)Node187/18.9/81:0.0160255446,WP_044744602.1:0.0627114478)Node186/56.6/81:0.0254229127,WP_183183969.1:0.0514366897)Node185/94.9/100:0.0306349391,WP_181538115.1:0.0624118369)Node184/94.1/99:0.0299470055,((((SFD76982.1:0.0597037519,WP_028398625.1:0.0515043849)Node191/37.1/100:0.0276976339,WP_129727601.1:0.0800709347)Node190/76.3/100:0.0426721061,(WP_013082061.1:0.0940282112,WP_113750681.1:0.1105068301)Node192/99.4/100:0.0827507955)Node189/97.9/100:0.0530686046,((WP_090987138.1:0.1213294961,WP_209845800.1:0.0301811334)Node194/99.9/100:0.1154140683,WP_171778842.1:0.1469791465)Node193/98.9/99:0.0781953921)Node188/36.5/20:0.0033735741)Node183/45.2/25:0.0180243951,((((((((EMI14703.1:0.0926724372,WP_087991263.1:0.0789890014)Node202/84.9/100:0.0389551342,(WP_048353674.1:0.0666046228,(WP_172293954.1:0.1050499788,WP_216929289.1:0.0236324443)Node204/15.1/87:0.0205899479)Node203/90.4/100:0.0305410707)Node201/96.4/100:0.0511792654,WP_111922303.1:0.1640669728)Node200/93.2/100:0.0375294005,(((NGY93553.1:0.0850906214,WP_025908471.1:0.0791834524)Node207/77.8/98:0.0107912798,WP_154319126.1:0.0533656506)Node206/89.5/98:0.0346240440,WP_053428996.1:0.0699745101)Node205/99.5/100:0.0831823958)Node199/81.1/100:0.0298852653,WP_053400664.1:0.1156412612)Node198/100/100:0.2502123174,(((WP_028400405.1:0.0530781676,WP_028402696.1:0.0721266322)Node210/90.3/100:0.0250240978,WP_124563820.1:0.0720180449)Node209/93.5/100:0.0229133590,WP_086413696.1:0.0726844673)Node208/92.1/100:0.0277505454)Node197/88.4/99:0.0246132788,((MBN3555605.1:0.1016199525,WP_094251508.1:0.0797353487)Node212/91.9/100:0.0363159290,((SFJ68801.1:0.0445585709,WP_113660427.1:0.0843648317)Node214/99.8/100:0.1067473537,(WP_091739915.1:0.0543835430,WP_091836466.1:0.1034015500)Node215/100/100:0.1594443747)Node213/98.7/100:0.0690681535)Node211/39.7/99:0.0126049093)Node196/94.9/98:0.0245781186,((((((((MBE3570993.1:0.1429710509,WP_066265017.1:0.1543606236)Node223/98.6/100:0.0611522755,WP_033101920.1:0.1046523329)Node222/88.4/100:0.0246336449,(WP_026677199.1:0.0679407322,WP_205002913.1:0.0922496405)Node224/94.9/100:0.0404312866)Node221/88.1/100:0.0270887352,WP_132746317.1:0.1389430821)Node220/44.4/98:0.0187319194,WP_188646428.1:0.1542792317)Node219/82.8/98:0.0182079807,(((MBN2909449.1:0.0955845964,WP_131847634.1:0.1716549278)Node227/85.2/77:0.0225732093,((TCW41215.1:0.0587616104,(WP_181731676.1:0.0868504165,WP_181736876.1:0.0807979623)Node230/94.7/100:0.0360446496)Node229/81.7/100:0.0384351925,WP_044640159.1:0.2390517369)Node228/0/2:0.0077519042)Node226/93.3/99:0.0281833030,(WP_050181261.1:0.0532804569,WP_069938872.1:0.0652133967)Node231/99.1/100:0.0538068519)Node225/81.8/77:0.0173372687)Node218/90.2/76:0.0233707141,(WP_007201921.1:0.1280423912,WP_061967065.1:0.0585313968)Node232/96.2/94:0.0415648394)Node217/80.6/73:0.0164417191,(((WP_004434276.1:0.0658512781,WP_113759014.1:0.1664234083)Node235/97.5/99:0.0551816713,(WP_045522776.1:0.0656289699,(((WP_048823111.1:0.0563249003,(WP_066197373.1:0.0778677260,WP_115454029.1:0.0253199310)Node240/93.5/100:0.0307621004)Node239/96.8/100:0.0306381648,WP_166030073.1:0.0681490804)Node238/85.9/99:0.0145369191,WP_090833461.1:0.0753751257)Node237/50.3/98:0.0159042296)Node236/95.6/99:0.0355922430)Node234/84/81:0.0156654383,WP_073709941.1:0.1008666583)Node233/0/11:0.0081172650)Node216/95.5/68:0.0327399110)Node195/85/35:0.0127267178)Node182/82.3/41:0.0100036461,((((((((((((((((((((GIN57279.1:0.0545077888,WP_115771338.1:0.0455711067)Node260/88/100:0.0165686959,(WP_009335337.1:0.0646324150,WP_071396309.1:0.0368546142)Node261/34.4/95:0.0102580257)Node259/94.2/95:0.0191244971,((WP_010096325.1:0.0423326720,WP_188391937.1:0.0707826081)Node263/89.5/99:0.0248431190,((WP_026907178.1:0.0345404307,WP_204798185.1:0.0691935772)Node265/89/98:0.0146108094,(WP_121523590.1:0.0382230434,WP_191813778.1:0.0830126119)Node266/13.2/24:0.0071803039)Node264/91/40:0.0194185765)Node262/84.7/39:0.0092146213)Node258/38/35:0.0036770331,((((NLY78941.1:0.0425377203,WP_036188626.1:0.0681035182)Node270/97.4/100:0.0392711790,WP_106781105.1:0.0374029017)Node269/67.1/100:0.0136004093,(QCR30716.1:0.0620847786,WP_124766833.1:0.0556207825)Node271/80.9/100:0.0265091427)Node268/99.6/100:0.0643623376,WP_221875921.1:0.0509827789)Node267/97.4/100:0.0308846525)Node257/87.5/43:0.0120023079,WP_116353700.1:0.0338863626)Node256/68/48:0.0094777797,WP_188384816.1:0.0748915391)Node255/16.9/33:0.0184315376,WP_102026510.1:0.0920727994)Node254/100/100:0.1521083070,WP_110926404.1:0.0962032947)Node253/25.8/40:0.0070862614,WP_224138861.1:0.0623965874)Node252/79.9/65:0.0286820039,((WP_019243543.1:0.0404804315,WP_042349510.1:0.0579733575)Node273/89.3/100:0.0459645616,WP_140462296.1:0.0831907216)Node272/100/100:0.1301643290)Node251/96.9/100:0.0401889723,(WP_201185466.1:0.0613786559,WP_201249327.1:0.0775042145)Node274/97.7/100:0.0480397236)Node250/93.7/100:0.0435717195,WP_040373994.1:0.1409607088)Node249/91.6/99:0.0561574670,WP_119118972.1:0.0971303698)Node248/96/96:0.0356797968,(WP_050614429.1:0.1175684891,WP_062187823.1:0.0515518149)Node275/90.9/97:0.0231017560)Node247/43.9/92:0.0186727967,(((((WP_079508578.1:0.0411589342,WP_210363959.1:0.0709163595)Node280/94.4/100:0.0368641435,WP_132000731.1:0.0615361706)Node279/67/100:0.0255917610,WP_125928247.1:0.0421432896)Node278/20.8/100:0.0101277027,WP_126409362.1:0.1204150329)Node277/75.8/99:0.0174345427,WP_097158185.1:0.0711865850)Node276/87.9/100:0.0242202936)Node246/93.1/99:0.0331186280,WP_090991197.1:0.1475045137)Node245/91.4/100:0.0227195859,(WP_101634029.1:0.0690417430,WP_117303908.1:0.0381583108)Node281/96/100:0.0326931835)Node244/93/100:0.0307656280,(WP_117327563.1:0.0602083932,WP_184524622.1:0.1253329358)Node282/25.4/96:0.0155181631)Node243/98.3/100:0.0503441277,((((WP_026691980.1:0.0590270130,(WP_114745750.1:0.0908044295,WP_173060954.1:0.0321709272)Node287/89.6/99:0.0233595815)Node286/11.3/91:0.0087144780,WP_209401276.1:0.0937808677)Node285/90.3/99:0.0270105074,(((((WP_040205987.1:0.0541734030,WP_149868835.1:0.0408128813)Node292/69.4/100:0.0145347541,WP_144554409.1:0.0686530263)Node291/87.7/100:0.0133854938,WP_223589190.1:0.0543000543)Node290/93.2/95:0.0308080440,(((WP_042460254.1:0.0672981041,((WP_066306705.1:0.0493815896,WP_191276450.1:0.0563209908)Node297/15.2/59:0.0208285196,WP_215041601.1:0.0525684908)Node296/46.3/99:0.0075495575)Node295/83.4/99:0.0165929134,((WP_090633775.1:0.0659221724,WP_198311467.1:0.0492564326)Node299/76.1/71:0.0181955419,WP_173063636.1:0.0628643755)Node298/33.1/65:0.0152085810)Node294/74.7/64:0.0131845611,(((WP_101645377.1:0.0818535749,WP_180321045.1:0.0644696915)Node302/99.9/100:0.0938717598,WP_213095926.1:0.1453856562)Node301/94.6/86:0.0285918382,WP_223592568.1:0.1224547245)Node300/88.6/83:0.0226871901)Node293/41.5/56:0.0090254855)Node289/90.9/69:0.0212445267,WP_166028194.1:0.0726102235)Node288/56.2/73:0.0090914826)Node284/95.8/87:0.0426100664,WP_134686058.1:0.0944174668)Node283/99.6/97:0.0753250019)Node242/93.3/81:0.0287302957,((((GIN84548.1:0.1024710592,WP_153125369.1:0.0412009586)Node306/96.5/99:0.0360186503,((WP_046587576.1:0.0687746787,WP_098429084.1:0.0872985057)Node308/59.8/97:0.0160527538,(WP_071460772.1:0.0839811291,WP_101580467.1:0.0867212214)Node309/98.7/100:0.0550220561)Node307/70.5/93:0.0193949805)Node305/88.8/99:0.0210568049,((WP_075980453.1:0.0351399659,(WP_114571595.1:0.0643560845,WP_195864317.1:0.0306815039)Node312/100/100:0.5356831020)Node311/97.6/98:0.0714362599,((WP_094244779.1:0.0688078633,(WP_163251698.1:0.0466958799,WP_213118096.1:0.0723474485)Node315/69.4/100:0.0266589961)Node314/98.6/100:0.0617271231,WP_123919206.1:0.0943542738)Node313/89.1/100:0.0218218390)Node310/69.6/89:0.0185034345)Node304/82.9/84:0.0156181829,WP_223438073.1:0.0794304769)Node303/99.5/98:0.0440600389)Node241/79.1/32:0.0092599508)Node181/79.2/74:0.0241389874,(WP_015593453.1:0.0944310988,WP_169095601.1:0.0759975500)Node316/100/100:0.1330581487)Node180/72.5/96:0.0283476690,((((((((((EAZ86025.1:0.1562871400,(((KGR88184.1:0.0343352279,(WP_176142001.1:0.0622127892,WP_188228270.1:0.0356388978)Node330/91.9/92:0.0281763597)Node329/67.3/81:0.0067902682,WP_083493808.1:0.0992107568)Node328/88.9/99:0.0220934248,WP_108711152.1:0.0507853834)Node327/99.2/100:0.0508264745)Node326/79.6/88:0.0167607820,((MBO2504799.1:0.1091125200,WP_122973580.1:0.0698040054)Node332/87.6/100:0.0274209601,WP_066462712.1:0.1160398359)Node331/78.6/88:0.0248157054)Node325/99.8/100:0.1030746072,(WP_179392780.1:0.0646703569,WP_207150508.1:0.0609320537)Node333/37.5/100:0.0270856507)Node324/88.9/98:0.0338416683,((((((GHI01454.1:0.0995360356,WP_150438514.1:0.0486999259)Node339/85.2/98:0.0233426959,(HHW38761.1:0.1167279105,WP_185764966.1:0.0849509115)Node340/64.5/94:0.0274161986)Node338/95.9/89:0.0358554226,(((WP_040037857.1:0.0741902074,WP_136351555.1:0.0643259861)Node343/38.3/90:0.0157879102,WP_057759830.1:0.0598368249)Node342/88.5/98:0.0180682128,(WP_144460735.1:0.0309503094,WP_160706445.1:0.0454748207)Node344/97.7/100:0.0311643719)Node341/78.5/77:0.0104615373)Node337/79.7/48:0.0154569584,((((((((((WP_010308139.1:0.0561379780,WP_169361000.1:0.0845158889)Node354/100/100:0.1630302253,(WP_066791026.1:0.0405990263,WP_119416593.1:0.0907321698)Node355/96/100:0.0503047100)Node353/84.3/100:0.0428685297,(WP_109305731.1:0.0900784741,WP_109350651.1:0.0484066846)Node356/95.7/100:0.0495187763)Node352/100/100:0.1266798534,(WP_036145035.1:0.0796098822,WP_188614912.1:0.0284317797)Node357/100/100:0.1211178257)Node351/46.2/100:0.0357077575,WP_038178930.1:0.0549454716)Node350/97.8/100:0.0462449770,(WP_049659407.1:0.0794811039,WP_076758867.1:0.0408404667)Node358/99.9/100:0.0939100106)Node349/94.3/88:0.0363659253,WP_053591191.1:0.0294138417)Node348/81.7/73:0.0239024698,WP_144513723.1:0.0582727413)Node347/11.3/61:0.0049242921,WP_184208161.1:0.1387036758)Node346/59.7/53:0.0204738806,WP_093062369.1:0.0732171125)Node345/89.1/54:0.0182701502)Node336/86.9/55:0.0230490140,WP_029053988.1:0.1329165069)Node335/63.9/85:0.0103287501,(((WP_060204838.1:0.0569346789,(WP_126433960.1:0.0556221105,WP_212606655.1:0.0662987124)Node362/95.2/100:0.0299445939)Node361/24.9/100:0.0246290225,WP_188857931.1:0.0994578284)Node360/97.2/100:0.0449390669,WP_207519496.1:0.0976276012)Node359/98.5/100:0.0512837565)Node334/40.2/53:0.0161583481)Node323/95.7/100:0.0354890227,WP_205137819.1:0.0464478484)Node322/78.4/93:0.0235703260,WP_067211029.1:0.0552166907)Node321/99.9/100:0.0756658686,WP_057775993.1:0.0603680056)Node320/91.2/92:0.0207885266,WP_066295693.1:0.0360479772)Node319/81.9/91:0.0093809400,(WP_120036361.1:0.0718695600,WP_213099759.1:0.0564163285)Node363/40.9/88:0.0136114489)Node318/93.5/99:0.0245424354,WP_163099051.1:0.0788174383)Node317/99.8/100:0.0737274121)Node179/91.7/96:0.0185437802)Node97/86.9/90:0.0106727509,((WP_042206782.1:0.1122126366,(WP_056630043.1:0.0645122941,WP_193790094.1:0.1492126662)Node366/75.4/100:0.0310392698)Node365/99.3/100:0.0848377828,WP_062198011.1:0.2292127479)Node364/72.7/87:0.0091837548)Node96/93/92:0.0274766150,((((AUO14336.1:0.1830182968,((WP_028402224.1:0.1145028710,(WP_053487119.1:0.0762321054,(WP_088567629.1:0.0538716302,(WP_124051043.1:0.0649102687,WP_151588283.1:0.0590200159)Node375/89.8/100:0.0337667345)Node374/89.4/100:0.0292409381)Node373/11.5/79:0.0220808044)Node372/77.6/99:0.0423280343,WP_129928780.1:0.2586664355)Node371/72.2/100:0.0298440648)Node370/87.8/100:0.0309276384,((((((((((CAC8324273.1:0.0680227212,WP_002460267.1:0.0786141185)Node385/83.4/40:0.0239501011,((WP_002488733.1:0.0647813887,WP_115312745.1:0.0622020323)Node387/98.8/100:0.0573436341,((WP_075339869.1:0.0441370240,(WP_195719301.1:0.1175212676,WP_210139449.1:0.0533416915)Node390/0/31:0.0189847223)Node389/87.3/97:0.0279333479,WP_124225110.1:0.1335583471)Node388/98.7/100:0.0767266660)Node386/81.5/90:0.0212022764)Node384/82.5/39:0.0178436278,WP_095103747.1:0.0922642583)Node383/98.5/99:0.0879961499,((SUM31020.1:0.0569106366,WP_069995704.1:0.0687186185)Node392/92.7/100:0.0798381171,WP_185124805.1:0.1929353907)Node391/100/100:0.2192383465)Node382/84.9/99:0.0608220052,SQE49729.1:0.1259908247)Node381/98.8/99:0.1299355596,(((WP_129064882.1:0.0595612681,WP_198479559.1:0.0402083301)Node395/96.3/100:0.0403415350,WP_149459525.1:0.0293073441)Node394/91.4/99:0.0462340063,WP_133417406.1:0.0903133354)Node393/96.6/99:0.1076909949)Node380/100/100:0.4071079499,WP_099681975.1:0.1710227654)Node379/96.9/93:0.0756168957,(WP_101178437.1:0.1821570202,WP_141433530.1:0.1211977338)Node396/99.6/100:0.0933698991)Node378/8.1/17:0.0151467760,TYR80646.1:0.0963657807)Node377/58/18:0.0116257971,(((WP_028399435.1:0.0630070963,WP_069033622.1:0.0899797548)Node399/90.9/100:0.0273636134,WP_215559024.1:0.0619436540)Node398/100/100:0.1318423880,(((WP_061464737.1:0.1011107664,WP_066323988.1:0.0361086009)Node402/88.1/95:0.0212264025,WP_150440948.1:0.0548075124)Node401/82/86:0.0077431588,((WP_129726060.1:0.0821545784,WP_215016917.1:0.1132217345)Node404/97.8/100:0.0600476247,(WP_147533327.1:0.0706833253,WP_169099819.1:0.0517885128)Node405/95.7/100:0.0381167497)Node403/73.5/99:0.0161083168)Node400/94.6/90:0.0361454652)Node397/88.9/96:0.0549425010)Node376/95.7/92:0.0426676879)Node369/100/100:0.1456264766,(WP_007960887.1:0.2879654644,(WP_045671306.1:0.1990486310,WP_068501102.1:0.2700368387)Node407/96.8/100:0.0759039101)Node406/64/88:0.0332986689)Node368/51.1/87:0.0266507696,(WP_070875046.1:0.0378563048,WP_078409817.1:0.1070726710)Node408/99.9/100:0.1283262240)Node367/94.3/94:0.0387767661)Node95/95.6/98:0.0367682540,(WP_126428109.1:0.2487759718,WP_213101648.1:0.2799763821)Node409/42.5/98:0.0330696732)Node94/93.8/96:0.0414423865,(((MTT30970.1:0.2241481705,(WP_127760552.1:0.0670445147,WP_141430727.1:0.1973132228)Node413/78.3/100:0.0309668005)Node412/82/100:0.0551948052,(WP_053605319.1:0.1040604652,((WP_093725477.1:0.0731162166,WP_217321784.1:0.0358843458)Node416/87.7/100:0.0454359875,WP_095216721.1:0.1867494748)Node415/99.9/100:0.1106873491)Node414/97/100:0.0887331939)Node411/98.2/100:0.0824512116,((WP_087348610.1:0.0880332620,WP_163859666.1:0.2299324994)Node418/19.7/99:0.0333071545,((WP_090936360.1:0.1862837052,(WP_098433783.1:0.0759219913,(WP_168243881.1:0.1181503329,WP_197233570.1:0.0917181076)Node422/98/100:0.0655200813)Node421/97.8/100:0.0588963173)Node420/100/100:0.2122429648,(WP_144530000.1:0.0657704173,WP_207995552.1:0.0702443975)Node423/98.1/100:0.0716668375)Node419/97/100:0.0697372818)Node417/100/100:0.2464400092)Node410/87.3/99:0.0199833511)Node93/93.8/96:0.0729743804,(MBP5427210.1:0.4839138910,WP_073151172.1:0.6202265244)Node424/90.5/94:0.0732876715)Node92/92.1/93:0.0634482222,(((MBK5302442.1:0.0200215633,QPN45354.1:0.0804523590)Node427/96.7/100:0.0589770946,VTS49476.1:0.0439331359)Node426/98.6/100:0.1027040795,VTQ29598.1:0.1638508931)Node425/100/100:0.3015811352)Node91/88.1/99:0.0580193410)Node14/99.3/100:0.1918842473,((HBP66559.1:0.0547098056,WP_088224665.1:0.0453841777)Node429/100/100:0.3478601914,((WP_021620881.1:0.0512604438,(WP_192205101.1:0.0892166841,WP_206250369.1:0.0523794685)Node432/93/100:0.0517392586)Node431/89.2/100:0.1098321961,WP_173391374.1:0.1389714539)Node430/100/100:0.5079664079)Node428/92.5/100:0.1285266036)Node13/89.5/100:0.1039730525,((((((((((((((CBI41549.1:0.0663355796,WP_048406142.1:0.0615471509)Node446/83.9/96:0.0200340069,WP_025093590.1:0.0986241909)Node445/13.1/34:0.0177935234,(((EEM14278.1:0.0527068158,WP_169865080.1:0.0540046165)Node449/77.6/93:0.0086631551,(((WP_067204191.1:0.0909076944,(WP_135504623.1:0.0481398442,WP_146497805.1:0.0439376749)Node453/49.6/100:0.0195218359)Node452/87.1/100:0.0086558482,WP_117304609.1:0.0150175746)Node451/87.7/100:0.0109860593,WP_214727479.1:0.0643723059)Node450/76.7/96:0.0038237465)Node448/91.5/97:0.0139806122,(WP_095370135.1:0.1058690032,WP_113749040.1:0.0530478333)Node454/85.3/99:0.0183872595)Node447/86.8/97:0.0223183479)Node444/96.3/96:0.0400991631,(KQL54351.1:0.1204013695,WP_212944971.1:0.0716491781)Node455/99.7/100:0.0703907272)Node443/96.8/99:0.0363622966,WP_066299207.1:0.1214849273)Node442/89.2/99:0.0245783722,(WP_007200969.1:0.1458626542,(WP_090233592.1:0.0576722037,WP_188403481.1:0.0918796631)Node457/72.9/38:0.0216502248)Node456/62/31:0.0160280841)Node441/63.9/27:0.0298063302,((((WP_010632375.1:0.0551153357,WP_205007498.1:0.0941975814)Node461/92.4/100:0.0266745421,(WP_129930394.1:0.0554062126,WP_130000773.1:0.0753211546)Node462/94.1/100:0.0274360056)Node460/77.3/100:0.0291162999,WP_188802585.1:0.0482033575)Node459/100/100:0.1846690236,WP_205003356.1:0.1830734058)Node458/99.4/100:0.1127957229)Node440/94.9/100:0.0643429668,((((((MBN2910049.1:0.0840417412,WP_089964495.1:0.0373734943)Node468/91.1/100:0.0256147736,(WP_026676987.1:0.0967381912,WP_188646541.1:0.1356065888)Node469/95.1/96:0.0391321519)Node467/25.5/84:0.0065402020,WP_154987797.1:0.1553059423)Node466/69.4/95:0.0212093685,(((WP_027724567.1:0.0946972318,WP_121681698.1:0.1243920420)Node472/97.3/100:0.0605603334,WP_132746704.1:0.0590225201)Node471/99.7/100:0.0867957228,WP_181730737.1:0.1267068571)Node470/50.4/96:0.0267889024)Node465/99.6/100:0.0977363359,(((WP_044640264.1:0.0859650363,WP_093290590.1:0.1065768032)Node475/99.8/100:0.1195947432,WP_181750231.1:0.1254412977)Node474/97.8/100:0.0754990817,(WP_093231421.1:0.1664319064,WP_198056060.1:0.1838416414)Node476/66.9/100:0.0322680516)Node473/96.3/100:0.0625612043)Node464/98/100:0.0583749678,(PGL61762.1:0.1478192256,(WP_043065576.1:0.0790360989,WP_096464318.1:0.1002830884)Node478/97.4/100:0.0642846214)Node477/99.9/100:0.0825156380)Node463/65.2/94:0.0239359350)Node439/92.9/97:0.1069056295,WP_200760413.1:0.2807925812)Node438/99.5/100:0.1383665652,((((((((((((((((EPR28092.1:0.0641864017,WP_003252720.1:0.0484744243)Node494/13.9/97:0.0198269219,(GAC91488.1:0.0490066280,(WP_027410506.1:0.0381838298,WP_044745222.1:0.0397398276)Node496/93.6/100:0.0300261902)Node495/90/100:0.0254038116)Node493/91.2/100:0.0287155932,WP_076523986.1:0.0959370146)Node492/59.9/99:0.0128582017,(MBM7694177.1:0.1153203520,(SMQ77049.1:0.0308311137,(WP_133333423.1:0.0493570243,WP_202654213.1:0.1171304891)Node499/51.7/97:0.0236940125)Node498/98/98:0.0528730411)Node497/99.6/100:0.0735484460)Node491/89.6/92:0.0228012875,((((((((((((HIX43315.1:0.0417656920,WP_010287500.1:0.0851689930)Node511/79.9/100:0.0273123887,WP_010300403.1:0.0674943726)Node510/98.7/100:0.0895867584,((MBQ0140005.1:0.1430448284,WP_126343771.1:0.0155514274)Node513/99.4/100:0.0959235929,WP_109305361.1:0.1051087895)Node512/99.8/100:0.0999554448)Node509/98.2/100:0.0837148180,WP_119415902.1:0.0814786283)Node508/27.6/79:0.0324881674,WP_038181857.1:0.0587436199)Node507/99.8/100:0.0848386760,((WP_038181859.1:0.0849470913,WP_111438133.1:0.1056962685)Node515/92.2/99:0.0345064860,(WP_124218543.1:0.0372927696,WP_146548659.1:0.0585011975)Node516/99.6/100:0.0752883177)Node514/70.4/97:0.0193420026)Node506/96.3/100:0.0309721689,WP_066542342.1:0.1639618413)Node505/92/100:0.0281231837,(((((MBO2505886.1:0.1670580751,((WP_124762086.1:0.0532804530,WP_198044651.1:0.0691358287)Node523/99.9/100:0.0798871828,WP_143965062.1:0.0292543143)Node522/51/99:0.0212777050)Node521/91.8/98:0.0232862077,((WP_122972554.1:0.0405700916,WP_126296227.1:0.0317979116)Node525/85/100:0.0159668858,WP_137729101.1:0.0314139416)Node524/89.3/100:0.0163566970)Node520/95.6/99:0.0293345672,(((WP_036156678.1:0.0650510429,(WP_066165386.1:0.0508877951,WP_188613029.1:0.0351347281)Node529/99.9/100:0.0818679120)Node528/85.2/97:0.0271814394,WP_099422919.1:0.0815759059)Node527/84.9/97:0.0195193795,WP_108713554.1:0.1167173912)Node526/98.9/100:0.0490021279)Node519/92.8/100:0.0323800759,QPQ32234.1:0.0446174335)Node518/99.8/100:0.0794999517,WP_053595199.1:0.1145624373)Node517/74.1/71:0.0117320058)Node504/99.8/100:0.0727529112,((MBM7671579.1:0.0287799247,(WP_019240449.1:0.0682442121,WP_042352816.1:0.0547660114)Node532/94.9/100:0.0369726002)Node531/95.7/100:0.0368945320,(WP_050615574.1:0.0444886922,WP_082197152.1:0.0640381186)Node533/94.3/100:0.0254691382)Node530/62.7/70:0.0138941696)Node503/99.9/100:0.0788694606,(WP_025910346.1:0.0369595941,WP_214984874.1:0.0819434953)Node534/98/100:0.0395458899)Node502/86.4/93:0.0245512369,((WP_094251424.1:0.1245358901,WP_191556140.1:0.0765119977)Node536/60.8/97:0.0186768429,(WP_123919158.1:0.0628002113,WP_211560697.1:0.0497903854)Node537/99.9/100:0.1065149055)Node535/85.2/96:0.0277898764)Node501/70.9/59:0.0113593294,WP_094245071.1:0.1031896440)Node500/85.9/56:0.0153542197)Node490/37/37:0.0065592571,((MBE3569135.1:0.0852742122,(WP_025731047.1:0.0673077305,WP_151679939.1:0.1208094060)Node540/100/100:0.1023448802)Node539/100/100:0.1265455384,WP_053401310.1:0.1370695537)Node538/98.1/94:0.0786524464)Node489/83.7/76:0.0139556659,(WP_071396184.1:0.0994833419,(WP_084822274.1:0.0367266855,(WP_207975393.1:0.0543551262,WP_213146610.1:0.1048532498)Node543/66.5/72:0.0116675408)Node542/98.5/100:0.0499149364)Node541/87.3/89:0.0351550398)Node488/93.6/63:0.0218179274,(((((MBB6447315.1:0.1209614466,WP_166023365.1:0.1262094359)Node548/98.3/99:0.0568913878,WP_015592280.1:0.1155873170)Node547/2.4/30:0.0107891913,WP_147533563.1:0.0452228739)Node546/94.1/91:0.0264226232,WP_117327267.1:0.0800410521)Node545/72.9/69:0.0261059875,(((RID88711.1:0.0419278403,WP_110926164.1:0.1135896413)Node551/100/100:0.1041766189,TKH12210.1:0.0665481041)Node550/99.9/100:0.0935158052,(WP_101634607.1:0.0455904316,WP_126865086.1:0.0573622961)Node552/82.3/100:0.0232209234)Node549/87.3/41:0.0195362640)Node544/90.4/56:0.0164769636)Node487/80.7/47:0.0098574698,(WP_050182338.1:0.1585696388,WP_100330297.1:0.0764885079)Node553/87/63:0.0231814136)Node486/99.9/100:0.0797996190,(((((((((MBP2094883.1:0.1027431913,WP_044396024.1:0.0674819732)Node562/87.9/100:0.0463419073,WP_069035354.1:0.0844954643)Node561/3/31:0.0174005822,WP_119710043.1:0.0280672479)Node560/62.5/33:0.0348588921,WP_043931201.1:0.0982076769)Node559/99.6/100:0.0806033816,((WP_014372219.1:0.0468097797,(WP_078408492.1:0.0374150778,WP_134702273.1:0.0566815494)Node565/45.1/97:0.0228079515)Node564/88.2/100:0.0419628909,((WP_035194448.1:0.0872623808,WP_173731733.1:0.0512857003)Node567/97.9/100:0.0566485688,(WP_102347850.1:0.0600197607,WP_205174473.1:0.0608006422)Node568/27.1/98:0.0437469471)Node566/99.2/100:0.0808986668)Node563/73.4/100:0.0371921645)Node558/96.1/100:0.0415892191,(WP_146808569.1:0.0522662582,WP_206247035.1:0.0643199081)Node569/95.4/100:0.0546813753)Node557/76.2/95:0.0288304298,((WP_026695893.1:0.0897667145,(((WP_066266365.1:0.1527390255,WP_066367177.1:0.0366910565)Node574/14.7/94:0.0122238009,WP_090637303.1:0.0991775451)Node573/48.9/94:0.0234038516,WP_205178651.1:0.0352303106)Node572/89.3/99:0.0265133821)Node571/96.5/100:0.0599969943,((WP_056830697.1:0.1030813542,WP_209812704.1:0.0339507994)Node576/98.4/100:0.0775438722,WP_082129783.1:0.1038722011)Node575/99.7/100:0.0899414738)Node570/99.9/100:0.1297034761)Node556/90.2/100:0.0616597310,(WP_083910652.1:0.1090152199,WP_096181650.1:0.0875898821)Node577/99.8/100:0.0952877278)Node555/81.1/99:0.0376287705,SDH04163.1:0.1782024120)Node554/96/99:0.0422234082)Node485/90.1/75:0.0211294097,((((((((SFI83959.1:0.0282156816,WP_137030370.1:0.0639391023)Node585/73.3/100:0.0220135812,WP_023555938.1:0.0955407277)Node584/14/99:0.0241246937,WP_029097817.1:0.0701381875)Node583/96.3/99:0.0366383493,WP_134684291.1:0.0761438121)Node582/91/99:0.0313401429,WP_165210559.1:0.0973105317)Node581/88.8/95:0.0201955633,WP_122917781.1:0.1117739752)Node580/26.5/89:0.0178344514,((WP_019121920.1:0.1076230032,WP_104065282.1:0.1685180527)Node587/92.9/99:0.0451987096,WP_213525371.1:0.1292960905)Node586/95.4/98:0.0417217546)Node579/14.1/72:0.0153216964,WP_139492101.1:0.0978994829)Node578/90.6/97:0.0227934478)Node484/38.1/70:0.0152337048,(((NUJ01152.1:0.2008378834,(((WP_019535511.1:0.0604058117,WP_199615339.1:0.0594542858)Node593/94.9/100:0.0320438908,((WP_036584427.1:0.0555681295,WP_174351333.1:0.0366320839)Node595/62.8/100:0.0173953791,WP_155983873.1:0.0539244389)Node594/98.9/100:0.0542060736)Node592/82.3/90:0.0135734090,((WP_114383252.1:0.0433548473,WP_224725851.1:0.0474058899)Node597/92.2/100:0.0243803377,(WP_218158269.1:0.0954080775,WP_220350188.1:0.1012394296)Node598/73.2/94:0.0177278228)Node596/91.4/94:0.0224681161)Node591/75.2/95:0.0208100382)Node590/93.5/100:0.0341358042,(WP_023484594.1:0.0919385664,WP_144989863.1:0.1639970890)Node599/88.3/99:0.0219686371)Node589/76.6/99:0.0273046016,WP_204519118.1:0.2094772890)Node588/58.8/97:0.0218003948)Node483/91.7/95:0.0328143882,(WP_028401753.1:0.0680241463,WP_129728446.1:0.0864341184)Node600/97.1/100:0.0468918405)Node482/93.5/100:0.0323613574,WP_219638020.1:0.1317252110)Node481/89.8/100:0.0367398968,((((MBB3069367.1:0.1639476150,(((MBP2013760.1:0.0634790320,(((NOU84206.1:0.0781099275,WP_090824906.1:0.0329722098)Node610/64.7/94:0.0297029315,WP_147948053.1:0.0373360018)Node609/96/100:0.0458461207,(NOV04381.1:0.0780416335,WP_188177163.1:0.0709769037)Node611/13/88:0.0222362423)Node608/89.9/100:0.0315765445)Node607/91.7/100:0.0384311524,WP_090796422.1:0.1056883235)Node606/78.7/100:0.0434238754,((WP_041048853.1:0.1166412468,WP_112882537.1:0.0906770787)Node613/18/84:0.0229995710,WP_079349961.1:0.1306147218)Node612/99/100:0.0613507705)Node605/93.2/100:0.0511086930)Node604/11.3/20:0.0270562732,WP_201631992.1:0.2505409093)Node603/66.7/100:0.0479156230,(((SDT04383.1:0.0240523210,WP_094248257.1:0.0494324781)Node616/100/100:0.1438456698,(((WP_028401517.1:0.0847648577,(WP_098996430.1:0.1089049232,WP_151533146.1:0.1198942577)Node620/99.8/100:0.1127318045)Node619/89.9/100:0.0571332021,WP_171565715.1:0.1120002157)Node618/100/100:0.1375575225,WP_090824410.1:0.3394882655)Node617/88.6/93:0.0646043752)Node615/88.3/93:0.0279616569,(((((WP_051621033.1:0.0573634512,WP_076229450.1:0.0535328558)Node625/95.3/99:0.0243728567,(WP_089200502.1:0.0690062433,WP_171653930.1:0.0454255165)Node626/89.1/95:0.0215883775)Node624/74.3/91:0.0044049431,WP_218102669.1:0.0456606175)Node623/82.8/96:0.0076383478,WP_144853983.1:0.0328652780)Node622/91.7/96:0.0180664935,(WP_090676060.1:0.0477215451,WP_094017857.1:0.1072607830)Node627/25.6/17:0.0100875516)Node621/98.7/100:0.0744212547)Node614/73.4/99:0.0406906389)Node602/99.6/100:0.0886258840,WP_087455210.1:0.1847813255)Node601/93/96:0.0452981646)Node480/76.4/62:0.0245717400,SDE42746.1:0.6290130200)Node479/100/100:0.1732129667)Node437/95.1/83:0.0914129441,((MBK5300964.1:0.1000387942,VTS53499.1:0.0851649570)Node629/36.4/95:0.0252809154,QPN43341.1:0.0125172701)Node628/100/100:0.6235002631)Node436/77.4/76:0.0383077328,((((((((GBG57458.1:0.2218502458,((((MBP1763381.1:0.1316471558,MBP2628327.1:0.1458776636)Node641/42/93:0.0375000233,SCM78558.1:0.1068570407)Node640/77.3/94:0.0238330321,MBP2663583.1:0.2444791168)Node639/93.9/100:0.0519960484,((MBP2630312.1:0.0334769833,WP_110955509.1:0.0890572808)Node643/96.6/100:0.0582835727,((SEJ45067.1:0.0271462878,SEJ91644.1:0.0312601316)Node645/88.9/100:0.0325249491,(TCS77777.1:0.0977138276,WP_196591886.1:0.0833895571)Node646/99.8/100:0.1199398793)Node644/72.5/100:0.0504566862)Node642/100/100:0.1851014213)Node638/36.1/98:0.0195635770)Node637/93.2/99:0.0439284889,(WP_018702107.1:0.2413979801,(WP_038672270.1:0.0402757105,WP_090937833.1:0.0354595966)Node648/95.3/100:0.0627867063)Node647/63.1/99:0.0404649895)Node636/99.9/100:0.1335317778,HBS58038.1:0.2118020046)Node635/93.5/99:0.0435783533,(GBG58294.1:0.0778969926,WP_091747572.1:0.1155858908)Node649/94.5/100:0.0412125169)Node634/29.5/95:0.0098160986,((MBC8016506.1:0.0507247177,MBP2626677.1:0.0691543180)Node651/99.8/100:0.1029822167,(WP_110956085.1:0.1313655659,WP_144348584.1:0.1206602211)Node652/98.4/100:0.0588633898)Node650/86.1/96:0.0323396266)Node633/97.4/100:0.0693087322,(((WP_028987479.1:0.1409551856,WP_132768622.1:0.0666108696)Node655/99.2/100:0.0857016255,WP_075860007.1:0.1902370201)Node654/10.8/83:0.0505307458,WP_075366014.1:0.1026748784)Node653/100/100:0.1388067335)Node632/91.5/96:0.0449597653,(((GGL37400.1:0.1428780456,(WP_125655566.1:0.2322523184,WP_216164553.1:0.2741899316)Node659/45.3/99:0.0629591221)Node658/95.8/100:0.0817124682,MBJ6719441.1:0.0979346949)Node657/100/100:0.2335996518,QPN42919.1:0.4866143256)Node656/94.9/95:0.0785341630)Node631/38.9/68:0.0232471318,((((MBK5300039.1:0.0469876993,QPN46653.1:0.0633104753)Node663/97.9/100:0.0702861878,VTS64544.1:0.0883791178)Node662/92.6/100:0.0432314028,VTQ26648.1:0.1463842986)Node661/100/100:0.1789129434,WP_013840659.1:0.5791402287)Node660/77.1/91:0.0307317156)Node630/92.2/92:0.0469903511)Node435/89.9/77:0.0770249280,((((MBK5303913.1:0.0453722672,QPN47098.1:0.0882884888)Node667/96.4/100:0.0984185213,VTS56975.1:0.1433288316)Node666/99.9/100:0.2308421629,(WP_094605939.1:0.1406629510,WP_220450489.1:0.2722652413)Node668/97.5/100:0.1381807511)Node665/100/100:0.5273480567,((QPN46846.1:0.1846027992,WP_216155790.1:0.3212002342)Node670/100/100:0.3231339854,(WP_113725850.1:0.0771802601,WP_216163154.1:0.1337458163)Node671/100/100:0.7055326638)Node669/71.4/56:0.0492306562)Node664/0/17:0.0171689165)Node434/96.2/82:0.1268891920,((((((KRF21507.1:0.0721404372,(((WP_042207964.1:0.0542499861,(WP_081872243.1:0.0817348866,WP_172246809.1:0.0880706785)Node681/78.2/100:0.0254208247)Node680/100/100:0.1072814852,WP_046229584.1:0.0620976418)Node679/99.6/100:0.0933307001,WP_188177748.1:0.0419277231)Node678/72.6/100:0.0326103252)Node677/75.5/100:0.0347230475,WP_141335786.1:0.1267872368)Node676/91.1/99:0.0386995973,((((NGY92177.1:0.0803277535,(WP_101177723.1:0.1159884254,WP_111924723.1:0.1207834538)Node686/51.8/77:0.0127027394)Node685/63.1/77:0.0130361362,WP_155216681.1:0.1265190879)Node684/99.5/100:0.0745014510,((WP_045671973.1:0.0586966567,WP_045671977.1:0.0544325512)Node688/99.6/100:0.0774073955,WP_141433084.1:0.0788557917)Node687/96/94:0.0436193682)Node683/65.1/94:0.0220337041,WP_129727785.1:0.0967814969)Node682/38.8/91:0.0316111347)Node675/82.9/73:0.0281218466,WP_220352915.1:0.0900427843)Node674/99.8/100:0.1662897613,(WP_018306508.1:0.3605044130,WP_222642603.1:0.3246878272)Node689/8.5/47:0.0879004678)Node673/99.7/100:0.2220980944,((((WP_046213483.1:0.0290890136,WP_174703755.1:0.0296598415)Node693/70.5/100:0.0245293231,WP_137223390.1:0.0798431151)Node692/25.5/97:0.0212293281,WP_188776212.1:0.0254361882)Node691/98.6/100:0.0998685596,(WP_063563390.1:0.0411314405,WP_184191075.1:0.0459915447)Node694/89.7/100:0.0567278887)Node690/100/100:0.3984070598)Node672/100/100:0.3659886696)Node433/99.9/100:0.3977697243)Node12/84.8/94:0.1113674552,((((((((ALC83443.1:0.0556473398,WP_202188194.1:0.0941832270)Node702/68.7/97:0.0342364456,(WP_098287758.1:0.0807254164,WP_113750897.1:0.0644584470)Node703/99.4/100:0.0714088855)Node701/7.6/64:0.0184905763,WP_051317314.1:0.0534927191)Node700/99.6/100:0.1837376628,WP_034326426.1:0.4579292118)Node699/100/100:0.2123614958,(WP_081415288.1:0.2053574338,WP_141191739.1:0.2568859971)Node704/82.6/100:0.0697727987)Node698/100/100:0.2246965012,(WP_054971190.1:0.1310640531,(WP_067618377.1:0.1916291489,WP_157076282.1:0.3904147339)Node706/30.4/95:0.0720073948)Node705/99.4/100:0.1900293273)Node697/98.7/100:0.1943137037,(((((((WP_007722902.1:0.0462135535,WP_023179119.1:0.1425307403)Node713/74.2/94:0.0259298303,WP_035051297.1:0.0264693170)Node712/90.2/94:0.0344812725,WP_013711659.1:0.0310000178)Node711/100/99:0.1846992138,(WP_028273612.1:0.5501621801,WP_092479558.1:0.3191095868)Node714/71.6/100:0.0904475892)Node710/100/100:0.2624979526,WP_053604353.1:0.2020338879)Node709/100/100:0.2861436807,WP_088567524.1:0.1802090168)Node708/93.8/100:0.1324135041,(WP_073164208.1:0.1572581096,WP_207637101.1:0.1626121490)Node715/21/86:0.0446429115)Node707/99.8/100:0.2729767905)Node696/100/100:0.4154475254,((((((EST55128.1:0.0643683039,WP_092265922.1:0.0437049133)Node721/100/100:0.1273243041,WP_029098913.1:0.0756678943)Node720/77.7/100:0.0551992562,((WP_017437231.1:0.1068120513,WP_042345434.1:0.1446801361)Node723/27/100:0.0252201673,WP_168976425.1:0.1359965265)Node722/86/90:0.0576912372)Node719/85.5/90:0.0768351877,(WP_074952491.1:0.0659784979,WP_170085173.1:0.0795839287)Node724/99.4/100:0.1102734320)Node718/100/100:0.3575947606,((((KIL11941.1:0.0624368587,(SCV40222.1:0.0627181345,WP_046129337.1:0.0210434020)Node729/96.4/100:0.0406622078)Node728/87.3/100:0.0386130096,WP_153255129.1:0.0485637398)Node727/99.2/100:0.0904001299,((WP_055738391.1:0.0593982564,WP_110134208.1:0.1318242417)Node731/79.8/100:0.0329516569,((WP_077614150.1:0.2532111691,WP_151536959.1:0.0449515876)Node733/97.2/99:0.0583795909,WP_125162976.1:0.0350481512)Node732/85.6/99:0.0270718151)Node730/100/100:0.1544218129)Node726/52.8/96:0.0575298512,WP_205002869.1:0.0770576241)Node725/99.9/100:0.2534632145)Node717/87/100:0.1719256645,(WP_047811001.1:0.2181616609,WP_074955010.1:0.2522446485)Node734/100/100:0.4733265324)Node716/97.4/100:0.1818523295)Node695/97.7/100:0.1688692850)Node11/76.7/91:0.0482801630,(((((CCX79252.1:0.1520322497,CDE97748.1:0.1340409315)Node739/99.1/100:0.1583038700,(MBS4759139.1:0.0717606292,MBS6554223.1:0.0508049695)Node740/100/100:0.2791459161)Node738/97.2/100:0.1314752125,MBQ9795955.1:0.1737661822)Node737/99.6/100:0.2995451203,(GGL20380.1:0.6464757972,WP_125655596.1:0.4583207296)Node741/100/100:0.6744216841)Node736/98/100:0.2268488793,((((((((((KXB88432.1:0.0623006771,WP_126939430.1:0.1677641845)Node751/99.9/100:0.1377264700,WP_021842548.1:0.0625077033)Node750/48.7/99:0.0626704232,WP_115309941.1:0.1509369713)Node749/49.2/100:0.0581874517,(MBS5936164.1:0.2716110437,WP_028257186.1:0.1377683432)Node752/99.7/100:0.1533196274)Node748/99.1/100:0.0969370626,MBP8598068.1:0.0907123575)Node747/99.7/100:0.1406717760,(WP_019552725.1:0.1296026115,WP_145092667.1:0.0565538233)Node753/5.4/49:0.0282489110)Node746/99.8/100:0.0962110144,NLP42018.1:0.0881495712)Node745/90.7/100:0.0307741030,(((((MBC8014550.1:0.0513048813,(MBC8014888.1:0.0514157642,MBP2626811.1:0.0959276344)Node759/1.2/42:0.0167194904)Node758/97/100:0.0419520372,WP_090944771.1:0.0339581924)Node757/98.6/100:0.0608409901,(((WP_007289964.1:0.0601314705,WP_132083554.1:0.0746284015)Node762/97.7/100:0.0505148016,WP_122629686.1:0.1043160538)Node761/71.1/90:0.0360040108,((WP_084578013.1:0.1057498888,WP_144352129.1:0.0563194732)Node764/95.2/100:0.0421674675,WP_092072686.1:0.1274750574)Node763/78.4/94:0.0100568296)Node760/63.5/88:0.0171723861)Node756/77.9/92:0.0297788475,(WP_018702569.1:0.1101006737,WP_027938404.1:0.5583667635)Node765/37.2/67:0.0389186305)Node755/83.5/76:0.0374361074,NCB76870.1:0.1496048181)Node754/35.6/58:0.0153483195)Node744/95.9/95:0.0760303876,(((((((((KXB93718.1:0.0651609123,WP_206445563.1:0.0526976072)Node774/95.2/100:0.0505474526,(MBS6105013.1:0.0590657390,(WP_023052997.1:0.1437886256,WP_118022636.1:0.0916894125)Node776/94/100:0.0516589691)Node775/98.9/100:0.0780048397)Node773/100/100:0.1697948591,((WP_132551588.1:0.1111022583,WP_182187888.1:0.0300298651)Node778/96.1/100:0.0384887171,WP_196603867.1:0.0430309614)Node777/96.9/100:0.0586798453)Node772/100/100:0.1270411236,WP_110955605.1:0.0328195869)Node771/82.6/63:0.0286697596,MBP2630627.1:0.0408800967)Node770/98.4/63:0.0554000958,WP_019553386.1:0.0571048888)Node769/99.6/100:0.1076755636,MBP2630628.1:0.1486560088)Node768/99.2/100:0.1339295890,(WP_027889690.1:0.0778209126,WP_220450523.1:0.0380618717)Node779/100/100:0.2036542724)Node767/99.8/100:0.1856311149,WP_215830376.1:0.1720399026)Node766/75.6/99:0.0712296182)Node743/99.7/100:0.1949095855,(MBP2627152.1:0.5125248727,(MBP2627508.1:0.0313101997,MBP2656836.1:0.0619424871)Node781/100/100:0.2407649584)Node780/99.5/100:0.2103091705)Node742/88.4/100:0.0994823496)Node735/95.4/100:0.1156760975)Node10/96.5/98:0.1852474460,((((((MBP2626749.1:0.1320616635,MBP2641901.1:0.2843736915)Node787/95.9/83:0.0693678484,(NLP41583.1:0.1293877474,WP_007290083.1:0.1078849581)Node788/85.7/99:0.0259537885)Node786/93.6/82:0.0452919668,(MBP2641896.1:0.2994470962,(SCM83382.1:0.1969849049,((WP_007935966.1:0.0680045358,WP_144352449.1:0.0801935662)Node792/99.9/100:0.3227875039,WP_145092162.1:0.5251760171)Node791/100/100:0.2970117284)Node790/73.5/90:0.0362027535)Node789/91.3/89:0.0436756668)Node785/93.5/75:0.0439409752,(WP_043932520.1:0.1833129758,WP_152945267.1:0.0895692845)Node793/92.8/100:0.0502977150)Node784/94.6/75:0.0845473240,WP_015738166.1:0.2171596548)Node783/99.9/100:0.3673943718,WP_132075270.1:0.4128670651)Node782/100/100:0.6209189977)Node9/100/100:0.4292209273,(HIU75087.1:0.3911242706,(QMW79928.1:0.1323435666,WP_164516840.1:0.1141368536)Node795/99.8/100:0.2889270608)Node794/100/100:0.7095067926)Node8/94.1/100:0.1749878081,((((((CAB1240403.1:0.5761371592,(MBS5467955.1:0.3081029865,((RHS34236.1:0.3876688507,(((WP_117557755.1:0.6511857843,WP_118287027.1:0.2159422356)Node807/63.6/100:0.0437834847,WP_195626890.1:0.1179602395)Node806/97.8/100:0.1170276434,WP_227127459.1:0.1923317758)Node805/100/100:0.3640301119)Node804/56.2/97:0.0647990149,WP_022272372.1:0.3009758804)Node803/88.3/97:0.0819681094)Node802/47.5/96:0.0731755069)Node801/79/98:0.1021790861,WP_007860906.1:0.6593770386)Node800/98.5/100:0.2009530458,((((((((CDC45988.1:0.1433956074,MBD9126614.1:0.0789234657)Node815/99.7/100:0.1579217652,(MBS1361047.1:0.2445324126,PWM76957.1:0.3304620360)Node816/92/100:0.0710574460)Node814/89.4/48:0.0520964117,((HIW20804.1:0.2031593205,WP_065548870.1:0.0709250849)Node818/99.9/100:0.1377656684,(((NLO25069.1:0.1115110456,(NLY09967.1:0.0892250753,WP_216542428.1:0.1071625458)Node822/80.4/97:0.0149804388)Node821/83.9/97:0.0428940682,WP_179237687.1:0.1023688292)Node820/94.4/100:0.0422184164,WP_079489630.1:0.0788967276)Node819/95.4/100:0.0636247451)Node817/83.2/97:0.0283915599)Node813/54.8/48:0.0751212793,WP_216555550.1:0.5891984366)Node812/86.7/100:0.0705572671,(HAT56507.1:0.2537339211,NCD09470.1:0.1845248211)Node823/99.6/100:0.1709307190)Node811/97.1/100:0.1029365873,(MBE6012247.1:0.4970847753,(((MBQ6832813.1:0.2605808538,MBQ7796740.1:0.3800632970)Node827/51.5/94:0.1175255541,MBR9955163.1:0.2697181377)Node826/99.4/100:0.1726050020,WP_118874358.1:0.4771468380)Node825/74.5/100:0.0457409686)Node824/99.9/100:0.2362555754)Node810/99.6/100:0.2134597074,WP_147054370.1:0.6025868397)Node809/99.2/100:0.2498864295,(WP_093796149.1:0.2912369584,WP_132077224.1:0.4791014147)Node828/99.8/100:0.3090091651)Node808/41.9/92:0.1120260661)Node799/100/100:0.4079413815,(KJS20976.1:0.6479061457,((MBQ2949110.1:0.1141941230,WP_138308559.1:0.3361092955)Node831/99.7/100:0.2738898451,((WP_009015817.1:0.1638727453,WP_041666269.1:0.1040217119)Node833/99.9/100:0.2758605421,WP_118707680.1:0.1728636837)Node832/100/100:0.5669960835)Node830/99.5/100:0.3271330667)Node829/99/100:0.3251792640)Node798/96.6/100:0.2640108614,((HIS98124.1:0.4626000763,HIX65921.1:0.2159927585)Node835/99.9/100:0.4067856345,WP_213371652.1:0.4284975562)Node834/100/100:0.5443583915)Node797/96.6/100:0.2238852496,((((((((((CAB1244268.1:0.1068909246,WP_102051039.1:0.1153163155)Node845/52.8/98:0.0287140995,((ERI76881.1:0.0597032652,((HIR44939.1:0.0990303400,(NBH47105.1:0.0612469600,WP_118467554.1:0.0654633949)Node850/60.6/100:0.0315511902)Node849/76.9/100:0.0372822097,((WP_071141683.1:0.0459589019,WP_075578911.1:0.0444515927)Node852/100/100:0.1498544746,WP_197457207.1:0.1862890920)Node851/99.8/100:0.1450064718)Node848/99.7/100:0.0830840121)Node847/92.2/99:0.0503195473,(((SHH49989.1:0.0639084963,WP_127725311.1:0.0434806391)Node855/95.7/100:0.0590942564,WP_115311972.1:0.4530338384)Node854/18.9/99:0.0514897931,WP_169969019.1:0.2197671438)Node853/100/100:0.1487723732)Node846/61.6/99:0.0325898564)Node844/63.9/98:0.0370046110,MBS5520514.1:0.1843507858)Node843/96.7/99:0.0988573659,(QOX64271.1:0.0477979877,WP_227020714.1:0.0558512918)Node856/100/100:0.3391110963)Node842/92.8/99:0.0723407538,(WP_092592000.1:0.0918566562,WP_209661503.1:0.0822919231)Node857/99.2/100:0.0972944960)Node841/85.4/99:0.0885177116,NMB04540.1:0.3268140182)Node840/99.8/100:0.2011063199,(HIQ98982.1:0.1226828066,NLZ49030.1:0.3057828264)Node858/100/100:0.4779814961)Node839/27.7/25:0.0533027596,((HHV27789.1:0.1150104296,(((((((HHV45635.1:0.0519746865,WP_223376777.1:0.0614831527)Node867/71.1/100:0.0299324840,NLX62122.1:0.2146554383)Node866/98.9/100:0.0551518458,WP_200773692.1:0.0662951192)Node865/70.9/100:0.0199458647,WP_216560770.1:0.0731501587)Node864/99.9/100:0.0752874928,WP_216521010.1:0.0648457142)Node863/35.7/99:0.0180437789,WP_025642460.1:0.0258281027)Node862/100/100:0.1135787151,(MBW4828559.1:0.0653800828,WP_042682197.1:0.0593505780)Node868/99.9/100:0.1522016317)Node861/0/14:0.0362838251)Node860/99.9/100:0.2422614018,(WP_072966673.1:0.1080073833,(WP_095134747.1:0.0380925077,(WP_132246920.1:0.0711967231,WP_223038018.1:0.0631525067)Node871/91.9/99:0.0457708862)Node870/95.2/99:0.0620846898)Node869/99.3/100:0.1642784973)Node859/99.8/100:0.1927355672)Node838/100/100:0.4658643629,(((HIX84290.1:0.0483886914,WP_018999712.1:0.0917104125)Node874/95.6/100:0.0821281999,((MBE6097724.1:0.0867944362,(MBQ9377449.1:0.0484393548,WP_029542628.1:0.0807062322)Node877/96.2/100:0.0840479148)Node876/99.9/100:0.1120576077,(MBQ1941158.1:0.1040342469,(WP_073090162.1:0.0565041780,WP_149171906.1:0.0734191587)Node879/91.2/100:0.0369236058)Node878/100/100:0.1804431874)Node875/92/99:0.0846959839)Node873/100/100:0.3850570369,(((((((MBQ5420984.1:0.1363819201,WP_118742971.1:0.0762321040)Node886/31.6/98:0.0292007827,WP_201754551.1:0.0866755517)Node885/85/99:0.0293234358,WP_204897668.1:0.1861425865)Node884/94/100:0.0986057336,(MBQ7535310.1:0.0676418795,MBR1566292.1:0.0602629796)Node887/93.9/100:0.0673627385)Node883/100/100:0.5514202818,(WP_072973150.1:0.0823039098,WP_216561448.1:0.0653764567)Node888/100/100:0.2970762603)Node882/84.8/82:0.1215821052,OKZ94917.1:0.5830343268)Node881/91/55:0.0786390353,((((WP_041507807.1:0.0542397134,WP_214792714.1:0.0316080435)Node892/87.7/100:0.0192787428,(WP_082625345.1:0.0449346016,WP_199418418.1:0.0496510244)Node893/97.3/100:0.0393076101)Node891/91.5/100:0.0389854755,WP_062745121.1:0.1378264127)Node890/100/100:0.2326490394,((WP_079489174.1:0.1964815076,(WP_194702677.1:0.2005025192,WP_216301315.1:0.1450114047)Node896/95.6/100:0.0985223186)Node895/91.2/100:0.0792530270,(WP_089530894.1:0.1188816923,(WP_160654611.1:0.2137973958,WP_211316717.1:0.0584098237)Node898/100/100:0.2564353875)Node897/100/100:0.3969589464)Node894/54.9/64:0.0518319487)Node889/57.3/50:0.0514796551)Node880/91.5/66:0.0765966929)Node872/100/100:0.3516408559)Node837/64.1/57:0.0747692925,(((((((((HCJ58583.1:0.2120166811,NCC15531.1:0.1387117707)Node907/91.8/89:0.0424926900,(MBL6451433.1:0.2959123567,WP_025642508.1:0.1700219649)Node908/19.2/17:0.0145146367)Node906/80.2/17:0.0285554814,(MBF1687102.1:0.1475168327,(WP_044504333.1:0.1434874314,WP_101912800.1:0.1976804151)Node910/87/100:0.0936096235)Node909/100/100:0.2923325723)Node905/99.3/100:0.0949511599,(((MBO5555675.1:0.1218260736,MBQ3802252.1:0.0784434282)Node913/100/100:0.1719616374,MBP7153387.1:0.1316572395)Node912/88.9/100:0.0544217896,WP_012160183.1:0.2955874807)Node911/90.3/100:0.0462641617)Node904/98.3/100:0.0986560818,(MBQ3756166.1:0.2280337877,(MBR9945193.1:0.1251348060,(QDW72573.1:0.1071741175,WP_033125848.1:0.1188411930)Node916/92.6/100:0.0693633631)Node915/98.9/100:0.1386684630)Node914/100/100:0.2754936556)Node903/95.3/100:0.1017338216,((MBS6532437.1:0.3311987509,((WP_075659551.1:0.1181880154,WP_138160340.1:0.1379691554)Node920/96.7/100:0.0922797131,WP_105326450.1:0.3919410703)Node919/50.6/100:0.0218913584)Node918/97/100:0.1205900596,WP_147572714.1:0.2621590227)Node917/98.3/100:0.1713365915)Node902/100/100:0.2650236848,HHY35665.1:0.5781972114)Node901/89.8/92:0.0417833780,((((HIW12356.1:0.2193655361,((((WP_065527099.1:0.0903242417,WP_176294612.1:0.0284056378)Node928/100/100:0.1157592723,WP_187045875.1:0.0698424291)Node927/60.7/100:0.0270973438,WP_170232540.1:0.0754401035)Node926/91.3/100:0.0417074534,WP_171974074.1:0.1647296051)Node925/90/100:0.0658684574)Node924/80.3/100:0.0986464085,(WP_184284066.1:0.0468786437,WP_186089240.1:0.1399423573)Node929/99.9/100:0.1630853776)Node923/97/100:0.1242602990,WP_099302711.1:0.4392439961)Node922/100/100:0.2975360555,(((((VDG98096.1:0.2828690799,WP_193737481.1:0.1120928524)Node934/100/100:0.4757925884,((WP_053485262.1:0.1123545165,WP_213104232.1:0.0486509923)Node936/99.6/100:0.1817642416,(WP_105585715.1:0.0731948713,WP_208017959.1:0.0734929914)Node937/100/100:0.2703133811)Node935/99.3/100:0.2055124671)Node933/97/100:0.1425182871,(WP_081976287.1:0.2099339651,(WP_127487501.1:0.1453017690,WP_151536881.1:0.1036461654)Node939/50.1/95:0.0581689258)Node938/97.6/100:0.0749705466)Node932/98.7/100:0.1237515472,WP_079496062.1:0.2539249975)Node931/89.3/55:0.0539057051,WP_043932499.1:0.6263090989)Node930/83.4/43:0.0324987403)Node921/0/34:0.0376061377)Node900/99.9/100:0.3372656318,(((((HHW91955.1:0.1000130846,NLG85840.1:0.1035257904)Node944/99.9/100:0.1551000537,((NLD18347.1:0.4369514162,NLN14184.1:0.1068980462)Node946/0/54:0.0502332855,NLI66541.1:0.1123665038)Node945/99.9/100:0.1760985290)Node943/90.1/100:0.0731959780,NPV44288.1:0.2212021378)Node942/93.9/100:0.0798787098,((((MBQ2751670.1:0.1725383636,MBQ3756558.1:0.3296190898)Node950/97.7/100:0.1014923261,MBR6511183.1:0.2039968110)Node949/88.1/100:0.0691059069,(NLJ34469.1:0.1445666969,NLW24863.1:0.1780973395)Node951/97.8/100:0.1178795361)Node948/99.9/100:0.2044732402,(((PZN05690.1:0.0420065131,WP_066354514.1:0.0796185608)Node954/97/100:0.0849085526,WP_013276915.1:0.0580501682)Node953/100/100:0.4387149460,(WP_120765997.1:0.0947543993,WP_148867881.1:0.0703666308)Node955/73.1/100:0.0878850662)Node952/99.7/100:0.1870418468)Node947/41/99:0.0558172460)Node941/97.2/100:0.2303184087,WP_209513054.1:0.5822917091)Node940/100/100:0.6124659249)Node899/99.8/100:0.3163043118)Node836/38.8/89:0.0744401542)Node796/98.8/100:0.1975725126)Node7/35.7/99:0.0685804614,(KJS87745.1:0.0551638506,MBZ4688207.1:0.1424632271)Node956/100/100:0.6552974677)Node6/94.1/100:0.1147896246,(NLG78425.1:0.4970119175,WP_008517494.1:0.3812182481)Node957/99.8/100:0.2994970335)Node5/99.8/100:0.2624441539,((OWZ83044.1:0.1129695665,WP_012448814.1:0.0896249805)Node959/100/100:0.3275822268,(((WP_040477493.1:0.1291454001,WP_089861555.1:0.1570788844)Node962/98.4/100:0.0941413925,WP_204700456.1:0.1496028815)Node961/71.1/100:0.0496767218,(WP_114458212.1:0.2320575679,WP_204988660.1:0.1180226918)Node963/88.5/100:0.0782109638)Node960/98.9/100:0.2142306447)Node958/100/100:0.3981207321)Node4/24.6/90:0.0618569866,(((((((((((((CDQ33697.1:0.4258365648,((((((GEK60138.1:0.1229665953,WP_120192052.1:0.1097792133)Node982/99.5/99:0.0842144666,(((SES21544.1:0.0902488972,WP_110611997.1:0.0940025530)Node985/41.9/99:0.0084173436,WP_110938183.1:0.1218754944)Node984/71.1/100:0.0292530585,WP_059106156.1:0.0866623505)Node983/100/100:0.1333692302)Node981/73.4/99:0.0243223224,(SDH86430.1:0.1190921274,WP_091270146.1:0.1653328211)Node986/99.1/100:0.0891794653)Node980/92.5/100:0.0407027753,((WP_082234887.1:0.1300193827,WP_173917173.1:0.0892884064)Node988/97.3/100:0.0576677989,(WP_101846327.1:0.1358709077,WP_188377679.1:0.0574170873)Node989/96.7/100:0.0482024062)Node987/90.9/100:0.0310384290)Node979/83.3/99:0.0262856525,((((((RWZ58708.1:0.1319390677,WP_181472000.1:0.1462058055)Node995/70.1/100:0.0377334790,(WP_135327805.1:0.0655347375,WP_225195701.1:0.0854269043)Node996/99.3/100:0.0611562243)Node994/98.5/100:0.0497515450,((WP_085027581.1:0.0752341989,WP_224809834.1:0.1828850706)Node998/79.1/98:0.0240988594,(WP_093106824.1:0.1000525085,WP_093193382.1:0.0461208717)Node999/100/100:0.1505512240)Node997/77.6/99:0.0218862474)Node993/88.7/97:0.0134650697,(WP_026577720.1:0.1288510193,WP_128525298.1:0.1215100958)Node1000/91.5/92:0.0265832751)Node992/89.5/91:0.0137895856,(((WP_035507107.1:0.0889098166,WP_206946435.1:0.0610315810)Node1003/98.9/100:0.0544058138,WP_226581977.1:0.0785524620)Node1002/45.3/99:0.0172383928,WP_075036464.1:0.1261980493)Node1001/95.4/100:0.0304675779)Node991/47.9/90:0.0112426412,WP_014645220.1:0.1029092840)Node990/95/100:0.0351808825)Node978/90.5/100:0.0338565340,(MBO8155679.1:0.0795548279,WP_132371313.1:0.1325413643)Node1004/99.3/100:0.0876233591)Node977/98.7/100:0.0565210117)Node976/71.2/86:0.0131997082,WP_100011554.1:0.2664211779)Node975/98.5/99:0.0659201779,((((((KIL43232.1:0.0609858692,KIL51498.1:0.0559539783)Node1010/100/100:0.0895185045,WP_227394921.1:0.0810182516)Node1009/95.2/100:0.0514846819,WP_133377325.1:0.1342518176)Node1008/22.6/74:0.0410742629,QPC47832.1:0.1665039210)Node1007/59.2/100:0.0249996464,(WP_058299590.1:0.0464575395,WP_224876118.1:0.0549254378)Node1011/99/100:0.0660082732)Node1006/81.3/100:0.0428298998,((WP_053429107.1:0.3642604368,(((WP_173107589.1:0.0889125338,WP_201716025.1:0.0643484256)Node1016/93.9/94:0.0263075860,WP_224944880.1:0.0319198901)Node1015/58.8/92:0.0121224587,WP_225005347.1:0.0620220365)Node1014/80.1/93:0.0124336074)Node1013/96.5/92:0.0552946454,WP_064093048.1:0.1197205308)Node1012/87.3/92:0.0321478226)Node1005/92.3/93:0.0519094680)Node974/4.8/21:0.0298915560,(((((((((GEN83842.1:0.0678969775,WP_191694663.1:0.0956862956)Node1025/67.6/54:0.0196569691,WP_060205439.1:0.1034641843)Node1024/17.9/55:0.0349166103,WP_207963567.1:0.1002316148)Node1023/22.2/30:0.0259925657,WP_041071539.1:0.1543045377)Node1022/83.7/96:0.0416457104,(WP_040285362.1:0.0801814899,WP_116018622.1:0.0482747360)Node1026/99.6/100:0.0812900306)Node1021/99.1/100:0.0831236477,(WP_068487747.1:0.0654999693,WP_215107589.1:0.0595740212)Node1027/100/100:0.1479807720)Node1020/69.9/87:0.0311125281,((MBP1898155.1:0.1445248500,(WP_058383986.1:0.0708979323,WP_203340312.1:0.0354163632)Node1030/95.7/100:0.0513946468)Node1029/91.8/87:0.0245478554,(WP_123165072.1:0.1125089009,WP_224076149.1:0.0875862781)Node1031/34/52:0.0196783107)Node1028/90.9/87:0.0279866396)Node1019/100/100:0.1248892628,((((((((((((RYG72362.1:0.0583866774,WP_138603118.1:0.0864995434)Node1043/99.6/100:0.0821568514,((WP_010531364.1:0.1100034378,((WP_068446535.1:0.0350070785,WP_090082652.1:0.0714860751)Node1047/99/100:0.0530331623,WP_135110485.1:0.0447063486)Node1046/51.6/100:0.0167404692)Node1045/96.1/100:0.0433758222,WP_090235130.1:0.0676182256)Node1044/95.2/100:0.0336776520)Node1042/95.8/100:0.0426236482,WP_164667287.1:0.0986387087)Node1041/33.7/97:0.0194301751,WP_092491176.1:0.0806024359)Node1040/85.4/97:0.0130584673,(WP_077329594.1:0.0582207111,WP_174615119.1:0.0534315680)Node1048/99.8/100:0.0677481663)Node1039/99.3/100:0.0611567138,(WP_053217855.1:0.1267699552,WP_074599536.1:0.0820659796)Node1049/99.5/100:0.0920978568)Node1038/64.2/91:0.0173702833,WP_093214268.1:0.1505276610)Node1037/93.4/90:0.0287384984,WP_089061176.1:0.0625103537)Node1036/49.3/66:0.0080358726,(WP_088051550.1:0.1137926293,WP_106495831.1:0.0396252912)Node1050/79.8/98:0.0261118919)Node1035/67.1/75:0.0200552169,(WP_132747394.1:0.1186006012,(WP_188497223.1:0.1147592617,WP_188689166.1:0.1066956123)Node1052/98.9/100:0.0768949440)Node1051/99.3/100:0.0587890017)Node1034/69.1/65:0.0065054766,WP_170008360.1:0.1134558214)Node1033/88.4/92:0.0187984780,WP_138420799.1:0.1531530964)Node1032/82.1/82:0.0187217534)Node1018/85.2/19:0.0156861793,((WP_044160576.1:0.0969866413,WP_093134348.1:0.0796854708)Node1054/99.8/100:0.0758874755,(WP_085993095.1:0.1121879203,WP_121205084.1:0.0875429710)Node1055/85.5/99:0.0336472376)Node1053/92.7/96:0.0289003966)Node1017/54.2/13:0.0093338581)Node973/82.7/86:0.0228994449,((((WP_089803535.1:0.3539021393,WP_090791497.1:0.2062828480)Node1059/58.9/100:0.0566294809,((WP_146817180.1:0.0883613703,WP_167263516.1:0.2359077117)Node1061/52.6/95:0.0571478092,WP_223155195.1:0.0514952774)Node1060/98.1/100:0.0865337430)Node1058/99.6/100:0.1066714803,WP_184664300.1:0.1633031194)Node1057/99.2/100:0.0816631350,WP_209463326.1:0.0921561643)Node1056/73.5/94:0.0441393912)Node972/25.5/80:0.0313059619,(WP_029267721.1:0.0838933408,WP_160804180.1:0.1073775743)Node1062/100/100:0.1246738863)Node971/54.2/64:0.0176278029,(((((WP_026800594.1:0.1995394426,((WP_160104338.1:0.0483236946,WP_160910064.1:0.0935258232)Node1069/94.2/99:0.0440151515,WP_207528214.1:0.0959619725)Node1068/51.9/80:0.0210505295)Node1067/78.3/70:0.0240911492,(WP_138127207.1:0.1498629234,WP_181350880.1:0.0834957522)Node1070/36.6/71:0.0367869632)Node1066/83.9/71:0.0454259498,WP_028784375.1:0.1393826854)Node1065/97.4/100:0.0557940035,(WP_221568423.1:0.0629309259,WP_225066895.1:0.1207473526)Node1071/100/100:0.1606418632)Node1064/77.7/97:0.0323500702,((WP_048311214.1:0.0865930861,WP_224881269.1:0.0745144930)Node1073/93.1/100:0.0420063010,WP_224883258.1:0.1420996327)Node1072/73.7/99:0.0223586295)Node1063/91.8/99:0.0387032034)Node970/97.3/96:0.1125875297,WP_106496283.1:0.3651101807)Node969/38.9/89:0.0612043554,(((WP_026700049.1:0.1426653070,WP_125559202.1:0.0757459824)Node1076/99.6/100:0.1085321528,WP_085524188.1:0.1808253155)Node1075/16.6/91:0.0497052531,(WP_156643920.1:0.1689013463,WP_217588059.1:0.1785465294)Node1077/99.8/100:0.1520484155)Node1074/79.4/98:0.0682287951)Node968/99.9/100:0.2939007987,WP_066175175.1:0.2936166037)Node967/98.3/100:0.1489123850,((WP_026689143.1:0.1326951589,WP_096434459.1:0.0932743544)Node1079/100/100:0.3568433827,WP_226628873.1:0.3359216447)Node1078/36.2/93:0.0869004366)Node966/98.6/100:0.1617247198,(((((((((((((((((CEG25288.1:0.0999341383,(WP_044338907.1:0.0554072181,(WP_060672149.1:0.0502340988,WP_098352356.1:0.0623347169)Node1098/78.7/100:0.0265040111)Node1097/100/100:0.1271923981)Node1096/92.9/100:0.0612419692,GGA87242.1:0.2011212846)Node1095/39.1/95:0.0355677860,WP_210468067.1:0.2845331621)Node1094/76.9/95:0.0274165645,((WP_052461767.1:0.0736453751,WP_116019161.1:0.0778500018)Node1100/100/100:0.1304506242,WP_191694541.1:0.1804726080)Node1099/99.2/100:0.0978502472)Node1093/47.9/96:0.0364234476,((WP_099624871.1:0.0712146374,WP_099688476.1:0.0548408382)Node1102/100/100:0.1726787876,WP_207152855.1:0.1404015926)Node1101/95.6/99:0.0695461660)Node1092/72.5/88:0.0314504317,(((((NBJ70954.1:0.0606746534,NWO13250.1:0.0824566220)Node1107/86.3/100:0.0288659454,WP_077320220.1:0.1033368018)Node1106/93.5/100:0.0302798100,(WP_156644628.1:0.1128902261,WP_217587665.1:0.0846778622)Node1108/100/100:0.1141671044)Node1105/74/95:0.0148432605,(WP_089063331.1:0.0807143917,WP_142790970.1:0.1434184638)Node1109/93.7/100:0.0362907230)Node1104/96/99:0.0441996406,WP_204553763.1:0.2120290743)Node1103/88.4/93:0.0294134362)Node1091/24.7/82:0.0307438224,(WP_060680956.1:0.1742668426,WP_078060239.1:0.1576104032)Node1110/97/98:0.0645673506)Node1090/85.1/91:0.0183650756,((WP_065339227.1:0.6385719893,WP_123316873.1:0.1249416154)Node1112/0.8/20:0.0610034927,WP_082194126.1:0.4792151273)Node1111/93.5/85:0.0583210202)Node1089/86.4/85:0.0351615883,(GGD13392.1:0.1639315619,KGP74539.1:0.1147378929)Node1113/100/100:0.1662356920)Node1088/99.7/94:0.1034874712,(((((WP_026578499.1:0.1244699128,WP_085030300.1:0.0621293766)Node1118/13.8/72:0.0183673878,((WP_160919485.1:0.0505830217,WP_226657993.1:0.0576594454)Node1120/99.9/100:0.1154918395,(WP_224809932.1:0.0772202972,WP_226577351.1:0.0495854485)Node1121/61.6/100:0.0271952023)Node1119/83/74:0.0286454519)Node1117/74/75:0.0375547402,WP_160835315.1:0.1428288808)Node1116/45.5/91:0.0504096930,WP_085505555.1:0.0913841937)Node1115/100/100:0.1557646580,WP_066172777.1:0.2932316608)Node1114/6/51:0.0262515050)Node1087/62.9/84:0.0416024917,(((((CQR45930.1:0.0760192877,WP_089833200.1:0.1576283550)Node1126/100/100:0.1155061054,(WP_017382169.1:0.1727786382,(WP_125482091.1:0.0785752514,WP_214904134.1:0.0652869696)Node1128/98.4/100:0.0603973212)Node1127/65.2/99:0.0264758648)Node1125/91/99:0.0353065827,(WP_114746785.1:0.1063259322,WP_121681192.1:0.0644747977)Node1129/98.6/100:0.0613841004)Node1124/0/26:0.0192534720,WP_119882238.1:0.1935571811)Node1123/82.1/99:0.0423598474,WP_224874244.1:0.1721582936)Node1122/95.7/100:0.0647692536)Node1086/100/100:0.2206552879,WP_226629813.1:0.2320096873)Node1085/100/100:0.3416598570,WP_094265706.1:0.2141934823)Node1084/99.1/100:0.1433002710,((WP_157295279.1:0.0395492019,WP_218123206.1:0.0834137984)Node1131/99.7/100:0.0911695102,(WP_179860952.1:0.1438409205,WP_200805791.1:0.1280930769)Node1132/53.2/100:0.0358981427)Node1130/100/100:0.2119547499)Node1083/95/100:0.0930084096,WP_179947355.1:0.1626368650)Node1082/74.8/82:0.0472855719,((((((GIN86117.1:0.0394386628,WP_201030049.1:0.0430492324)Node1138/99.3/100:0.0690546702,WP_197721199.1:0.0926242982)Node1137/96.1/100:0.0319288091,((MBM7670063.1:0.1340916495,WP_174842928.1:0.0861851973)Node1140/98.8/100:0.0582518278,(WP_155555170.1:0.1013047911,WP_227001788.1:0.0764507735)Node1141/94/100:0.0419905093)Node1139/98.1/100:0.0509876271)Node1136/60.4/99:0.0212643554,(WP_170808522.1:0.0613351983,(WP_180319930.1:0.0915898335,WP_220702327.1:0.0681020500)Node1143/62/100:0.0263476464)Node1142/100/100:0.1073088987)Node1135/94.2/99:0.0495333229,WP_102694322.1:0.2389138687)Node1134/100/100:0.1443398075,((WP_175631857.1:0.1341840082,WP_205135783.1:0.1565449250)Node1145/84.8/100:0.0650664704,(WP_187695477.1:0.0696502700,WP_205317635.1:0.0835279520)Node1146/100/100:0.1876066399)Node1144/98.3/100:0.0841109192)Node1133/100/100:0.1521695159)Node1081/88.9/82:0.0648083968,WP_046517925.1:0.5457755203)Node1080/99.1/100:0.1690455338)Node965/100/100:0.3150841266,((NLG68105.1:0.2407295030,WP_198409475.1:0.1668774183)Node1148/94.4/100:0.1559257440,WP_059280734.1:0.4044876322)Node1147/99.3/100:0.2082835717)Node964/98.9/100:0.1860697802)Node3/92.8/99:0.1021303492,((HHY05270.1:0.1423291888,NLW21682.1:0.3154783474)Node1150/88.8/100:0.1429466638,(MZQ99555.1:0.3245589805,WP_068747766.1:0.1024019703)Node1151/91.1/100:0.1064777322)Node1149/100/100:0.6674478538)Node2/96.5/100:0.1812057441,HDH63257.1:0.2662989612,O59010:0.3169760999);
