# Supplementary material for: Evolutionary analysis reveals the origin of sodium coupling in glutamate transporters
Source: Nat Struct Mol Biol. Author manuscript; Available in PMC 2025 Dec 2. (PMC12668577; doi:10.1038/s41594-025-01652-z)
Supplement: Supplementary Data 2 [file NIHMS2118805-supplement-Supplementary_Data_2.zip › SupplementaryData/InputSequences.fasta]

>AEN98523.1 Proton/sodiumglutamate symport protein [Fructilactobacillus sanfranciscensis TMW 1.1304]
MTLGWQIVAGLILGIILGLVCYAITAMQSIGTMFIGLIQMIVLPIVVSCLTVGIASMDIK
KVGRIGGKTLLYFEIMTTIAIILGLVVANIFHPGTFINESLWSTLIALIPTNIFGSISKG
DMMPVIVFSVFFGLGTAAIGKGQIIVDFLDSVSQVMFKITNWVMHLAPIGVCALIGLTLA
ELGVKVLLPLSYFVITVYATMIFFVFVVMGIVAK-LCHFSLFNLLLVMKNEIVLSFSTAS
SEAVMPKMMEKMDK-FGVNPSIVSFVIPTGYTFNLDGSAIYQSIAAIFLAQAYGIHLSIG
QQITLVVVLMITSKGMAGVPGASFVVLLATVSTIG-VPMA----GLTFIAGIDRFVDMAR
TVVNVVGNSLATVVIGTSEHE
>AGK99001.1 Na+/H+ dicarboxylate symporter [Clostridium pasteurianum BC1]
MGLALQIVIGLVLGITVGAIFYVETYLEPIGQIFLNLIKMIVIPIVFSSLVVGVAGVDIK
KLGRLGGKTIIYFELITTIAIIVGLGAANIFHPGSGVHHSLADTFVNIVPSNFFEALSTG
NLLPIIFFSVMFGLGVASIGKGKPVLNFCQGIADAMFWVTNQVMRTAPIGVFALIGVTIS
KFGIASLIPLIKLIITTYGAMIFFILVVLGIVAK-LAGTSIFKMIRILKDEIILAYTTAS
SESVLPKIMEKMEK-FGCPKAITSFVIPTGYSFNLDGSTLYQSITALFIAQIYGIHMSFP
AQINLVIVLLVASKGMAGVPGASFVVLLATLGTVG-IPME----GVAFIAGIDRVLDMAR
TVVNVVGNSLAAVAISKWEGK
>AKN31699.1 glutamate:protein symporter [Clostridium carboxidivorans P7]
MGLATQILIGLILGVIVGAVFYVSTYLQPIGDIFLRLIKMIVVPIVFSALVVGIAGGDIK
QVGKLGVKTLIYFEVVTTVAIVLGLIIANVFHPGTGIHHSFADTFVNIVPTNIVESLAKG
DMLSIIFFSVMFGLGVAAIEKGKPVLAICQGVADTMFWVTNQIMKTAPFGVFALIGVTVS
KFGVKSLIPLGKLAITTYGAMFFFVLVVLGLIAK-VAGTSIITLIKVLKDELILAYSTAS
SETVLPRIMEKMEK-FGCPKSIATFVVPTGYSFNLDGSTLYQAIAALFIAQLYGMHLPIL
TQINLVLVLMLTSKGIAGVPGVSFVVLLATLGSVG-IPLE----GLAFIAGIDRILDMAR
TAVNVCGNSLAVVVVSKLEGK
>ALC83443.1 hypothetical protein AM592_19260 [Bacillus gobiensis]
MPLWLQIAIALVLGLILGSINKLGAEAKILGDAFIHMIKMTIVPLIFPLIVLGIAQISSR
ALGRLSIKAIIYFEIVTTLIIIMSLLLANFTHIGMGAEIDFREFLLHIIPSNIFVAFSEG
NLLAIVYFGVFFGLALRSLKKAQAIEDVLEALSKVMFKVLEYVIKFSPIGVFGAIAYSMA
TYGFDKLSTLLDLILVTYAGLAIVLLVIFPIIAR-IYRIRYLELIKEIKDLLLIAFTTRS
SESVFAPLTARLEQ-YGAKNSVVSFILPLGYSFNLDGGMVYMAPAIIFLANAYGIDLSVV
EQIHIVLLLVLLTKGVAAVPSGAIVILTSVSAIIG-LPLE----GIALLMAVDFIMDMAR
TATNVVGNALATVAMAKSEGM
>ATA60749.1 glutamate:protein symporter [Geobacillus stearothermophilus]
MGLAWQILIGLILGIIVGAVFYVATYLQPIGDIFLRLIKMIVIPIVVSSLIVGVANVDVK
KLGKLGGKTILYFEIITTIAIVVGLLAANVFQPGAGVHHSMVETFVNIVPKNVFESLATG
NMLPIIFFSVMFGLGVAAIEKGKPVLRFFQGTAEAMFYVTNQVMKFAPFGVFALIGVTVS
KFGVASLLPLSKLVVLVYAVMAFFVLVVLGGTAK-LVGVNIFHIIKILKDELVLAYSTSS
SETVLPKIMEKMER-FGCPKAITSFVVPTGYSFNLDGSTLYQALAAVFIAQLYGIDMPLS
QQISLVLVLMVTSKGIAGVPGVSFVVLLATLGTVG-IPVE----GLAFIAGIDRILDMAR
TVVNVIGNSLAAVVMSKWEGQ
>AUO14336.1 cation:dicarboxylase symporter family transporter [Priestia megaterium]
MGLATQILIGLILGVAVGAIFYAISILQPVGDIFIHLIKMIVVPIVISALIVAVAGVDIK
KLGKLGGKTILYFEIVTTIAIVVGIIAANLFHPGAGVSTGIAQELLHIVPTNVFQSVAEG
DLLPIILFSVLFGVGVASIGRGKPVLAFFEGVLDAMFWVTNLVMKFAPVGVFALIGVNII
KFGVGSLIPLGKLVFAVYFTMIFFVLVVLGIIAK-MAGTSMFTLIKVLKDELLLAFTTAS
SEAVLPSLIKKMED-FGCSKSVTSFVIPTGYTFNLDGSTIYQALASLFIAQMYGIDLSIM
DQIQLLFVLMLTSKGMAGVPGASFVVVLATLESMG-FPLE----GMAFIAGIDRILDMMR
TTVNVVGNALAAIVMSKSEGE
>AWK51683.1 glutamate:protein symporter [Clostridium beijerinckii]
MGLALQILVGLVLGVIIGGLFYIEAYLKPIGDIFIRLIKMIVVPIVFSSLVVGIAGADIK
QVGKLGGKTLLYFEVVTTIAIILGLFIANVVHPGTGIHHSFADTFVNIVPTNIFDALTKG
DMLSVIFFSVMFGLGVAAIEKGKPIIQLAQGTADAMFWVTNQIMKVAPFGVFALIGVTVS
KFGLSSLIPLGKLIITTYGSMLLFILVIFGTIAK-LVGSSIFSIIRILRDELILAYSTAS
SETVLPKIMEKMEK-FGCPKSIAAFVVPTGYSFNLDGSTLYEAIAAIFIAQLYGINLPIS
AQINLVIVLMLTSKGIAGVPGVSFVVLLATLGSVG-IPAE----GLAFIAGIDRILDMAR
TVVNVLGNSLAVVVISKWEGK
>CAB1240403.1 putative Glutamate transporter homolog [Ruminococcaceae bacterium BL4]
MSLPVQIFIAMILGGIVGLVVGKCSEIGFIGTVWLNMIKMVMVPVVLTLVVKGIASVDPK
TLGLVGGKIMTIYVLTTILAGVLGVVTTEIFKPGVGFFPGISDFVLSLFSSNMFASFTNA
NMMQVLIISIIFGLALVKMNNSRRITGWVTTLSEFFMKIIGMVMTIAPIGVFCLMASTMG
KYGVESLGNIAKLLGTFYFTCLLHILVVYGLLLLIGAKMNPIKFLKDTSESWLTAMSTCS
SAATVPVSLKLMKEKLNVNESISNFSIPLGATVNQDGGAILSGVVVLFCAQAVGIHFGIG
QILNCIVLTTLVCTGSTGLPGGGIMRLLVVAAAMN-LPLE----VVAVVSAFYRLFDMGT
TSLSVMGDMAVTTVVDRWEKK
>CAB1244268.1 putative Glutamate transporter homolog [Ruminococcaceae bacterium BL4]
MKLHIKIFIFLFAGIVFGYVLNILPFLQFIGDMFLKLIKMIVVPLVFFCIIDAALSLDIK
KLRSVGVKTIVWFLGSSAIAATIGLVLANLIKPGLGVLPGVYQTILNLIPNNPFAALTSG
DMMPIIVFSLFLGFALIGLGHGKPLANIISLCSEVMFKIVNSILVIIPYGVFGLMSVAMA
KYGVAIFGPVLKFIATDYLANAIMVIVIYSIFLQFIGKVSPIMFWKKAFEPWMIAFSTCT
SSAALPISMKVAPKRLGVPKDIASFVLPLGATANMNGTCIYFGIIVLFASQLYGINLSIE
QQIMLVLQATFLSVGCAATPQIGLVISITLLTQMG-LPLE----ATALVAGIYRIIDQAH
TSTNSSGDLVTSVCIASMENE
>CAC8324273.1 Proton/glutamate symport protein; Sodium/glutamate symport protein [Staphylococcus aureus]
MSLPMQVVIALVLGVVVGLLLYVANYIKPFGDVFLNLIKMIVIPVVFCSLALSISNVESK
TVGRYGWKTILYFEIITTIAIGLGIIFGNLFKPGAGLGNHFIDTIVHIIPTNFFEALNKG
ELLPIIFFAVFFGLGLAAVGKAEPVKEFLSGSLEAVFWMINKILKLAPLGVFAFICTTII
TFGASALLPLLKLVLVVVFAMVFFVFAILGLVAW-MCGINIMNIIRILKSELLLAFSTSS
SEAVLPVMMKKMEN-FGSPKDITSFVIPIGYTFNLDGSALYQSIAALFVAQMYGMHLTLS
EQIVLMLTLMITSKGMAAVPGTSIVVLLTTLGAMG-LPAQ----GLALIIGVDRILDMVR
TCVNVIGNALSTIVIAKWENV
>CBI41549.1 C4dicarboxylate transport protein [Bacillus amyloliquefaciens DSM 7] [Bacillus amyloliquefaciens DSM 7 = ATCC 23350]
MNLTVQVITAVIIGVIVGLVWPAGKQMKPLGDTFINAVKMIIAPIIFLTIVLGIAKMDMK
KVGKVGGKAFIYFEVVTTIALIIGLLVVNIMKPGEGLGIDWIEFITHIVPSNMVDAFAKG
DILQVLFFSVLFGVGLAALGRGKSIIDFFDKLSHVFFKIIGYIMRAAPIGAFGAMAYTIG
HFGLDSIKPLASLMLSVYITMFLFVFVALNIICR-IFGFSLWNYLRFIKDELLIVLGTSS
SESVLPRMMDKMER-YGCSKSVVGLVIPTGYSFNLDGTSIYLSMATVFLAQVFGVDLTIG
QQITIILVLMLTSKGAAGVTGSGFIVLASTLSALQ-IPLE----GLALLLGVDRFMSEGR
AIVNLIGNGIATIIVAKSENE
>CCX79252.1 sodium:dicarboxylate symporter [Clostridium sp. CAG:715]
MKLTALIFIALILGVVVGHFAPFAVRMKPFAVIFLRMVKMIIAPLLFATLVVGIAGHDAK
SLGKIGLKTIIYFEIVTTLALIIGLTTANIFKPGIGFHTSISEMVTSIFPTSIIDAMAQG
NLLQIVVFSIFFALAMVAVGPAKPVIELLNSVSQIMFKFTEYVMYFAPLGIFGAIASTIG
ANGVAVLKSYFKVIGAMYVALAVFVLLVLFIACK-IVKISLRNLLRAVQEPALLAFTTAS
SEAAFPKAMEIMER-FGVPKNIVGFVMPTGYTFNLDGSTIYLAMGVLFSSQIVGINLDIN
QQIIIMIALMLTSKGIAGAPRVALIVLAGTLASFN-IPIL----GVAILLGIDQILDMGR
TTINLVGNCVATVVIARWEKA
>CDC45988.1 putative uncharacterized protein [Clostridium sp. CAG:58]
MGLSTQVFSAMILGAVLGLLFGVMVKLEFIGTVWLNCIKLIVVPMVLMTIITGITSQDLK
TLGRIAVRIMAFYIITTLIASVVGLLVAGIVQPGKYADITIADFFINMFSANMFQTFVEA
NILQTVIIAILIGVAIMLVDHRQKLISGCDALCSMVFSLIGMIMKASPVGILFLMGASFG
KYGTGIFTSMATLLGTYYLSCLVHILVVYGGILFIGAGINPFKFIKESAELWVYTLSTCS
SVAAIPVNMKVAREKFNVPDRISSFTVPLGSQMNYDGSVLLYGCVIMFICQVCGQAVSIE
MMLRVVLLSAILSTGGGGVPGSGIVKLLVVVEAFN-LPTE----IVGIIAAFYRLFDMGT
TTNNCLGDLVGTVLISRLEEK
>CDE97748.1 sodium:dicarboxylate symporter [Clostridium sp. CAG:813]
MRLTLLIFLALILGVLFGHFCPIAVKMRTFAVIFLRMVKMIIAPLLFATLVTGIAGHDVK
QLGKIGVKTIIYFEVVTTLALIIGLTMGNIFNPGKGFHTSIAEMVMNIFPTSIVQSMAEG
NLLQIVVFSIFMAVACCTVGKAKPVMDVLHSVAQIMFKFTEYVMYFAPLGIFGAIASTVG
MNGLAILKNYAKIIFSLYTALAVFVLLVLFIACK-YARISLRNLLKAIQEPAILAFTTAS
SEAAFPKALEIMER-FGVPQNIVSFVMPTGYTFNLDGSTLYLAMAVIFSSQICGINLGLN
QQVLMMLALMLTSKGVAGVPRVSLVVLAGTLASFN-IPLI----GVAILLGIDQILDMGR
TTVNLVGNCVATVVIARWENA
>CDQ33697.1 Glutamateaspartate carrier protein [Virgibacillus halodenitrificans]
MSLILRVTIALVLGVAVGLVGGVADWLAPFGDLLLRLLRFLIVPIVLFTLMVGINQASAG
SMGRVGRKVFVYYIGTSALAIAVGLTVASLFSPGSGMNPGIAQVLLGVVPDNIIGAFAEL
NLLGIIFTAIVFGIALLKLRLAEQLYRIIEALNELTLKVMSGVLHYVPIGVFAIVAGTVA
EQGMETLLSLGDMVLVLYIALGVHLLLYCALMG--AFGVKLRHFFREARTPMATAFATQS
SSGTLPLTLDAARR-MGLSRSTYGFSLPLGATINMDGAAIRIAISAVFAANVIGAPLDFI
SMLEIVLIGTLVSIGTAGVPGAGIIMIATVFAQVG-LPIE----TVALLTAIDALVGMGC
TALNVTGDMVGASIIARSEED
>CEG25288.1 sodium:dicarboxylate symporter [Bacillus sp. Bjedd]
MPFVLKMAVGFLLGIIVGLTFKDAEVLKPFGTILIRLLSLIAVPVIFLTVVQAVNQMSIT
QLGRIGWKLILYYAATTAAAVLIGLGLALWFNPGAQLTPHFADIILQIIPDNMFQAFAAG
DTMAIMFLAVIVGLAISSMKYGNLLDRFFTAFNEMLYKILKGVLAYTPIGVFAIGANAFG
HQGWGALYSLLTFIGVFYLGIFLLWTVVYSGFLK-LSGTPVLNFFKQTKEAYTTAFFTSS
SIASLPIAINAAKK-AGISERTANFALPLGAIFNSDGGALRMGVSIVFAANVTNFQLSLS
DFFIIILIGTLLSIGTAGVPAAGLVTLSAVLTMFG-LPLE----IVALIAGVDAIIGMGG
TASNVIGDIVGAAVVDRSEQK
>CQR45930.1 C4dicarboxylate transport protein [Paraliobacillus sp. PM2]
MSFILKMTIGFISGILVGVIIGPAEVIKPLGTVLINLLSMIATPVVFLTVVLAVNKMNPK
ELGRTGGKLILYYGTTTAAAVLIGLGLALWINPGESLNPSFSDVLLNIVPSNLFNAFSSG
NLMAILFLAIIVGFTISNMNYGSYLQNLFEAGNALFFKILNGILYYAPIGIFSIAASTFG
TQGWDTFTSLLKFSAVFYLGIILLWVFIYTGMLR-IFKVPVRHFYAQTKDAFTTAFFTSS
SIATLPVAMESAKK-AGISDKIVHFSLPLGAVFNSDGGALRMGASIVFAANVTGANFSLM
DLVTIVLVGTLLSIGTAGVPAAGLVTLAAVLTLFD-LPLE----IVALIAGVDALIGMGG
TASNVVGDIIGAAVVDKSEKK
>EAZ86025.1 proton/sodiumglutamate symport protein [Bacillus sp. B14905]
MSLASQILIGLILGIIVGGIFYIETYLQPLGDIFLHLIKMIVVPIIISTLIVGVAGTDMK
QLGRLGGKSIIYFEIITTVAIVVGLLSANIFQPGAGLHEGPFDIIVGIVPTNIIQSMGEG
DMLAIIFFAVIFGLGVAAIGRGKPVLDFFQGVADAMFWVTNLVMKFAPLGVFGLIGVTVS
KYGFASLIPLAKLAILVYATMLFFIFVILALVAK-FVGVNILFLIKVLKDELILAFSTAS
SEAVLPRIMLKMEK-LGAPKDIVSFVIPTGYSFNLDGSTLYQAIAALFIAQMYGIHLSIG
EQITLMLVLMVTSKGIAGVPGVSFVVLLATLGTVG-IPLE----GLAFIAGIDRILDMGR
TVVNVIGNSLASLVMAKWEGR
>EEM14278.1 C4dicarboxylate transport protein [Bacillus pseudomycoides DSM 12442]
MNLTFQVLTAIALGVLVGLMWPVGKEMKPIGDTFINAVKMVIAPIIFLTIVLGIAKMDMK
KVGKVGGKAFIYFEVVTTFALIVGLIVVNVMKPGSGLGINWIDFVTHIVPSNMVDAFAKG
DILQVLFFSILFGVGLAALEKGNSVIDFLDKLSHVFFKIIGYVMKAAPLGAFGAMAYTIG
HFGLASLVPLGKLMMSVYITMFLFVFVVLNIICK-IYGFSLWNYLKFIRDEILIVLGTSS
SESVLPRMMNKMER-YGCSKSVVGLVIPTGYSFNLDGTSIYLSMAVVFLAQVFGVDLTIG
QQITIILVLMLTSKGAAGVTGSGFIVLASTLAALKVIPLE----GLALLLGVDRFMSEGR
AIVNLIGNGIATIVVAKSENE
>EEX24691.1 proton/sodiumglutamate symport protein GltT [Lactobacillus jensenii 1153CHN]
MSLGTQIIIGLVLGIIVGAATYAISTMSGLGTIFLRLIQMIVMPIVVSCLTVGIANIDLR
KLGRIGGKTLLYFEVLTTIAIILGLIVANLTRPGDFIKTGIWDTIFAVIPTNIFKSMSEG
DMMPVIFFSVFFGLGIAAIGKGKIITQFLNAVSGVMFKVTNWVMKFAPLGVFGLIGMTIA
QMGLSALLPLGYFILVAYLTMIFFCIVILGLVAY-IFKLDYWETMKKIWPEILLAFSTAS
SEATLPRLMKKMQD-MGVEKGVASFVIPTGYTFNLDGSAIYQSLAAIFLAQAYGLHLTWE
HQFTLLVVLMITSKGMAGVPGASFVVLLASVATIG-VPIA----GLTFIAGIDRFVDMGR
TSVNVVGNTFASLVIGESEKA
>EMI14703.1 proton sodiumglutamate symport protein [Bacillus stratosphericus LAMA 585]
MGLATQILIGLILGVVVGAIFFVETYLKPIGDFFLRLIKMIVIPIVVSSLILGVAGADGK
KVGKLGFRTILYFEIITTFAIILGLVLANFVQPGAGVSKSVADTFLHIVPTNFFQSLAEG
DLLAIIFFTVLFALGVSAIGRGKPVLAFFEGVSHAMFHVVNVVMKAAPFGVFALIGVTVS
KFGLESLVSLGKLVGLVYFALALFLIVVFGIIGK-MIGVNIFRFLAYMKDEMLLAFSTSS
SETVLPRVMDKMER-IGCPKGIVSFVIPIGYTFNLDGSVLYQAIAALFLAQVYGIDLTIV
QQLTLILVLMVTSKGMAAVPGTSFVVLLATLGTIG-VPAE----GLAFIAGVDRIMDMAR
TVVNLTGNALAAVVMSKWEGQ
>EPR28092.1 C4dicarboxylate transport protein [Geobacillus sp. WSUCF1]
MNLTVQVIIGIILGIIVGFLFPFGTKLKVLADGFIKLIKMVIAPIIFFTVVIGIGNMDLK
KVGRIGGKALIYFEIVTTFALAIGIVVVNLVKPGVGFSHGFVDFILSIIPDNVVAAMASG
QLLPVLFFAVLFGLAAAALGKAKPVISLFERLAEIFFGVVNVVMKVSPIAAFGAMAYTIG
TFGLGSLVSLGKLMGSVYITMALFIFVVLGGIAK-FYGFNIFQFLAYIKEELLLVLGTSS
SESALPRLMERLEK-YGCSKSVVGLVVPTGYSFNLDGTSIYLSMAAIFIAQAYGIDLTIW
QELTLLGVLMLTSKGAAGVTGSGFITLAATLAAFP-IPVE----GIALLLGVDRFMSEAR
AITNIIGNAVATVVVSKMENE
>ERI76881.1 putative proton/sodiumglutamate symport protein GltT [[Clostridium] symbiosum ATCC 14940]
MPLYVKIFIALFAGIIFGYILNILPFLQFLGDFFIKLIKMIVVPLVFFCIIDAALSLDIK
KLRSIGVKTILWFLFSSGIAATIGLVLANIIQPGKGLLPGVYQTILDLLPSNPFASLTNG
DMMPIIVFSLFLGFAIISIGAAKPLADVISVCSQAMFKIVNMILGIIPFGVFGLMSVSLA
KYGLAIFGPVLKFILTDYLASIIMCVVVYSIFLIFIAKVSPIKFWKKAFEPWMIAFSTCT
SSAALPVSMEVAPKKMGVPKDIASFVLPLGATANMNGTCIYFGIIVLFAAQLYGIDLSIS
QQIMLVVQATFLSVGCAATPQIGLVISLTLLTQMG-LPLE----AYALVAGIYRIIDQAH
TSTNSAGDLVTAVCISALQGE
>EST55128.1 proton glutamate symport protein [Brevibacillus panacihumi W25]
MRFAFYILAATILGAIFGHFFPIGKDIKILGDAFIRLLKMIVIPVIVTTLLVGIAGIDIK
RMGRIGVKTVIWFEFITTLILFIGLAIANLVQPGKGLVLDGSTLLLNIIPTNIIDVMAKN
DLLAVIFFCIMFGIALVKLGEAKPFVSIIEIASKASFQLVNMVMLAAPIGVFALMSATIG
TYGIGLIIPLLKLIGTAYLGLAVVVFGLFTVIAF-LLRVPLREIYKMVWDLMIVGASTGS
TETVVPQLMQRLEK-YGVPKYITSFVIPAGMPLNSDGTTLYLTIAGPFIAQAFGIDMTWS
QQLMMVLFFIVTSKGVAAVPSSSMVILLATITAVG-LPPE----GVALIIGIDRIIDMAR
TAVNVFGHVFSCIAVAKWEGV
>GAC91488.1 C4dicarboxylate transporter DctA [Anoxybacillus flavithermus NBRC 109594]
MNLTVQVITGILLGIAVGFLFPFGTKLKVLADGFIKLIKMVIAPIIFFTVVIGIGNMDLK
KVGRIGGKALIYFEIVTTFALAIGIVVVNFVKPGVGFNHGFVEFLLGIIPDNVVGAMAKG
ELLPILFFAVLFGLATAALEKAKPVMALFEKLADIFFGIVNMVMKVSPIAAFGAMAYTIG
TFGLGSLVALGKLMASVYITMFLFIVVVLGAIAK-FYRFNIFKFIAYIKEEILLVLGTSS
SESALPKMMEKLEK-YGCSKSVVGLVIPTGYSFNLDGTSIYLSMAAMFIAQAYGIDLTIW
QELTLLGVLMLTSKGAAGVTGSGFITLAATLAVFPMIPIE----GMALLLGVDRFMSEAR
AITNLIGNGVATVVVSKMENE
>GBG57458.1 C4dicarboxylate transport protein [Sporomusaceae bacterium FL31]
MSLHFQVLLSIVIGIALGHYYPLGEKMRPLGDAFIKLIKMIIGPIIFCTIVHGIAGMDMK
KVGRVGLKALVYFEIVTVFALIMGLAVVNIAKPGVGMPHTTSEFLMNIIPSTVVDAFAQG
DILQILLFSLLFGWAMSNLGKGKTVVGIIEDISHGLFGVVDIIMKMAPIGTFGAMAFTIG
KYGIASLGPLGKLLLVFYLTCIAFVFLVIAPIAK-WVGFSLWQFLIYIQDELLIVLGTAS
SESVLPKMMDKLER-IGCSKSIVGLVIPTGYSFNLDGTSIYLTMAAIFVAQATNTELTLV
HQLTILAVLLLTSKGASGVTGSGFIVLAATLSVIP-IPVA----GLAVIFGVDRFMSQAR
AVTNLVGNGVATLVISKLENE
>GBG58294.1 C4dicarboxylate transport protein [Sporomusaceae bacterium FL31]
MYLYFQVLFAIFVGILLGHFYPLGVQMKPFGDGFIKLIKMIIAPIIFCTVVVGIAGMCMK
KVGRVGGKALLYFELVSTVALIIGLTVVNIVKPGAGMSQSTVDFLLNIIPNTVIDAFAKG
DILQVLLFSVLFGFALSAMDKGSRLLCIIDEISHGFFGVVGLIMKVAPLGAFGAMAFTIG
KYGLASLAPLAKLMGSFYLTCLLFIFIVLGAITK-FAGFNIWNFIKYIKEELLIVLGTSS
SESVLPRMMDKLEK-LGCSKSVVGLVIPTGYSFNLDGTSIYLTMAAIFVAQATNTELTLA
QQLTILTVLLLTSKGASGVTGSGFITLAATLSVIPTIPVA----GLALILGIDRFMSEAR
ALTNLIGNGVATVVVSSWENE
>GEK60138.1 amino acid transporter [Marinococcus halophilus]
MSLIAKITTALIAGIAVGFIFGDAAVLAPVGDLMLRLLQFIIVPLILFTLIVGVNQTTVG
GLGRMGGKVFIYYLLTSAIAIVVGTSVASLFNPGTGTNPGVTEVILNIVPDNIAVAFTEM
NLLGIIFTAFAFGIALTSLEMGERLYRGAEALNELTLTVMKGILQFIPFGIFAIIAEIVG
SQGANTLLSLGNFILVLYIALAVQLGLYIVFLL--AAKTNLGAFFREARTPMLTAFVTQS
SSGTLPLTLNAARD-LGLKQSLYGFSLPLGATINMDGAAIRVAVSAVFAANVVGEPLSFV
AILQIVIVGTLATVGTAGVPGAGIIMIATVFSQVG-LPME----AVALLTAVDVLVGMGA
TALNVTGDLVGTTLINKTEKT
>GEN83842.1 amino acid transporter [Sporosarcina luteola]
MSLILKISIALVLGVLAGFVLGQAIVLAPLGDLLLRLLTFLIIPLILFTLIVGVNQTNIT
NLGRMGSKVFIYYTLSSAVAIVVGLFVASIFHPGTGMNPGIVNVLLNIVPSNIITAFTEM
NLLGIIFTALVFGIAISAMVLGDSLLQTVTALNEASLVILKAILQYVPIGIFAIMAKTVG
SQGIDTLISLGGMIGVFYIALIVQIFLYSILLL--LFKINPGHFFKHARTPMITAFVTQS
STGTLPLTLTAAKN-MGISKSLYGFSLPLGSTINMDGAAIRIAVSAVFAANIVGTPLSVA
DMLMVVLIGTLASIGTAGVPGAGIVMIATVFVQLG-LPME----AVALLTAIDALVGMGA
TALNVTGDLVGTRLIDQHEKK
>GGA87242.1 amino acid transporter [Ornithinibacillus halotolerans]
MPFVVKMTAGFLLGIIAGVVFRDTEVLQPLGTLLIHLLSLIAIPVIFLTVVLAVNQMNMM
QLGQIGWKLILYYTITTSAAVLVGLGLAMAFNPGAHLTPHFSDILLRIVPDNIFQAFSSG
DVMAILFLAIIIGIAISSMKYGHLLEKVVSAINEMFYKVLKGVLAYTPIGVFAISAVAIG
NQGWETLRSLFVFIAVFYLGLLILWVIVYTGFIK-LSGMSVRYFLKQTREAYTTAFFTSS
SIASLPIAINAAKK-AGISEKTANFALPLGAVFNSDGGALRMGISIVFAANITNLQLSLS
DLIIIVLIGTLLSIGTAGVPAAGLVTLSLVLTMFG-LPLE----IVVLIAGVDAIIGMGG
TASNVMGDIVGAAVVDKSERK
>GGD13392.1 amino acid transporter [Pontibacillus salipaludis]
MSFVLKMFIGFLAGTLLALAIGQATVVKPLGDLLINLLKLIAIPVIFLTVVLAVDQMNLP
TLGRMGGKLILYYIATTAAAVFIGLGLAFLVDPGKNLTPSFGDVLMNIIPDNIVAPFVNG
DLMSILFLSVIIGIAISTMKYGELLDRFFQALNELFYKLLNGVLLYAPIGIFGISASSFG
GQGWETLQSLLSFTAVFYAGVAVLWALVYTTFLK-LSGHPLKPFFSATKDAYTTAFFTSS
SVATLPVAIDTAKK-AGISERVAHFTLPLGAVFNSDGGALRMGVSIVFAANITDLSLSVG
DFFTIVVIGTLLSVGTAGVPAAGLVTLSAVLTMFN-LPLE----IVALIAGVDVLIGMAG
TASNVFGDIVGAAVVDKAEDR
>GGL20380.1 C4dicarboxylate ABC transporter [Bacillus thuringiensis]
MRFAFLIVAAMILGVLVGWACNAADLASLLPYIFLRLIKMIIAPLVFTTLVAGIAHMDAA
AVGRVGVKAIGWFLVASILSLLIGIGMFHLLDPAHGVAFTVKSFIDHLIPASLFEAMAKN
EILQIVVFSVFVGTAVATLDKAPAVLEVTEQAASIMLKVTGFVMALAPLAIFGALVNTVA
KEGLSILGVYARFIGSFYAGLGTLWLLLFLAALF-FLGKRAIPLFGFIRTPALLAFSTAS
SEAAYPRLLDGLPT-LGVRRKIVSFVLPLGYSFNLDGSMMYCTFATLFITSVHGVHLTLE
QQASMLLLLMVTSKGMAGVPRASLVVIMATLTYFG-LPEA----WIALVLGVDHLLDMGR
SATNVVGNSVAAAVVAKWEGE
>GGL37400.1 C4dicarboxylate transport protein [Bacillus thuringiensis]
MHLYVQVLIAITAGALIGHFYPFGESLKPLGDAFIKLVKMVIAPVIFLTVVTGIAGMDLG
KFGRVVLKAFVYFFTFSTLALILGMIVANVVHPGAGMETTVVGFLSNIIPATVTGAFADG
DILQVLFFSILFGVALALVGKGQPVVDLLESIAHAFFRLVGILMKAAPLGAFGAFAFTIG
KYGIGSVINLAALVGTFYATSLVFVLVILGAVAR-FNGFSILRLIRYLKSELLLVLGTSS
SESALPSLIDKLER-AGCAKPVVGLVVPTGYSFNLDGTNIYMTLAALFIAQATGVHLSIW
DQLLLLGVAMLSSKGAAGVTGAGFITLAATLSVVP-VPVA----GMALILGVDRFMSECR
ALTNFIGNAVATIVVSRWENA
>GHI01454.1 proton glutamate symport protein [Bacillus sp. LOB377]
MSLAVQILAGLILGIIVGAVFYVETYLQPLGTIFLNMIKMIVVPIIISTLIIGVAGTDIK
QLGKLGGKTIIYFEIVTTIAIVVGLMAANIFKPGEGVHNGMMDIIVGIVPKNVIEAMAAG
NMLSIIFFSVLFGLGVAAIEKGKPVLAFFEGVASAMFWVTNLIMKFAPFGVFGLMGVAVS
KFGVASLIPLGKLMILVYATMLFFIVIVLGGIAK-WAGVNIFHLVKVLKDELILAYSTSS
SETVLPKIIEKMQK-FGCPRDIVSFVVPTGYSFNLDGSTLYQALAAIFIAQLYGIDLSIS
QQITLVLVLMVTSKGIAGVPGVSFVVLLATLGTVG-IPLE----GLAFIAGIDRLLDMAR
TVVNVIGNALATIVMSKWEGR
>GIN57279.1 proton glutamate symport protein [Lederbergia ruris]
MSLANQIFIGLILGIIVGGIFYAQGILQPFGDLFLRLIKMIVVPIVLSSIIVAIAGVDLK
SVGKLGVKSLTYFIGMTLVAIMVGLIAGNLFQPGAGLGKSIADTLLHIVPTNPLQAMVEG
DMLAIIFFAVVFGLGIAAIDKGKPVLKFFEGMANAMFYVTNLFMKYAPIGVFALIGVTIS
KYGFKSLIPLGKLAFTVYGTMAFFIIIVLGLMAR-IVGFRIFTLLKMIKEELILAFSTSS
SETVLPRIMDKMEQ-AGSPKHIASFVIPTGYSFNLDGSVLYQAIASLFIAQMFGIELSIG
HQITLMLVLMVTSKGMAGVPGVSFVVLLATFSTIG-LPAE----GLAFIAGIDRILDMGR
TVVNVVGNSLAAIVIAKWEGQ
>GIN84548.1 proton glutamate symport protein [Heyndrickxia sporothermodurans]
MGLAWQILIGLVLGIIIGAIFYIGKYLQPIGDIFLRLIKMIVIPIVISSIIVGIASVDAK
HLGKLGGKTILYFEIVTTIAILVGLLVANVFHPGTGVSHGFADTIVNIVPKNIFEAFLHG
DMLAIIFFSVLFGLGVAAIEKGKPVLAFFQGTAETMFYVTNVVMKFAPFGVFALIGVTVS
TFGLESLIPLGKLVITVYLTMAGFIIIVLGAIAK-LVGVNIFHLIRLLKDEIILGYSTAS
SEAVLPKIMEKMEK-FGCPKAITSFVIPTGYSFNLDGSTLYQALAAVFIAQMYGIDLSFS
QQLSLVLVLMVTSKGIAGVPGVSFVVLLATLGTVG-IPIE----GLAFIAGIDRILDMAR
TVVNIVGNSLGAIVISKWEGQ
>GIN86117.1 amino acid transporter [Heyndrickxia sporothermodurans]
MSFILKITVGFILGIIIGIIFGSAQVLSPFGELFLKLLKMIVVPLIFLTLIVSVNNSSPK
ELGRIGGKIFPYYIISTGIAVGIGLIIAKLINPGLGLAPSIIDILLQIVPTNIIDSMAKG
EILSIVFVALIIGFAISFIEWGNLLLKLAEAGSEVTFRILNGILQYAPIGVLGITATSIG
NQGMGTLQSLAKYVGASYVGVAIQMLIVFPLILL-LFKVPVIKFFLNTREAIMTAFVTCS
SLGTLPVTIKSALK-AGISDRVANFTLPIGATVNMNGSAIHFGVGVVFAAEIVGYDLSIG
AIIGIILTGTLAAVGTAGVPGAGLIGMSIVFTQAG-LPIE----IVGLTAGVNVITDMVF
TMCNVTGDIVGAAIVDKSEQK
>HAT54452.1 glutamate/aspartate:proton symporter GltP [Lactobacillus sp.]
MSLGWQIGIGLILGIVLGAIFYAITAFTNIGAMFIGLIQMIVLPIVISCLTVGIANMDIR
KLGRIGGKTLLYFAGMTTLAIILGLIVGNLTHTGTLIEGGIWATVLNIIPTNFFAALSDG
NMMPVIFFSVFFGLGTAAIGPGKIIVDFLNTVAAVMFKVTNWIMHLAPIGVCALIGATVA
QMGLSALAPLGLFILVTYLTMIFFVVVVMGLVAR-GFGINLFELLKVIKNEIILAFTTAS
SESALPKTMDKLEH-YGVSKGIVAFVVPTGYTFNLDGSAIYQSLAALFLAQAYHINLSIG
QQITLLVVLMITSKGMAGVPGASFVVLLATISTIG-VPVA----GLTFIAGIDRIVDMGR
TAVNVVGNSLATVVISKSERE
>HAT56507.1 dicarboxylate/amino acid:cation symporter [Veillonellaceae bacterium]
MSLTTQIFIAMLIGAVVGIAAPVMISLGFLGDIWLNCIKMIVVPMILCTIVTGIITQSAG
AMKRISVRIIFYYITTTVLACIIGLSVSALIQPGHLAPMDFASFAKGLFSTNMFKTFTDG
NIIQTLIIAILVGIAILKMKQKETIKKICISTNSMVFSLIGMIMAVSPVGVFFLMGSSFG
KYGLGIFTSMAYLLGTYYMACLIQVILIYGTTLIIFARINPFTFIKDSAELWLYTISTCS
SIASIPVNIKVAKEKFGIPEKISGFTIPLGTQMNTDGSVLLYGCVIMFISQMVGQDLTLA
ELIKTVFIATIMSMGGGGIPGSGIVKLMVVVQAVG-LPIE----IVGVIAAFYHLFDMGT
TTNNCLGDLAGTVVVGKCEER
>HBP66559.1 glutamate:protein symporter [Desulfosporosinus sp.]
MGLATKIIIGLTLGVLYGYFFRYSGWLKPLGDMFIRAIKMIVVPIVFSTIVIGIAGVDLK
KVGKLGGKTLIYFEIVTTIAILLGVTVATITKPGVGIKHSTTDLFVNLIPTNIVDALARA
DLLQVIFFAVLFGVALASVEVGKPVLHFFQGVAETMFKLTNMIMLAAPYGVFALMGFTIS
QFGLAVLLPLGKLVGILYLTMAFFIVVVFGTIAK-FAGINLLTMLKNLGEELLIAFSTDS
SESVFPRILKKMEQ-FGVPKSIVSFVVPTGYTFNLDGSALYQGLAVPFIAQMYGIHLTFA
HTLTIIAVLMVTSKGMAGVPGVSFVVLASTLSSTG-LPVE----GLALIAGVDRIMDMGR
TVVNVIGVSLASVVMAEIEGV
>HBS58038.1 C4dicarboxylate transporter DctA [Firmicutes bacterium]
MVLYFQVLFAIAAGITLGHFYPVGASMKPFGDGFIKLIKMIIAPIIFCTIVTGMANVDMR
KVGRVGLKALMYFEVVSTLALIIGLMIVNVLHPGGGMSQNVANFLLNIIPNSVVDAFAKG
DILQVLLFSVLFGWALSLLGKGQPLVGIISDISKGLFGVVDLIMKVAPLGAFGAMAFTMG
KYGILSLIPLAKLMGSFYLTCLIFILIVLGLIAR-YVGYSIFKLLGYISEELLIVLGTSS
SESVLPRIMHKLEK-LGCSKSVVGLVIPTGYSFNLDGTSIYLTMAAIFIAQATNTDLTLL
QQITLLAVLLLTSKGASGVTGSGFIVLAATLSSVP-LPVA----GLAIILGIDRFMSEAR
ALTNLIGNSVATIFVAKWEHE
>HCJ58583.1 dicarboxylate/amino acid:cation symporter [Clostridiaceae bacterium]
MSLGKQILIGIIVGLAIGFISPAAKTISPLGNIFLRLLKMLIVPLVFFSITSGVCKMDVK
QLRDVGLRFVLYIVITSGFSAFIGIIAGFVFRPGTGTSYNFIDNVVSWVPDNIVQAMAIA
NMLQIIFFSIFLGIALLSLGKVKPVIDLFNLGSDIMLKITEFVMAFSPIGIASLMATMVS
TISGATMKDVLSFILIDNLGALLILLVFYPILLKIFAKISPFSFMKKISAPMLVAISTTS
SAATLPVSIRTAEEKLGIPENIYGFTLPLGNTCGMNGFALFVGLCCVFSSNLYGFDITIG
RIAQFVFLGIILSIGAAGVKGAGVVMSTVLMEALG-MPLS----LIPILAAIWPTIDPAH
TLLNNVSDLVGTTIISKQLGK
>HDH63257.1 dicarboxylate/amino acid:cation symporter [Firmicutes bacterium]
MNLLLRILIGLILGAIVGLIFGKILWVQPFGDLFVRLLKMIVMPVIFFTLVVGAASISPA
RLGRVGVKIIVYYMITSAIAVAIGLLFANLFHPGLGLRPSVVQTLLNIVPKNPFSALANG
KVLPTIFFAIIFGIGLSYLMSATTAFKVFDGAAEVMYKVVGWVLEYAPIGVFALIAVVFG
KQGAKAFGPLGMVTLTVYLALIVHVIVVYGGLLS-MFKINFAKFLSKAKEAMITAFVTRS
SSGTLPVTMKVAEENMGINRGIFSFTLPLGATINMDGTAIYQGVCALFIAFAIGAHLNFA
QQMIVILTAVLASIGTAGVPGAGAIMLLLVLNSVG-MPVEPVALAYAMILGIDAILDMGR
TAINVTGDLAGTAIVAKTEGE
>HHV27789.1 dicarboxylate/amino acid:cation symporter [Tissierellia bacterium]
MKLVHKIFIGLFLGILVGAILSTIPWLDLLGQLFLRIIRMVLVPLVLFSIISGISNLEIK
KLRSIGIKTLVFFFLTGFGAITMGIIMAQIIQPGAGVLPTIFETILDIFPENIFESLAQG
EMLHIISFSMFIGAALLIMGRAKPIVDLVDRCSEMMYKVTDIVVRFTPYGVFGLMGNAVA
TFGVSIFGPVFKFIVADYLASILYIAIVYSAILFFIAKVNPLKFYKKSLQPWAIAFSTCS
TAAALPVTMKVGTDELGMPKENASFILPLGATANMNGTGIYFGIVVLFAAQLYGVSITLG
QQIMLVLTATLLSIGCAAAPQTGLIISIALLTNLG-IPLD----GLALIAGVYRIIDQIH
TSTNALGDLVIGVTVSAMEGD
>HHV45635.1 dicarboxylate/amino acid:cation symporter [Tissierellia bacterium]
MKLFHKIFIGLFLGIILGIILSILPWLGLLGDIFLRLIKMVVVPLVLFSITSGVASLEIN
KLRSIGIKTILFFFGTGFLSIGTGLVMANIFKPGAGLLPTVFESILGLFPENIFDSLSRG
EMLHIISFCIFIGAGLLLMERGKPIVDLIDRASELMYKVVDIVVQFTPVGVFGLMAKAVT
TFGVGIFGPVFKFILVDYGANIFNLLVWYSLILYFIARVNPIKFFRKGFESWAIAFSTCT
SAAALPVAMRNAVNEMGIPKETASFVLPLGATANMNGTGIYFGLIVMFASQLYGIPISIS
QQIMLVLTATLLSIGCAAAPSTGLIISIALLTNLG-IPLD----AIALIAGVYRIVDQIH
TSTNSLGDLVVAVAVSALEGD
>HHW38761.1 cation:dicarboxylase symporter family transporter [Bacillales bacterium]
MPLAYQILVGLILGIIVGAIFYIDTYLKPLGTIFLNMIKMIVVPIIVSTLIIGVAGTDLK
QLGKLGGKTLIYFEIVTTIAIIVGLLSANIFQPGVGIGHGIFDIIVSIVPTNVVSAMANG
NMLSIIFFSVVFGLGVAAIGKGKPVLAFFEGVADAMFWVTNFVMKFAPFGVFGLIGVTVS
KFGLASLVPLGKLMILVYLTMAFFILVVLGGIAK-LVGINIFHVFKVLKEELILAYSTSS
SETVLPKIIEKMEK-FGCPKDIVSFVVPTGYSFNLDGSTLYQALAAIFIAQMYGINLSIS
EQITLILVLMVTSKGIAGVPGVSFVVLLATLGTVG-IPIE----GLAFIAGVDRLLDMAR
TVVNVCGNSLAAIVMSKWEGR
>HHW91955.1 dicarboxylate/amino acid:cation symporter [Firmicutes bacterium]
MGLPYKILIGMALGAITGFIVGSIEAIAPLGTVFLRLLRMTIIPLIFFSVASGVASVNLN
RLKKVGSTFIYYWAIASLLAAATGIVWTLIISPGVGIDVDLLDSVISWIPDNVPKAFADG
NIIQIIVFALFAGITAALLEPGKRLIELFEAGNNLMGRMVGIILNVAPYGVFALMANVTG
TLGTIVLKGIGKLLLTQYAAYATVLIVFYPIILRFLANVNPIQHYRNIFPAMVMAFSTQS
SSGTIPVTMECTKKRAGVPDDIVDLITAPAATINMHACAAEMPIYALFASQIYGIPLSPF
DFIIICILGVIMAAGVAGVPGGGIMMSAVLLQIMG-LPLD----IVPWIAGVYVLIDMPN
TMLNVTGDTVGMVYTAAKLGE
>HHY05270.1 dicarboxylate/amino acid:cation symporter [Thermoanaerobacterales bacterium]
MPLVWRILIALVLGAIIGLIVGDIAVVEPFGTLMLKLLQMVVLPLIFFAIVVGVGGTPAS
KIGKIAVKILVYYTVTTVFAAACGIALAHIFKPGLGATPSVSSILLNMVPDNVVGAFVEG
SYLQVLLFASFFGLAISFLRAVMAVYTFCEGGSEIMFTITQAVLEYTPVGVFALISVVFA
QEGIRVIGSLGKLITACYIGYLFQIFVVYVLLLS-IFKLDFRKFFANAKDVMFMAFATRS
SNSVLPLSLTTSEEKLGVSRTVGGFTLPLGSQVNMDGEAYYQILSVFFVANATGVSLSPA
EQLLMVLVVTLGSIGTAGIAGSGPVVLLAVMNMVG-LKVEAVAAAFALVLGIDVILDMGR
TTANVTGDLVGTCIVAKSEGL
>HHY35665.1 dicarboxylate/amino acid:cation symporter [Firmicutes bacterium]
MPLYVKITIMLILGIVAGAALGKASLLKPLGDVFVNLLKMLIVPLVFFTISAGVTKMSPK
ELGRIGTGIMLYYVVTSTLAAAVGTLMGLVIRPGLGASFSFVNQIVSWVPTNPVQAMAEM
NMMHIIIFAVLVGVVVLLLGRAKTVRTVLAEGSDLMIRMTEIIMELAPYGIFALVAVMVG
TLGGKMLAAVGKFLVADYLSMVTLLVLVYPTILKFVAKKNVLAFYRDISPVIVVAATTTS
SAATLPVSLRIAKERLGLPEKVYGFTLPLGNTVNMDGAATAFALIGVFGADLFGVPITPA
LVVQFVFLGLVLSIGAAGVKGAGIVMSSVLLQTLG-MPLS----LVPVLAAIWPLIDPGH
TVCNNTGDLVGTVVVSSRVTD
>HIQ98982.1 dicarboxylate/amino acid:cation symporter [Candidatus Scybalocola faecavium]
MKMWQIIMISLVLGVIVGLILSVCNFMSFLGNIFIRLIRMVIVPLVFFSIVSAVAELDLK
RLRSIGIKTIVLFTLTTAIAITIGLVLVNIIRPGDGVMPSIYDTLLDLIPLNVFEAFTEG
SMLQIIVFSIFVAVAMMLMGKAEKAENAFKLGADIMYKIIDIVVYYIPVGVFGLMVNAMA
TYGTSILGNIFKFIVTDYASALTHTLIVYVPLLIFVAKVNPIKYLKVAFESWLVAFSTCT
SMAALPVSMKNAKEKLGIPEETASFVLPFGATANMDGTGIFFGIVVVFAAQVAGVDLTIG
QMASLVLQATLLSIGCAAVPQIGLVIGTTMIASMG-LPLE----VIGLITGIYRIIDQIH
TATNSTGDLIVAACVASTEGT
>HIR44939.1 dicarboxylate/amino acid:cation symporter [Candidatus Ventrisoma faecale]
MPLYVRIFIALFAGIIFGYVLNLIPFFQFVGDLFIRLIKMIVVPLVFFCIIDAALSLDIK
KLRSIGVKTIIWFLATGALSATIGLTLANIIQPGKGLLPNMYETILNLIPANPFESLTSG
EMMQIIVFSLFLGFAIITIEKAKPLTDVISLCSQAMFKIIDMIIGIIPYGVFGLMTVAMA
KYGVAIFGPVLKFIATDYLAGIIMSVVGYGLLLSLIGKVNPITFWKKAFEPWLIAFSTCT
SSAALPVSMEVAPKKMGVPKDIASFILPLGCTAQMNGTCAYFGIIVLFAAQLYGIDLSLE
QQIMLVVQATFLSVGCAATPQIGLVLSLTLMTQMG-LPLD----AYALVAGIYRIVDQIH
TATNSVGDLVASVCISQMQGE
>HIS98124.1 dicarboxylate/amino acid:cation symporter [Candidatus Scatomorpha pullistercoris]
MGFMTKVLIGLLLGVVAGIVFGKMSTVGFIGTIFLRLLRVGVVPLILCNIVIAVAGIDLK
KLGRIGIKMFILFMATTLVAAVIGLVFGLIVNPGLGYAPTVSSVILGFFGTNIISSMANA
EMLPIISFAILSGIGLIYAPDRAKILGGVGYVAKYIMFFLRFVIRFAPIGVFFLISNTIG
LYGAEVLGALGKFLGAIIAAALVHMLIIYSLLYYAGTRKNPFKMWKAISPVWVTSFSSCS
TAATMPVSITTCKDNLKLDSEVSDLVIPLGANLNMDGNAIWFGVVSVFVAQVCGIDMTAT
IMVTAVLMGVLMTLGSPGIPGGIFVATTIFLQTLG-FPIE----FAALLSGVVSVVDPLL
TTCNCVGSVVVASVVDKTEGA
>HIU75087.1 dicarboxylate/amino acid:cation symporter [Candidatus Pelethocola excrementipullorum]
MSLFTKILIGFALGVILGLIFGKIMVIKPVGDLFMKLLKMLIMPLVFSAIVSGITNIDIK
QLLNMGIKAFILFVVSTGLAIATGMIFGNIFKPGIGGSFSLVDTILNVVPENVFESFTSN
MMLQVICFAIFFSICILLCGEGKIVSNFFDKVAKVMYRMTDLIIGLAPFGVCALIATIIG
QYGLTALLPLMKFLIVFHVAILFFVIVIQGSFIAVACKMNPFKFFKDLFGSISMAYVTDS
SAAALPVAIKELQLNLKVPESITNFIMPIGTNMNKNGSALYQGIVAIFIAQVIGVDLSFT
QQILILFTALLGAIGTAGIPSASLVMLSMTLSCVG-LPLE----GITLMAGIDRILGGAR
TFPNVTGNAAITKMLARQEED
>HIW12356.1 dicarboxylate/amino acid:cation symporter [Candidatus Salinicoccus stercoripullorum]
MALYTQIAIGGILGVIAGLILGSAGVLEPFGTLFIQLLQMLIIPLVITSILAGMLKLDSK
AVGKVGGGFIIYLIMTSLFATTIGVLTALIIQPGKEQEFNFIDHFLSWIPTNIFESLANM
DMLPIIIFTIIIGLILLTMGNVPTLVKFINEGANVMLKLTEHIIKLAPYGIFALVANMVG
TFGSDMLSAAISFIIADYVAMLVVFLVIYPIMLKVTTGLSPFQFFKNVYPSTLFAFTTST
SSATIPISLAISKKNLGTTERTSGFTIPFGATVNMDGFAVAIGVISVFAANLYSMPITFS
LIVQFVLLGLVLSIGAAGVRGAGIVFSIVLLESVG-MPLT----LIPVLAAIWPIIDMGH
TALNITGDLNGTTIVAKKTGD
>HIW20804.1 dicarboxylate/amino acid:cation symporter [Candidatus Dorea intestinavium]
MGMSTQIFVAMLAGAAMGIIVGPMTQVGFIGDIWLNCIKMIVVPMVLATIINGVVSQDIK
TLGRISFRIFSYYIATTLVACAIGIAVTSFLKPGHLASITVADFFTGMFSSNMIQTFSEG
NILQTVIIAILLGVAILRIKRREKAIHAMQVFNDMIFSLINMIMIVSPIGVFFLMAETFG
KYGIGVFASMASLIGTYYLACLLHVLLVYGMVLWVTAGINPFSFLRKSVDLWVYTLSTCS
SVAAIPISIRVAKEKFNVPEKISGFTIPLGSQMNYDGSVILYGCVILFISQSLGLPVSLG
TMIKIVLMSAILSTGGGGIPGSGIVKLLVMVTAFG-LPTE----IVGVVAAFYRLFDMGT
TTCNCLGDLAGTVFVNKLEER
>HIW89526.1 cation:dicarboxylase symporter family transporter [Candidatus Ligilactobacillus excrementipullorum]
MSLGWQILIGLILGVILGIIFYAITAMQNIGSMFIGLIQMIVLPIVVSCLTVGIANMDIK
ELGRIGLKTLIYFEILSTIAIILGMIVANIFHPGTLINPGIWATLLGIIPTNIFKALANG
DMMPVILFSVFFGLGISAIERGKIIVDYLTAVQEVMFKITNWVMKTAPIGVCALIGVTLA
RMGINALLPLGYFVAITYVTMLLFVLVVMGIVAK-IFKFKLTDLLRVIKDEIILAFSTAS
SEAVLPKMMEKMQK-FGVKQGIVSFVIPTGYTFNLDGSAIYQSLAALFLAQAYDIHLSLG
QQLTLLIVLMLTSKGMAGVPGASFVVLLATIATIG-VPMS----GLTFIAGIDRIVDMGR
TAVNVVGNSLATVVIGKSEHE
>HIX43315.1 dicarboxylate/amino acid:cation symporter [Candidatus Kurthia intestinigallinarum]
MNLTVQVVLAIILGIIVGAIFPFGAQLKILADIFIKLIKMLIAPIIFLTVVTGIGSMDMK
KVGSIGLKALIYFEVMSTISLAIGFIVVHIIKPGVGVDHGIQAFVMSVLPENFFGAIANG
ELLPVLVCAVFFGLAAASIGPVKQVITLCEQASQIFFKIVGMVMKFSPLAAFGAMAYTIG
NFGMGSLWNLGKLMLGVYITMALFVIVILGLVLR-YAAVNIFKFLSYIKNELLIVLGTSS
SESALPLIMKKLER-FGCSKQVVGLVVPTGYSFNLDGTAIYLSMAAMFIAQVYDVHLSIW
QQLYLLLILMVTSKGAAGVTGSGFITLAATLAAFP-IPVA----GIALLIGVDRFMSEAR
AITNIIGNSVATVVVAKWENE
>HIX65921.1 dicarboxylate/amino acid:cation symporter [Candidatus Anaerotruncus excrementipullorum]
MGFATKVLLGLILGGILGLIVGSISCIGFIGTIFLRLLRCCVVPLILCNIVLAVASMDVK
KLGRIGVKLIVIFLATTFVAATVGLLTALVINPGFGFAPTFSSIMLSFFGTNIIESMSTA
TLLHIISFAIISGIGIMYMKDQTKLLNGFGIISRYIMSFLRLVMKFTPIGVFCLMANTTG
QYGTDVLGPLGKFILTIYVGLAIHAFVVYGGLYVIGTHKSPLKFYKLISPVWVTSFSTCS
TAATMPVSMRVCEENLKLRKEVSDLTIPLGANMNMDGNGLWYGVVAIFVAEVIGMDMSLG
TMIIAILTGVLMTLGSPGIPGGIIVATTIFLQTMG-MPIE----FVALLSGIFSIMDMGI
TTVNCVGSVVVAAVVSASEEA
>HIX84290.1 dicarboxylate/amino acid:cation symporter [Candidatus Megamonas gallistercoris]
MSMSAKVFLGFGLGIVLGLIFQDILFIQPIGDLFLKLIQMIVIPMVFLSIISGIASIDIG
KLRRLGTRVLGFYIVTTVLSAVIGLIVAHIMQPGANFPMTVSQTILSMIPTNPLEALATG
NLIQVIVFAVFIGIAITILSQVTNVKRVIDEANLIMFKITDIVMKVTPYGVAALVACSVG
QYGLSIFNILGKFILTHYIGAFSVVFIMYVFIIKYIAKISLKDFFTKITEVWLVAFSTTS
SSGTLPVTMRVTEEKFHVKDELASFSLPIGATINMNGIAVYYAVTVLFVAQVYNVDLTLM
QQVMFIFMTTLISIGTPGIPNSGIVLTIMLLTIMG-LPIE----IMGMIVGIFRLIDMIH
TALNVTGDVVSTLAVARLEHM
>HJA21946.1 cation:dicarboxylase symporter family transporter [Candidatus Limosilactobacillus intestinipullorum]
MSMGWQIMIGLVLGIICGVVFYAITVMQSLGTIFIRLIQMIVMPIVVSCLTVGIANIDIK
KLGRIGAKTLIYFEILTTIALLLGIGMANLTHPGSFIDSGFWPLILSIIPTNIFKSMSDG
DMMPVILFSVLFGLGIAAVEKAKILIDVLNGVAEVMFKVTNWVMKFAPIGVFGLIGMTIA
EMGISALLPLGYFILIAYVTMVIFIVVILGITAH-LFHLRYWKTMRVIWDEIILAFTTAS
SEVTLPRLMKKTQD-MGVEKGITSFVIPTGYTFNLDGSAIYQSLAAIFLAQAYGLHLSLA
HQITLLIVLMITSKGMAGVPGASFVVLLASVSTIG-VPMA----GLTFIAGIDRFVDMGR
TAVNVVGNSIATLVIGESEKS
>HJA46711.1 cation:dicarboxylase symporter family transporter [Candidatus Limosilactobacillus excrementigallinarum]
MSLGWQIFIGLIAGIICGVIFYAIVVMQSLGTIFLRLIQMIVMPIVISCLTVGIANIDFH
KLGRIGGKTIIYFEVLTTIAIIVGLIVANLAHPGSFIHTGFWDQILAIIPTNIFKSISDG
DMMPVIFFSVFFGLGLAAIEQGKIVVQFLNSVSEVMFKVTNWVMKYAPIGVFGLIGMTIA
EMGLKALLPLGYFVLLAYLTMIFFCVVVLGIVAK-MFHLHYWKTMRAIWEEIVLAFSTAS
SEVTLPRLIEKSQK-MGVEKGIASFVIPTGYTFNLDGSAIYQSLAAIFLAQAYGIHLTWE
HQFTLLIVLMITSKGMAGVPGASFVVLLASVSTIG-VPVA----GLTFIAGIDRFVDMGR
TVVNVVGNSIATLVIGESEHE
>KGP74539.1 sodium:dicarboxylate symporter [Pontibacillus yanchengensis Y32]
MSFVLKMFVGFLCGTLLAVLIGQAEVLKPFGDILINLLSLVAIPVIFLTVVLAVNQMNVT
QLGRMGGKLILYYAITTAAAVFIGLGLAFWISPGENMTPSFEDVLFNIIPENIVAPFVNG
DLMSILFLAIIIGVAISTMKSGEMLDRFFNALNEMFYKLLNGILFYAPIGILAISASSFG
GQGWGTLQSLLSFTGVFYGGIILLWLIVYTPILK-LSGAPVLPFFRSTKDAYVTAFFTSS
SIATLPVAIDTAKK-SGISERVANFTLPLGAVFNSDGGALRMGASIVFAANITNLSLSVT
DFFMIVLVGTLLSIGTAGVPAAGLVTLSAVLTMFN-LPLE----IVALIAGVDVLIGMAG
TASNVFGDIVGSAVVNQSEEK
>KGR88184.1 glutamate:protein symporter [Lysinibacillus odysseyi 34hs1 = NBRC 100172]
MSLASQILIGLVLGIVVGAIFYVQTYLQPIGDIFLHLIKMIVVPIIISTLIVGVAGTDMK
QLGRLGGKTLIYFEVITTVAIIVGLFAGNFFQPGAGIDQGPFHILVDIVPTNIVNAMAEG
DMLAIIFFSVLFGLGVAAIEKGKPVLAFFQGVADAMFWVTNLVMKFAPFGVFALIGVTVS
KFGLSSLIPLGKLAILVYAAMIFFVVVVLGITAR-IFGINIFNLIRMIKDELLLAYSTSS
SETVLPRIMQKTEK-MGAPKDIVSFVIPTGYSFNLDGSTLYQAIAALFIAQMYGIDLSIM
EQITLMLVLMVTSKGIAGVPGVSFVVLLATLGTVG-IPLE----GLAFIAGIDRILDMAR
TAVNVVGNTLATLIMAKWEKR
>KIL11941.1 hypothetical protein B4129_0536 [Bacillus safensis]
MFIAFQIMIALVIGALIGHFFPFGMALRPIGDGFIRLIKMIVVPIVFSTIVIGAAGSGMK
KMGSLGLKTIIWFEVITTIVLGIGLLLANGLKPGVGLVVDFKQMVLDIIPTNIVDVMAQN
DLLAVIFFAILFGVAASGIKASAPVLTFFESVAQIMFKLTQMVMVTAPIGVLALMAASVG
QYGIVLLIPMMKLVGTVFLGLFIILFALFPLVAL-IFRFNYFEVLKMIWDLFLVAFSTTS
TETVLPQLMERMEK-YGCPKRIVSFVIPSGLSLNCDGSSLYLSVACVFLAQAFGVDMSLS
QQLLMMLVLVLTSKGIAAVPSGSLVVLLATAHAVG-LPAE----GVAIIAGVDRIMDMAR
TGVNVPGHAVACIVVSKWEKV
>KIL43232.1 sodium/glutamate symport protein [Jeotgalibacillus campisalis]
MSLILKITIALALGVAVGFIFGQASVLTPLGDLLMNLLNFLILPLILFTLIVGVNQTKLN
SLGRMGGKVFLYYAATSAVAIMVGLTVASLFSPGTGMNPGVVSVLLSIVPSNIVTAFSEF
NLLGIIFTAIIFGIAISYLRIGEQVYGVANGLNEATLFIVKGVLQYVPIGVFAIVANTVG
TQGSGILLELWNVVMVLYVGIAVQLVLYTLVLI--LFKINPAVFFKQARTPMLTAFVTQS
SSGTLPVTLNAAKN-LGLSKSLYGFSLPLGATINMDGAAIRIAVSAVFAANVVGQPLSFS
EMLMVVLVGTLASIGTAGVPGAGIVMIATVFAQLG-LPME----AVALLAAIDILVGMGA
TMLNVTGDLVGSNVINKTEEK
>KIL51498.1 sodium/glutamate symport protein [Jeotgalibacillus alimentarius]
MSLILKVTIALIIGASVGFIFGDASVLTPLGDLLMNLLNFLILPLILFTLIVGVNQTKLN
SLGRMGGKVFLYYAGTSALAIVVGLTVASLFSPGTGMNPGIVSVLLSIVPSNIVTAFSEF
NLLGIIFTAIVFGIAISYLLLGEQVYNVANGMNEATMFVVRGVLQHVPIGVFAIVANTVG
TQGTGILLELWNVVMVLYVGIAVQISLYILVLL--LFKISPAAFFKEARTPMLTAFATQS
SSGTLPLTLNAAKN-LGLSKSLYGFSLPLGATINMDGAAIRIAVSAVFAANVIGEPLSIT
EMLMVVLVGTLASIGTAGVPGAGIVMIATVFAQIG-LPME----AVALLAAIDVLVGMGA
TMLNVTGDLVGSSVINKTEEK
>KIO94390.1 Glutamateaspartate carrier protein [Levilactobacillus brevis]
MSLGWQILIGLALGIVLGAIFYAITAMQNIGNMFIGLIQMIVLPIVVSCLTVGIANMDIK
QLGRVGGKTIIYFEIMTTIAIALGLLIGNIFHPGDFINTGIWSTLMGIIPTNIFKSLSEG
DMMPVIFFSVFFGLGTAAIGQGRIIVDFLDAVSQVMFRVTNWVMHTAPIGVCALIGVTIA
QMGLSALAPLGYFIILAYGTMLLFIVVFMGLAAR-MFGFKLSDLLYVIKDEAVLAFSTAS
SEAALPRLIDKMDK-FGVSQGIVSFVIPTGYTFNLDGSAIYQSLAALFLAQAYHIHLSLG
QQITLLVVLMITSKGMAGVPGASFVVLLATVSTIG-VPMS----GLTFIAGIDRLVDMGR
TAVNVVGNSLATVIIGKSEHE
>KJS20976.1 hypothetical protein VR72_12555 [Clostridiaceae bacterium BRH_c20a]
MSLASKILLYMVLGIFIGLIFGKATILQPLGDLFIRLLMMAAIPLVFFNLLAGLSSLDLR
IVGRIGVKIMSYYLLTTAFAVSIGIVMMNIVKPGVGIVPKVTDIVLDLVPKNIFASFSSG
NVAQIVVFAVFIGIVTLLLPQKGPLQKGFTIIADLLRKLVGIILYFGPIGIGALAAVTVG
KYGPTIFGPLAKFVGAVWAAELIMVVIYMILLIT-IGRMSPLYFLKQSGPLYATTAATCS
SLASLVVSLDVAENRLKLPKSIFTFTLPLGAQLNKDGTAIMLAGVLMFTAQAAGVEFSLA
SQLSIVLVGLILSEGSGGIPGGGLVIAMIFVQAFN-LPLE----IAAIVAGIYRLIDMAN
TSLNCMGDLVGTILVSRTEKE
>KJS87745.1 sodium:dicarboxylate symporter [Peptococcaceae bacterium BICA18]
MKLYQKILIGLVLGFFAGLILGKAEYLKPIGDIFIRCLRLIVVPLILATLVTGVASADIR
KVGRMGVRTLIYFMITTTVAVVIGLVVANVIDPGTGIAVTPSQMLVSMFPVNPMEALAQG
NVLQIIVFAILFGAALSLTGKGAPIVNFFSALTEVMFKLSDIVIKFAPYGVFALIAWTSG
KFGMSILMPMGKIILAVFIGCVIHVLFTYTLAVKFIAKVNPIHFFKKVLEPAMVGFSTCS
AAAAFPFTMRAQKQ-LGVSDKVSGFTLPLALTINMDGTALYQAVGAVFVANAFGVELTIV
QQLTIVLTAVLASIGTASIPGGGLIMLTLVLESVG-LPLE----GIAIVAGIDRILDMFR
TTTNVFGDNSSGLIVSALEGD
>KQL54351.1 glutamate:protein symporter [Margalitia shackletonii]
MNLTVQVLTAIVIGVLVGLIWPVGKHMKPLGDTFINAVKMLIAPIIFLTIVLGIAKMDMK
KVGKVGGKAIIYFEIVTTFALIVGLIIVNIIKPGAGL-LNWVDYLTHIVPSSMVAAFADG
DILQVLFFSLLFGFGLAALGKGKIIIEFLDKLSQVFFKVIGYIMKAAPIGAFGAMAFTIG
NFGLASLVPLGKLMISVYLTMIIFVFVVLNLICR-KYGFSLWNYLRYIKDEILIVLGTSS
SESVLPRIMDKMEK-FGCSKSVVGLVIPTGYSFNLDGTCIYLVMSTVFLAQVFGVHLSLG
HQLMVILILMLTSKGAAGVTGSGFIVLASTLSALH-IPVT----GLALLLGVDRFMSEGR
AIINLIGNGIASIIVAKSEKE
>KRF21507.1 C4dicarboxylate transporter [Paenibacillus sp. Soil787]
MGLFFQIMVSIIGGILVGYLWPIGVALKPVGDGFIKLIKMIISPLVFGVVVVGIAKVDIK
SVGRIGGKTLLYFEVVTTFALIIGMVVANLFNPGAGMLPSGAQFFLNIIPDSAVSAFANN
TMLQVLLVSCFFGFAIIHVGTSEVVIDLLEHFNKVVFQIMGYIMKLTAIATFGAMAFAVS
QYGVTTLVSFGKLFVAMTIACLAFIIVLAIITRL-FVGISLWKLILYIREEIILAFATGS
TEAAMPQLMNKFEH-AGCNRAVVGLVVPTGYSFNLDGASIYLSLALIFLAQATGVELSLV
EQLMILGVLLLTSKGMAGIPGSAFVALSATAAASG-ISMA----AVALMLAPDRFMGNYR
TTVNIIGYAVATFVIARWEGL
>KRK23517.1 proton sodiumglutamate symport protein [Lactiplantibacillus pentosus DSM 20314]
MSLGWQILIGLVLGIILGVVFYAITAMQNIGTMFISLIQMIVLPIVVACLITGIANMDLK
KLGRIGGKTIIYFEVMTTIAIALGLLMGNVFHPGDYIHNGIWSTVMGIIPTNVFKSLSAG
DMIPVIFFAVFFGLGTAAIGQGKIILDFMNAVAEAMFKVTNWVMHTAPIGVCALIGVTVA
EMGLKALAPLGYFIILAYITMALFIVVVMGIVGK-LFGLNIWHLLRVIRDEMVLGFSTAS
SEAALPRIIDKMGK-YGVSEGIVSFVIPTGYTFNLDGSAIYQSLAALFLAQAYGIHLSLS
QQITLLVVLMITSKGIAGVPGASFVVLLATISTIG-VPVQ----GLAFIAGIDRLVDMGR
TVVNVVGNSLAAVIIGKSENE
>KRK46179.1 glutamate aspartate cation symporter [Dellaglioa algida DSM 15638]
MSLGWQILIGLILGVIIGALGYIINSLQPLGTIFINMIKMIVLPIVVSCLVVGIANMDIH
KLGRIGGKTLIYFEIMTTIAIALGLIVGNLTKPGQFISTGLSTILMNVVPTNIFKSLVEG
DMLPIIFFSVLFGLGTATLGKGKPIIDFFTAVSEVMFKVTNWVMKLAPIGVFALIGVTIA
QLGVAALKPLGFFILVTYLTMIFFVIVVMGLVAK-LFKIDLIVLLKVIKDEMVLAFSTAS
SEAALPKIMEKMEN-FGVKKGIVSFVIPTGYTFNLDGSAIYQSIAALFLAQAYHIHLSIG
QQITLLVVLMITSKGMAGVPGASFVVLLATIATIG-VPAS----GLAFIAGVDRIIDMGR
TTVNVVGNSLAAVIIAQSENE
>KRK56672.1 DAACS family dicarboxylate amino acid sodium (Na+) or proton (H+) symporter [Lentilactobacillus hilgardii DSM 20176 = ATCC 8290]
MTLGWQILIGLVLGIVFGIIFYAITTMQNIGTMFISLIQMIVLPIVVSCLTVGIASIDIK
KLGRVGLKTLIYFELMTTVAIALGMIVANVLHPGTMIHTGLWDTLLGIIPTNIFSSLASG
NMMPVIFFSVFFGLGIAAIGKGKILIDFLQAVQEVMFKVTNWVMHAAPVGVCALIGVALA
EMGISALIPLGYFVIITYLTMIIFVLVVMGIVAR-LFKFRISDLLRVIKNEIVLAFSTAS
SEAVLPKMIEKMDK-FGTNQGIVSFVIPTGYTFNLDGSAIYQSLAALFLAQAYGIHLSIG
QQVTLLVVLMITSKGMAGVPGASFVVLLATISTIG-VPMS----GLTFIAGIDRIVDMGR
TAVNVVGNSLATVVIGKSENE
>KRK66554.1 sodium dicarboxylate symporter [Lentilactobacillus buchneri DSM 20057]
MSLGWQILIGLLLGVFFGVIFYAITAMQNIGTMFINLIQMIVLPIVVSCLTVGIASMDIK
KLGRVGLKTIIYFELMTTIAIALGMVVANVLHPGTLIHTGIWGTLLGIIPTNIFKSLANG
DMMPVIFFSVFFGLGIAAIEKGQILIDGLNAVAEVMFKVTNWVMHAAPIGVCALIGVALA
EMGIGALIPLGYFVAIAYVTMAAFILIIMGIVAK-IFGFSIFDLLLVIKDEIVLAFSTAS
SEAVLPKMIEKMDK-FGSSQGIVSFVIPTGYTFNLDGSAIYQSIAALFLAQAYHINLSIG
QQITLLVVLMITSKGMAGVPGASFVVLLATISTIG-VPVT----GLTFIAGIDRIVDMGR
TAVNVVGNSLATVVIGKSEKE
>KRL03617.1 DAACS family dicarboxylate amino acid sodium (Na+) or proton (H+) symporter [Liquorilactobacillus capillatus DSM 19910]
MNLGWQILIGLVSGIILGVIFYATMAMQNIGTMFISLIQMIVLPIVVSCLIVGIANMDIG
KLGRVGGKTLIYFEVMTTMAIILGLIVGNVFHPGDYIHSGIWSIFMGIIPTNIFKALSTG
DMLPIIFFAVFFGLGTAAIGKGTIILDFFRAVSEVMFKVTNWVMKTAPIGVCALIGATVA
QMGIKALAPLSYFILLAYITMAIFIIVVMGLAAK-LFKLNIWHLLHVIKDEMVLAFSTAS
SEAVLPKIIDKMGQ-FGVNQGIVSFVVPTGYTFNLDGSAIYQSLAALFLAQAYGIHLSIG
QQITLAVVLMITSKGMAGVPGASFVVLLATVSSIG-VPVQ----GLTFIAGIDRLVDMGR
TVVNVAGNSLAAVIIGKSEKE
>KRL25372.1 DAACS family dicarboxylate amino acid sodium (Na+) or proton (H+) symporter [Limosilactobacillus mucosae DSM 13345]
MSLGWQIMIGLILGIIVGAMTYAIKVMQSLGTIFLRLIQMIVMPIVISCLTVGIANIDIK
KLGRIGVKTLIYFEVLTTIALLLGMIVGNILHPGTYIHSGIWDLLIAIVPTNIFKSIADG
DMLPVIFFSVFFGLGVASLGSGKIIIDFMNAVSETMFKVTNWVMKFSPIGVFGLIGMTIA
EMGLKALLPLGLFVVIAYATMIIFVVVVLGIVAK-IFHLRYWKTMHVVMEEIAIAFSTAS
SEATLPRLMAKTQK-MGVDKGIASFVIPTGYTFNLDGSAIYQALAALFLAQAYGIHLTIA
HQITLLVVLMITSKGMAGVPGASFVVLLASVSTIG-VPVA----GLTFIAGIDRFVDMGR
TAVNVVGNTIATLVIGQSEKS
>KRL67378.1 sodium dicarboxylate symporter [Companilactobacillus versmoldensis DSM 14857 = KCTC 3814]
MSLGWQIIIGLILGIILGQVFYAIQVMQNIGTMFISLIQMIVLPIVISCLTVGIANMDIK
KLGRIGAKTLIYFEVMTTLAIIIGIIVANVTHPGTYIHDGIWSVLMSIIPTNIFSAMGKG
DMLPVIFFSVMFGLGTAAIGQGEIITQFLDATANVMFKVTNWVMRVAPIGVCALIGVTVG
EMGFEALKPLGLFIVIAYATMAFFVFVVMAIVGK-IFHVKFFELFRIIENEVVLAFTTAS
SEAALPKMIDKMQK-YGATKGIVSFVIPTGYTFNLDGSAIYQSLAALFLAQAYNINLSLG
QQITLVVVLMLTSKGMAGVPGASFVVLLATVSTIG-VPMQ----GLTFIAGIDRLVDMGR
TAVNVVGNSLATIIIAKSENE
>KRM18375.1 DAACS family dicarboxylate amino acid sodium (Na+) or proton (H+) symporter [Ligilactobacillus hayakitensis DSM 18933 = JCM 14209]
MSLGWQILIGLAIGIIFGVIFQFINFASGLGSIFINMISMIVLPIVVSSLVVGIANMDLK
KLGRIGLKTLIYFEVLSTIAFIVGMIVANIFNLGSMLHHGLGSILLSIVPSNFFEALSTG
EMLPVIFFTAMFGLGIAAVGRAKILIDILQAVAEVMFKVTGWVMKFAPFGVAGLIGATVA
QLGLNSLKPLALFILMSYLTMIFFIFVVLGITSR-IFGFKITDQLLVVKDELILAFSTAS
SEVTLPKLLEKTQK-LGVDKGVASFVIPTGYTFNLDGSAIYQALAAIFLTQAYGIHLTLA
QQITLLLALMVTSKGMAGVPGASFVVLLATMSIVG-VPHS----GLAIIAGIDRLVDMGR
TVVNVAGNVTATLVLGKSEHS
>KRM56857.1 proton sodiumglutamate symport protein [Ligilactobacillus animalis KCTC 3501 = DSM 20602]
MSLGWQIILGLLIGIGLGVIFTFIKFANGLGSTFINMISMIVLPIVFSSLVVGIANMDIK
KLGRIGLKTLIYFEVLSTIAFIVGMLVSNLSKIGYMLHSGLGSILMSIVPSNFFDALATG
QMLPVIFFSCLFGLGIAAIGKGKILLQFFQAVAEVMFKITGWIMHFAPFGVAGLIGATVA
QLGLESLKPLGLFIVMSYVTMIFFILVVLGITSR-IFGFRIMDQLRVVKDELVLAFTTAS
SEVTLPRLMEKTQK-LGVDQAISSFVIPTGYTFNLDGSAIYQSLAAIFLAQAYHIDLSLS
QQLTLLLVLMITSKGMAGVPGASFVVLLATVSTIG-VPVS----GLALIAGIDRLVDMGR
TVVNVAGNVTATLIIGKSENE
>KRM87437.1 Na+ H+dicarboxylate symporter [Lacticaseibacillus thailandensis DSM 22698 = JCM 13996]
MSTSWQILIGLILGLILGTVFYAITAMNNVGTMFIDLIQMIVLPIVISCLTVGIASMDVR
KLGRVGVKTLVYFEIITTIAIILGLVIANVFHPGTLVDGSLWTLVKSIIPTNIFASLSAG
NMMPIIFFCVLFGLGTASLGKGQIIIDFLDAVSQVMFKVTNWVMKTAPIGVCALIGATIA
QMGLSALKPLGYFILLTYVAFALLIVVVMGLTAR-LFGLRLAHIFSVIKDEVILAFSTSS
SETVLPRLMDKMEN-YGVSRSIVSFVIPTGYSFNLDGAAVYESLAALFLAQAYNINLTLM
QQLSLVLILMLTSKGTAGVSGAVFVVLLATMSSIG-VPTS----GLAFIAGIDRIVDMGR
TAVNVFGNSLASVVVAKSEGE
>KRN39871.1 Na+ H+dicarboxylate symporter [Fructilactobacillus fructivorans]
MSLGWQIVFGLFLGIFFGVIFYAINVMQNVGTMFISLIQMIVLPIVVSCLTVGIAGMDIK
KVGRIGIKTLVYFELMTTVAIILGLFVANITHPGTYINTGIWSMIMNLIPTNIFASLSKG
DMMPIIVFSVFFGLGTAAIGKGQIIINFMSAVSEVMFKITNWVMHLAPIGVCALIGVTLA
ELGIKALLPLGYFVFLVYLTMLIFVLVVMGIVAR-LCHFKLSDLLAVIKNEIVLAFSTAS
SEAVLPKMIQKMDH-FGVSPSIVSFVIPTGYTFNLDGSAIYQSLAALFLAQAYNIHLSIG
QQVTLLIVLMITSKGMAGVPGASFVVLLATISTIG-VPMS----GLTFIAGIDRFIDMGR
TAVNVVGNSLATVVVGSSEHE
>KRN89683.1 DAACS family dicarboxylate amino acid sodium (Na+) or proton (H+) symporter [Pediococcus acidilactici]
MTLGWQILIGLILGVVLGASFYAITVMQNLGTMFIHMIQMIVLPIVVSCLTVGIAGMDVS
ELGRVGLKTLIYFEVLTTIALVVGMIFANVFHPGTYINSGIWATLMNIIPTNIFSSLAEG
NMMPVIFFSVLFGLGLTAIGQGQILIDALTAVQEVMFKVTNWIMHFSPIGVCALIGVTIA
QMGIDALKPLGLFVLITYVAMLFFVLVVLGLVAK-FHNINFFELLKVIKNELILAFSTAS
SEAALPKMIDKMQK-YGVSQGIVSFVIPTGYTFNLDGSAIYQAVGALFLAQAYGIHLTLG
HQITLLVVLMITSKGMAGVPGASFVVLLATVATIG-VPMS----GLTFIAGVDRIIDMGR
TAVNVVGNSLAAIIMGKSEGE
>KWZ79394.1 proton/sodiumglutamate symport protein GltT [Weizmannia coagulans]
MSLAWQIFIGLILGIAIGGIFHVAHILQPFGDFFLRLIKMIVIPIVVSSLIVGVAGADMK
QVGKLGLKALIYFEIVTTIAIVVGLLAGNLFHPGTGVHNGIVDTILSIVPTNLFESLSQG
NMLPIIFFSVMFGIGVAAIEKGKPVLRFFQGVSEAMFYVTNLVMKVAPIGVFGLIGVTVT
QFGLKSLIPLSKLVFTVYGTIIFFVVVVLGLIAW-LFRVNIFNLFKILKDELILAYSTAS
SEAVLPRLMEKMEK-FGCPKSITTLVIPTGYSFNLDGSTLYQSLAALFIAQMYGIHMSIG
AQISLVLVLMVTSKGIAGVPGVSFVVLLATLGTVG-IPLE----GLAFIAGIDRILDMAR
TACNVVGNTLATIIVSKWEGK
>KXB88432.1 putative proton/sodiumglutamate symport protein GltT [Veillonella sp. DNF00869]
MGLSGWIVIGLLAGVLVGSVAPFAKQLKPLGDVFIRMIKMIVVPLIFSSLVMGIAGTDFK
KLGRLGGKAILWFEVATTLALFVGLFVVNVFEPGVGVEMDHVQMLVNIIPTNIVDAMARG
DMLQIIFFSCMFAIAAASIGEGKQIVELSKDLAHIMFKVTHYVMYVSPIGIFGAIAYTVG
NFGLGMLVPLMKLVFTLYGGLALFLILIIAIASF-FTKVNLFKLGKVLKEPIVLAFSTAA
SEAALPIAMEKLKK-VGIPNQIVSFVLPLGYTFNLDGSTLYSSLAVVFISQVYGVPFPLE
QQLLMVLTLMLSTKGIAAVPGASLIVIAGTAAAFG-LPVE----GLALILGVDRILDMAR
TVCNLSGNCLAAAVVGRWENE
>KXB93718.1 proton/sodiumglutamate symport protein GltT [Veillonellaceae bacterium DNF00751]
MGLSTQILIGLILGALVGYLFPVGDKLKPFGDGFLRLIKMIVVPLIFSTLVMGIAGTDFK
KLGRLGGKSIIWFEFATTIALAVGLIIMNITEPGLGVSINLVDYVVHIIPTNIIDAAARQ
DMLQIILFACFFGVGVAHIGDGETIVRGCRCIAEAMFKVTGYVMHLAPIGVFAMIAYTVG
SYGIEMLIPLGKLIASVALATFLFIVIVAVIAGA-FTRINFFHVLKSLKDILLLAFSTAS
SEAALPGAMKRLET-LGVPKNIVTFVMPTGYSFNLDGSTLYSSACILFIAQLYGIQMPIE
QQILVMLTLMLSTKGIAGVPGAGIIVVAATAAAFH-LPTE----GVAILLGIDRILDMIR
TICNVCGNCMATMVVACWEGE
>MBB1079367.1 cation:dicarboxylase symporter family transporter [Limosilactobacillus rudii]
MSMGWQIMIGLALGIICGMLFYAITVMQSLGTIFIRLIQMIVMPIVVSCLTVGIANIDIR
KLGRIGGKTLIYFEVLTTIALILGIVMANVTHPGSFIDSGFWPLILSIIPTNIFKSMADG
DMMPVILFSVLFGLGIAAVGKAKILIDVLNAVSEVMFKVTNWVMKFAPIGVFGLIGMTIA
EMGISALLPLGLFILIAYVTMLIFIIVVLGITAH-LFHLRYWKTMRAILDEIMLAFTTAS
SEVTLPRLMKKTHD-MGVEKGITAFVIPTGYTFNLDGSAIYQSLAAIFLAQAYGLHLSIA
HQITLLIVLMITSKGMAGVPGASFVVLLASVSTIG-VPMA----GLTFIAGIDRFVDMGR
TAVNVVGNSIATLVIGESEGA
>MBB3069367.1 aerobic C4dicarboxylate transport protein [Paenibacillus baekrokdamisoli]
MNLTVQVLIAIALGILVGEFFPSADNLKLLGDIFIKLIKMVIAPIVFLTIVIGFANMDLK
KIGRIGGKALLYFELVTTFAMAIGIVVMHVIQPGVGMSHSFIDYLLNIVPDNVVGAFAKG
DMLPILFFSILFGLAMAALGKVKPVIESFEKINEVFFKLVAMLMKFSPIAAFGAMSYTIG
KFGLGSLFSLGKMMGSVYITMFLFIVVVLGLICR-YFGFSIFHLLRHIKEEILLVLGTSS
SESALPRIMVKLEQ-YGCSKPVVGLVIPAGYSFNLDGTSIYLSMSGLFIAQAFGVHLSII
QVLTLLGVLMFVSKGAAGVTGSGLVTLAATLAAIP-IPVE----GVALLIGVDRFMSEAR
AITNLIGNTVATVVIAKSEKQ
>MBB6447315.1 aerobic C4dicarboxylate transport protein [Bacillus benzoevorans]
MNLTVRVVIGIIIGIIIGFTFPFGAKLKVLADIFIKMIKMVIAPIIFFTVVIGIGGMDMK
KVGRIGGKALIYFEIVTTFALAIGLIVVNIIKPGVGFEHGAMAFILNIIPDNAVAALAGG
DLLPILFFAVLFGFALAHLGKGKPIVSLFEKLADVFFGIVNMIMKFSPIAASGAMAYTIG
KFGLGSLALLGKLMGSVYITMFIFIVFVIGTIAK-FYKFNIFKFLAYIKEEILLVLGTSS
SESALPKMMDRLER-YGCSKSVVGLVVPTGYSFNLDGTAIYLSMAAMFIAQAYGVDLSII
QMLTLMGILMITSKGAAGVTGSGFITLAATLAAFP-IPVE----GIALLLGVDRFMSEAR
AITNLIGNGVATVVVAKMEDE
>MBC8014550.1 cation:dicarboxylase symporter family transporter [Sporomusaceae bacterium]
MGLSAQIFIALLLGVVFGYIFPYGQALKPVGDGFIRMIKMIVVPLIFSSLIMGIAGTDFK
KLGRLGAKAIIWFECATTLALFVGLIVANVFRPGEGVTIDMTQMMVNIIPTNVVDAMARG
DMLQIILFATFFGVAAAHMGKGKPVVNLAISVAEIMFQFTNYVMKLAPIGVFALIAFTVG
KFGLGMLIPLAKLIGSLYFALIVFVLLLMALASL-IIRMNFFHLLRAIKEPLLIAFSTAS
SEAALPIAMEKLEL-FGVPKHIVTFVLPTGYTFNLDGSTLYSALAVVFIAQVYNIDFPIA
TQLLMLLTLMMSTKGIAAVPGASLIVIAGTAAAFG-LPVE----GIGIILGVDRILDMAR
TACNLTGNCVAAVVVARWENE
>MBC8014888.1 cation:dicarboxylase symporter family transporter [Sporomusaceae bacterium]
MGLSSQIFIALILGVVFGYIFPYGQALKPVGDTFIRMIKMIVVPLIFSSLIMGIAGTDFK
KLGRLGAKAIIWFEIATTLALFVGMVVANVFEPGAGVTIDMTQMVVNIVPTNVIDAMGRG
DMLQIILFSTFFGVAAAHMEKGKPVVTLAVSVAEIMFQFTNYVMRLAPIGVFALIAFTVG
KFGLGMLIPLAKLIGSLYFALVAFLVLLVGSASL-VLRINFFHLIRAIKEPILIAFSTAS
SEAALPIAMEKLEQ-FGVPKHIVTFVLPTGYTFNLDGSTLYSALAVIFIAQVYNIDFPIA
TQLIMLLTLMMSTKGIAAVPGASLIVIAGTAAAFG-LPVE----GIGIILGVDRILDMAR
TACNLVGNCVAAVVVARWEGE
>MBC8016506.1 dicarboxylate/amino acid:cation symporter [Sporomusaceae bacterium]
MYLYIQVLFAILCGVLLGYYYPIGASMKPLGDGFIKLIKMIITPIIFCTIVMGIAGMDMK
KVGRVGAKALIYFEVVSTIALVIGLVVVNVLQPGVGMTHGTVDFLMNIIPNTVVDAFAKG
DILQVLLFSIMFGYGLSALERGKAVVSVIDGISHVLFNVIGIIMKLAPIGAFGAMAFTIG
KYGVASLAPLAKLMGSFYLTCFFFIVVVLGLIAH-FTGFSIFKFIVYIKEELLIVLGTSS
SESVLPRMIDKLEK-LGCSKSVVGLVIPTGYSFNLDGTSIYLSMAAIFIAQATNTDLTLQ
QQLTILAVLLLTSKGAAGVTGSGFITLAATLSAIPTIPVA----GLALILGIDRFMSEAR
ALTNLIGNGVATVVVAKWEKE
>MBD9126614.1 dicarboxylate/amino acid:cation symporter [Faecalibacterium prausnitzii]
MGLSTQVFSAMILGAVFGLLFGVMVKLEFIGTIWLNCIKMIVVPMVLMTIITGITSQDLK
SLGRIAVRIMVYYVLTTLVATVIGLATASVLKPGVHADITIAQFFTNMFSSNMFVTFSES
NILQTVVIAVMLGVAIMLVKHREKLISGANALCSMVFSLIGMIMKASPIGIFFLMGASFG
KYGTSIFTSMATLLGTYYLACILQVLLVYGLVLWFVAGISPLRFIRDSAELWVYTLSTCS
SVAAIPVNMKVAREKFNVPDSISSFTVPLGSQMNYDGSVILYGCVIMFISQVCGQSVSLE
MMLRVVLLSAILSTGGGGIPGSGIVKLLVMVEAFS-LPTE----IVGIIAAFYRLFDMGT
TTNNCLGDLAGTVLVSKLEEK
>MBE3569135.1 dicarboxylate/amino acid:cation symporter [Bacillales bacterium]
MNLTVRVIIGIILGIVVGILFPFGSKLKILADWFIKLIKMVIAPIIFLTVVTGVGGMDMK
KVGRIGGKALIYFEVVSTVSLAIGMIVVNIVQPGKGFGDGFVDFVSSIIPDSVVGAMAQG
DLLPILFFAVLFGLAAASLRKAAPVIKLFEQLTDIFFKIVNMIMKFSPIAAFGAMAYTIG
QFGVGSLVNLGKLMGSIYLTMFLFVFIILGFIAK-LFKFNILKFIAYIKEELLLVLGTSS
SESALPTLMKKLEN-FGCSKSVVGLVVPTGYSFNLDGTAIYLSMAAMFIAQAYGVHLTLG
HQIMLLALLMLTSKGAAGVTGSGFITLAATLSAFP-IPVE----GIALLIGVDRFMSEAR
AITNIIGNAVATVVISKTEKE
>MBE3570993.1 cation:dicarboxylase symporter family transporter [Bacillales bacterium]
MGLAWQIFIGLILGIIFGVIFYVQGFLQPIGDIFIRLIKMIVIPIVVSSLVVGVAGLDIK
QLGKLGGITLLYFEVITTIAIILGLLVGNVVKPGVGVSHSFVDTIVNIVPDNLFKALANG
DMLAIIFFSVMFGLGVAAIGKGKPVLKFFQGTADAMFNVTNLVMRFAPFGVFALIGITVS
KFGVSSLIPLSKLVLTVYGTMILFILVVLGLVAK-LFGINIFHILKILKDELILAYSTSS
SETVLPKLMEKMER-FGCAKGITTFVIPTGYSFNLDGSTLYQSIAAIFIAQMYGIHLSIG
EQISLVLVLMVTSKGIAGVPGVSFVVLLATLSTTH-LPVE----GLAFIAGIDRIMDMAR
TAVNVVGNSLASIIVSKLVGQ
>MBE6012247.1 dicarboxylate/amino acid:cation symporter [Lachnospiraceae bacterium]
MNTALWSFVAMVAGAFLGLAFPTMSDLKFIGDIWLKCINMIVIPLVLCIVTLAIATQDAK
TLGRLAARIAIYYAITSFAAVAIGLALSMVLKPGSGVAFTVEAFVSGLFTNNLFKTFTEG
NLLQTMVIAIMFGIALLQVKSRAQVIGIIQAVNDMIFAYLNMIIKLTPIGVLFLIADSFG
KFGFSIFTSMAGLIGTYWLSILLMTLLVYCTILWIVAKINPVKFIKDTSEVWMFTIATCS
GSASIPVALKNVREKFGVPNRIADFCISIGGQLNSHGSALMYGCVLIFISQMYGVPLDLG
TMIRIVFVGALISASGGGIPGSGIVKLSIVISTFG-LPVE----VVGIIAGFYRFFDMGT
TTGNVLGDIAGTVTIAKMEEN
>MBE6097724.1 dicarboxylate/amino acid:cation symporter [Schwartzia succinivorans]
MSMSAKVFLGFGIGIVLGMIFQDILLVKPVGDIFLKLIQMIVIPLIFCSIISGIASIDIG
KLRRIGTKVMGFYIVTTILSTILGLVVAHIIRPGTGFPMSVGSAILGMIPSNPIAALAKG
ELMQVIVFAVFVGVTITILDRVSNVKKLIDEGTQIMFKVTDLVMQTTPYGVCALAACSVG
EYGLAVFGVMGKFIFTHYMAALSIIVCLYLFIVRGIAKIPLSDFFRKITEVWFVAFSTTS
SSGTLPVTLKVVEQEFRVKHELASFTLPLGATVNMNGIAAYYAVTIMFVSQVYGVDLTLA
QQASFIFITTLISIGTPGIPNSGIVLTVMLLGTMG-LPAT----IMGMIVGIFRPIDMIH
TALNVTGDVVSTLAVARIENM
>MBF1687102.1 dicarboxylate/amino acid:cation symporter [Selenomonas sp.]
MGLGTKILIGIVIGLAIGFVSPLTETISPLGKVFLRMLKMLIVPLVFFTIISGICKMDVR
QLVTVGLRFIAYILISSGIAAAAGSFAGIALSVGSETDYSFINNVISWFPENIVNAMVKQ
DMLQIIVFAIFLGCALLALGEVSELIRIVDQCSDVMLKITDFVMAFSPIGIASLMATMVT
TISGATIKDVILLIATDYLTCGIVLVVLYPLILKFGANISPLGFFQRISEPMLVAISTTS
SAATLPVSLKTAGRKLGIPENIYGFTLPLGNTCGMNGFAVFIGLCCIFCGHIYGVEVTLG
KLVLYVFLGIVLSVGAAGVKGAGIVMSTVLLEAIG-MPLD----VIPIFAAIWPVIDPPH
TLLNNTSDLVGTALIAKRMDQ
>MBJ6719441.1 dicarboxylate/amino acid:cation symporter [Bacillus sp. PR5]
MHLYVQVLVAIAAGILLGHFYPLGTQLKPLGDAFIKLVKMIIAPVIFLTVATGIAGMDMK
KVGRVAGKAMLYFLTFSTLALIIGLIVANVVQPGAGMEQTITGFLSNIIPTTIVGAFAEG
DILQVLFFSVLFGIALALVGKGKPVTDFLHVLTAPVFKLVAILMKAAPIGAFGAMAFTIG
KYGIGSIANLALLIGTFYLTSLLFVLVVLGAVAR-YNGFSILALIRYIKEELLLVLGTSS
SEAALPALMDKMEK-AGCKRSVVGLVIPTGYSFNLDGTNIYMTLAALFIAQATDIPLSLS
DQILLLLVAMLSSKGAAGITGAGFITLAATLSVVP-VPVA----GMALILGIDRFMSECR
ALTNLVGNAVATIVVARWENE
>MBK5300039.1 dicarboxylate/amino acid:cation symporter [Bacillus sp. TH86]
MSLYFQVIVAIAIGILLGHFYPTGVALKPLGDGFIKLIKMVIAPIIFCTVVSGIAGMNMK
SVGKTGGYALLYFEIVSTIALLIGLVVVNVVQPGAGMDQSIIAFVLNVIPNTIVGAFANG
DILQVLMFSVIFGFALHRLGYGKPVLDFIDRFAHVMFNIINMIMKLAPVGAFGAMAFTIG
AYGVGSLVQLGQLMICFYITCILFVVLVLGAICR-AHGFSVIKLIRYIREELLIVLGTSS
SESALPRMLIKMER-LGAQKSVVGLVIPTGYSFNLDGTSIYLTMAAVFIAQATDTPMDLT
HQITLLLVLLLSSKGAAGVTGSGFIVLAATLSAVG-LPVA----GLALILGIDRFMSEAR
ALTNLVGNAVATIVVAKWVKE
>MBK5300964.1 C4dicarboxylate transporter DctA [Bacillus sp. TH86]
MSLYFQILCAVLLGVVVGHFWAQAIALKPLGDAFIKLIKMMIAPVVFCTIVTGIAGMDKR
SLGRLLSKTMLLFLGLTVISLIIGLVAVYVFKPGAGMKLGVVEFFMHIIPDTFIGAFSKG
EVLPVLFIAVLCGFALSSLERGKPVLDVLEAASQMVFKIFSYLMRFAPIGAFGALAFTVG
QYGITSLGSLAKLIMTLYVACAFFVFVVLGSICR-AHGFSLWKLLRYLREEFLVVLGTSS
TEPVMPRMLEKLQA-LGCSKGVVGLVLPTGYSFNLDGTAIYLSLAAIFIAQACNIDLTMT
QTLTMLAIMLLSSKGAAGVTGSGFVALASTLTVIHDIPLA----GLALLIGIDRFMSEAR
ALTSLASNAVATVVISISESA
>MBK5302442.1 glutamate/aspartate:proton symporter GltP [Bacillus sp. TH86]
MSLAWQILIGLVLGIAIGALLNISNVLQPAGDIFIRLIKMIVIPIVISSLVVGIAGVDAK
KLGRIGLKTIIYFEIVTTIAILVGLVLANVVHPGTGIEHAFIQTILNLIPSNIFAAMARG
EMLPIIFFSVLFGLGLSSLDLREPLVKMFQGVSESMFKVTHMIMNYAPIGVFALIAVTVA
NFGFASLLPLAKLVVLVYFAIAFFAFVVLGLIAR-LFGFSVIKLMRIFKDELVLAYSTAS
SETVLPRVIEKMEA-YGAPKAICSFVVPTGYSFNLDGSTLYQSIAAIFIAQLYGIDLSIS
QQLLLVLTLMVTSKGIAGVPGVSFVVLLATLGSVG-IPLE----GLAFIAGVDRIMDMAR
TALNVIGNALAVLVIARWEGM
>MBK5303913.1 C4dicarboxylate transporter DctA [Bacillus sp. TH86]
MSIFLQVVLGLVLGIVCGLALPYSAQLKPLGDGFIKLIKMLIGLIVFCVVVSGISGADLK
KVGRIGLKSVIYFEILTTIALVIGLVFAFTTGIGSGAMQTTTQFLMNLIPTSVIGAFAEN
NILQVLLFSVLFGSALNLVGAASGISRLINELSHVIFRIMGMIVRLAPIGVFGAIAFTTS
KYGLDSLQHLGSLVGLFYLTCVAFVTLILGLVMR-FSGLKMWPLLKYLREELLIVMGTAS
SDAVLPQIMRKLEH-LGIGSSTVGLVIPTGYSFNLDGFSIYLTLAIVFIANATGTPLAMT
DLLTILLVSLITSKGAHGIPGSALVILAATLTAIP-IPVV----GLVLVLAVDWFMGIGR
ALTNLIGNCVATVAIARWEKD
>MBL6451433.1 dicarboxylate/amino acid:cation symporter [Faecalibacterium prausnitzii]
MGLGGRILIGIVIGLAIGFISPLASALSPLGTIFLRLLKMIMVPLVFFSITSGVCKMDVK
QLASVGLRFVLYILFTSGLASAVGVIVGLIFQPGKGTTYNFIDNVVSWVPDNVVNAMATA
NMLQVIVFALFLGVALLSLGKTKVFTSFIDQGSDIMLKIVEYIMAVSPIGIASLMATMVS
TISGATMKEVVSFIIMDYGCGITILLVVYPLLIKLLARVPVIPFMKKISEPMIVAVTTTS
SAATLPISIKVAGEKLGVPENIYGFTLPLGNTCGMNGFAMFIGLCCIFASNLYGMPVTIA
SLAQFIFLGIILSVGAAGVKGAGIVMSTVLLEAIG-MPLT----LIPILAAIWPAIDPIH
TLMNNISDLVGTMLIARQLDK
>MBM7670063.1 Na+/H+dicarboxylate symporter [Peribacillus endoradicis]
MSFILKISIGFLLGICIGLIFGSAQVLEPLGTIFLKLLKMAVVPLILLTVMVSINNTNPK
ELGRIGVKIFPYFIITTALAVVLGIGIAEFINPGSGLAPSLIDVLLQVIPTNVFAALANG
DILSIVFLAVIVGFAISFMRWGNLLLTFAEAGSEVTFRILRGILQYAPIGVLGITATTMG
EQGFDTLIALSKYVIASYVGVGVQMFIIFPIILL-LFKVPVIKFFKNTREAIITAFVTSS
SLATLPVTLKSAQK-AGISDKVANFTLPVGATVNMNGSAIHFGVGVVFAANIMGYDLSIG
AIVGIILAGTLASIGTAGVPGAGLIGMSIVFTQAG-LPIE----IVGLTAGVNVITDMIF
TTCNVTGDIVGAAVVDQSEKK
>MBM7671579.1 aerobic C4dicarboxylate transport protein [Peribacillus endoradicis]
MNLTVQVITGIILGILLGAIFPFGAQLKVLADIFIKLIKMLIAPIIFLTVVIGIGSMNLK
KVGKIGGKALLYFEIVSTIALAIGIIVVNLVQPGKGLEHGFVNFILSIIPENVIGALASG
QLLPVLFSAVLFGLAAASLDKSKPVITFFEHVAEIFFKIVNMVMKLSPIAAFGAMAYTIG
NFGLGSLVSLGKLMGSVYLTMFLFIVFVLGGIAK-FYGFSIFKFMAYIKEEILLVLGTSS
SESALPGMMRRLEN-YGCSKQVVGLVIPTGYSFNLDGTSIYLSMAAIFIAQAYGIDLTIW
QELTLLGVLMLTSKGAAGVTGSGFITLAATLAAFPMIPVE----GIALLLGVDRFMSEAR
AITNLIGNGVATVVISKMENE
>MBM7694177.1 aerobic C4dicarboxylate transport protein [Peribacillus deserti]
MNLTVQVIIGILIGIIIGFIFPFGTDLKVLADIFIKLIKLVIAPIVFLTIVIGIGNMDLK
KVGRIGGKTLLYFEIISTLALVIGLVVVNILKPGSGFSHGAIEFIMGIIPDNFIGAMAKG
ELLPILFFSVLFGIAAAGLQKAKPVISFFEQIAEIFFGIVNIVMKFSPIAAMGAMAYTIG
NFGIGSLFSLGKLMASVYLTMFLFIVLILGFVAK-LYGFNIFKFITYIKEEILLVLGTSS
SESALPRMMEKLEK-YGCSKSVVGLVIPTGYSFNLDGTAIYLSMASIFIAQAFGVDLSIW
QEITLLGILMLTSKGAAGVTGSGFITLAATLAAFPMIPVE----GIALLLGVDRFMSEAR
AITNLIGNGVATVVVSKMENE
>MBN2909449.1 glutamate/aspartate:proton symporter GltP [Polycladomyces sp. WAk]
MGLAWQILIGLILGITVGAVFYVEQYLKPIGDIFIRLIKMIVIPIVISSLVVGVAGVDIK
KLGKLGGKTLLYFEIITTVALIIGLLAANVFQPGAGV-HGFADTFVNIVPENLFTSLAEG
HMLSIIFFSVLFGLGVAAIGKGKPVLRFFQGTAEAMFYVTNQVMKFAPFGVFALIGVTVS
KFGVDSLIPLSKLVLLVYASMIFFVLVVLGVTAK-IVGTSIFRIIRILKDELILAYSTAS
SETVLPKLMEKMEK-FGCPKAITSFVIPTGYSFNLDGSTLYQAIAAIFIAQMYGIDLSVG
EQITLLLTLMVTSKGIAGVPGVSFVVLLATLGAMG-LPVE----GLAFIAGVDRLMDMAR
TAVNVCGNSLAAIVMSKWEKQ
>MBN2910049.1 dicarboxylate/amino acid:cation symporter [Polycladomyces sp. WAk]
MNLTFQVLTAIAIGIILGTLSPTAKAMKPIGDVFINMVKMVIAPIVFLTIVVGIAKMDMK
KVGRVGGKALLYFEIVTTIALVIGLIVANVVKPGVGV-MNLVDFLVHIVPSNIVDAFAKG
DTLQVVFFSVLFGFALAALGFGKPLIDLLDQISKVFFKIVNIIMRVAPLGAFGAMSYTIG
KYGLSSLIPLGKLMLSVYITMFLFVFVILNLICR-MYGFSLWHYLKFIKEELLIVLGTSS
SESVLPRMMKRMEE-YGCSKSVVGLVLPTGYAFNLDGTSIYLTMAVVFLAQVSGVDLSLT
QELTILAILMLTSKGAATVTGGGFIVLASTLSATH-IPLE----GLALLLGVDRFMSEAR
AIVNMIGNGIAAIVVAKSENE
>MBN3555605.1 glutamate/aspartate:proton symporter GltP [Fictibacillus nanhaiensis]
MSLAWQILIGLAFGILIGALFYVQGYLQPIGDIFIRLIKMIVVPIVVSSLIVGVASVDIK
QLGRLGGKTILYFEIITTFAIVIGLFIANIFQPGAGVSHGFAETFLNIVPTNLFESLAKG
DMLAIIFFSVLFGLGIAAIEKGKPVLAFFQGTADAMFYITNQIMKLAPFGVFALIGVTVS
KFGIESLVPLSKLVLVVYGAMFFFVIAVLGGVAA-MVKVNIFTLIKILKDELILAYSTAS
SETVLPKIMEKMEK-FGCPKAITSFVIPTGYSFNLDGSTLYQAIAALFIAQMYGIEITIA
EQISLLLVLMVTSKGIAGVPGVSFVVLLATLGTVG-IPLE----GLAFIAGIDRILDMAR
TAVNVVGNSLAAVVMSKWEGQ
>MBO2504799.1 glutamate/aspartate:proton symporter GltP [Bacilli bacterium]
MSLAAQILIALVLGIVVGAVFYVETYLKPLGTIFLNLIKMIVVPIIVSTLIVGVAGTDLK
QLGRLGGKTLIYFEIITTIAIILGLLITNVFKPGEGIDGGFIDTIVGIVPTNFIDSMAQG
DMLSVIFFSVLFGLGVAAIGRGKPVLAVAQGVADAMFWVTNLVMKFAPFGVFGLMAVTVS
KFGLASLIPLGKLVIVVYAAMIFFVIVVLGVTAK-IVNVNIFQVIKVLKDELILAYSTSS
SETVLPRIMQKMER-FGCPKDITSFVIPTGYSFNLDGSTLYQSIAAIFIAQLYGIDLSIV
EQITLVLVLMVTSKGIAGVPGVSFVVLLATLGSVG-IPLE----GLAFIAGIDRILDMAR
TAVNVVGNSLAAIVMSKWERR
>MBO2505886.1 glutamate/aspartate:proton symporter GltP [Bacilli bacterium]
MNLTVQVIIAIILGIIVGAVWPFGAKLKILADLFIKLIKMLIAPIIFLTVVVGIGSMDVK
KVGKIGGKALIYFEIVSTIALAIGIIVALVIQPGKGLEHGLAHFISSIIPDNFVGALANG
ELLPTLFAAVLFGLAAAAVGRAKPVITFFENVSEIFFKIVGMVMIFSPIGAFGAMAYTIG
NFGIKSLANLGLLMVSVYTTMFIFIVFILGSIAR-FYGINILKFIAYIKEEIFIVIGTSS
SESALPSLIRKLEQ-FGCSKQTVGLVVPTGYSFNLDGTAIYLSMATLFIAQAYGIHLTWV
QIVTILAVLMITSKGAAGVTGSGFITLAATLAAFP-IPIE----GIALLIGVDRFMSEAR
SVTNLIGNALSAVVISKSEKE
>MBO5555675.1 dicarboxylate/amino acid:cation symporter [Oscillospiraceae bacterium]
MGLGTKIIIGIVLGVIIGLVSPAAAFISPLGDIFLRMLKMLIVPLVFFTITSGICKMDVK
QLRNVGLRYLIWVAASAVFAAIVGLIAALIVQPGRGTSYSFINNVISWFPTNIVESMVNA
NLLQIIVFTIFLGIALLALDRVSTLVKLIDQGADTMLKITEYVIAFSPFGIMSLIATMVN
TISGAAMVEVIKFIVLDNVTGLILLCLYPVLVKV-LAKLPPLRFMKKISTPILVALSTSS
SAATLPVSIDTCKEKLGIPEKIFGFTLPLGNTIGMTGFAMFIGMVCVFASNLYGFPITIG
RMVTFVFLGLIISIGAAGVKGAGVVMSGVLLESLG-MPLT----LIPILAAIWPTIDPCH
TTLNNVGDLVGTTIVARQLDQ
>MBO8155679.1 dicarboxylate/amino acid:cation symporter [Bacillaceae bacterium]
MSLIKKITAALVLGILIGMIFGHTSVLAPLGDLLLRLLKFIIIPLIFFTLIVGVNQTKPG
TLGRMGLKVFIYYLVTSALAILVGISVAKLLNPGKGMNPGVVQVLLNIVPDNIVTAFTEM
NLLGMIFTALVFGIAISFLRLGERLYKLFDALNEVTLTVMKGILQYVPIGIFAIMAKVVG
SQGMDTLFSLGKFILVLYMALLVQLALYILLMV--VNKIRPGEFFREARTPMITAFVTQS
SSGTLPLTLNAARK-LGLSKSLYGFSLPMGATINMDGAAIRIAVSAVFASNLIGDPLSLP
SILQIVLVGTLASVGTAGVPGAGMIMIATVFAQIG-LPME----AVALLAAVDVLVGMGC
TSLNVTGDLVGTSIIHKKEKQ
>MBP1763381.1 C4dicarboxylate transport protein [Firmicutes bacterium]
MSLHFQVFVAIIVGVALGHYYPVGESMRPLGDAFIKLIKMIIGPIIFCTIVTGIAGMDMK
KVGRVGAKALIYFEVITTLALIMGLVAVKIFQPGVGMSQSTLDFFMNIIPSTVIDAFAKG
DILQVLLFSLLFGAALSMMGKGRNVYLLISDVSHAFFKIVDIIMKVAPLGVFGAMAFTIG
KYGIASLGPLGKLLGVFYITCIIFIFIVMGPVAK-WAGFSLLKFIAYIKEELLIVLGTSS
SESVLPRMIDKMER-LGCSKPVVGLVIPTGYSFNLDGTSIYLTMSAIFLAQATNIELTLV
QELTIIAVLLLTSKGASGVTGSGFIVLAATLSVIP-IPVA----ALAVIFGIDRFMSTGR
ALTNLVGNGVATVVVSKWEKE
>MBP1898155.1 Na+/H+dicarboxylate symporter [Planomicrobium mcmeekinii]
MSLIVKITIALVLGIAVGLIFGDANVLAPLGDLLLNLLTFLIIPLILFTLMVGVNQSRLN
DLGRMGGKVFLYYVLSSAFAITVGLAVASLFQPGNGMNPGVINVLLNIVPSNIFTAFTEM
NLLGIIFTAFAFGLAIAYMRLGEHLYKTVNGLNEATIVVLKVILQYVPIGIFAIMAGVVG
SQGLNTLLELGEMVLVLYAAIAVQIVLYTLLLI--LFKIKPGFFFRHARTPMLTAFVTQS
SSGTLPLTLDAARG-LGLSKSLYGFSLPLGATVNMDGAAIRIAVSAIFAANLTGNPLSLP
DMLMVVLIGTLASIGTAGVPGAGIVMIATVFIQLG-LPME----AVALLTAIDALVGMGA
TMLNVTGDLVGTTVIDKTEKK
>MBP2013760.1 aerobic C4dicarboxylate transport protein [Cohnella suwonensis]
MNLTIQVLVAILLGILVGSLFPMADNLKLLSDMFVKMIKMVIAPIVFFTIVIGFANMDMK
KIGRIGGKALLYFELVTTFAMAIGIVVMYIVQPGTGMSHGFMDFLMGVVPDNVMGAFAKG
EMLPILFFSVLFGLAIAGLDKAKPVTSLFEKLNEIFFRLVAIIMKFSPVAAFGAMSYTIG
KFGIHSLFSLGKMMGSVYITMALFIFVVLGAICK-MYGFSLLKLLRFIREELLLVLGTSS
SESALPRVMEKLEK-FGASKPVVGLVVPTGYSFNLDGTSIYLSMAALFIAQAYGVHLDWI
QVLTLLGVLMLTSKGAAGVTGSGFVTLAATLAAIPVIPIE----GMALLLGVDRFMSEAR
AITNIIGNSVATIVIAKSENQ
>MBP2094883.1 aerobic C4dicarboxylate transport protein [Mesobacillus zeae]
MSLTTQVILGIFLGITIGFIFPFGSQLKVIADIFIKLVKMVIAPIIFLTIVIGIAGMDLK
KVGKIGGKALIYFEVVSTIALTIGIIVANVIKPGKGISHGFMDFVMSIIPDSFIGAFTGG
QLLPVLLLAILFGASLAHLPKGEPLIALFEKIADVFFGIVNIIMKLSPYAAFGAMAYTIG
EFGLESLFYLGKLMASVYTTMTIFIIFVLGGIAK-FYGLNIFKFIKYIKEEIFLVIGTSS
SEAALPGMMSKLEK-FGCSKSVVGLVLPTGYSFNLDGTSIYLSMAALFIAQAYGVDLSIW
HQITLLGVLMLTSKGAAGVTGSGFVTLAATLAVFPSIPVE----GMALILGVDRFMSEAR
AITNLIGNGLATVIISKTENE
>MBP2626677.1 C4dicarboxylate transporter DctA [Firmicutes bacterium]
MYLYVQVLFAIFCGVLLGYFYPVGASMKPLGDGFIKLIKMVITPIIFCTIVMGIAGMDMK
KVGRVGAKALIYFEVVSTIALIIGLGIINFLKPGVGMTQSTVDFIMNVIPNTVVDAFAKG
DILQVLLFSIMFGYGLSAMGRGKVVVNVIDGISHVLFRVIGIVMKVAPIGAFGAIAFTIG
KYGVSSLAPLAKLMGSFYLTCFFFIFIVLGLIAR-FTGFSILKFISYIKEELLIVLGTSS
SESVLPRMIDKLEK-LGCSKSVVGLVIPTGYSFNLDGTSIYLTMAAIFIAQATNTGLTLQ
QEITILAVLLLTSKGAAGVTGSGFVTLAATLSAVP-IPVA----GLALILGIDRFMSEAR
ALTNLIGNGVATVVVAKWEQE
>MBP2626749.1 sodium:dicarboxylate symporter [Firmicutes bacterium]
MPLWMQILVGLILGCVIGYLWPFGATLQPIGTAFIKAIKMLVMPLVFSAVTLGIYKMDIK
QLGRLGFIAFVWFYLATAISVILGITMNEIFHPGAGVSINWVNFFLDLIPDNVVMAIASQ
KIIPTLFFAICFGFSLAAVGAAKSVVNILEGVMQSMFKLTQGIIAVAPVAVAGIMAWVIA
TQGGKMLMAMAKLIGVLYLSLIVIMVIFWVVVY--FMGMNPFATTKKVMEPLLLAFTTSS
SEVTLPVHMKILED-AGIPRKIVSFVLPLGYSFNLDGSALYQSLAVCFLAEVYGVPLTAP
ALITILITTLVANKGTANVPAASLVVLAVILTSIG-LPVE----AIAILAGVDRFMDMGR
TTVNVFGNTIAALLLHKFGGQ
>MBP2626811.1 sodium:dicarboxylate symporter [Firmicutes bacterium]
MGLSAQIFIALVLGVVFGYIFPYGQTLKPIGDAFIRMIKMIVVPLIFSSLIMGIAGTDFK
KLGRLGAKAILWFEIATTLALFVGLLVANVFQPGAGVHIDMTQMMVNIVPTNVVDAMGRG
DMLQIILFSCFFGVAAAHMEKGKPVVNLAISVAEIMFQFTNYVMRLAPIGVFALISFTVG
KFGLGMLIPLAKLIGSLYFALIFFLFLLMLFTSL-ILRVNFYHVFRALKEPMLIAFSTAS
SEAALPIAMEKLEE-FGIPKHIVTFVLPTGYTFNLDGSTLYSALAVIFIAQVYNIPFPIE
TQLVMLLTLMMSTKGIAAVPGASLIVIAGTAAAFG-LPVE----GIGIIMGVDRILDMAR
TVCNLTGNCVAAVVVARWEKE
>MBP2627152.1 gltT 1 [Firmicutes bacterium]
MTSPSVILMSLIGGIACGYFFPFAVTLKPIGDAFIKMIKMIIVPLVFSILVLGIAGTDFK
KMSRLGGKALLWFTFASTIALIIGLVLANVLQPGSGVFRSTTELLLAVIPSNIFEALSTA
NLLQVVFFSCFFGVATAALKRGKPIIDFLTAVSEAMFNVTHYVMRLTPFGIFAFMGWSVG
KYGLSLVVPLAKLIGTLYLGLVIFVFGILGLACF-ILKINFLQVFRVIKAPLILAFSTCS
SEAALPILMEKLLK-FGVPKHIVSFVLPTGYSFNLDGAAIYKCMALMFIAQMSQIPMDIP
TQVMMITAMMIMSKGSAGVPGMAFVQLSAGVAMFN-LPME----GLFMIMGVDRIMDMGR
TSVNLVGNAIATLIVARWEGE
>MBP2627508.1 sodium:dicarboxylate symporter [Firmicutes bacterium]
MTLANQILIGMVLGILFGYFFPQGVALKPLGDAFLRMIKMIIVPLVFAGLVMGIAGTDFK
KMGRLGFKSIVWFELVTTIALFYGMVLANVIQPGAGVKVDMLQTFMQIIPTNIVEGLATG
NLLQIVFFSCFFGVALAAIGKGKIIVDIASSVMEAMFKVTNYVMKLTPIGVFAFMAFTIG
KYGVAMLIPMAKLLLTLYAGLLLFIITVLMIACY-FIKVNFFQVLRVVKQPMLLAFTTAS
SEAAMPLIMEKLEK-FGVPKHIINFVIPTGYTFNLDGASIYFCMALLFIAQVYGIHLDIQ
TQLMMLLTMMAMSKGVAGVAGASIVVLAGGITTFG-LPME----GLFLLMAVDRFGDMGR
TATNLMGNIIATLVVARWEKE
>MBP2628327.1 C4dicarboxylate transport protein [Firmicutes bacterium]
MSLHFQVFLAIIIGIAFGHFYPAGASMRPLGDGFIKLIKMIIGPIIFCTIVGGIAGMDMK
KVGRVGGKALLYFEVVTTFALLMGLVAINLTKPGAGMSQSSLDFFMNIIPSTVVDAFAKG
EILQILLFSVMFGGVLSAMGRGKAIYGLINDFTLALFRMVDMIMKLAPIGVFGAIAFTIG
KYGLASLGPLGKLLGIFYLTCIIFVFVVIGPIAK-WAGFSITKFMSYIKDELLIVLGTAS
SESVLPRMLEKMEK-LGCSKPVVGLVIPTGYSFNLDGTSIYLTMSAIFLAQATNIELTLV
QQLTIVAVLLLTSKGAAAVTGGGFIVLAATLSTIP-IPVA----ALAIIFGIDRFMSTGR
ALTNLVGNGVAAIVVSRWENE
>MBP2630312.1 C4dicarboxylate transport protein [Firmicutes bacterium]
MSLHFQVFASIVIGILIGYLYPFGESMKPLGDGFIKLIKMIIGPIIFCTIVCGIAGMDMK
KVGRVGGKALLYFEVVTSFAFLLGIILVNWLQPGAGMSHHGVDFFMNIIPNTVVDGFAKG
EILQILLFSVMFGWALSKLTKGQTLLNVIGDVSHVLFAIVDIIMKLAPIGTFGAMAFTIG
KYGIGSLESLLKLLGTFYFACFIFVVLVIWPIAK-WAGVSFRKYIAYFKEELLVVFGTAS
SESVLPRMMEKLEK-AGCSKSIVGLVIPTGYSFNLDGTSIYLTMAAIFLAQATNTDLTMM
QQLTIVAVLLLTSKGASGVTGSGFIILAATLATIPTIPVG----ALALIFGVDRFMTQGR
ALTNLIGNGVATLVVAKWENE
>MBP2630627.1 proton/sodiumglutamate symport protein GltT [Firmicutes bacterium]
MGLSTQILLGLVIGALFGYFFPIGAKLKPVGDGFVRMIKMIVVPLIFSTLVMGIAGTDFK
KLGRLGGKAIIWFELATTVALAVGLIAVNLIEPGVGVSINMVDYVLHIIPTNIVDACARN
DMLQIIFFTCFFGVGVAHIKDSEIIVNLCRSIAETMFKVTHYVMRLAPIGIFAMIAYTIG
SFGVGMLIPLGKLILSLIGATIIFMAILVASASM-LTGINFIHVVKGVKEALLLAFSTAS
SEAALPIAMQRLEE-LGIPKNVVTFVMPTGYSFNLDGSTLYSSLTVVFIAQIYGIDLSLG
QQLLMMLTLMLSTKGIAGVPGAGFIVVAATATAFG-LPAD----GVAIVLGVDRILDMVR
TSCNVFGNCIATVVVAWWEKD
>MBP2630628.1 proton/sodiumglutamate symport protein GltT [Firmicutes bacterium]
MGLSAQIFLGLVLGALFGYFFPIGAKLKPLGDAFIRMIKMIVVPLIFTTLVMGIAGTDFK
KLGRLGGKAILWFEVATTVALAVGLITVNLIEPGVGVSIDMVEYALHIIPTNIVDACVRN
DMLQIIFFTCFFGVGVAHIGDGDIIVNVCRSIAEAMFKVTHYVMMLAPIGIFAMISYTIG
NFGLGMLIPLGKLFISLVVAVSAFLLLLIICASF-ITKINLFHLIKALREPLILAFSTAS
SEAALPLVMKRLEE-VGVPKHVVTFVIPTGYSFNLDGSTLYSALALIFIAQLYGVDIPLG
QQLLIMLSLMLSTKGIAGVPGASFIVIAATATAFG-LPAD----GIAIILGIDRILDMIR
TFCNVLGNCVATIIVAVWEKE
>MBP2641896.1 sodium:dicarboxylate symporter [Firmicutes bacterium]
MPLWLKIIVGLIIGVIIGMLWPFGSSLKFFGDAFIKAIKMIVIPLVFSAVTLGIYKMDIK
GLGRLGFLAMGWFYFATGATMVLGIGLNMIFHPGRGVSIDWTKFFLDIIPDNVPMAMANQ
KIIPVLFFAILFALALAKIGKAQPIVNGLEAILDSMFVLTRWIVGTAPVAVAGIMAWVFA
TQGGAVITAMAKLIGVLYIGLGVIVIAFMIIVS--LLGMNPIKMIKMVSEPLLLAFTTCS
AEVTLPSLMQILKR-NGISDKVVSFVLPLGYSFNLDGAALYQSLAVCFLAEAYGLNLDAP
TIVTILITTLIANKGTAAVPAASLVVLSIILTSIG-LPVE----AIAILAGVDRFMDMGR
TAVNVLGNTVATLLLAKFGNV
>MBP2641901.1 sodium:dicarboxylate symporter [Firmicutes bacterium]
MALWLQILIGLILGICVGFLWPFSKAIAPIGTAFVKAIKMIVIPLVFASVTLGIYRMDLK
QLGKMGAAAFVWFYAATGISIILGIGLNEIFHPAAGIAVNWSNFFLDIIPDNIVAAMAGQ
KIIPTLFFAVCFGLSLAKTGLSKPVIKILEGVMQAMFKLTEGIIATAPVAVAAIIAWVVA
TQGTKLLLAMAKLVGTLYIGLFIIMLIFAVLVS--LMGMRPLETIKKVAEPLLLAFTTAS
SEVTLPVHMRILES-TGIPNRIVAFILPLGYSFNLDGAALYQSLAVCFLAEAYGIPLTGP
ALLTILVTTLIANKGTANVPAASLVVLAVILTAMG-LPVE----AIAIIAGVDRFMDMGR
TTINVFGNTIAALVLYKLFGQ
>MBP2656836.1 sodium:dicarboxylate symporter [Firmicutes bacterium]
MSLANQIVIGMVLGILFGYFFPQGIALKPLGDAFLRMIKMIIVPLIFAGLIMGIAGTDFK
KMGRLGFKSIVWFELVTTIALLYGMVLANVIQPGAGVKIDILQTFMQIIPTNIVEALGTG
NLLQIVFFSCFFGVAVAATEKGKIIVDFASAVMETMFKVTNYVMKLTPVGVFAFMAFTIG
KYGVAMLIPMAKLLLTLYAGLLMFVITVLMIACY-FIKVNIWQVLRVIKQPMLLAFTTAS
SEAAMPLIMEKLEK-FGVPKHIVNFVIPTGYTFNLDGASIYFCMALLFIAQVYGIQLDLS
TQLTMLLTMMVMSKGVAGVAGAAIVVLAGGITMFG-LPME----GLFLLMAVDRFGDMGR
TATNLMGNIIATLVVARWEKE
>MBP2663583.1 C4dicarboxylate transport protein [Firmicutes bacterium]
MSLLFQVWVAIVAGIVVGYIYPFGTSMKPLGDAFIKLIKMLIGPIIFCTIVTGIAGMDMK
KVGRVGMKALIYFEGITTFALFFGWAAVTLLQPGTGMSQSSSNFFMNIIPITVVDAFAKG
EILQILLFSLLFGGALSAMGKGKFLFRVIDQVSNTLFGIVDIIMKGASIGVFGAIAFTIG
KYGIASLGPLVKLLAVFYMTCIIFVFVVMGPVAK-WAGFSLLKYIAYIKEELVIVLGTSS
SESVLPRMMEKMEN-LGCSKSVVGLVIPTGYSFNLDGTSIYLTMAAIFLAQATNANLAAI
EEITILAVLLVTSKGASGVTGAGFIVLAATLSTVP-IPVA----ALGVIFGIDRFLSMGR
ALTNLVGNGIATIVVSKWEHE
>MBP5427210.1 cation:dicarboxylase symporter family transporter [Clostridiales bacterium]
MSLAVKIIVGLVLGVVVGAVFYVEKYLAPLGDIFIRLMEMIVIPIVVSSIVVGVSGVDIK
KLGRLGGKTLIYFEVVTTFAIVIGLVVANMFKPGVGISSGLMNTLVNIVPSNVFYALSSG
NMLAIIFFSILFGLGIATLDERNLLNSIFDGVTKVMFWVTNLVMKLAPIGVFSLIAVTVS
KFGISSMLSLGKLTGLIYFAMILFVVLVLGVVCK-LFKINFGEFLKYIKDEIILSFTTAS
SEAVLPSIMRKMEE-YGCPKAITSFVIPTGYSFNLAGSTLYQAIAVIFIVEICKIDLTIA
EQIKILLVLMLTSKGVAGVPGVSLIVLLATLKAIG-VPTE----GLVLVAGIDRILDMGR
TAVNVIGNALAVVVLSKWEHQ
>MBP7153387.1 dicarboxylate/amino acid:cation symporter [Oscillospiraceae bacterium]
MALWKKILIGVVIGLIIGLVSPAAEVISPLGDIFLRMLKMLIVPLVFFSITSGVCKMDVK
QLRTVGIRYVLWIMASAVIAAICGVIGGLIVQPGRGTSYSFIDNVISWFPTNIVESMANA
NMLQIIVFCLFLGVALLALGKAKTVIRFIDEGSEVMLKITEYVIEFSPFGILSLIATMVS
TISGAMMKEVLVFLITDNVICLLILILVYPLIIKLLAKLPPFGFMRKIAPAILVAVSTSS
SAATLPVSIKISEEDLGIPENIYGFTLPLGNTAGMTGFAVFIGLCCVFASNLYGFPVTFS
SVLQFVFFGLILSIGAAGVKGAGVVMSGVLLEALG-MPLT----LIPILAAIWPVIDPAH
TTLNNVGDLVGTTVVARSLDR
>MBP8598068.1 cation:dicarboxylase symporter family transporter [Selenomonas sp.]
MGLATQIFLGLVLGILVGAAFPLGKQLKPLGDIFIRMIKMIVVPLIFSSLVMGIAGTDFK
KLGRLGGKSIFWFEFATTIALIVGLIVVNVLQPGVGVGIDHVAMLVNIIPTNIVDAMARQ
DMLQIIFFSCFFAVAAAGCGEGQSIINLSKSIAHIMFKFTHYVMCVAPIGIFGSIAYTVG
TYGLGMLLPLGKLILSLYAALIIFLIIMMAIASA-FTKINMFHFIAALKEPLLLAFSTAA
SEAALPIAMEKLEK-LGVPKHIVSFVLPLGYTFNLDGSTLYSALATVFIAQVYGIPFPIE
TQLLMLITLMLSTKGIAAVPGASLIVIAGTATAFG-LPVE----GIAIILGVDRVLDMAR
TVCNVTGNCIASVIVARWENE
>MBQ0140005.1 C4dicarboxylate transporter DctA [Kurthia sp.]
MNLTFQVIMGIILGIILGAIFPFGVKLKIIADIFIKLIKMLIAPVIFITVVLGIGNMDMK
KVGKIGGIALIYFEIVSSIALAIGFIVVHIIRPGDDTETGFVPFIMNIIPEHFVGALANG
DLLPILVCAALFGLATAAVGVAKPVLEFMNASSEIFFKIIGMVMFISPFAAFGAMAYTIG
SFGFSSLKSLALLMACIYITMALFVFLVLGGILK-GFGVNIFRFLAFIKEELLLVLGTSS
SETALPGIMKKLEK-FGCSKQVVGLVVPTGYSFNLDGTAIYLSMSAMFIAQVYNVDLSIW
QQITLLLILMVTSKGAAGVTGSGFVTLAATLAAFP-IPVA----GIALIIGVDRFMSEAR
AITNIIGNSVATVVVAKLQNE
>MBQ1941158.1 dicarboxylate/amino acid:cation symporter [Selenomonadaceae bacterium]
MNLGTQVLIAFVLGIGLGIVGQDILFLQPVGDIFLKLIQMLVIPLIFFSIIGGIANIDIS
KLKRIGSKVLGFYVVTTILSTIIGVVVANLMQPGKGFPMTVGSALLGMIPSNPLQALAEG
NLMQIIVFAAFLGIVMTILDKVSTVKKVVSEATQIMFKLTDLVMKITPIGVFALAACSTG
EYGTAMFSVLGMFIVTHYVGAISVIVLLYLFILKVIAKVPLSYFFKKIASIWLVAFSTTS
SSGTLPVSMKVTEEDFHVKKELSSFTLPLGATINMNGIAVYYAVTIIFVAQIYGMELTLG
QQAMFIFMTTLISVGTPGIPASGIVLSIMLLNNMG-LPVT----IMGMIVGIFRPIDMVH
TALNVTGDVVSTLAVARMEDM
>MBQ2751670.1 dicarboxylate/amino acid:cation symporter [Oscillospiraceae bacterium]
MSLANRILLAMLIGLIFGFVFKWSQVTGPIGTVFIRLLKMTILPLIFCSIIAGIASIDLK
KLKKVGGRFVAYWATASALAAASGIIWSYIIKPGVGVGVSVIESLVGWIPDNVFASFANF
TIIQVIVFALFVGLAISAMPVRETLERGFAAGNDLMTRIVEMVMNMAPLGVFCLMSDVTG
SLGTEVLGALGKMLITQYLAYATLIVVVFPLILGLVAKVNPIQHYRNIFPAMILAFSTCS
SSATLPLTMKCTKERCGVPEENVGLIAPPAATINMQACCAEMPIYAIFAAQLFGIEFTFT
ELLVIVLLGVIMAAGVAGVPGGGIMMSAIMMQTMG-LPLT----IVPWVAGIYRLIDMPN
TMLNVTGDTVGMVTVAATIGD
>MBQ2949110.1 dicarboxylate/amino acid:cation symporter [Clostridia bacterium]
MPLLHKLLVAMIIGAILGAIFGSITVIKPLGTIFLNLLKMAALPLIVVNLIAGISALDPK
NFGRIGGKIMVYYFATTAVAICLGLFMGNLIKPGVGFIPSLGQTIVNLIPSNIFAALSNG
TFDQIVVFSAFVGIAILFLPQREPLAHGVSLLAALFNKLVGLIMAYAPIGICALIACTVG
TYGAQLFGFLAKYLGASYLSVLVHICFYCLVLFI-FTRMNPLHFLKKASPLIVTALGTSS
SLACVPVNLQCADD-LECPRSISSFTLPLGSQINKDGNGIMLAITFLFAAQCVNAPLSLG
ILLRVILISLILTTGAGGVPGGGIVSIAIVVEAFG-LPLE----VVALVSGIFSLIDMGY
TMMNCLGDLVGTVIVSHSEKK
>MBQ3756166.1 dicarboxylate/amino acid:cation symporter [Oscillospiraceae bacterium]
MKLGTQILIGIALGLLIGFISPAASFISPLGDIFLNLLKMLIVPLVFFSITNGVIMMDAK
QLRSVGGRIILFYVISSLVAAVFGTAAALITKPGQNAEFNFIKNVVSWFPTNIIDAMANA
NMLQIIIFCIFLGVALLALGKVSTIKKLIAQGNDVMLKITEYVIAFSPFGICALMAKLVS
TISGAMMKEVIVFVLTIDIVILIYGLIWYPLMLKLVAKLNVPKFFKKITEPMIVAFTTTS
SAATLPVSISVARDKLGCPEKVYGFTLPLGNTANMNGAAIQFSVIAVFASYLFGLPITAS
SLFQFIFLALILSIGAAGVKGAGIVMSTIIISTLI-EGLV----LIPILAAIWPTIDPFA
TLANNVGDLVGTTVVSKQMGL
>MBQ3756558.1 dicarboxylate/amino acid:cation symporter [Oscillospiraceae bacterium]
MSLAIKILVGMVVGLLFGFLLKWTYVTNTVGTVFLRLLKMTILPLVLCSIVGGIASINLN
KLKKIGIRFIIYWACASALAGACGLIWSYIIKPGVGIGVSVLDGIISYVPDNLFAALSNF
STVQVIVFAILAGIAISTLPPKTALSNFFEHGNVLMMRLVEMVMKVAPIGVFCLMAEVSG
TLGSEVLVGLGKMLVTQYIAYATMLLIVFPIILSVFAKVDPVKHYRNIFPVMILAFSSCS
SAATLPLTMKSTKERCGVPEDTVNLIAPPAATINMQACCAEMAIYAVFAAQMFGRHYTIG
EMILIVFLATIMAAGVAGVPGGGIMMSAIMMETMG-LPLT----IVPWVAGIYRLIDMPN
TMLNVTGDTVGMVTVSAQMGD
>MBQ3802252.1 dicarboxylate/amino acid:cation symporter [Oscillospiraceae bacterium]
MGLGTKIIIGIVIGIIIGLVSPAAKFISPLGDIFLRMLKMLIVPLVFFSITSGICKMDVK
QLRNVGLRYVLWIVISAVFAATVGMVAALIVQPGKGTSYSFIDNVVSWFPTNIVESMVNA
NLLQIIVFSLFLGIALLALGKAAALTKVIDQASVTMLKITEYVIAFSPFGIMSLMATLVN
TVSGAAMVEVIKFIVLDNVVGLILLVLFPLIIKI-FAKLPPMRFMKKISTPILVAVSTCS
SAATLPVSIDTCEKKLGIPENIYGFTLPLGNTCGMVGFAMFLGMACVFASNLYGFPITVG
SMINFIFLGLILSIGAAGVKGAGVVMSGVLLSTLG-MPLT----LIPILAAIWPAIDPCH
TTLNNVGDLVGTTIVARQLDR
>MBQ5420984.1 dicarboxylate/amino acid:cation symporter [Clostridium sp.]
MSLAAKTFIGFGLGIVLGVIFGKASIVKPLGTIFLNMIKMIVVPMVFFSITAGVAALDIK
KLRNIGVKVVGLYAITSAISVCIGLIMANVTNPGLGFMPSVLDTIINAFPSNVFVSFTQG
DMLPIIVFAIFVGVALIMMGRGQKMAEGVQNLADVMYQITAIVMEFSPIGVCALLADSVG
SYGLKVFGPLGKLILTVYASDVILVFLMYVPMVALLARFPVGKWFRSIVKVWVVTASTTS
SAGTLPVSTQVTNEDFGVSPELSSFSLPLGATINMNGGCIYYAAAIVMTAQIYGMNLTPG
ALVNIIISTVLVAMGCPGVPGGAIIMTTILLTNMG-LPLE----IVGLIAGIFRLIDMAN
TTFNVTGDIVTTMVVARSEGM
>MBQ6832813.1 dicarboxylate/amino acid:cation symporter [Lachnospiraceae bacterium]
MSTAMLTFIAMIVGSVLGLVFGQMSAYKFIGTIWLNCIKMIQIPLIVCILVTAIGGQSLA
EFGRVAVRIMVYYVMTTIFAIVLALITTSIIKPGTLATMSIPTFFTSLFSSNMFQTFANA
DILPTMSISIMLGIAILKMKHKKTVLSWFSAMNSLVTEYLRIVIKLSPVGVLFLMADSFG
VYGFAIFTSMAGLVATHWLTILLQIVLVYGTFLAVFARMNIFTFLKKATPVWTFTMATCS
STANIPNSLRTAKEVFHIPDRISAFTIPLGASMNSDGMAIGFTTTLLFIAQMNGVSFDLG
TMLRIIIVATLLSSAGSGIPGGGIVKIATVVATFG-LPVE----IVGIMAGFYRIFDMAT
TTGNCMGDMVGTICVAKMEER
>MBQ7535310.1 dicarboxylate/amino acid:cation symporter [Stomatobaculum sp.]
MSLATKTFIGFGLGIIIGLIAGKASVIKPLGTIFLNMIKMIVVPMVFCSITAGVASLDIT
KLRNIGAKVLIIYAVTSAISTVIGFGVATVINPGKGFMPSVIDTVIDMFPSNVFQSFTNG
NMLQIIVFAIFLGVALIMMGEGKRMTEAVQSMANAMYKITGIVMEFSPIGVCALLADSVG
SYGLKIFGPLGKLILTVYVADVVLILLMYIPMLIFLARFPVAKFFKGILPLWAVTLSTTS
SAGSLPLTTSITNKDFGVSPELSSFSLPLGATINMNGGCIFYAAAIVLTAQIYGMQLGAA
ELFTIIFTTVLVAMGCPGVPGGAIIMTTILLTNMG-LPLE----IVGLIAGIFRIIDMAD
TTFNVTGDVVSTLCVARSENM
>MBQ7796740.1 dicarboxylate/amino acid:cation symporter [Lachnospiraceae bacterium]
MSTAMLTLIAMIVGAILGLVFGKMSSFKFIGTIWLNCIKMILIPLIVCIMVIAVGSQNLK
SLGRTAIRILAYYLITTVIAVGIGIVVPSVVKPGLLSTLSVESFFVGLFSGNMFQTFTSQ
DVLAAMVIAIMLGVSILNMKHKQKVLEWFDAMNSMVNEYLALVIKLSPIGVLFLMADSFG
TYGFAIFTSMVGLIGTYWLACLIHVALIYGVCLMIFAKIDLFTFLKKSSSVWTFTMATCS
SAATIPVSLKCAKEEFGVKDEVADFCIPLGANINMDAMAIMFGCVVLFIAQVNGISLSGG
ELFRLVIISTALSAIGGGIPGGGIVRLMTAVTMLG-FPGE----IVGIVAGFYRLFDMAS
TTGNCLGDLVGTVCVSKM---
>MBQ9377449.1 dicarboxylate/amino acid:cation symporter [Schwartzia sp.]
MSMSAKVFLGFGIGAVLGLVFQRILFVQPVGDLFLKLIQMIVIPLIFCSIISGIASIDVT
KLRRIGTKVMGFYIVTTILSTILGLAVSHLMQPGRGFPMTVGAAILGMVPSNPIAALAKG
DLMQTIVFAVFVGVALTILSRAARVKGVIDEATQVMFQITDLVMRTTPYGVCALAACSTG
AYGLAVFGIMGKFILTHYMAAASIVIFLYLYIIRGIAKIPLSDFFRKISEVWWVAFSTTS
SSGTLPVTLRVTEQEFHVRHELASFTLPLGATVNMNGIAAYYAVTVLFVSQIYGIDLTLY
QQAMFVFMTTLISIGTPGIPNSGIVLTVMLLGTMG-LPAA----IMGMVVGIFRPIDMIH
TALNVTGDVVSTLAVARLENM
>MBQ9795955.1 cation:dicarboxylase symporter family transporter [Clostridia bacterium]
MRLTLYIFLALILGIFFGWLCPWAVKMQPLGDMFLRMVKMIIAPLIFATLVVGIAGHDVK
NLGKIGLKTIVYFEIATTVALILGLVMANILKPGVGFAHSMVDMLVDSIPTSVVDSMAQG
NLLQIVVFAIFFALAICGVGKARPVLDFLQSTCEIMFKFTEYVMKFAPIGVFGAISATIG
QNGIGILFSYVKLIGITYFSLAAFVLLVLVVTCK-IIKVPFRGLLKTIKDPAILAFSTAS
SEAALPKAMSLMEK-FGVPKSVVSFVMPMGYTFNLDGSTLYLTLATLFCAQIAGIQLSLE
QQLMIMFTLMLTSKGIAGVPRVSLVILTGTLTSFG-LPTI----GVAILLGIDQILDMGR
TTVNLIGNCVATAVVARWENE
>MBR1566292.1 dicarboxylate/amino acid:cation symporter [Oscillospiraceae bacterium]
MSLATKTFIGFGLGIVIGLIFGKASIIKPLGTIFLNMIKMIVVPMVFCSITAGVASLDVR
KLRNIGVKVLVIYAVTSAISTLIGFGVANIINPGKGFMPSVLDTIIDMFPTNVFQSFVNG
NMLQIIVFAIFLGIAFILLEKGQKMTTAVQYVADAMYKITAIVMEFSPIGVCALLADSVG
AYGLKVFGPLGKLILTVYAADVVLILVMYVPMLVFLARFPVSKFFKGILPLWAVTLSTTS
SAGSLPLTTSITNDEFGVSPELSSFSLPLSATINMNGGCIYYAAAIVLTAQIYGMRLGAA
ELFTIIVTTVLVAMGCPGVPGGAIIMTTILLTNMG-LPLE----IVGLIAGIFRIIDMAD
TTFNVTGDVVSTLCVARSENM
>MBR6511183.1 dicarboxylate/amino acid:cation symporter [Phascolarctobacterium sp.]
MGLATKILIAMVVGAALGYVFKWGAVTGPIGTVFIRLLKMTIMPLVFFSIVGGVASVDLQ
RLKKVGGTFLCYWAVASGLAATSGIVWSYIIKPGVGIGVDVIQSFVNWIPDNPISAFANF
NLLQVIVFSLFLGIAIATLPAKIALNKFFDYGNAAITRIVEIVMMFAPYGVFSLMADVTG
TLGTEVLTGLGKMILTQYLAYGTVLVFVFPIILKFIAKVSPLQHFVNIFPAMILAFSTCS
SSATLPLTMKCTKERAGVPSEAVNLLAPPAATINMQACCAEMPIYAIFAAQMFGLDFSIG
QLIVICLLGVVMAAGVAGVPGGGIMMAAIMMQTMG-LPLT----IVPWVAGIYRLIDMPN
TMLNVTGDTVGMVTTTSILGT
>MBR9945193.1 dicarboxylate/amino acid:cation symporter [Clostridiaceae bacterium MarseilleQ4145]
MPLWAQILTAIVIGVLIGIVSPAAEVLSPLGDIFLNLLKMLIVPLVFFSITNGICKMNGK
QLRSVGGRIVLYYVASSAAASVFGVIGGLITQPGKNIDFSMIDNIISWFPSNIVKAMAEG
NMIQIIVFCLFLGVALLALGKASMVIKFIDEGNETMLKITEYVIAISPIGILSLMASMVS
TVSGAMMKEVIVFIATIDVTIVIFALVFYPLVLKFIGHLKVSKFFKEASASMLVAFTTTS
SAATLPVSIKVADEKLGCSEKVYGFTLPLGNTCNMDGAAIQFAVVAIFACNLFGIPLTAE
RIFQFVFLSLILSIGAAGVKGAGIIMSTIIIQTLI-AGLT----LIPIIAAVWPTLDPFA
TCANNVGDLTGTTIVSKSLGM
>MBR9955163.1 dicarboxylate/amino acid:cation symporter [Eubacteriaceae bacterium MarseilleQ4139]
MNSAFLNLAAMVLGALLGILFGTMCSFKFIGDIWLNCIKMILVPLVTCMVVTAIGSQDLR
TLGRIALRIMIYYVITTVIAILIGLGVTYAFKPGLSFGLTAESFFTNLFSSNMFKTYADA
DILPTMVIAIFIGIAILRMKHKETVLHWFESMNSLISEYLRMIIGLAPIGVVFLMADSFG
KYGVTIFTSMAQLLGTYWFGLLLQVLFVYGGSLLLFARMNPLRFLKDASPVWTFTIATCS
STANIPNSLKTAKEVFHVPDSIANFCIPLGANMNCDGLSMTFACVIVFIGQMNGIQYDLP
TLLRIILVATLLSSAGSGIPGGGIVKLMTIVGTFG-LPSE----IVGIMAGFYRFFDMGT
TTCNCLGDLVGTVCITKMEEK
>MBS1361047.1 dicarboxylate/amino acid:cation symporter [Acidaminococcaceae bacterium]
MSLTTQIFVAMIIGSIAGLICGIMKQVAFIGTIWLNCVKMIVVPMVFFTIITGITSQNLS
SLGRIAGHIIAYYVLTTLVATVIGLAVTEIIRPGEIASITMAKFFTDMFTTNIFVTFTKG
NILQTLIVAVFFGIAIMKVANKEMLKKGFAAVSDMVFSLITMVMKASPIGIFFLMADSFA
KYGASLFTSMAYLAGTYYLACIIHVILVYGGILWISNGINPFRFIKDSMELWIYTLTTCS
SVASIPVNIKVAKEKFGVPERISSFTIPLGSQMNYDGSVILYGCVIVFISQVVGHSLDIP
TMLKIVGMSAILSTGGGGIPGSGIVKLFIMVEAFG-LPTE----IVGIIAAFYHIFDMGT
TTNNCLGDLAGTIFVSRMEDK
>MBS4759139.1 cation:dicarboxylase symporter family transporter [Clostridium sp.]
MKLTKFILISLILGIFTGIAFPFAVKLSPLAMMFLNMVKMIIAPLLFATLVIGIAGHDIK
SLGKIGFKTIIYFEIVTIAALAIGLGIGHFTQPGAGLHASLMQLVMDIFPSSVVKSMAEG
NLLQIVVFSLFFALAICAVGKAKPIMDFLNSLSEVMFKFTEYVMWFAPVGVFAAIASTIG
SSGIGILKNYVKIVFSLYFALVVFIIFIILMVCY-IVKVPFKGLIRTLKDPALLAFSTAS
SEAALPKAMEQMEK-FGVPKNIVGFVMPTGYTFNLDGSTLYLSMAVLFATQLVGIDLSLK
HQLIIMFALMFTSKGVAGVPRASLVVLAGTLSSLG-YPLI----GVAILLGIDQVLDMGR
TTVNLVGNCIATIFIAKWENE
>MBS5467955.1 dicarboxylate/amino acid:cation symporter [Clostridium sp.]
MSLATKIFIAMILGSIFGFIAGWAQNIEFIGTIWLNMIKMFIVPVVVCLMVKGIASMNPK
TLGRVGVKAIAFYMFTTVFATLLGLVVVELIKPGIGFFPGFGSFMVSLFSGNIFQSFTEA
SMMQVLVIAIILGVAAVFMSSRTSVVQWFSGMADLMMSVINLSMHLAPVGVFCLMASAMG
TYGLGFLGNMSKLLITFYVGCVLQFFLIYLVLLWAITRVSPIEFLKKGSETFVTAVSTCS
SAATIPVNLMVAKDKFHTDDAIANFMIPLGANMNQDGGAILSSVVMVFCAQALGIEFTIG
QLFNIVILTTIVTSGSSGVPGGGIMRLMVVAAAMN-LPLE----IIAMVGAFYRLFDMGT
TSMSVMGDLSATVIIDFLEKK
>MBS5520514.1 dicarboxylate/amino acid:cation symporter [Acidaminococcus intestini]
MALHVKIFIALFLGIGFGYVLNVLPFLQFLGDLFLKSIKMVVVPLVFFSIVDAALSLDLK
KLKSIGIKTVIFFLGSSAIAATIGLIYANLIQPGKGVLPGFYKTILDLIPNNPFQSLTNG
DMMPIIVFALLMGFAIIKLGKAKGLANVMSALSMVMFSIINIIIALIPYGVFGLMAVAMA
KYGTAIFGPVLKFILADYLSQGTMVVAVYSIFLIGIAKVSPIAFWRKAIQPYIIAFSTCT
SSAALPVSMDIAPRKLGVPRDISSFVLPLGATANMNGTCIYFGIIVIFASQLYGIELSLQ
QQILLVLQATFLSVGCAATPQIGLIISITLLTQMG-LPLE----ATALVAGIYRIIDQAH
TATNSSGDLVTSVCIAAMEGE
>MBS5936164.1 cation:dicarboxylase symporter family transporter [Veillonella sp.]
MSLSTYIVLALILGVVVGAVSPLGLAMKPLGDIFIRMIKMIVVPLIFFSLIMGIAGTDFS
KLGRLGGKAILWFEVATTVALVVGLLVVNLIEPGMGVPLDHIQMIVNIVPTNIIDAMARA
DMLQIIFFSCIFAISAAKAGDGQKVIDLSRDITHIMFNVTHYVMKVSPIGIFGAIAHTVA
MYGLDVLIPLLKLIGTMYLAIGIFLVILVIGAAV-VTKVNLVGFMKVIKEPMVLAFTTSA
SEAALPIAMEKLER-IGIPKHIVSFVLPLGYTFNLDGSTLYSAVAVIFLGQVYGVPLPLG
LQIVILLTLMISTKGIAGVPGAALIILAGTATAFG-IPVE----GVAMLLGIDRVLDMAR
TMCNVTGNCIAGLVVARWEHE
>MBS6105013.1 cation:dicarboxylase symporter family transporter [Megasphaera sp.]
MGLSTQILIGLAIGALVGYLFPFGDKLKPVGDAFLRMIKMIVVPLIFSTLVMGIAGTDFK
KLGRLGGKAIIWFEFATTIALAIGLLVMNLAEPGVGVSVDLVDYAVHIVPSNIIDAMARQ
DMLQIIFFACFFGVAVAHIEKGELIVDFCQSVAEAMFKVTAYVMHFAPLGVFAMIAYTVG
SYGIAMLIPLGELIVAVAGATTLFICIVALIASA-FTRINFFCVIHALKDILFLAFSTAS
SEAALPGAMKRLEA-LGVPKPIVTFVMPTGYSFNLDGSTLYSSAGILFIAQLYGIQMPLE
QQLLVMVTLMLSTKGIAGVPGAGIIVVAATAAAFN-LPTE----GVAILLGIDRILDMIR
TICNVCGNCMATVVVAFWEKD
>MBS6532437.1 dicarboxylate/amino acid:cation symporter [Oscillospiraceae bacterium]
MALWKQIVVAIVLGAAYGLLLPAVPYIAFLGDIFLRLLKMLIAPLVLFTLVSGVCKMDVR
QLRTVGIRIVVYYLISSAIAAAIGMGVALVSQPGRGVSYNFLENLISWVPTNIFEALTTG
NTLQIIVFSILLGIVLLFIGSAEHLIRVVHQAADAMVKMTDLIMKISPIGIFSLIAQMMT
SISNDMLLQVLNFIITDYIACLLVIFILQPLAVGFLTKESPLKFVKNITSPIVVAASTTS
SAATLPTAIHCAEKDLGVPENIYGFTLPLGNTCNMNGMAVVLGVIAVFASNLYGYPMTAA
SLIQFVFMGLALSVGCAGVKGAGIVMSTVLLQTLG-MPLT----LIPILAAIWPVVDPAH
TTGNITGDLAGTTIVASSLGK
>MBS6554223.1 cation:dicarboxylase symporter family transporter [Clostridium sp.]
MKLTRYILISLVLGIIVGVVFPFAVKLSPLAMMFLNMVKMIIAPLLFATLVIGIAGHDIK
SLGKIGFKTIIYFEIVTIAALLIGLGIGHFTQPGAGLHASLTQLVIDIFPSSVVKSMAEG
NLLQIVVFSLFFALAICAVQKAKPVLDVLNSLSEIMFKFTEYVMYFAPIGVFAAIASTIG
NSGIGILRNYVKIVFSLYFALAVFILFIILLVCK-VVKIPVSGLIRTLKDPALLAFSTAS
SEAALPKAMEQMEK-FGVPKNIVGFVMPTGYTFNLDGSTLYLSMAVLFATQLVGIELAFQ
QQLIIMFALMFTSKGVAGVPRAALVVLAGTLSSLN-YPLI----GVAILLGIDQILDMGR
TTVNLIGNCIATIFIARWENE
>MBW4828559.1 dicarboxylate/amino acid:cation symporter [Clostridiaceae bacterium]
MKLFHKIFIGLFAGIFFGAILSIAPWLQLIGDLFLRLIRMVIVPLVFFSIISGVANLEIR
KLRSIGIKTLIFFLITGFIAISLGIVIAQIFKPGEGVLPTVYDSILTLIPSNIFEAFVEE
EMLQIIVFSIFCGAALLVMERAKPIIDLVERFSEMMYQITGIVVKLTPIGVFGLMSKAIA
SFGMKIFGPVFKFILVDYLANIINIAVFYSLILYFVAKVNPFKFYKKAFQPWAIAFSTCS
STAALPETMRVGTEEIGMPQETASFILPLGATANMNGTGIYFGVVVMFAAQLYGIPITLG
QQISLVLTATLLSIGCAAAPQTGLIISIALLTDLG-IPLD----GLALIAGVYRIVDQIH
TSTNALGDLVIGTAVSSLEGD
>MBZ4688207.1 gltT [Clostridiales bacterium]
MKLYHKILIGLVLGFIAGLILGKAAYLKPIGDIFIRCLRLIVVPLILATLVTGVSSADIR
KVGRLGIRTVVYFIVTTTFAVIIGLIVANVINPGTGIPVTPAQMIVNMFPINPMESLANG
SVLQIIVFSILFGAALSLADKGTPVANFFKSLSEVMFRLSDIVIKFAPYGVFALIAWTSG
KFGLDILLPMGKIIFAVFIGCLIHIIVTYSIAVGLVAKVNPTDFLKKVIEPAMVGFSTCS
AAAAFPFSMRAQKQ-LGVSERVSGFTLPLALTINMDGTALYQAVGAVFVANAFGVELTLA
QQATIVLTAVLASIGTASIPGGGLIMLTLVLESVG-LPLE----GIAIVAGIDRILDMFR
TTTNIFGDNSSGLVVSALEGD
>MTT30970.1 cation:dicarboxylase symporter family transporter [Terrilactibacillus tamarindi]
MSLAVQIVIGLILGIIVGTIFYISTFLQPIADIFLRAIKMIVVPIVLASIIVGVASVDLK
KVGKLGLKTIVYFEIISAIAIVIGLLFANIFQPGAGVQHSAVDTFVNIVPTNIFESLANG
DMLAIVFFAVIFGTGLTFVGRGKPVLHFFQGVGDTMFWVTNQVMKLAPFGVFALIGITVS
KFGLSSLVALGKLTIVVYGSMVFLVLVVFLIVAF-IAKIKYFSLLRLLKDEIILAYSTAS
SESVMPRLMQKLEN-YGCSKSIVSFVIPTGYTFNLDGSTLYQSITAIFIAQMYGMHMSIS
SQIMLVLMLMLTSKGIAGVPGASFVVLLATLGTVG-IPLE----GIAFIAGIERILDMAR
TAVNIVGNALATVVVSKWEGQ
>MZQ99555.1 cation:dicarboxylase symporter family transporter [Acidaminobacter sp.]
MPLVWRILTALVLGSITGLVVGSIAVLAPLGDLMLRLLKMIILPLIFFAIVMGVGSMPAS
KIGRVAGKILLYYFGTTLFAAGAGLVISNIFKPGRNLSPSIGSVILNMVPENVAASFTNG
AYLQVLVFALFFGLAVSFLRAVITVYKFCEGGAEIMFAITNAVLQYTPIGIFALISIVFA
EQGTKLITSAAMVIGLCYLGYAIQLFFVYGGFLT-LNGLSFWKFMSRAKEATLMAFATRS
SGATLPLTLRVSEEKLGIPRSIGGFTLPLGSQVNLDGEAYYQIIAVFTAAFAAGIHLSIA
QQLVVIFVVTVGTMGTAGISGSGPVILLAVMNMVG-LNVEVVGAVFALILGIDVILDMGR
TAVNVTGDMVGTCIVAKSEGA
>NBH47105.1 dicarboxylate/amino acid:cation symporter [Clostridiaceae bacterium]
MPLYVKIFIALFAGIVFGYILNILPFFQFVGDLFIKLIKMIVVPLVFFCIIDAALSLDIK
KLRSIGVKTIVWFLATGAVSATIGLILANLIQPGRGLLPGIYQTLLDLIPANPFASLTSG
EMMQIIVFSLFMGFAIISIGEAKPLADLISLCSQTMFKIIDMILGIIPYGVFSLMTVALA
KYGIAIFGPVLKFIATDYLAGIIMCTAGYGILLTVFGKVNPIRFWKKAFEPWMIAFSTCT
SSAALPVSMDIAPRKMGVPKDIASFVLPLGCTAQMNGTCAYFGIVVLFAAQLYGVELSLQ
QQVMMVIQATFLSVGCAATPQIGLVISLTLMTQMG-LPLD----AYALVAGIYRIVDQIH
TSTNSVGDLVAAVCISEMQGE
>NBJ70954.1 dicarboxylate/amino acid:cation symporter [Roseburia sp. 1XD4234]
MSFVIKMTVAFVLGIIVGVIFQQTNVLEPLGTLLIHLLSLIAIPVIFLTVVLAVNQMKLT
QLGRMGGKLILYYMATTAAAVLIGLALALWINPGTSLTPSVSDVLLQIVPKNIFAAFTSG
DLMAILFIAVIMGVAISAMRYGNLLNTLFTALNEMFYKILQGVLLYAPIGIFAISATAFG
SQGWETFQSLLQFTAVFYAGIVLLWLLVYTGFLK-LSRTPVIPFFKQTKEAYMTAFFTSS
SIASLPIAIRSAKK-AGISETTANFALPLGAVFNSDGGALRMGVSLVFAANIMNLNLSPI
DFLVIVIIGTLLSIGTAGVPAAGLVTLSAVLSMFG-LPLE----IVALIAGVDALIGMAG
TASNVIGDIVGACVVDKSERK
>NCB76870.1 cation:dicarboxylase symporter family transporter [Negativicutes bacterium]
MGLTTQIFLGLILGVIFGYLFPYGEQLKPIGDIFIRMIKMIVVPLIFSSLIMGIAGTDFK
KLGRLGAKSILWFELATTVALFVGLLVVNVFEPGVGVSINMMDMLIKIVPTNAVDAAARG
DMLQIIVFSCFFGVATAAMGKGKPVLQVATSIAEVMFKFTHYVMCLAPIGIFAMIAFTVG
KFGLGMLIPLMKLIGSLYFALALFLFLVFLMATI-IFRINFFQLLRAIKDPLMLAFSTAS
SEAALPSAMEKLEK-FGVPRHIITFVLPTGYTFNLDGSTLYSALAVVFIAQVYGIHFPIE
TQLLMVITLMLSTKGIAAVPGASLIVIAGTAAAFG-LPVE----GIAIILGVDRILDMAR
TACNLVGNCVAAVVVARWENE
>NCC15531.1 dicarboxylate/amino acid:cation symporter [Clostridia bacterium]
MSLGKKILIGIAIGLAIGFISPAAEVISPIGSVFLRLLKMLIVPLVFFSITSGVCKMDVK
QLRTVGLRFVLYILATSGLSASVGVIAGLIVKPGTGTSYSFIDNVVSWVPDNVVSAMSNA
NMLQIIVFAIFLGVALLSLGKVKSLITVIDQGSETMLKITEYVMAFSPFGIASLMATMVN
TVSGATMKEVVTFVVTDNICALLILFILYPVIIKGLAKLSPIKFLKKITEPMLVAVTTTS
SAATLPVSIKIAERRLGIPENIYGFTLPLGNTCGMNGFALFVGLCCIFASNLYGFDITAS
RIIQFVFLGIILSVGAAGVKGAGIVMSTVLLETLG-MPLS----LIPILAAIWPTIDPAH
TVLNNVSDLTGTAVVASSLGK
>NCD09470.1 dicarboxylate/amino acid:cation symporter [Negativicutes bacterium]
MSLATQIFIAMILGTLAGLLVGPITQFTFIGDVWLNCIKMIVVPMVICTIVTGIISQSSQ
ALKRISTRIIAYYVISTVLACIVGLLIANLLQPGHFANITLASFIKGLFSTNMIKTFADG
NIIQTLVIAIFIGIAILKMKHKQTMVKFFNGASDMVFSLIGIVMAASPIGVFFLMANCFG
KYGASIFTSMAVLLGTYYLACLAHVIFVYGSFLLVFAKVSPFKFIKDSAELWIYTISTCS
SIASIPVNIKVAKEKYNVPDRISGFTIPLGSQMNSDGSVLLYACVITFISQMVGQDLSLA
QLINIIFVSTIMSMGGGGIPGSGIVKLMVVVQAVG-LPIE----IVGVIAAFYHLFDMGT
TTNNCLGDLTGTIIVSRSEEN
>NFG61047.1 cation:dicarboxylase symporter family transporter [Clostridium botulinum]
MGLAIQILIGLTLGIIIGAVFYVESYLQPFGDIFIRLIKMIVVPIVFTSLVVGVAGVDIK
QVGKIGGKTILYFEVVTTGAIILGLLVANLVHPGTGVNHGFMDTFINIVPTNIFESFAKG
DLLAVIFFSVMFGLGVAAIDKGKPVLAVCQGVADAMFWVTNQIMKLAPLGVFGLIGVTVS
KFGLASLIPLGKLVITVYGAMIFFVLVVLGFVGK-IFGISIMALIKILKDEIILAYTTAS
SEAVLPKLMEKMEK-FGCPKSITSFVIPTGYSFNLDGSTLYQAIGALFIAQIYGIHLPLA
TQINLVFVLMITSKGMAGVPGASFVVLLATVGSVG-IPVE----GVAFIAGIDRIVDMAR
TTVNVIGNSLAVVVISKWEGK
>NGY92177.1 cation:dicarboxylase symporter family transporter [Priestia megaterium]
MGLFFQIMMAIVLGVAVGYLWPFGNAVKPIGDGFIKLIKMLIAPLIFGVVVVGIAKVNIK
TVGRIGGKTILYFEIVTTFALLIGLLVANVMNPGAGMLPSEGDFFLNMIPDSAVGAFSNN
SMLQVLLISCLFGIALVHIGTAETLLHVLEKVNDVLFKIMGYIMKLTALATFSAMAFAVS
QYGLGTLAAFGKLFIAMTIACLAFVLVLAVILRT-YLKLSLWKVILYIREEIMLAFATGS
TEAVMPQLMDKFEQ-AGCNKAVVGLVVPTGYSFNLDGASIYLSLALVFLAQATGVDLSLT
DQLLMLGVLLLTSKGMAGIPGSAFVALSATAAATG-IPVA----AVALMLAPDRFMGNYR
TTVNIIGYAVAAFIIARWENL
>NGY93553.1 cation:dicarboxylase symporter family transporter [Priestia megaterium]
MGLATQIFTGLILGVLVGVIWFVVTYLQPLGDLFLRLIKMIVIPIVISSLVVGVAGASGK
QVGKLGVKTILYFEIITTFAIVIGVLIANIFHPGQGVGKSVAETFLHIVPTNFFQSIVEG
DMLAIIFFTVLFALGVAAIERGKPVVQFFDGVSHAMFHVVNLVMKVAPIGVFALIGVTVS
QFRLESLLSLGKLVILVYLALIFFLLVVLGGIAK-WAGINIFHLFRYMKDELLLAYSTSS
SETVLPRIMEKLEK-MGCPKAIVSFVVPIGYTFNLDGSVLYQAIAALFLAQVYGIDLTIV
QQLTLILVLMVTSKGMAAVPGTSFVVLLATLGTIG-VPAE----GLAFIAGVDRIMDMAR
TVVNLVGNTLAAIVMSKSEGK
>NLD18347.1 dicarboxylate/amino acid:cation symporter [Tissierellia bacterium]
MSLPIKILIALVVGAIVGFVVGKIVVIKPLGDIFLRLLRMTIVPLVFCSIITGISGIDLA
RLRKVGVTFIKFWLLSSALAAISGIVMASILKPGVGIDINMVDTLVGWIPENAFNALSSG
NMIQVIIFAVFVGISIVLIIAGQTMYKFFEAANELMQKMVSIVLKVAPIGVFALMANVTG
TVGGIALLGIGKMLITQYLAYVLVIISYGFLLKF-ILGLNPIQHFVNVFPAMVLAFTTQS
SSGTIPVTMEVTKNRSGVPEDIVNVITAPAATINMQACSAEMPIYAIFAAQIYGLQYEPL
QFIQIIILGIVMAAGVGGVPGGGIMMSAVMLEIMG-LPLD----IVPWIAGVYLLIDMPN
TMLNVTGDTVGMVYTAEKLGE
>NLG68105.1 dicarboxylate/amino acid:cation symporter [Firmicutes bacterium]
MPIIWKVLIGFVAGAVTGLVVGSIEVVQPLGTLFLRLLQMLVMPLVFFTLIVGAASIRPS
QLGRAGIKILVYYLLTSAVAVTLGVLLALAVSPGQGLPPPISQVLLGIVPTNPFAALAQG
DVLAVIFFALVVGVALGALRLSEGLLAIFRGINEVMFVLVRGVLEYAPIGVFALIAVTLG
RTGVAALVPLAKLTGVVYGGVLLQILFYSLLLA--LLGVGLRRFWSAAQEPMAMAFVTRS
SNGTLPVTMRAAGR-LGIRESLYGFSLPLGATINMDGTALYIGASVVFVANVAGIELTPG
QLLGVIVTGVLAAIVTAGGPGAGLIMLSLAITQAG-LPMA----PVGLVAGIDAVLDMVR
TMCNVTGDLVGTQVVARTEPG
>NLG78425.1 dicarboxylate/amino acid:cation symporter [Firmicutes bacterium]
MRLVLYIFLGFLLGIVAGLILGKAEWLKPFGTFFIRLLSMLVVPLIFSTLATGVAGVGGI
KLGRMMLKTFIYYYATAICSVIIGLLLANAFNLGVGLPPPFSQIVLELVPTNVVDAAARG
NALQIIFFAIVFGVAMGMAGAADPIKKAIEGLAEAMYRVVDIVLYYAPVGVFALIAWTVG
NFGAKVLAPFALLIFVVYLGCILQVGIVYSAFLRFIGGIRPLRYLYRIREAALVAFTTCS
SSGTLPVTMRVVQE-AGVSKATAGFVLPMGATVNMDGTGLYQAVCAVFLANAFGVHLGLS
QYVLLAVTAILASIGTAGVPGAGLIMLTMVLSAIG-VPLE----GLALIAGIDRVLDMAR
TCVNVVDDTVAAALVAATERE
>NLG85840.1 dicarboxylate/amino acid:cation symporter [Firmicutes bacterium]
MGLPYKILIGMLLGAAVGFIVGSIEVISPLGTIFLRLLRMTILPLIFFSVTSGVASIDLN
RLKKVGSIFTGYWAISSLLAASTGIFWALIIKPGVGINIDLLDSIIKWIPDNVPKAFADG
NIIQVIVFAMFTGITAALLAPGQRMIELFTAGDKLMSRMVGIVMNVAPYGVFALMANVTG
TVGTIALKGIGKMLLTQYVAYATILLIFYPLILKFMAGVSPINHYKNIFPAMVMAFSTQS
SSATIPVTMECTKKRAGVPEDIVNLITAPAATINMHACAAEMPIYALFASQIYNIPLSIS
NFITICILGVIMAAGVAGVPGGGIMMSAVLLQIMG-LPLD----IVPWIAGVYVLIDMPN
TMLNVTGDTVGMVYTAAKLGE
>NLI66541.1 dicarboxylate/amino acid:cation symporter [Tissierellia bacterium]
MSLPIKILIGLVLGAITGFIFGKVSIIQPIGTVFLRLLRMTIVPLVFFSIVSGVSGFDLQ
RLRKVGFTFIKYWAFASIAASLVGALFAFIIKPGVGINVSLIDSLVEWIPDNPFVAFTDG
NMLQIIVFALFTGISIALISAGQLMNDIIKSGADLMGKMVSIVLKFAPIGVFALIANVIG
TVGGLALVGIGKMLVTQYVAYAFIIVVVYSVILKLLAKVNPLQHYRNIFPAMVMAFTTQS
SSATIPVTMESMKKRAGVPDDMVNLITAPAATINMHACAAEMPIYALYAAQRYGITLSPL
DLAQIVVLGVIMAAGVAGIPGGGIMMSAVLLEIMG-LPLD----IVPWIAGIYVLIDMPN
TMLNVTGDTVGMVYTASKLGE
>NLJ34469.1 dicarboxylate/amino acid:cation symporter [Firmicutes bacterium]
MGLATKITIGMIIGLIFGWIFKWSVVTDPIGDIFLRLLMMTILPLIFFSIASGIAGIDLQ
RLRQVGGIFLVYWFFSSLFAAVIGLIWAYIIKPGAGIGVDVLRSFIEWIPNNIIAALADF
NILQLIVFSLFIGFGIVFIGAGKLLSKFVAAGNDLMTRVVEIVMNFAPLGVMCLMADVTG
SLGTEVLTGLTKMLLTQYVAYATVIVIVYPILLKFFARVNPIQHFRNIYPAMILAFSTCS
SSATLPLTMKVTKERAGVPEDNVNLIAPPAATINMHACAAEMPIYAVFAAQMFGLDLSLG
SLAIISFLGVIMAAGVAGVPGGGIMMAAIMMETMG-LPLT----IVPWVAGIYRLIDMPN
TMLNITGDTVGMVITAAQIGD
>NLN14184.1 dicarboxylate/amino acid:cation symporter [Tissierellia bacterium]
MSLPIKILIGLVLGAVAGFIFKKVAIIEPIGTVFLRLLRMTIVPLVFFSIVSGVSGFDLS
RMRKVGFTFIKYWAVSSLCAAAVGTLFASIIKPGVGINVDLVQSFVEWIPDNIFVSFTET
NMIQIIIFAIFTGISIALLAAGDIMNDVVQAASTLMGKMVSIVLKFAPYGVFALIANVTG
TVGGLALVGIGKMLITQYIAYAFIIVVVYSIILKVFSGVNPVQHFRNVFPAMVMAFTTQS
SSATIPVTMECTKNRAGVPEDIVNLITAPAATINMHAVSAEMPIYALFAAQIYGIQLSPI
QFLQIVVLGVILAAGCAGVPGGGIMMSAILLEIMG-LPYD----IVPWIAGIYVLIDMPN
TMLNVTGDTIGMVYTAHKLGE
>NLO25069.1 dicarboxylate/amino acid:cation symporter [Clostridiales bacterium]
MSLTTQVFFAMLLGAVFGLVIGPMMKLGFIGTIWLNMIKMIVVPMVLVTIITGIISQNVK
SLGRISVRIMSFYIITTLIATAIGIAVALIIKPGNIASTTIAEFFTSMFSSNMFLTFASG
NILQTLIIAVLIGIAVLRMDLKTTIINGFNSLSEMVFSLIGMIMIASPIGIFFLMADSFA
KYGAGIFTSMATLAGTYYLACLIHAVFIYGGVLWLSAGINPFKFLKESAELWIYTISTCS
SVASIPVNIKVAKEKFNVPERISGFTIPLGSQMNYDGSVILYGVVLVFISQVVGMPLNLG
TMLRIILLSAVFSTGGGGIPGSGIVKLLVMVETFG-LPTE----IVGIIAAFYRLFDMGT
TTNNCLGDLAGTILVSRMEEK
>NLP41583.1 dicarboxylate/amino acid:cation symporter [Veillonellaceae bacterium]
MPLWLQILVGLVIGCLIGWLWPFGASLQPIGTAFIKAIKMIVIPLVFSAVTLGIYKMDIK
QLGRLGLLAFTWFYIATGISIALGICLNFIFHPGAGVSINWSKFFLDIIPDNAISAAANQ
KIIPILFFSITFGLSLASAEKGRPVVNVLEGIMEAMFKLTKGVVATAPLAVAGIMAWVLA
TQGGKVLYAMAKLIGTFYIGLLVIVLIFWVLVY--FLGHHPFATTKKVMEPLLLGFTTCS
SEVTLPVHMQILEK-TGIPNKVVSFVIPLGYSFNLDGAALYQSLAVCFLAEAYGIPLDTA
SILTILVTTLIANKGTANVPSASLVVLAVILTSIG-LPVE----AIAILAGVDRFMDMGR
TMINVFGNTIAALLLHKYGGK
>NLP42018.1 cation:dicarboxylase symporter family transporter [Veillonellaceae bacterium]
MGLATQIFIALVLGVIFGYLFPYGQALKPVGDIFIRMIKMIVVPLIFSSLIMGIAGTDFK
KLGRLGAKAVLWFEVATTIALFVGLAVVNILQPGVGVSVDMMQMLINIVPTNVVDAAARG
DMLQIILFSCFFGVAAAAMEKGKPVVDLAISVAEIMFKFTEYVMKLAPIGVFGSIAYTVG
KFGLVMLIPLAKLIGSLYFALIFFIALVAIFASL-VTRVNFLHLLRAIKQPVLLAFSTAA
SEAALPIAMEKLEK-FGVPKHIVTFVLPTGYTFNLDGSTLYSALAVVFIAQVYGIHFPIE
TQLLMVLTLMLSTKGIAAVPGASLIVIAGTAAAFG-LPVE----GIAIILGVDRVLDMAR
TACNVVGNCFAAVIVARWEKE
>NLU09306.1 cation:dicarboxylase symporter family transporter [Clostridiales bacterium]
MGLATQILIGLVLGVVVGAVFYVSKILQPFGTIFIRLIKMIVIPIVVSCLIVGVAGVDLK
KIGVLALKTIVYFEVMTTIALIVGIIIGNVFHPGMGVNKGFVDTIINIVPSNIAESLSKG
DMLPIIFFSVMFGLGISSIEKGKPLLKFFQGTADAMFWVTNTIMKTAPIGVFALIGVTVC
NFGLKSLLPLGKLMLVVYSAMILFILIFMGIAAK-IVGNSIFKLIRILKDEIILAFSTAS
SETVLPRIMKKMQK-YGCPDAIVSFVIPTGYTFNLDGSTLYESIAALFIAQLYGIHLSIG
AQISLIVVLMITSKGIAGVPGASFVVLLATLGAVG-LPAE----GLAFIAGIDRLLDMAR
TVVNVLGNSLASIFVSNWEHK
>NLW21682.1 dicarboxylate/amino acid:cation symporter [Tissierellia bacterium]
MPIVWRVLIALVLGAIVGLVVGSITVLEPFGTLMIKLLQLVVLPMIFFSIVVGVGGTPAS
KLGRIAGKIMTYYILTTVFAATFGLILGHVFDPGLGAAPPVSEVLLNMVPSNAIAAFAQG
EYLQVLIFATLVGLAVSFLSAVLNVLDVCRGGSEIMFNITHGVLQYTPIGVFALISAIFA
TEGFAVIGELGKLILVCYLGYAIQIFVVYTGLLK-AFRLSPKTFFGKAKDFMLMAFATRS
SNAVLPVSLTVAEEEMGVSRTVSGFTLPLGAQVNMDGEAYYQILSVMFVANAIGVTLSPG
QQLMMILAVTIGSIGTAGIAGSGPVVLLAVMDMVG-LSATAAAAAFALILGIDVILDMGR
TTANVTGDMVGTCIVGKTENL
>NLW24863.1 dicarboxylate/amino acid:cation symporter [Clostridia bacterium]
MGLASKILFAMIIGLVLGWIFKWSVVTVTIGDIFIRLLKMTILPLIFFSIVTGIASVDLK
KLQKVGGVFLVYWFFASLIAAIVGIIWSYIIKPGVGIGVDVLRSFIEWVPDNFFASLTNF
NIIQVIIFSIFIGLGIVFLSAGKLLFKICNACNDLMTKIIEMVMNFAPLGVLCLMANVTG
SLGTDVLTGLGKMLLTQYVAYATMIVVIYPIILAVFAKVNPLQHFRNIYPAMILAFSTCS
SSATLPVTMKSTHERAGVPLETVKMIAPPAATINMHACAAEMPIYAVFAAQMFGVDYSVG
SLALICLLGIIMAAGVAGVPGGGIMMAAIMMETMG-LPLT----IVPWVAGIYRLIDMPN
TMLNVTGDTVGMVVTSAVVGD
>NLX62122.1 dicarboxylate/amino acid:cation symporter [Tissierellia bacterium]
MKLYHKIFIGLILGIITGIILNLTKWFGLLGKIFLNLIKMVVVPLVLFSITGAVANLELK
KLRSIGIKTILWFFGTGFLCIGTGVVMANIFKPGAGVLPTVYESILGLFPENIFMALVEG
EMLQIIVFCIIIGAGLLMLGRGKPITDFINRCAELMYKVVDIVIRFSPVGVFGLMAQAVT
NFGLEIFGPVFKFILVDYGANLFTLAVWYSLILYFVAKVNPIKFFRKGFESWAIAFSTCT
SAAALPVAMKNGVNEIGIPEETASFVLPLGATANMNGTGIYFGIVVIFATQLYGIDLPIS
QQLLLVLTATMLSIGCAAAPQTGLIISVALLEGLG-LPLD----AIALIAGVYRIVDQIH
TSTNSLGDLVVAVAVSASEGD
>NLY09967.1 dicarboxylate/amino acid:cation symporter [Tissierellia bacterium]
MGLTTQVLIAMILGAVFGLIIGPMTKLGFIGDIWLNMIKMIVVPMVLVTIITGITSQDIR
SLGRISVRIMTYYILTTLVATAVGIAVALIIKPGVYADITMSEFFLSMFSSNMFATFASG
NILQTLIIAVLTGVAILRMEFKKTVINGFNALGDMVFSLIGMIMIASPIGIFFLMADSFA
TYGAAIFTSMAALAGTYYLACFIHAFFVYGGVLWFSAGINPIRFLKDSAELWIYTISTCS
SIASIPVNIKVAKEKFGVPESISGFTIPLGSQMNYDGSVILYGVVIVFISQVVGAPLSLG
TMLKVILLSAIFSTGGGGIPGSGIVKLLVMVEAFG-LPTE----IVGIIAAFYRIFDMGT
TTNNCLGDLAGTIFVSRLEDK
>NLY78941.1 cation:dicarboxylase symporter family transporter [Lysinibacillus sp.]
MSLASQIFIGLILGIIVGGIFYAQSFLQPFGDLFLRLIKLIVVPIVLSSIVVAIAGVDLK
AVGKLGGKTLGYFIGMTSIAILVGLVSANIFHPGTGLGKSIVDTLLHIVPTNPFKAMVEG
DMLAIIFFAVVLGLGIAAIEKGQTTLRFFEGLANAMFYVTNLFMKYAPIGVFALIGVTIS
KYGFASLIPLGKLALTVYGTMIFFVIVVLGITAK-LIGYSIFKLMKVIKEELILAFSTSS
SETVLPRIMDKMEK-LGAPKHISTFVIPTGYSFNLDGSVLYQAIAAMFVAQMYGIHLGIG
EQIMLMLVLMVTSKGMAGVPGVSFVVLLATFGTMG-LPAE----GLMFIVGIDRILDMGR
TAVNVVGNSLAALVVAKWEGE
>NLZ49030.1 dicarboxylate/amino acid:cation symporter [Clostridiales bacterium]
MKNYQLVFMSLILGTIFGLILSITDFCSFLGNIFIRLIRMIVVPLVFFSITSAVLELDLK
QLKRIGIKTFLLFSVTSAVAITIGVVLAYIIKPGKGILPNIYDTLLDIIPLNIFESFTNG
SMLQIIFFSIMLGIAIILLGQGKKVEQAFKTGANIMYKIIDIIVLYIPIGVFGLMTDSMA
TYGTSVLGTIFKFILTEYSAAFLQVLLIYIPMIIFITKVNPIKYLKVVFESWLVGFSTCT
SMAALPVSMKNAKEKLGIPNEIASFVLPFGATANMDGTGIFFGVVVIFAAQFAGVELSFM
QILSLILEATLLSIGCAAVPQVGLVIGTTMLVSMG-LPVE----VVGLITGIYRILDQIH
TATNTSGDLVVAGCVASLEGS
>NMB04540.1 dicarboxylate/amino acid:cation symporter [Tissierellia bacterium]
MKVHHKIFIGLFLGIIVGYILNILPLFQFFGDLFFRLIRMIVVPLVFFSIIDAVVSLDPK
KLRGIGIKTIVFFLAGGLIAVSIGLLLANIIQPGSGFLPGMYATILNLIPSNPFESLASG
EMMQVITFSILIGIALLMIGASDSVRRAVATLSQAMFKIIEIILNFIPYGVFGLMAVAIT
RFGLAIFGPVLKFILVDYAASLVMILVVYSLVLKLIAKVSVRQFWRYAFESFLIAFSTCT
SAAALPVAMKNSRR-MGIPKQVGNFVLPLGATANMNGTCIYFGIIVVFASQLYGVPLSFG
QQVMLAITATLLSVGAAATPQIGLVISITLLSSMG-LPLE----ATALVAGVYRIIDQIH
TGTNSVGDLVFATAIAEMEGV
>NOU84206.1 C4dicarboxylate transporter DctA [Paenibacillus germinis]
MNLTLQVLLAIVLGIAVGQFFPQGESLKVLSDVFVKMIKMVIAPIVFFTIVIGISGMDMK
KVGRIGGKALLYFEIITTFAMVIGVAVMYIIRPGAGMSHGFVDFLTSIVPDNVMAAFSKG
DMLPILFFSILFGLAMAGLDRVKPVTNFLEKMNEIFFRIVGIIMKFSPIAAFGAMSYTIG
KFGVHSLFSLGKMMGSVYITMALFIFIVLGSICR-MYGFSLIKLLRFIKEELLLVLGTSS
SESALPRVMEKLEK-FGASKPVVGLVVPTGYSFNLDGTSIYLSMAGLFIAQAYGVELNWI
QVLTFMGVLMLTSKGAAGITGSGFVTLAATLAAIPVIPIE----GMALLIGVDRFMSEAR
AITNIIGNSVATIVIAKSENQ
>NOV04381.1 C4dicarboxylate transporter DctA [Paenibacillus planticolens]
MNLTLQVLIAIVLGIVVGQFFPQAGNMKMLADVFVKMIKMVIAPIVFFTIVIGIAGMDMK
KVGRIGGKALLYFEIVTTFAMAIGIAVMFVLHPGTGMSHGFLDFLLGVVPDNVMAAFSKG
DMLPILFFSVLFGLAMAGLDKSKPVMNFFEKMNEIFFRLVGIIMKFSPVAAFGAMSYTIG
KFGVHSLFSLGKMMGSVYVTMALFIFVVLGSICK-FYGFSLMKLLAFIKEELLLVLGTSS
SETALPRVMEKLER-FGASKPVVGLVVPTGYSFNLDGTSIYLSMAALFIAQAYGVHLDWI
QILTLLGVLMLTSKGAAGITGSGFVTLAATLAAIPVIPVE----GMALLLGVDRFMSEAR
AITNIIGNSVATIVIAKSENQ
>NPV44288.1 dicarboxylate/amino acid:cation symporter [Firmicutes bacterium]
MNLATQILIALILGALAGFIFKKVVIIKPLGTIFLRLLKMTILPLVFFSIAAGVSGIDLQ
RLKKVGVTFLGYWALASALAGIMGLVWAFIIRPGQNINVNLLDSVINWIPDNVAAAFSEG
NLLQIIVFALFVGITISLISGGKMLADFFQAGSDMMSRMVGIVLRFAPIGVFALISNVTG
TLGTIVLKGIGKMILTQYVAYGMMLIIVYPIILKFIAKVNPIQHFKNIYPAMVLAFSTQS
SSATLPLTMESTKKRAGVPEDMVNLIAPPAATINMHACAAEMPIYAVFASQIYGIDLGFI
DLITIVVLGVIMAAGVAGVPGGGIIMSAVLLQVMG-LPLD----IVPWIAGVYILIDMPN
TMLNVTGDTVGMVYTAAKLGE
>NUJ01152.1 dicarboxylate/amino acid:cation symporter [Paenibacillus alvei]
MNMTVQVLFAILLGVLFGQFFPYAVELKVLGDIFIKLIKMVIAPIIFFTVVHGIASMDMK
KVGRIGGKALLYFEIVTTIALAIGLLVVNIVKPGSGIN-SVMGFIMNIVPDNVIGAFASG
ELLPVLLFAILFGFALTAIGKGQAVISLFDKLSHVFFGVVNIIMKVSPIAAFGAMSYTIG
KFGLGSLFTLGKLMGSVYLTMFLFIIVVLGSIAK-VFGFNIFKFISYIKEEILLVLGTSS
SESALPRMMSKLEA-YGASKSVVGLVIPTGYSFNLDGTSIYLSMAALFVAQVSGVDLSIW
QQITLLFVLMLTSKGAAGVTGSGFITLAATLAAFP-IPIA----GMALLLGVDRFMSEAR
AITNLIGNGVATVVIAKMENE
>NWO13250.1 dicarboxylate/amino acid:cation symporter [Virgibacillus sp.]
MSFVIKMTIAFIAGIIIGVIFQQTDILEPLGTLLIHLLSLVAIPVIFLTVVLAVNKMKIH
QLGRMGGKLMLYYMVTTAAAVLLGLALALWINPGTSLTPSFSDILLQIVPKNIFTAFTSG
DLMAILFIAVIMGIAISTMEYGDLLNTFFTALNEMFYKILQGVLLYAPIGIFAISATAFG
SQGWDTFQLLLKFTAVFYLGILLLWIFVYAGFLK-LANVPVISFFKQTKEAYTTAFFTSS
SIASLPIAINSAKK-AGISETTANFALPLGAVFNSDGGALRMGVSLVFAANITNLSLSPT
DFLVIIMIGTLLSIGTAGVPAAGLVTLSAVLGMFG-LPLE----IVALIAGVDALIGMAG
TASNVIGDIVGATVVDKSERK
>O59010
MPVLIKILIGLILGAIVGLILGVKTYVKPFGDLFVRLLKMLVMPIVFASLVVGAASISPA
RLGRVGVKIVVYYLLTSAFAVTLGIIMARLFNPGAGIAPPLVKILLDIVPTNPFGALANG
QVLPTIFFAIILGIAITYLKSAETLLDAINGLAEAMYKIVNGVMQYAPIGVFALIAYVMA
EQGVKVVGELAKVTAAVYVGLTLQILLVYFVLLK-IYGIDPISFIKKAKDAMLTAFVTRS
SSGTLPVTMRVAKE-MGISEGIYSFTLPLGATINMDGTALYQGVCTFFIANALGSHLTVG
QQLTIVLTAVLASIGTAGVPGAGAIMLAMVLESVG-LPLTNVAAAYAMILGIDAILDMGR
TMVNVTGDLTGTAIVAKTEGT
>OAA82877.1 Proton/sodiumglutamate symport protein [Clostridium ljungdahlii]
MGLATQILIGLILGVIVGAIFYLPKYLQPFGTIFLRLIKMIVIPIVVSCLIVGVAGVDMK
KVGALALKTIIYFEIMTTIALIVGLLFSNIFHPGTGVNKGFVDTIINIFPTNIMDSLSKG
DMLPIIFFSVMFGLGVASIGKGKPILNFFQGVADTMFWVTNQIMKTAPIGVFALIGCTVC
NFGLKSLIPLGKLMILVYAGMIFFILVFMGIAAK-LVGNSIFRIIRILKDELLLAFSTAS
SETVLPRLMTKMEK-YGCPSATVSFVVPTGYTFNLDGSTLYESMAAIFIAQLYGIHLSIG
AQISLVIVLMITSKGIAGVPGASFVVLLATLGTCG-IPIE----GLAFIAGIDRLLDMGR
TVVNVVGNSLASIFVANWEHV
>OJF04056.1 glutamate/aspartate:proton symporter GltP [Weissella confusa]
MGLGWRILLGLVVGIILGVIFYAITAMQNIGLMFIGLIQMIVLPIVLSSLTAGIAKMDMH
KLGRIGGKTIIYFEVLSTLAIVIGLLAGNIFQPGAHVEHGVGATLMDIIPTNFFSSLAED
KMLQVIFFAVFFGLGTAAIGKGQIIIDFLDAVAEVMFKVTNWVMQVAPIGVGALIGATVA
QMGVSSLGSLGFFIFIAYVTMIFFILVVLGGVLH-FFGVNIWTLIKVLKEEIILAFTTAS
SEATLPRIVSKMEK-FGVSQGVVSFVVPTGYTFNLDGSAIYQALGALFMAQAYGIHLSIE
HQLTLLVVLMITSKGMAGVPGASFVVLLATVSTIG-VPVQ----GLAFIAGIDRLVDMGR
TVVNVVGNSAASIVISKSEKD
>OKZ94917.1 sodium:dicarboxylate symporter [Clostridiales bacterium 42_27]
MSLSTRVFIGFGLGILLGVIFGKILVIKIIGDIFLKLIKMLTVPLVFFSIISGITNLDVN
KLKRVGAKILGMYVVTTLLAGFIGLGIAHLINPGVGFMNSVSDTLLAMVPDNIINAMANT
NMMGIIIFCAIFGCAMVMLGKVSVVKDFIVQTTDIMYKMTAIIMETSPFGVCALMACAIG
QYGTKIFGPLGKFILCDYLNCAVIVFVMYFLILKFMGKVKFPYFMRKILPLWAMTAATTS
SSGSLPVTMRITRDDFKVEEELYGFSLPLGATINMNAGGAYSSAAVVFAAQIYGVPLTLT
QEITIVILATLISVGSPGIPGGGIVMTIMLLTTMG-LPVD----IMGMIAGIYKIIDIAH
TTINCTGDVVSTIAVARSEGM
>OWZ83044.1 dicarboxylate/amino acid:cation symporter [Natranaerobius trueperi]
MPFIQRMGIAFILGIVVGLIVGPITVIEPLGDLFLRLLMMVVIPIIIFTLITAMKKLTPS
QLGRVGGQTLGLYILTTAIAIIIGLTLANVFNPGSGLAPSIIDVFLNLVPENVFEAMANA
EVLQVLVFAIIFGIALAFVKGVDMIFSITETAAEAMFKIVRGVMEYGVIGVFALLAVTFG
EAGPEALYEFGILIAAFVAAVLIHMILIYGVVLNGILKKSPIKILKGSKEALLAAFATRS
SASVLPISMRAADESLKVDEKIYSFTLPLGATINMDGTAMYQGVAAIFAANLVGETLTMA
EQLTIVTTTVLASIGTAGVPGSGLIMLSMVLTQLG-LPLG----VVAFVAGVDPILDAFR
TMNNIAGDLSVTSVVGKLNNS
>PGL61762.1 glutamate/aspartate:proton symporter GltP [Bacillus thuringiensis]
MNLTFQVIVAIICGIAVGAIWPVGQQMKPIGETFINMIKMVIAPIIFLTIVLGIASMSMK
KVGRVGGKALLYFEIVTTAALIIGIIVANVVRPGDGL-MKWMDFFLHIVPSNMFEAFAKG
DILQVLFFSILFGAGLTMLGNGQPVIDFFERLSKVFFNILSIVMKLAPVGAFGGMAFTIG
KYGLSTLIPLGKLMICVYATMALFVFIVLNFICK-LYKFSLWKYLAHIKEELLIVLGTSS
SESVLPRMMTKMED-LGCSKPVVGLVIPTGYSFNLDGTTIYLSMATIFLAQVFHVDLSLG
QQLTIIAILLVTSKGAAAVTGGGFIVLASTLSAMN-IPLE----GLALLLGVDRFMSEAR
AIVNLIGNGIATVVVAKSENE
>PWM76957.1 dicarboxylate/amino acid:cation symporter [Phascolarctobacterium sp.]
MGLTTQIFIAMILGSVFGLAFSLAMDMEFIGTIWLNCIKMIVVPMVLFTIITGIVSQDIK
SLGRITVRIILYYIITTIIASLIGLGVSYVLQPGDFADFSIAKFFTDMFSANMFETFHKG
NIIQTLIIAIMISIATLRIATKSTLIKGFNAVNAMVFSLIKMIMEASPIGVFFLMGSSFG
EYGLSIFTGMASLLGTYYIACLIQAVVIYGGLLWVSAGISPFRFLKDTAELWIYTITTCS
SVAAIPITIKVAKEKFNVPDSISAYTTSLGTQLNSDGSVILYACVLSFIGQVTGTAFDFG
TMLQIILLSAIISNGGGGIPGSGIVKLFIMVEAFG-LPTE----IVGIIAAFYHVFDLGT
TTNNCLGDLAGTIFVSKLEEK
>PZN05690.1 dicarboxylate/amino acid:cation symporter [Firmicutes bacterium]
MSLTNKITIAMILGALIGFIVGEVAVLEPIGTVFIRLLKMVALPVIFFSITTGASGVDLA
RFKKIGALFLLYWAFSTIISSTVGLTWAAILKPGEGIQVNILDAFIKWIPDNIVAAFANY
EMIQVVIIAIFVGIAAAFMGEGKSIRNFFKAGAELSMKLTSMVMEFTPYGVFALMASITG
TTGTTVLGALAKMVLTQWIAYASIMFIVYPLIILFYLKLNPIQYFKNIYPAIVVAFTTCS
SAATLPVAMEVSKKRLGLPEDMVNLIMPIGAAINQHAVAAELPIYVLWVSQMYDIQLSPA
TLVTTIIMGMILGSGGASVPGGAVVLAATLLQTMD-LPLT----VVPWIAGIYRLIDMPN
TMLNVVGDPLGGMIAASALGE
>QCR30716.1 glutamate:protein symporter [Lysinibacillus sp. SGAir0095]
MSLAMQILIGLILGVIVGGIFYAQSVLQPLGDLFLRLIKLIVVPIVLSSIIVAIAGVDLK
AVGKLGGKSLAYFIGMTLLAIVVGLVSANIFQPGSGIGKSIVDTLLHIVPTNPIQAMVEG
DMLAIIFFAVVLGLGIAAIERGKVALGFFEGISHAMFYVTNLFMKYAPIGVFALIGVTIS
KYGFASLIPLAKLAITVYGTMIFFVIVILGIMAK-IIGYSIFRLIKVIKEELILAFSTSS
SETVLPRIMDKMEK-VGAPKHISTFVIPTGYSFNLDGSVLYQAIASLFVAQMYGIELSIV
QQITLMLVLMVTSKGMAGVPGVSFVVLLATFGTMN-LPAE----GLMFIIGIDRILDMGR
TVVNVVGNSLAALVVAKWEGQ
>QDW72573.1 dicarboxylate/amino acid:cation symporter [Lachnospiraceae bacterium KGMB03038]
MPLWAQILLGIVVGILIGVVSPAADVISPLGDIFLNLLKMLIVPLVFFSITNGICQMDVK
QLRSVGGRIVLYYTLSTVAAGIFGVIGGMITQPGRNVDFDMVENIISWFPDNIVNAMAEA
NMIQIIVFCLFLGVALLSLGRVPRLLSLIQEGNDVMLKITEYVINLSPIGIMSLMASMIS
TLSGAMMKEVLVFIATIDVTIVIFMLIFYPAVLKFIARVNVFKFFKKASASMLVAFTTTS
SAATLPVSMKVADKGLGCPEKVYGFTLPLGNTCNMDGAAIQYSVIAVFACNLFGLALTPE
RIFQFIFLSLILSIGAAGVKGSGIVMSTIIVQTLI-AGLT----LIPILAAVWPTLDPFA
TTANNVGDLTGTTLVSKSLHV
>QMW79928.1 dicarboxylate/amino acid:cation symporter [Blautia producta]
MPMFGRIIIGFAVGIILGLIFRKAAVLEPVGSLFMRMLKMLILPLVFSAIVSGLTSIDMK
KIYRMAVKAFILFIVMTALAILTGMVFGNLFKPGVGADVSFISTILNMFPTNIFEALSTD
NMLQVIVFAFFFGICIVLCGKAGPVKVFFDRVAQVMYKMTDVVIGFAPIGVCGIMADMIG
KYGLSTLLPLGKFIIVLHIALIVFIFGIQGLLVFLGVRMSPLKFYKGIIGGISMALATDS
SAAALPVTIKELQNNLGVSEAVASFIMSVGTNVSKSGSALYQGMTVIFIAQVAGVALTLP
QQLTVFVTALLASLGTAGVPSASIVMLTMTLGCVN-LPLE----GVALMTGIDRIIGGQR
TTPNVITNAAVAAIVEKQEKK
>QOX64271.1 dicarboxylate/amino acid:cation symporter [Clostridiales bacterium]
MSLVKKIFIGLIGGIIVGYILNIFPFLSFLGNLFIRLIRMVVVPLVLFCIIDAAVSLDIK
KLRTIGLKTIAFFLASGMIAASIGLILVNIIQPGRGIISGPYETILNMIPTNPFASLSAG
DMLPIIVFALFLGLALIAIGKAAPVAKGIKTLADAMFRMITFILGIIPFGVFGLMAVALG
TYGVEIFGPVLKFIAVDYLANFIMVAGVYGLFLTFIAKVNIRTFWKHAFEPWLLAFSACT
TNAALPRSMKVAPR-LGVPKEISNFVLPLGATANMNGTCIYFAIIVLFAAQLYGIDLPIS
QQILAAGTATLLSVGCAATPQIGLVISTTLLTSLG-FPLD----AIALVAGIYRIVDQAH
TSTNATGDIVTALCIASIQGE
>QPC47832.1 dicarboxylate/amino acid:cation symporter [Bacillaceae bacterium R1DC41]
MSLILKVSVALILGIIVGIVFGDAAVIAPLGDLLLRLLNFLILPLILFTLMVGVNQTKWS
TLGRMGGKTFLYYLLSSAFAIIVGITVATIFSPGTGLNPGIVSVLLNIVPSNIVTAFTEY
NFLGIIFTAIVFGIGISYLRFGDQLYKVLNGLNEATLFIMKGILLYLPIGIFAIIAKTVG
NQGLDTLLQLGNVVLVLYVAIAVQIIFYIIAMV--FFKISPKQFFTQARTPMITAFVTQS
SSGTLPVTLNAAKN-LGLSKSLYGFSLPLGATINMDGAAIRIAVSAVFAANVIGNPLTIT
DMLVVVLIGTLASVGTAGVPGAGLVMIATVFAQLG-LPME----TVALLAAIDALVGMGA
TMLNVTGDLVGTSIIDKTEKS
>QPN42919.1 dicarboxylate/amino acid:cation symporter [Priestia aryabhattai]
MKLYVQVLIGVAAGVLLGVFWPIGTDLKPLGDAFIKLIKMVFAPIIFATVVLGIAKMNMK
ELGRVGARALIYFEVLSTFALILGLLVVNFVKPGAGMGDGITEFLMKIIPASITDAFAQN
QILPILLFSTLFGIALAHLGRGKPMVDVLESFSHGMFYIVGMIMRLAPLAAFGAMAFTIG
KYGLGSIVSLGKLVATMYVTCFLFVVVVLGFIAR-LSGFSLWKFLKYLKEELFTVLGTSS
SESVVPQLMNKLEK-AGVSKPVVGLVIPSGLTFNPDGQCIYYTMAAIFIAQATNTPLTLM
DQLIVLGVLLLTSKGSAGVTGSGFITLAATLATMD-IPVA----GMVLLLGVDRFMSEAR
AITNTIGNAVGTMAIAKWVGA
>QPN43341.1 dicarboxylate/amino acid:cation symporter [Priestia aryabhattai]
MSLYFQILCAVVLGVVVGHFWAQAVALKPLGDAFIKLIKMMIAPVVFCTIVTGIAGMDKR
SLGRLMSKTLLLFLGLTVVSLIIGLAAVYLFRPGEGMKLSVVDFFMHIIPDTFIGAFNKG
EVLPVLFIAVLSGFALSSMGKGKPVLDVLESASAMVFRIFGYLMRFAPIGAFGALAFTVG
QYGISSLGALAKLVGTLYIACAFFVIVVLGGICR-AHGFSLWKLLRYFREEFLVVLGTSS
TEPVLPRMLEKLEK-LGCKKGVVGLVLPTGYSFNLDGTAIYLSLAAIFIAQACNIDLTLG
QTITMLAIMLLSSKGAAGVTGSGFVALASTLTVIH-IPLA----GLALLIGVDRFMSEAR
ALTSLASNAVATVVVSLSENA
>QPN45354.1 glutamate/aspartate:proton symporter GltP [Priestia aryabhattai]
MSLAWQIVIGLVLGVAIGALLNISNVLQPAGDIFIRLIKMIVVPIVISSLIVGIAGVDAK
KLGSIGLKTIIYFEVVTTIAIVVGLVLANLFHPGAGIEHAFIETLLNLIPSNIFAALMRG
EMLPIIFFSVLFGLGLSSLDLREPLVRTFQGVSETMFKVTHMIMNYAPIGVFALIAVTVA
NFGFSSLLPLAKLVLLVYFAIAFFAFMVLGLVAR-IFGFSVIKIMRIMKDELILAYSTSS
SETVLPRVIEKMEK-YGAPKSICSFVVPTGYSFNLDGSTLYQSIAAIFIAQLYGIDLSWS
QQLLLVLTLMVTSKGIAGVPGVSFVVLLATLGSVG-IPLE----GLAFIAGVDRIMDMAR
TALNVVGNALAALVIARWEGM
>QPN46653.1 dicarboxylate/amino acid:cation symporter [Priestia aryabhattai]
MSLYVQVIVAITIGILLGHFYPTGVALKPLGDGFVKLIKMVIAPIIFCTVVSGIAGMSMK
SVGKTGGYALLYFEIVSTIALIIGLVVVNVVKPGAGMQQTTIGFLLNIIPNTVVGAFANG
DILQVLMFSVVFGFALHRLSYGKPLLDLIDRFAHVMFNIINMIMKLAPVGAFGAMAFTIG
QYGVGSLVQLGYLMACFYITCLLFVLVVLGGICR-AHGFSVLKLIRYIREELLIVLGTSS
SESALPRMLAKMER-LGAKKSVVGLVIPTGYSFNLDGTSIYLTMAAVFIAQATDTTMDIT
HQITLLLVLLVASKGAAGVTGSGFIVLAATLSAVGHLPVA----GLALILGIDRFMSEAR
ALTNLVGNAVATVVVAKWVKE
>QPN46846.1 dicarboxylate/amino acid:cation symporter [Priestia aryabhattai]
MAMYFQVLLGIVLGGLVGHFWPFAASLKPLGDAFIKLIKMIIGPVVFCTVVTGIAGMDLK
KVGRVGGKALLYFEIISTVSLVIGLLGGHLFNPGAGFHLGIVEFLMSIIPNTFVSALADG
NILCILLISVLFGCALSAMGKGKPVYTMIEGVSGVFFGIVHIIAKFSAVGAFGAIAFTVG
TYGAASLLPLLKLIASFYVLCIFFIVLVLGFVAR-LCGFSILRFVSYIKDELLIVLGTSS
SEVVLPQIMEKMER-LGCSKSVVGLVIPTGYSFNLDGTNIYLTMAVLFIAQALDIELTWG
QQLTLIIVAMLSSKGASGVSGAAFVMLTSTLLVVP-VPVA----GMVLILGIHRFMGTGL
AMTNLVGNGVAALVVSAWEKE
>QPN47098.1 C4dicarboxylate transporter DctA [Priestia aryabhattai]
MSIFLQVVLGLALGIACGLSFPLSLQLKPLGDGFIKLIKMLIGLIVFCVVVSGISGADLK
KVGRIGLKSVIYFEVLTTIALVIGLVFAFTSGIGSGAIHGATAFFMDLIPTSVVGAFADN
NILQVLLFSVLFGSALNLVDSAAGISRLINELSHVIFRIMGMIVRLAPIGVFSAIAFTTS
KYGLESLQHLGGLVALFYLTCAGFVLIILGTVMR-VSGLKLLPFIKYLREELTIVLGTAS
SDAVLPQIMRKLEH-LGIGSSTVGLVIPTGYSFNLDGFSIYLTLAIVFIANATGTPLAMT
DLLTILLVSLVTSKGAHGIPGSALVILAATLTAVPAIPVV----GLVLVLAVDWFMGIGR
ALTNLIGNCVATVAIARWEKD
>QPQ32234.1 dicarboxylate/amino acid:cation symporter [Lysinibacillus sp. JNUCC51]
MNLTVQVIAAIILGVIVGAIFPFGASLKILADLFIKLIKMLIAPIIFLTVVIGIGSMDMK
KVGKIGGKALLYFEIVSTIALAIGIAVALIVSPGSGLEQGLGAFISSIIPENVVGALATG
QLLPVLFSAILFGLAAASIAPAKPVITFFEQVAEIFFKIVSMVMKISPIGAFGAMAYTIG
NFGLKSLSNLGLLMAAVYITMFLFVVFVLGTIAK-FFGFNIFKFIAYIKEEIFLVIGTSS
SESALPSMMRKLEN-FGCSKQVVGLVVPTGYSFNLDGTSIYLSMAALFIAQAYGMDLTWI
QIITLLGILMITSKGAAGVTGSGFITLAATLAAFPMIPVE----GIALLIGVDRFMSEAR
AVTNLIGNGVACVVVSKSEKE
>RHS34236.1 dicarboxylate/amino acid:cation symporter [Ruminococcaceae bacterium AF1016]
MSLIMQILIAMVLGVIVGVIWGGASCIQFIGTVWLNIIKMFIVPVVICMVVRGVSSLSPK
DLGRIGLRVIAFYVITNVFALGIGILTTVVLKPGIGFLPTVSSFVTGLFSTNIFATFSSG
DMLQCLVIALLIGVAIVFMGKGKPVADWFSNMADLCMALMDLAMRIAPVGVFCLMASAMG
TYGSAFLGSMAKLIGTFYLGCLLHWLLVYALFLWINTGINPITFAKKAFATIATAVSTCS
SAATVPTNLKVAKENFNVSESVANFAIPLGANMNQDGMAILIAAVMLFCAQSVGMTLTLS
QIINMVVVATIVTSGSPGVPGGGISRLMIVAATMG-LPLE----IIAMISAFYRCFDMGT
TTMSVMGDLSASIVIDRWEKK
>RID88711.1 dicarboxylate/amino acid:cation symporter [Peribacillus asahii]
MNLTVQVVLGIVLGIAVGHFFPFGTELKVLADWFIKLIKMVIAPIIFFTVVIGIGGMDMK
KIGRIGGKALLYFEIVSTIALAIGIIVVNVWGPGKGFEHGAIAFISSIIPENAVAAMAGG
QLLPILLFAILFGLSLAGLEKGKPVVTLFQQLADIFFGIVGMVMKISPLAAFGAMAYTIG
NFGLGSLSSLAQLMGAVYLTMFLFIVFVLGSIAK-AFGFNIFKFIAYIKHEILLVVGTSS
SESALPSMMNKLEN-YGCSKSVVGLVVPTGYSFNLDGTSIYLSMAAIFIAQAYGVDLTIW
QEITLLGILMLTSKGAAGVTGSGFITLAATLAAFPMIPVE----GIALLLGVDRFMSEAR
AVTNLIGNGVATVVISKSEKE
>RWZ58708.1 dicarboxylate/amino acid:cation symporter [Halobacillus sp. SKP46]
MSLIKKITIALILGITVGFIFGDAAALAPLGDLMLRLLQFIIVPLILFTLIVGINQTKLS
NLSRMGGKVFLYYLGTSALAIIVGLTVASLFSPGSGLNPGVTSVLLNIVPDNIVTAFAEM
NLLGIIFTAFVFGIAISYLRVGNHVFKFVDGLNEATLTVMKGILQFIPIGIFAIIAEIVG
TNGLNTLQSLGNFIGVLYIGLLVQLAFYVVLLL--VTKNSPGAFFRQARTPMLTAFVTQS
SSGTLPVTLNAARQ-LDINKGLYGFSLPLGATINMDGAAIRIAVSAVFAANVVGEPLGIE
AMLQIVLIGVLASVGTAGVPGAGIIMIATVFQQVG-LPME----AVALLAAVDVFIGMGA
TALNVTGDLVGTKIINKTEQK
>RYG72362.1 dicarboxylate/amino acid:cation symporter [Lentibacillus lipolyticus]
MSLISKITVALGLGVLIGLIFGDASVLAPFGDLLLRLLKFLIVPLVLFTLIVGVNQTKLG
SLGRMGGKVFLYYLVTSAFAIAVGIAVASLFNPGTGMNPGVVSVLLNIIPDNIVTAFSEM
NLLGIIFTAIVFGIAISVLDLGEAVYKVINGLNEATMTIMKGIIQYVPIGIFAIVAEIVG
QQGGDTLLSLGNVIAVLYAALLVQLIFYIIFMA--LTNINIKNFFKQGRTPMVTAFVTQS
SSGTLPLTLNAAKN-LNLSKSLYGFSLPLGATINMDGAAIRIAVSAVFAANVIGDPLSFP
EMLQVVLVGTLASVGTAGVPGAGIIMIATVFAQLG-LPME----AVGLLTAIDVLVGMGC
TALNVTGDLVGTSIINKTERT
>SCM78558.1 C4dicarboxylic acid, orotate and citrate transporter [uncultured Sporomusa sp.]
MSLHFQVFLAIFLGITLGHFAPTGAAMKPLGDAFIKLIKMIIGPIIFCTIVSGIAGMDMK
KVGRVGTKALIYFEVVTTFALIMGLVAVSLLKPGAGMSQSTVDFFMNIIPNTVIDAFAKG
DILQILLFSVMFGGALSAMGAGKTIYGIIVEITQALFKMVDMIMKAAPIGVFGAMAFTIG
KYGIASLGPLGKLLIVFYLTCLAFVFLVIGPIAK-WTGFSIIKFCSYIKEELLIVLGTSS
SESVLPRMMEKLEK-LGCSKPVVGLVIPTGYSFNLDGTSIYLTMAAIFLAQATNTDLTLI
QEITILAVLLLTSKGASGVTGSGFIVLAATLSVIP-IPVA----ALAVIFGIDRFMSMGR
ALTNLVGNGVATIVVSKWENE
>SCM83382.1 Sodium:dicarboxylate symporter [uncultured Sporomusa sp.]
MPLWMQIMIGLVLGCIIGLLWPIGAALQPIGTAFIKAIKMIVIPLVFASVTLGIYKMNFK
QLGRLALLSFGYFYTATGLCIVLGIVLNAIFHPGAGVSINWTQFFLDLIPDNVIMAAATQ
KIIPTLFFAICFGISLASIGKAKPVVNLLESIMEAMFKLTQGIIAFSPVAVAGIMAWVFA
TQGGSILYAMAKLVGVFYIGMLIIMVAFWIMTY--MLGLKPFEMTKKISEPLLLAFTTCS
SEVTLPSLMQILQR-MGIPNKVVSFVVPLGYSFNTDGSAFYQALTVCFLAEAYGLQLDLP
SILTILLTTLIANKGTANVTAASLVILSVILTSIG-LPVE----AIAIVAGVDRFIDMGR
TCINVFGNTIAAILLHRFAGK
>SCV40222.1 Proton/glutamate symport protein @ Proton/aspartate symport protein [Bacillus subtilis]
MLIAFQILIALAIGAVVGHFFPFGMALRPVGDGFISLIKMIVVPIVFSTIVIGAAGSSMK
KMGSLGIKTIIWFEVITTLVLGLGLVLANVLKPGVGLVIDFKQMILDIIPTNIIDVMARN
DLLAVIFFAILFGVAAAGIKASEPVMNFFESTAQIMFKLTQIVMVTAPIGVLALMAASVG
QYGIELLLPMFKLVGTVFLGLFLILFVLFPLVGL-IFHIKYFEVLKMIWDLFLIAFSTTS
TETILPQLMDRMEK-YGCPKRVVSFVVPSGLSLNCDGSSLYLSVSCIFLAQAFHVDMTLS
QQLLMMLVLVMTSKGIAAVPSGSLVVLLATANAVG-LPAE----GVAIIAGVDRVMDMAR
TGVNVPGHAMACIVVSKWEKA
>SDE42746.1 aerobic C4dicarboxylate transport protein [Priestia aryabhattai B8W22]
MSFNAWIIFSMVLGIVIGYIFPFGTDLKIFADIFIKLIKLVIGPIIFITIVNGISGMNMK
QLGRIGGKAIIYFEIISTIALFFGLIAVNVFKPGVGTTHHFSDFIMSIIPDSFVGAFTQG
EMLPILFISILFGVALTSLGKGKPIQIGLEKLSVVFFAILNMFIKFSPLAAFGAMAFTVG
KFGLGSLLSLAKFTGILYLSMFLFVFLVFGAVAR-IYRFSLFHFIRHIKEELLLVLGIAA
SEPALPGLMDKLEK-YGCPKSIVGLVVPSGYSFNMDGLCIYLAMGTMFIAQAYGVHLSLW
QQLTLLGIMFLTSKGIAGVTGGAFIVLAGTVAAHP-IPVE----GLALLFGIDRFIAGGR
SVINVLGNGVAAVVIAKSEKQ
>SDH04163.1 aerobic C4dicarboxylate transport protein [Aneurinibacillus thermoaerophilus]
MNLTVQVICAIILGILVGQFFPFGSQLKVLADIFIKLVKMVIAPIVFLTIVVGIAGMDLK
KVGRIGGKALIYFEIVSTIALAIGIIVVNIIKPGQGMSHGIIDFLMSIIPENIFGALANG
ELLPILFVAVLFGISLTAMGRAKSVLDLFEKLTEGMFGIVNMVMKVSPIAAFGAMSYTIS
NFGIEVLHNLGKLMGSVYITMFLFIILVLGLIAR-IYGFSIFGFLKYIKEEILLVLGTSS
SEAAFPKMIEKLEK-YGCSKSVVGLVLPTGYSFNLDGTAIYLSMAAIFIAQAYGVDLTLT
QEITLLAILMLTSKGAAGVTGSGFVTLAATLAVFP-IPVE----GMALLLGVDRFMSEAR
AITNLIGNGVATVVVAKMEDE
>SDH86430.1 Na+/H+dicarboxylate symporter [Alteribacillus bidgolensis]
MPLIKKITLALVLGILAGLIFGKTEVLAPFGDLLLRLLQFIIAPLIFFTLVVGVNQTKIT
HLGRMGGKVFLYYLLTSALAIMIGMGVASLFNPGTGMNPGVVNVLLNIVPENIGTAFTEM
NLLGIIFTAIVFGIAISYLRLGERVYRVVDALNETTLTVMKGLLQFVPIGIFAIIADVVG
SQGTNTLFSLGNFIFVLYVALFIQLSVYVVFLL--FVKKRPGEFFREARSPMITAFVTQS
SSGTLPLTMNAAKN-LGLSKSLYGFSLPFGATINMDGAAIRIAVSTVFAANIIGEPLSFA
AMLQVVLIGTLASVGTAGVPGAGIIMIATVFSQLG-LPME----AVALLAAVDVLIGMGA
TCLNVTGDLIGTTVINKTDEK
>SDT04383.1 aerobic C4dicarboxylate transport protein [Paenibacillaceae bacterium GAS479]
MNLTVQVLIAIVIGIAIGYFFPFGASLKVLADIFIKLIKMVIAPIVFFTIVIGFAGMSMK
KIGRIGGKALLYFEIVTTFAMGIGIAIAYFIRPGAGISHGFKDFLLGIIPDNAIAAMASG
EMLPVLFFSVLFGLALSMLEKGKPVTEFFEKLNEIFFKIVGIIMKFSPYAAGGAMAYTIG
KFGLGSLVSLGKMMLATYMTMFLFIIIVLGLIAR-YYKFSIFHLIRHIKEEILLVLGTSS
SESALPRLMSKMET-YGCSKPVVGLVLPTGYSFNLDGTSIYLSMAALFIAQAYGIELTIL
QVLTFLGVLMLTSKGAAGVTGSGFITLAATLAALPPIPLE----GIALLIGVDRFMSEAR
AITNLIGNSVATVVIAKSENQ
>SEJ45067.1 aerobic C4dicarboxylate transport protein [Propionispira arboris]
MSLHFQVFASIIIGILLGYVYPVGESMKPLGDAFIKLIKMIIGPIIFCTIVCGIAGMDMK
KVGRVGGKALLYFEAVTTFSLFFGIFLVNWLQPGVGMSHTAGEFFMNIIPNTVVDGFAKG
EILQILLFSVMFGWALSKFEKGKMLLGVIGDVSHVFFGIVDIIMKLAPIGTFGAMAFTIG
KYGIASLGPLMQLLGTFYLACLLFIILIIWPIAK-WAGVSFTKYIAYFKEELLVVFGTAS
SESVLPRMMEKLER-VGCSKSIVGLVIPTGYSFNLDGTSIYLTIAAIFLAQATNTDLTAM
QQFTIIAVLLLTSKGASGVTGSGFIVLAATLSTIPTIPVG----ALALIFGVDRFMTQGR
ALTNLIGNGIATFVVAKWENE
>SEJ91644.1 aerobic C4dicarboxylate transport protein [Propionispira arboris]
MSLHFQVFASIIIGILVGYLYPVGESMKPLGDAFIKLIKMIIGPIIFCTIVCGIAGMDMK
KVGRVGGKALLYFEAVTTSSLFFGIFLVNWLQPGVGMTHTVGEFFMNIIPNTVVDGFAKG
EILQILLFSVMFGWALSKFGKGKMLLGVIGDVSRVFFGIVDLIMRLAPIGTFGAMAFTIG
KYGIASLGPLMKLLGTFYFACFLFIVLVVWPIAK-WAGISFTKYIAYFKEELLVVFGTAS
SESVLPRMMEKLER-VGCSKSIVGLVIPTGYSFNLDGTSIYLTVAAIFLAQATNTDLTFM
QQFTIIAVLLLTSKGASGVTGSGFIVLAATLSTIP-IPVG----ALALIFGVDRFMTQGR
ALTNLIGNGIATFVVAKWENE
>SES21544.1 Na+/H+dicarboxylate symporter [Salipaludibacillus aurantiacus]
MPLIKKVSIALILGAAAGFIFGNTSVLSPLGDLLMNLLQFIIVPLIFFTLLVGVNQTTAE
NLGRMGGKVFIYYLFTSAVAIVVGISVASLFNPGQGTNPGVVEVLLSIVPDNIIAGFAEM
NLLGIIFTSLVFGIALSVMRMGDRLYNVFEALNELTLIVMKAILQYVPVGVFAILADIIG
SQGADTLLSLGNFIGVLYIAILVHLALYMLLMY--VTKIKPSVFFREARTPVITAFVTQS
STGVLPLTLNAAKN-LGLKKSLYGFSLPLGATMNMDGAAIRIAVSTVFAANVIGEPLSLI
AILQVVLIGTLVSVGTAGVPGAGIVMIATVFAQLG-LPME----AVALLAAVDVLIGMGA
TALNVTGDLVGTSVINKTEKN
>SFD76982.1 proton glutamate symport protein [Bacillus sp. UNCCL81]
MGLAWQIVIGLILGIAVGAAFYIEGYLRPIGDIFIRLIKMIVIPIVVSSLIVGVAGVNMK
KLGKLGGKTILYFEIITTIAILVGLLAANIFHPGSGVSHGFAETFVNIVPPNIISAMTEG
NMLAIIFFSVLFGLGLAAIGKGKPVIKFFEGTAEAMFYVTNLIMKFAPFGVFALIGVTVS
KFGVQSLIPLSKLTILVYSTMIFFVLVVLGLVAR-WAGINIIHFIKLLKDELILAYSTAS
SETVLPRIMNKMEK-FGCPKGITSFVIPTGYSFNLDGSTLYQALAAIFIAQMYGIDLSIS
DQISLVLVLIVTSKGIAGVPGVSFVVLLATLGTVG-IPVE----GLAFIAGIDRLLDMAR
TAVNVVGNSLAAVVISKSEGQ
>SFI83959.1 aerobic C4dicarboxylate transport protein [Brevibacillus centrosporus]
MNLTVQVVIAIILGIIVGHFAPFGAELKVLADVFVKLIKMVIPPIVFFTVVNGIASMDMK
KVGKIGGKALIYFEIVTTIALAIGLLVVNLIKPGAGFNHGFIDFFVAIIPENIVGAMAKG
ELLPILFFAVLFGLSLAAMGASQPVIKLFDKLTHGFFGVVNMIMKVSPIAAFGAMSYTIG
KFGIGSLTRLGLLMTAVYITMFLFIILILGGIAR-YYKFSIFSFISYIREEILLVLGTSS
SESALPRMMARLEK-YGCSKSVVGLVVPTGYSFNLDGTSIYLSMAAMFIAQAYGVDLSIW
QQITLLGILMITSKGAAGVTGSGFITLAATLAAFP-IPVE----GIALLLGVDRFMSEAR
AITNLIGNGVATVVIAKHENE
>SFJ68801.1 proton glutamate symport protein [Thermoflavimicrobium dichotomicum]
MGLAWQILIGLVLGIMVGYFLRISDYLKPIGDVFIRLIKMIVIPIVVSSLVVGVAGTDIK
RLGRLGGKTILYFEIITTVALVVGLLLANVFQPGAGVAHGFIDTFVNIVPTNLFKSLADG
DMLAIIFFSVMFGIGVAAIGRGKPVLQFLQGTADAMFYVTNLIMKLAPIGVFALIGNTVA
QFGIASLIPLSKLVLLVYGAMILFVIVVLGLTAR-IIKVNIFQFMRIIKDELILAYSTAS
SETVLPKLMEKMER-FGCPKAITSFVIPTGYSFNLDGSTLYQAIATVFIAQLYGIHLPIE
KQVMIVLVLMVTSKGIAGVPGVSFVVLLATLGSVG-LPME----GLAFIAGIDRILDMAR
TAVNVVGNSLAAVVMSKWEGE
>SHH49989.1 Na+/H+dicarboxylate symporter [Anaerosphaera aminiphila DSM 21120]
MPSYVKIFIGLFAGVIFGYILNILPFLQFIGDFFIKLIKMVVVPLVFFSITNAAISLDIS
KLRSVGVKTIAWFLMSSGLACAIGLILANLIKPGVGVLPGIYEVILDLIPNNPIESLANG
DMMPIIVFALFLGFSLIALEKAEPLNKIISIGSDAMFYIIGIIIKIIPIGVFGLMSVALA
KFGTAIFGPVLKFIITDYIACLIMLIIVYSIFLRFIAGVNPMPFYRKALEPWMIAFSTCT
SSAALPVSMEVGPR-LGVPRDISDFVLPFGATANMNGTCIYFGIIVVFAAQLYNIELSVQ
QQILLVVQATFLSVGCAATPQIGLVISITLLQQMG-LPLE----ATALIAGVYRIVDQMH
TSTNSAGDLVTSVVVAKMEGE
>SMQ77049.1 aerobic C4dicarboxylate transport protein [Bacillus sp. OV166]
MNLTVQVLLGILLGIVIGFLFPFGTELKVLADIFIKLIKMVIAPIVFFTIVIGIGNMDLK
KVGRIGGKALLYFEIVTTFALAIGLLLVNIIKPGSGFSHGFIEFILGIIPDNFVGAMAKG
ELLPILFFAVLFGIALASLGKGKPVVALFEQFTEIFFKIVNIVMKFSPIAASGAMAYTIG
NFGLGSLVSLGKLMGSVYATMFLFIVLVLGSIAK-LYGFNILKFIAYIKEEILLVLGTSS
SESALPRMMERLEK-YGCSKSVVGLVVPTGYSFNLDGTAIYLSMAALFIAQAYNVDITIW
HQITLLGILMLTSKGAAGVTGSGFITLAATLSAFP-IPVE----GIALLLGVDRFMSEAR
AITNLIGNGVATVVVSKMENE
>SQE49729.1 Proton/glutamate symport protein @ Sodium/glutamate symport protein [Mammaliicoccus sciuri]
MSLPTQILIALVLGVVVGYFLHLIKFIRPIGDIFLNLIKMIVIPIVFCSLALSISNVDMH
TVGRYGWKTILYFEIITTIAIGLGIIFGNLFKPGLGIGNHMIDTIVGIIPTNIFEALTAG
ELLPIIFFAVFFGLAIAAVGKGQPVKDVLSGTLEAVFWMIHRILRLAPYGVFAFICVTIM
TFGLSALIPLVKLLVVVVGAMVFFIIVVLGIVAK-ICGISVFSIIHILKDDLLLAFSTSS
SETVLPSVMEKMEK-FGAPKDVVSFVVPTGYTFNLDGSALYQSIAALFVAQMYGVHLTLV
EQLILMFTLMITSKGMAAVPGTSIVVLITTLGSMG-LNPE----GLALIIGIDRLLDMTR
TCVNVVGNALSTVVISKWENK
>SUM31020.1 proton sodiumglutamate symport protein [Staphylococcus gallinarum]
MSLPMQIVIALILGVIVGSILHVINYIQPFGDIFLNLIKMIVVPIVFCSLAISISNVDTK
TIGRYGGKTLLYFIFMTTFAIALGLIFGNLFKPGSGLGNHLIDTVVNIVPTNIFEALSSG
ELLPIIFFSVFFGLALAAIGKAKPVKDFLGGALEAVFWMIGKVLLLAPIAVFAFISTTII
TFGISALIPLFKLCLTVVIAMFFFIFIVLGIVSR-LCGVKIVSIMKLLKNELMLAFSTAS
SEAVLPTVMRKMER-FGVPRDIASFVLPTGYSFNLDGAAMYQSIAALFVAQLYGVHLSIG
EQIILMITLMLTSKGMAGVPGASIVVLLTTLGSVG-LNPQ----GLALIIGVDRILEMLR
TCVNVLGNSVASVVIAKSEGV
>TCS77777.1 aerobic C4dicarboxylate transport protein [Pectinatus cerevisiiphilus]
MSLHFQVLAAIVIGIWFGYMYPLGTDMKPLGDAFIKLIKMIIGPIIFCTIVCGIAGMDMK
KVGRVGGKALLYFEAVTTFSLFFGILLVELLKPGSGMAHTVGQFLMNIIPDTVVDAFAKG
EILQILLFSVIFGWALSKMGKGKPLLQILSDVSHTFFKIVDIIMKLAPIGTFGAMAFTIG
AYGIGSLESLLKLLGTFYLACILFLVCVIAPISR-WAGLNFWRYICYFKDELLIVFGTAS
SESALPRMMEKLER-LGCSKSVVGLVIPTGYSFNLDGTSIYLTIAAIFLAQATNTDLTFM
QEATIIAVLLLTSKGASGVTGSGFIVLAATLTSIP-IPVG----ALALIFGVDRFMTQGR
AVTNLIGNGVATFVVAEWEKE
>TCW41215.1 proton glutamate symport protein [Laceyella sacchari]
MGLAWQILIGLILGIAVGAVFYIEQYLQPIGDIFLRLIKMIVIPIVVASIIVGVAGVDIK
KLGKIGGKTILYFEIITTIALLVGLLAANIFQPGAGVNHGMVDTFVNIVPTNLFTSLAEG
DMLAIIFFSVMFGLGVAAIERGQPVLQFFQGVADAMFYVTNTIMKFAPFGVFALIGVTVS
KFGLQSLIPLSKLVILVYAAMLFFVLVVLGLTAK-LFGINIFSLIRILKDELILAYSTSS
SETVLPKLIEKMEK-FGCPKAITSFVIPTGYSFNLDGSTLYQAIAAIFIAQMYGIDLTLT
QQVTLLLTLMVTSKGIAGVPGVSFVVLLATLHVVG-IPPE----GLAFIAGVDRIMDMAR
TVVNVVGNSLAAVVMSKWEKQ
>TDG68785.1 hypothetical protein C5L23_000704 [Leuconostoc fallax]
MSLGWQILVGLFLGVILGVVFYAITAMQNIGTMFISLIQMIVLPIVVSCLTVGIANMDMH
QLGRVGGKTLIYFELMTTVAIILGLLVGNIFQPGHYIHTGIWSTIMEIIPTNIFKALSAG
DMIPVIFFSVFFGLGIAAVGRGEILTDFLRAVSEVMFKVTSWVMHTAPIGVCALIGATVA
QMGLQSLAPLGYFILLAYASMAFFIIVVMGLVAR-IYHLNIWDLFKVIKDEMILAFSTAS
SEAVLPRIIDKMDK-FGVSKGIVSFVIPTGYTFNLDGSAIYQSLAALFLAQAYNIHLSIS
QQITLVVILMITSKGMAGVPGASFVVLLATVSSIG-VPVQ----GLTFIAGIDRLVDMGR
TVVNVVGNSLAAMIIGKSEKE
>TKH12210.1 dicarboxylate/amino acid:cation symporter [Peribacillus simplex]
MNLTVQVIIGIILGITVGFFFPFGEQLKILADLFIKMIKMVIAPIIFLTVVIGIGGMDMK
KVGRIGGKALLYFEIVTTFALAIGIIVVNLLGPGKGFEHGAVAFISNIIPENAVAALAGG
DLLPILFFAVLFGLSMAAMGRVQPVVSFFQHIADIFFGIVGMIMKVSPLAAFGAMAYTIG
KFGLGSLTSLGQLMGSVYITMALFIILILGSIAK-MYGFNIFKFIAYIKEEILLVLGTSS
SESALPSVMKKLEK-YGCSKSVVGLVVPTGYSFNLDGTSIYLSMAAIFIAQAYGIDLSIW
QELTLLGILMLTSKGAAGVTGSGFITLAATLAAFP-IPVE----GMALLLGVDRFMSEAR
AITNLIGNSVATVVISKSEGE
>TYR80646.1 cation:dicarboxylase symporter family transporter [Priestia megaterium]
MSLAMQILIALILGVAVGAMFHAIAIITPIGDVFIHLIKMIVVPIVMAALIVSIAGVDIK
KLGKLGGKTILYFEIVTTIALVVGLLSANLFHPGSGLNNGFGETISHIVPQNVFQSMAEA
DLLPIIFFSVLFGLGVAAIGKGKPVLAFFEGVLEAMFWVTNLVMKFAPFGVFALIGVTVA
KFGIETLIPLGKLVLVVYLTMIFFVIVVLGIIAK-MCDTNIFTFIKVLKDELILAFTTAS
SEAVLPRLMDKMEK-MGCPKSITSFVIPTGYTFNLDGSTIYQAIAALFVAQMYGIQLSIM
EQVTLLLVLMLTSKGMAGVPGASFVVILTTLGAMG-LPLE----GVAFIAGVDRILDMVR
TTVNVVGNGLATIVMSKWEGE
>VDG98096.1 Glutamateaspartate carrier protein [Lysinibacillus sphaericus]
MHLFVQVAIGAVVGIVLGLVLKNVSYIAPIGDIFIRLLQWLIVPLTFLVLIDGITNLSVK
SLRSIGGVTIIYYMATTIIASSIGIGVALVMNPGKNSEFNFVDNLVSWTPTNLFGSFVEM
NMLQIIIGAIIIGVALLSMGKAKTVRLFFQEGAALMLKVTDMIMFLAPLGVMALIAKLVG
TTDMSIISSALYYVLSALIGLAILLFIVYPTFIALFTKFKPLEFFRAISPALMLAAATSS
SNATLPASMNVSKK-LGVSDKIYGFTLPLGATINMDGLAVTFGVTAIFAANLYDIPITFG
LLVQFVFLGLALSMGTAGARGADIVMMAILMTSLG-LPME----IVAIYAAVSPLVDAGN
TTNNIAGDLTGTAIVHSRYGD
>VTQ26648.1 glutamate/aspartateproton symport protein [Streptococcus pneumoniae]
MSLYFQVLTAIAIGILLGHFYPIGEQMKPLGDGFVKLIKMIIAPVIFCTVVTGIAGMSMK
AVGRTGAVALLYFEIVSTIALIIGLIIVNVVQPGAGMDQGIVAFIMDVIPASVIGAFASG
NILQVLLFAVLFGFALHRLGKGQLIFNVIESFSQVIFGIINMIMRLAPIGAFGAMAFTIG
KYGVGTLVQLGQLIICFYITCILFVVLVLGSIAK-ATGFSIFKFIRYIREELLIVLGTSS
SESALPRMLDKMEK-LGCRKSVVGLVIPTGYSFNLDGTSIYLTMAAVFIAQATNSQMDIV
HQITLLIVLLLSSKGAAGVTGSGFIVLAATLSAVG-LPVA----GLALILGIDRFMSEAR
ALTNLVGNGVATIVVAKWVKE
>VTQ29598.1 glutamate/aspartateproton symport protein [Streptococcus pneumoniae]
MSLAWQILFAMVLGILLGSYLHVVNLLSPAGDIFIHLIKMIVVPIVISTLVVGIAGVDAK
QLGRIGAKTIIYFEVITTVAIILGITLANVFQPGAGVSHGIMGTILSLVPTNIVASMAKG
EMLPIIFFSVLFGLGLSSLPHREPLVTVFRSISETMFKVTHMVMRYAPVGVFALIAVTVA
NFGFSSLWPLAKLVLLVHFAILFFALVVLGIVAR-LCGLSVWILIRILKDELILAYSTAS
SESVLPRIIEKMEA-YGAPASITSFVVPTGYSFNLDGSTLYQSIAAIFIAQLYGIDLSIW
QEIILVLTLMVTSKGIAGVPGVSFVVLLATLGSVG-IPLE----GLAFIAGVDRILDMAR
TALNVVGNALAVLVIAKWEHK
>VTS49476.1 glutamate/aspartateproton symport protein [Streptococcus dysgalactiae subsp. equisimilis]
MSLAWQIVIGLALGIAVGAVLNIANVLQPAGDIFIRLIKMIVVPIVISSLVVGIAGVDAK
KLGRIGLKTIIYFEIVTTVAIVVGLLLANLFQPGTGIDHAFIATILNLIPSNVFAAIARG
EMLPIIFFSVMFGLGLSSLPLREPLVKVFQGVSETMFKVTHMIMKYAPIGVFALIAVTVA
NFGFASLLPLAKLVILVYVAIAFFALVVLGLIAR-MFGFSIMRLIRIFKDDLVLAYSTAS
SETVLPRIIEKMEA-YGAPKAISSFVVPTGYSFNLDGSTLYQSIAAIFIAQLYGIDLSIG
QQIMLVLTLMVTSKGIAGVPGVSFVVLLATLGSVG-IPLE----GLAFIAGVDRIMDMAR
TALNVIGNALAVLVISKWEGM
>VTS53499.1 glutamate/aspartateproton symport protein [Streptococcus dysgalactiae subsp. equisimilis]
MSLYFQILCAVVLGVLIGHVWAQAVALKPLGDAFIKLVKMMIAPVVFCTIVTGIAGMDKR
SLGCLMGKTLLLFLVLTVISLAIGLAAVSLFRPGDGMRLSVVDFFMHIIPATFVGAFDKG
EVLPVLFIAALSGFALSSLERGRPLLVVIESASQMVFRIFGYLMRFAPVGAFGALAFTVG
QYGISSLGALAKLIGTLYIACAFFVLVVLGGICR-AHGFSLWKLLRYLREEFLVVLGTSS
TEPVLPRMLEKLEA-LGCRKGVVGLVLPTGYSFNLDGTAIYLSLAAVFIAQACDIDLTLG
QTITMLAIMLLSSKGAAGVTGSGFVALASTLTVIHDIPLA----GLALLIGIDRFMSEAR
ALTSLASNAVATVVISLSENA
>VTS56975.1 proton/sodium glutamate symport protein [Streptococcus dysgalactiae subsp. equisimilis]
MSIFLQVVIGLVIGVLCGVGIPLAVQMKPLGDGFIKLIKMLIALIVFCVVVNGISGADLK
KVGRIGLKSVIYFEILTTIALVLGLVVAYSLGLGSGAIHGPVAFLMGLIPTSVFSAFAEN
DILQVLLFSVLFGSALNLVGQASGVARLINEFSHIVFRIMGMIVRLAPLGVFGAVAFTTA
RYGVDSLSHLGALVLVFYATCLVFVMAVLGSVLR-LSGVRMLPFLRYFREELLIVMGTAS
SDAVLPQVMRKLEH-MGIRSSTVGLVIPTGYSFNLDGFSIYLTLAVVFIAHVTGTPLAMT
DLLTILLVSLVTSKGAHGIPGSALVILAATLTAVP-IPVA----GLVLVLSVDWFMGIGR
ALTNLIGNCVATVTIARWEND
>VTS64544.1 glutamate/aspartateproton symport protein [Streptococcus dysgalactiae subsp. equisimilis]
MSLYVQVLVAIAIGIALGHWYPTAVAMKPFGDGFVKLIKMAIAPIIFCTVVTGIAGMSMK
SVGKTGGMALLYFEIVSTVALIIGLVVVNLVQPGAGMKQSTVDFLMNVIPGTVVGAFANG
DILQVLFFSVLFGYALHRLGYGKPVFEFIERVSHVMFNIINVIMKVAPIGAFGAMAFTIG
AYGVGSLVQLGQLMLCFYITCLLFVLIVLGGIAR-AHGFSILRFIRYIREELLIVLGTSS
SESALPRMIDKMEK-LGCNKSVVGLVIPTGYSFNLDGTSIYLTMAAVFIAQATDTPMDIT
HQITLLLVLLIASKGAAGVTGSGFIVLAATLSAVG-LPVA----GLALILGIDRFMSEAR
ALTNLVGNGVATVVVSKWCKQ
>WP_002460267.1 MULTISPECIES: cation:dicarboxylase symporter family transporter [Staphylococcus]
MSLPMQVLIALVLGVIVGLLLYVANYIKPFGDVFLNLIKMIVIPVVFCSLALSISGVESK
TVGRYGWKTILYFEIITTIAIALGIILANLFKPGQGLGNHFIDTIVNIVPTNFFEALTKG
ELLPIIFFAVFFGLALAAIEKGEPVKAFLSGTLDAVFWMINKILKLAPLGVFAFICTTII
TFGASALLPLLKLVLLVVFAMVFFILVVLGIVAK-MCGVSILSIIKILKSELLLAFSTSS
SEAVLPSMMKKMEE-FGSPKDIVSFVIPIGYTFNLDGSALYQSIAALFVAQMYGHHLTLS
QQIMLMVTLMVTSKGMAAVPGTSIVVLLTTLGAMN-IPAA----GLALIIGVDRILDMVR
TCVNVCGNALSTVVIAKWENV
>WP_002488733.1 cation:dicarboxylase symporter family transporter [Staphylococcus hominis]
MSLPMQVLIALVLGVVIGLLLFVANYIKPFGDVFLNLIKMIIIPIVFCSLALSISNLDSK
KIGSYGWKSILYFEIITTIAIGLGLIIGNVFKPGIGLGNHFIDTIVNIIPTNIFEALTKG
ELLPIIFFAVFFGLGLAAIEKAEPVKGFLNGTLEAVFWMINKILKLAPIGVFAFICTTVM
TFGASALIPLAKLVLVVVFAMIFFIIVVLGIVAR-ICGISIFSIIKILKDELLLAFSTSS
SEAVLPVMMNKMEK-FGSPKEVTSFVIPIGYSFNLDGSALYQSIAALFVAQMYGIHLSLS
EQIILMVTLMVASKGMAGVPGVSIVVLLTTLGAMG-LPAQ----GLALIIGVDRLLDMVR
TCVNVIGNALSTVVISKWEHV
>WP_002828494.1 cation:dicarboxylase symporter family transporter [Weissella paramesenteroides]
MGLGWRIVFGLIIGIVLGVLFFAITAMQNIGTMFIGLIQMIVLPIVVSSLTVGIAKMDIR
KLGRVGLKTLIYFEILSTIAIVLGMIAGNVFEPGAHVSGGIWSTVMDVVPTNFFASLADS
KMLQVIVFSVFFGLGTAAIGKGQIIIDVLDAVAEVMFKVTNWVMQLAPIGVGALIGATVA
QMGLNSLKSLGYFIFVAYLTMIIFMIVVLGGVLK-IYNVNILNLFKVLRDEMILAFTTAS
SEATLPRIVSKMEK-FGVSQGIVSFVVPTGYSFNLDGSAIYQAIGALFMAQAYNIHLSVM
QQLTLLVVLMITSKGMAGVPGASFVVLLATVSSIG-VPAQ----GLAFIAGVDRLIDMGR
TVVNVVGNSTASIVISKSEKD
>WP_003248992.1 cation:dicarboxylase symporter family transporter [Parageobacillus thermoglucosidasius]
MGLAWQIFIGLVLGIVVGAIFYVATYLQPIGDIFLRLIKMIVIPIVVSSLIVGVANVDLK
KLGKLGGKTFIYFEIITTIAIVVGLLAANVFQPGAGVHHSLIETVVNIVPNNVFESLSTG
NMLPIIFFSVMFGLGVAAIDKGKPVLQFFQGVAEAMFYVTNQIMKFAPFGVFALIGVTVS
KFGVESLIPLSKLVIVVYGTMLFFILAVLGGVAK-LVGVNIFHIIKILKDELILAYSTAS
SETVLPKIMEKMER-FGCPKSITSFVIPTGYSFNLDGSTLYQALAAIFIAQLYGIDMSIS
QQVSLLLVLMVTSKGIAGVPGVSFVVLLATLGTVG-IPVE----GLAFIAGIDRILDMAR
TVVNVVGNSLAAVIMSKWEGQ
>WP_003252720.1 dicarboxylate/amino acid:cation symporter [Parageobacillus thermoglucosidasius]
MNLTVQVIIGIILGIIVGFLFPFGAKLKVLADAFIKLIKMVIAPIIFFTVVIGIGNMDLK
KVGRIGGKALIYFEIVTTFALAIGIIVVNLIKPGAGFNHGVIEFLLSIIPDNVIGAFAKG
ELLPILFFAILFGLSTAALEKAKPVVALFERLADIFFGVVNMVMKVSPIAAFGAMAYTIG
TFGVGSLVSLGKLMGSVYITMALFIFVVLGFIAK-FYGFNIFKFIAYIKEEILLVLGTSS
SESALPKLMERLEK-YGCSKSVVGLVVPTGYSFNLDGTSIYLSMAAVFIAQAYGIDLTIW
QELTLLGILMLTSKGAAGVTGSGFITLAATLAVFPMIPVE----GIALLLGVDRFMSEAR
AITNLIGNAVATVVVSKMENE
>WP_003444595.1 cation:dicarboxylase symporter family transporter [Clostridium pasteurianum]
MSLAVQILIGLVLGIAVGAIFYVETYLQPIGTIFLNLIKMIVIPIVFSSLVVGVAGVDIK
KLGRLGGKTIIYFELITTIAIILGVMVANIFHPGSGVHHSIADTFVNIVPSNFFEALSTG
NLLPIIFFSVMFGLGVAAIEKGKPVLNLCQGISDAMFWVTNQVMKTAPFGVFALIGVTIS
KFGLASLIPLVKLVITTYGTMIFFILVVLGIVAK-IAGTSIFKMIRILKDEIILAYTTAS
SEAVLPKIMDKMEK-FGCSKAISAFVIPTGYSFNLDGSTLYQSITALFIAQIYGIHMSLP
QQINLIIVLLIASKGMAGVPGASFVVLLATLGSAG-IPIE----GVAFIAGIDRILDMAR
TVVNVLGNSLAAVAISKWEGK
>WP_003541966.1 cation:dicarboxylase symporter family transporter [Desulfotomaculum nigrificans]
MGLVFQILIGLILGIIVGAVFYINDYLKPIGDIFIRLIKMIVVPIVLSTLIVGVAGVDVK
KLGRLGGKTIIYFEVVTTIAILVGLLAANIVHPGVGVSHGFIETIVNIVPTNIFDSMAKG
DMLAVIFFAVMFGLGLSALGKGKPAVNFFQIVAETMFNVTNMVMRFAPFGVFALIGATVS
KFGVASLVPLGKLVITVYVTMALFIIVVLGIMAK-LAGINIFNLLSYLKEELLLSYSTAS
SESVLPRIMEKMEK-LGCPKSITSFVIPTGYSFNLDGSTLYQALAAMFIAQMYGIHMPIT
AQITLVLVLMVTSKGIAGVPGVSFVVLLATLGSVG-IPLE----GLAFIAGIDRLLDMAR
TVVNVVGNSVATLVISKWEGK
>WP_004434276.1 glutamate/aspartate:proton symporter GltP [Bacillus methanolicus]
MGLAWQILIGLVLGIAVGAIFYIQTYLQPIGDIFIRLIKMIVIPIVISSIVVGVAGVDIK
KLGKLGGKTILYFEIITTIAIVVGLLSANIFRPGEGVNHSFVDTFVNIVPSNIFESIVKG
DMLAIIFFSVLFGLGVAAIDRGKPVLRFFHGTSEAMFHVTNLIMKFAPFGVFALIGVTVS
KFGVSSLVPLSKLVLLVYGTMFFFVVVVLGLTAR-LFGINIFNLFRILKDELILAYSTAS
SETVLPKIIEKMEK-FGCPKAITSFVIPTGYSFNLDGSTLYQAIAALFIAQMYGIHLSFS
QQISLMLVLMVTSKGIAGVPGVSFVVLLATLGTVG-IPVE----GLAFIAGIDRLLDMAR
TVVNVVGNSLAAVIISKWEKQ
>WP_007200969.1 dicarboxylate/amino acid:cation symporter [Fictibacillus macauensis]
MNLTFQVILAIVLGVIVGKVWPVGQHMKPLGDTFINAVKMVIAPIIFLTIVLGIAKMDMK
KVGKVGGKALLYFEIVTTFALIIGIIVVNIVKPGAGLEIDWVQFFTHIVPHNMVDAFAKG
DILQVLFFSILFGLGLTALEKGQSVIAFFDKLLHIFFSIIGYIMKAAPIGAFGAMAFTIG
SFGFGSLAQLGKLMLSVYATMFLFVFIVLNVICR-ANGFRLWTYLRFIKEEILIVLGTSS
SESVLPRMMAKMEK-FGCSQSVTGLVIPTGYSFNLDGTSIYLSMAVVFLAQVFGIDLSIT
QQLTIILILMLTSKGAAAVTGGGFIVLASTLSAVGSIPVE----GLALLLGVDRFMSEAR
AIVNLIGNGIATIVVSKSEKE
>WP_007201921.1 cation:dicarboxylase symporter family transporter [Fictibacillus macauensis]
MGLAWQILIGLILGIIVGAIFYLPVYLQPIGTIFIRLIKMIVIPIVVSSLIVGVAGVDMK
KLGKLGGKTILYFEIITTIAIIVGLLSANIFQPGHGIQHGFADTFINIVPSNIFDSLMKG
DMLAIIFFSVIFGLGVAAIGRGKPVLKFFQGTADAMFYVTNLVMRFAPFGVFALIGVTVS
TFGVKSLIPLAKLVLTVYGTMFFFVLVILGLVAK-MAGINIFNIFRILKDEMILAFSTSS
SETVLPKLMEKMEK-FGCPKPIASFVIPTGYSFNLDGSTLYQALAALFIAQMYGIHLSIT
QQITLMLVLMVTSKGIAGVPGVSFVVLLATLGTVG-IPVQ----GLALIAGIDRILDMGR
TVVNVIGNSLASIIMSKWEGQ
>WP_007289964.1 cation:dicarboxylase symporter family transporter [Thermosinus carboxydivorans]
MGLTTQIFIGLFLGIIFGYVFPYGQQLKPVGDMFIRMIKMIVVPLIFSSLIMGIAGTDFK
KLGRLGAKAIIWFEVATTAALIVGLAVVNIFKPGVGVSIDMMQMVVNIVPTNIVDAMARG
DMLQIVFFSTFFGVAAAAMPTGEPVVKLAHSVAEIMFKFTWYVMKLAPIGVFALIAFTVG
KFGLGMLIPLAKLILSLYLALLLFIFVVLMGASA-ILRVNFFHLMRAIKEPILIAFSTAS
SEAALPLAMEKLEK-FGVPKHIVTFVLPTGYTFNLDGSTLYSALAVVFIAQVYGVPFELP
QQLLMVLTLMLSTKGIAAVPGASLIVIAGTVAAFG-LPVE----GVAIILGVDRILDMGR
TVCNLIGNCVAAVVVARWEKE
>WP_007290083.1 dicarboxylate/amino acid:cation symporter [Thermosinus carboxydivorans]
MPLWLQILVGLVIGIGIGFLWPFGAQLQPLGTAFIKAIKMIVMPLVFSAVTLGIYKMDIK
QLGRLGILAFIWFYVATGLAIVLGIVLNAIFHPGAGVSINWAQFFLDIIPDNVVNAIANQ
KIIPTLFFSICFGLCLASIGKGKPIVHILEGLLEAMFKLTKGVVATAPIAVAGIMAWVFA
TQGGKVLLAMAKLIGTLYIGLAIVMVIFWIIVY--FLGLNPFATTKKVMEPLLLAFTTCS
SEVTLPVHMEILER-AGIPNKIVSFVLPLGYSFNLDGAALYQSLAVCFLAEAYGVPLDSA
SLLTILVTTLIANKGTANVPAASLVVLAVILTSIG-LPVE----AIAILAGVDRFMDMGR
TTVNVFGNTIAAILLHRFGGA
>WP_007722902.1 dicarboxylate/amino acid:cation symporter [Carnobacterium sp. AT7]
MSLMLQVVIGGLAGILIGYFSKLGLQLEILGTVFMNLIQMIIVPLIFPVIILAIVNIDAK
TFGKVAGKSFIYFFTVTTGLIILSILAGKWTGIGSNFGIDFQSFFLSIVPSNIFQAFAEG
NLLPIIFFGIFLGLALVSIEKGQPVISFFESWSQAMFKMVDYAISFAPIGVFGFLAYDIA
AYGIENLFSLGQFVLFTYLAFIIIILIIFPIIAW-FFHVPYFTMLKEISDLVVVVFTTGS
SSVVLPSLINRLKK-FGVSPSVSAFVTPLGYSFNLGGACVYISLATMFIVNIYDVTLGFG
EIVALVLFLTIVTKGIATVPSGAVVVLLAAATQLG-LPAE----GVALMVSVDFFINMGR
SAVNVVGNALAPVLIAQSEDA
>WP_007860906.1 dicarboxylate/amino acid:cation symporter [Enterocloster citroniae]
MSNSVLVFLAMILGSIAGLLIGGAASIGFIGTIWLNMMKMFLVPVVIFVMVNGITSMDPA
MLGRLGIRILFIYTCTTLIATCIAIPVAVFLRPGNGFMPSFTEFCKGLFSTNVFESFTDA
NMLQVLVISVIIGIAIVFIKQRKSITAWFEMMYNLSMAIIKIVMAVAPIGVFCLMASTMG
QYGVEFLATISKLVGTYYVAGIIHFILI-VVGLPTLSGYGPIRFIKSVSDTIVTAASTCS
SAATIPTNLRVATDKLNIPKPIANFCIPLGAQINQDGAAILTAVVMIFCAQAIGLELTFA
QMIQMVLLTTLVSAGAAAVPGGGIVRLMIVGAAFN-LPME----LIAIVGSFYRLFDMGA
TAISTVGDASATLFLYRLEER
>WP_007935966.1 MULTISPECIES: dicarboxylate/amino acid:cation symporter [Pelosinus]
MPLWQQMIVGLIVGVVVGSLWPFGKTLAPVGTAFIKSIKMIIIPLVFSSVVMGIYHMDMK
QLGKMAAVTFAWFYFATGMASLLGIALNQVFHPGLGVSIDWVKFFLDLIPENVLATAAAG
KILPFLTFCIAFGVALGTMKKAKPIIDILETLFEATIKIVNGILRVTPVAVAGIMAWVFA
SQGMAMIIALSKLILTLYVGLFVFGLIFLALVA--MLGYKPIKMVKTIADALLLGFATCS
SEPALPVLYKALEK-MGIPTKIPAFCLPLGYTFNLDGSALYQSLAICFIADAYGLHLSMG
ALATILLTTLIANKGTANVPSASLVVMAVILTTIG-LPAE----AIAILAGVDRLMDMGR
TVVNVFGNTFVALLLNRFFGN
>WP_007960887.1 cation:dicarboxylase symporter family transporter [Pelosinus fermentans]
MGLGMQILIGLVLGVAVGAAYYIEGYLKPLGDMFIRLIKMIVVPIVVSSLIVGIAGVDAK
KLGKIGGKTILFFEIVTTIAIVMGLIIANVVKPGIGIQHSFADTFVNIVPTNVFDVLAKG
DLLAIIFFSVMFGLGVAAIGKGKPVLKLCEGIAETMFWVTNQIMKFAPFGVFALIGSTVA
KFGLQSLIPLGKLVITVYGAMFVFVFVVLGGIAK-LYGLSIMNFIKVLKDELILAYTTAS
SEAVLPNIMLKMEK-MGCPKSITTFVIPTGYSFNLTGSTLYQAVAAIFLAQLYGIDLSIR
SQIDLMLVLMLTSKGIAGVPGASFVVLLATLGTVG-IPAE----GLAFIAGVDRFMDMAR
TVVNVIGNALAAVVISKLEHQ
>WP_008412341.1 cation:dicarboxylase symporter family transporter [Desulfotomaculum hydrothermale]
MGLVFQILLGLIAGIIIGALFYVNTYLKPLGDMFIRLIKMIVVPIVMSTLIVGVAGVDVK
KLGRLGGKTILYFEVITTIAIIFGLLAANLVQPGLGVSHSLVDTLVNIIPVNVIDAMAKG
DMLAIIFFSVIFGLGLSHLGKGKPVLHFFQVVAETMFVVTNMIMRFAPIGVFALIGTTVS
KFGVASLIPLGKLAITVYVTMFLFLVMVLGTVSG-YAGVNIFSLLRYLKEELLLAYSTAS
SETVLPRIMEKMER-LGCPKAITSFVIPTGYSFNLDGSTLYQAIAALFIAQMYGIEMPLS
AQITLTLVLMVTSKGIAGVPGVSFVVLLATLGSVG-IPLE----GLAFIAGIDRVLDMAR
TVVNVVGNSVASLVITKWEGQ
>WP_008517494.1 dicarboxylate/amino acid:cation symporter [Dethiobacter alkaliphilus]
MGLLERILIGFVLGIVAGAVFGAIGGIKFLGDILLRLLQMLVIPLVFTTLSVGVAKIGGM
KMGRIFGKTLFFYYITGIFALTIGLILANIFGVGIGMPPPFTETVLNIIPTNIVNAMANA
TMLQVVFFAIVFGISMGWAAASAAVKATLESAAEVMFKMVYMVLAYAPIGVFALMAWTVG
NFGLGVLAPFASLILVVYLGCIIHVFVVHTIFLWLFCKINPLRFIGKIKEAILFAFTTTS
SAGTLPVSFKVANE-VGISKSVSGFVLPIGATINMDGTALYQTAAAIFIANAFGIELTIG
QMILIAVTAVLASIGTAGVPGAGLIMLMTVLGSVG-LPVE----GIALIAGIDRILDMAR
TAVNVIDDLTATAMVACTEGE
>WP_009015817.1 MULTISPECIES: dicarboxylate/amino acid:cation symporter [Acidaminococcus]
MPLIYKMIAGMLAGIFAGWLMGGTELFAPLGKFFLTCLKCIAMPLVIVNLIAGISNLNPE
SFGRIGIRIILYYILTSAAAMIVGFGVATLIKPGINLIPTIGSTLLALVPSNIFKAMMEG
RFDQVVIVSAVTGVSLLMMAPRKRLTTLFQDLSDLMNQLVHIIMILAPYGIFALVAQSVG
KYGSAIFGTLAKYIGSVYLGIFIMCCLYALMVFV-FTGIRPGEFFRKASRIMVTAFSTCS
STSSIPINMECAES-LGAPKKVYSFTIPLGAQINKDGTCVCLTTVFIMTAQAIGVSVDVG
LMLKVLVIGLILTTGSGAVPSGMLVILAILLESLG-FPLE----IVGLVAGVHAFNDMGM
TMINCLGDLSGTIIVGHKEKQ
>WP_009335337.1 MULTISPECIES: cation:dicarboxylase symporter family transporter [Bacillaceae]
MSLATQIFIGLILGIAIGGIFYAQSVLQPFGDLFIRLIKMIVVPIVLSTIIVAIAGVDLK
AVGKLGGKSLTYFIGMTLVAIVVGLIAGNVIQPGAGLGKSIADTFLHIVPTNPVQAMVEG
DMLAIIFFAVVFGLGIAAIEKGKPVLRFFEGTAKAMFYVTNLFMKYAPIGVFALIGVTIS
KYGFASLIPLGKLALTVYGAMIFFVLVVLGIMAK-VVGFSIFKLLKMIKEELILAFSTAS
SETVLPRIMDKMEK-AGSPKHISSFVIPTGYSFNLDGSVLYQAIASLFIAQMFGIELSIG
QQITLMLVLMVTSKGMAGVPGVSFVVLLATFSTIG-LPAE----GLAFIAGIDRILDMGR
TAVNVVGNSLAAIVIAKWEGQ
>WP_010010823.1 cation:dicarboxylase symporter family transporter [Loigolactobacillus coryniformis]
MSLGWRIVLGLILGLVVGALFYAIAILNPIGTIFINLIKMIVLPIVVSCLVVGIAKMDIK
KLGRVGGKTLIYFELMTTIAIALGLLVGNLTKPGDSINNGLGDIIMNIVPTNFFEALGKG
DMIPVIFFTVMFGLGIAAIKRGHVLIDFFDATSEVMFKMTNWIMQLAPIGVFALIGVTIA
QFGLSALKPLALFLLIAYMTMIIFVVVVMGLVAR-FFHLNIFDLLLVIKDELVLAFSTAS
SEAALPRIMEKMPR-YGVSQGIASFVIPTGYTFNLDGSAIYQSLAALFLAQAYHIHLSLG
QQITLLVVLMITSKGMAGVPGASFVVLLATITTIG-VPAS----GLAFIAGIDRLVDMGR
TAVNVVGNSLAALIIAKTEHE
>WP_010096325.1 cation:dicarboxylase symporter family transporter [Ornithinibacillus scapharcae]
MSLASQIFIGLILGIIVGGIFYAQDVLQPFGDLFIRLIKMIVVPIVLSSIIVAIAGVDIK
SVGKLGAKSLTYFIGMTMVAVAVGLLAGNIFQPGAGLGKSVVDTLLHIVPTNPIQAMVEG
DMLAIIFFAVVFGLGIAAIEKGKTILRFFEGMANAMFYVTNLFMKYAPIGVFALIGVTIS
RYGFESLIPLGKLAITVYGTMIFFVIVILGLMAK-IIGINIFKLLKMIKEELILAFSTSS
SETVLPRIMDKMEV-AGSPKHIASFVIPTGYSFNLDGSILYQAIASIFIAQMYGIDLSIG
QQVTLMLVLMITSKGMAGVPGVSFVVLLATFSTIG-LPAA----GLAFIAGIDRILDMGR
TAVNVVGNSVAALVVAKWEGQ
>WP_010237402.1 cation:dicarboxylase symporter family transporter [Clostridium arbusti]
MGLAVQIVIGLVLGIAVGGIFYVETYLEPIGQIFLNLIKMIVIPIVFSSLVVGVAGVDIK
KLGKLGGKTILYFEIITTIAIIVGIAVANIFHPGSGIHHGLADTFVNIVPSNFFEALSTG
NLLPIIFFSVMFGLGIASIEKGKPVLSVCQGIADAMFWVTNQVMKTAPIGVFALIGVTIS
KFGLASLVPLIKLILTTYGAMIFFILVVLGIVAK-IAGTSILKMLRILKDEIIIAYTTAS
SEAVLPKIMEKMEK-FGCPKAITSFVIPTGYSFNLDGSTLYQSITALFIAQMYGIHMSLP
AQINLVIVLLVASKGMAGVPGASFVVLLATLGSVG-IPME----GVAFIAGIDRILDMAR
TVVNIVGNSLAAVAISKWEGK
>WP_010287500.1 dicarboxylate/amino acid:cation symporter [Kurthia massiliensis]
MNLTVQVVIAIILGIIVGAVFPFGAQLKILADIFVKLIKMLIAPIIFLTVVTGIGGMNMK
KVGSIGLKALIYFEVMSTIALAIGFIVVHITKPGYGVDNTLTGFIMNILPENFFGAIANG
ELLPVLVCAVFFGLAAASIEPVEQVIHLCEQASQIFFKIVGMVMKFSPFAAFGAMAYTIG
NFGMKSLLNLGQLMLSVYVTMALFIFIVLGLVLKLYAKVNIFKFLGYIKNELLIVLGTSS
SESALPLIMKKLER-FGCSKQVVGLVVPTGYSFNLDGTAIYLSMAAMFIAQVYNVDLSIW
QQIYLLLILMVTSKGAAGVTGAGFITLAATLAAFPMIPVA----GIALLIGVDRFMSEAR
AITNIIGNSVATIVVAKWENE
>WP_010300403.1 dicarboxylate/amino acid:cation symporter [Kurthia senegalensis]
MNLTVQVLVAIVLGIIVGAIFPFGAQLKILADIFIKLIKMLIAPIIFLTVVIGIGSMDMK
KVGSIGLKALIYFEVMSTIALAIGFIVVHIIQPGKGVDNSIQAFIMNILPENFFGSLANG
ELLPVLVCAVFFGLAAASIEPVKPIITLCEQTSQIFFKIVGMVMRFSPIAAFGAMAFTIG
NFGMKSLINLGALMLCVYITMALFVIVILGLVLKYFANVNIFKFLVYLKDELLIVLGTSS
SESALPLIMKKLER-FGCSKQVVGLVVPTGYSFNLDGTAIYLSMAAMFIAQVYDVQLSLW
QQVYLLLILMVTSKGAAGVTGSGFITLAATLAAFPMIPVE----GIALLIGVDRFMSEAR
AITNIIGNSAATVIVAKWENE
>WP_010308139.1 cation:dicarboxylase symporter family transporter [Kurthia senegalensis]
MGLAWQILIGLVLGVIVGAVFYITKYIYPLGVIFMNMIKMIVVPIIISTLIIGVAGQDLK
QVGKLGLKTLIYFEIITTIAIILGIFLADITKFGEGVSHGIMDTIISIVPTNIVSSMASG
DMLPIIFFSVLFGIGVAAIGKGKPVLAFAQGVADAMFWVTNTIMKFAPIGVFALIANTVA
TFGLSSLIPLGKLMILVYFAMIFFIVVVLGITAK-IVGLSIFRIVRILKDELILAYSTSS
SETVLPRIMIKTEK-AGVPKDIGSFVIPTGYSFNLDGSTLYQAIAALFIAQMYDIDLALS
QQILLVLTLMVTSKGIAGVPGVSFVVLLSTLGAVG-IPLE----GLAFILGVDRLLDMMR
TVVNVCGNTLAAFVMAKWEGR
>WP_010531364.1 dicarboxylate/amino acid:cation symporter [Lentibacillus jeotgali]
MSLMLKITIALALGVLAGLIFGDIAILSPFGDLLLRLLQFLIVPLILFTLIVGVNQTKLG
DLGRMGGKVFIYYIVSSAFAITVGIAVASMFNPGTGMDPGTISVLLSIVPKNIITAFSEP
NLLGIIFTALAFGIAISALKLGETVYNLVDGLNEATLTIMKAVIQYVPIGIFAIIAEVVG
NQGADTLAELGSMVGVLYVALIVQLLFYVLIMA--VFKVNIKDFFRHGRTPMITAFVTQS
SSGTLPLTLNAASE-LNLRKSLYGFSLPLGATANMDGAAIRIAVSAVFAANVVGDPLSFA
EILQVVLIGTLASVGTAGVPGAGIIMIATVFAQLG-LPME----AVGLLTAIDVLVGMGC
TALNVTGDLAGTSIINKTEKS
>WP_010621350.1 cation:dicarboxylase symporter family transporter [Paucilactobacillus suebicus]
MSLGWQIVIGLILGIIAGVIFYAIKVMSNLGTMFISMIQMIVLPIVVSCLTVGIAGMDVH
KLGRVGVKTLVYFEIMTTIAIVIGLIVGNVTQIGTFIHSGIWDTIMSIIPTNFFKALSTG
DMMPVIFFSVFFGLGTAAIGRGKIIVDFLQAVSEVMFKVTNWVMKFAPIGVFGLIGMTLA
EMGISALLPLGLFVLVTYATMAFFIVFVLGTVAR-IFHVKFWKLMSVVKEEFIIAFSTAS
SEATLPRLIDKMHK-FGVSEGIVSFVIPTGYTFNLDGSAIYQSLAALFLAQAYGIHLTIA
HQITLLVVLMITSKGMAGVPGASFVVLLATVSTIG-VPMS----GLTFIAGIDRFVDMAR
TSVNVVGNSVATIVIGKSEHE
>WP_010632375.1 dicarboxylate/amino acid:cation symporter [Sporolactobacillus vineae]
MNLTFQVVVAIIAGILVGVLWPVGSHLQVLGTTFINAVKMVIAPIIFLTIVVGIARMNMK
KVGKVGGKALIYFEVVSTVALIIGLLVAHFFKPGSGLQMNWGEFFFNIIPSNVVDAFARG
DILQVLFFSVLFGVGLSALKKGEPLVQFFDQVSHVFFKIIGYIMYAAPIGAFGAMAYTIS
NFGLQTITPLIKLMLSVYTTMALFIFVVLMLICK-VSGFSLFTYLRYIKDEILIVFGTSS
SEAALPRMMDKMER-LGCEKSVVGLVIPTGYSFNLDGTSIYLTMSVIFLAQVFNVPLGFG
QLVAILLILMLTSKGAAAVTGGGFIVLASTLTAMHVIPIA----GLGLLLGVDRFMSEAR
AITNLIGNGIATIVISKSEKA
>WP_010965089.1 cation:dicarboxylase symporter family transporter [Clostridium acetobutylicum]
MGLGTQIIIGLVLGIIVGIVFYVSTYLKPLGDIFINLIKMIVIPIIFSTLVVGVAGGSGK
TVGRLGLKTIVYFELVTTTAIILGIVSANLFHPGTGINSSLINMIVNIVPANIIESFAKG
DLLSVIFFSVMFGLGVAAIGKGKPVLNLCQGISDAMFWVTNQVMKVAPIGVFGLMGVAVS
KFGVKSLIPLGKLTITIYGTMIFFIFVILGVISKFIVKVNFISFLRVIKDEIILAFTSAS
SEAVLPKIMQKKEK-FGCPKGIVSFVIPTGYSFNLDGSTLYQSIASLFIAQAYGIHLSLA
AQVKLVIILMITSKGMAGVAGASLVVLLATLGSMG-IPVA----GVAFIAGIDRILDMAR
TVVNVVGNSLASVVVSKWERV
>WP_012160183.1 dicarboxylate/amino acid:cation symporter [Alkaliphilus oremlandii]
MPLWKKILAGIIIGLGIGFLSTVAVFISPLGNVFLRMLKMLIVPLVFFSITSGICKMDVK
QLRTVGSRYVLWIVVSAIISAAVGVGVALIFQPGQGTSYSFIENVIHWFPTNVVESAVNA
DMLQIIVFCMFLGIALLTLGKVHGLVKLIDQGSEAMLKITEFIMEFSPIGIMSLMATMVS
TVSGAMMKEIMIFLVLDILSAAIILIIIYPLIIKFIAKINPFKFMQKIAPAMLVAISTTS
SAATLPVSMKTADEELGIPENVYGFALPLGNTCGMSGFALFVGMCCIFASNLYGFDITFG
GVLQFIFLGMVLSIGAAGVKGAGVVMSTVLLETLG-MPLT----LIPILAAVWPVIDPAH
TVLNNVGDLCGTTIVAKRLGL
>WP_012448814.1 dicarboxylate/amino acid:cation symporter [Natranaerobius thermophilus]
MPFIQRMGVAFVLGIIVGLIVGPIKVIEPLGDLFLRLLMMVVIPIIVFTLITAMKKLTPS
QLGRVGGQTVGIYILTTIVAIIIGLTMANLFNPGLGLAPSMIDVFLNLFPENVVEAMAEA
EVLQVLIFAIIFGIALAFVRGVDIIFNITETASEAMFKIVRGVMEYGVIGVFALLAVTFG
EAGPEALVEFGLVILTFVLAVGIHMLIIYGVILNGVILKSPLRFIKGTKEILLTAFATRS
SAGVLPISMRTANENLKIDEKIYSFTLPLGATINMDGTAMYQGVAAIFAANLVGESLTLV
EQITIVTTTVLASIGTAGVPGSGMIMLSMVLTQLG-LPLG----VVAFVAGVDPILDAFR
TMNNVAGDLSVTSVVAKYNDG
>WP_013082061.1 cation:dicarboxylase symporter family transporter [Priestia megaterium]
MGLAGQILIGLIAGIIVGAIFYAVEVLQPIGDIFIHLIKMIVVPIVISSIIVGVAGVDIK
KLGKLGGKTILYFEIITTVAIVVGLLAANLLHPGTGVQKGFVETFVHIVPTNVFESIAAG
DMLPIIFFSVLFGLGIASIEKGKPVLRFFEGTAEAMFWVTNLVMKFAPFGVFALIGVTVS
KFGLASLIPLSKLVIVAYGTMIFFVLVVLGLVAK-WAGVNIFHLLKVLKDELLLAFSTAS
SETVLPRIIAKMEK-FGCPKAITSFVIPTGYSFNLDGSTLYQALAAIFIAQMYGIDMSIT
QQISLILILMVTSKGIAGVPGVSFVVLLATLGSVG-LPVE----GLAFIAGIDRLLDMGR
TAVNVIGNSLGAIVISKWEGQ
>WP_013276915.1 dicarboxylate/amino acid:cation symporter [Thermosediminibacter oceani]
MSLANKITIAMILGALIGFIVGEIAVLEPIGTIFIRLLKMVALPVIFFSITTGASGINLS
RFKKIGSIFLMYWALSTLLSAATGLTWAAIIKPGAGIQVDILQAFVKWIPDNVVAAFANY
EMIQVVILAILVGIAAAFMGAGRFMRNFFQSGAELSMKLTSMIMEFTPYGVFALMAAITG
TTGTTVLGSLAKMVLTQYITYATIMFVIYPLILIFYLRLNPIQYYRNVYPAMVVAFTTCS
SAATLPVAMEVSKKRLGVPEDMVNLIMPIGAAINQHAIAAELPIYVLWVSQMYGMELTPV
TLVTTIVMGMILGSGGASVPGGAVVLAATLLQTMG-LPMT----VVPWIAGIYRLIDMPN
TMLNVVGDPLGGVIAANALGE
>WP_013711659.1 dicarboxylate/amino acid:cation symporter [Carnobacterium sp. 174]
MSLMLQVIIGAAAGIIVGYFSKAGLQLEILGTIFMNLIQMIIVPLIFPVIILAIVNIDSK
SFGKVAGKSFVYFFSVTTGLIILSILAGKWTGIGSNFGIDFQSFFLSIVPSNLFQAFADG
NLLPIIFFGIFLGLSLVSIEKGRPVIVFFESWSQAMFKMVDYAISFAPIGVFGFLAYDIA
AYGIGNLLSLGQFVLFTYLAFMVVVLLVFPMIAW-FFHVPYFALLKEISDLIVLVFTTGS
SSVVLPSLIDRLKK-FGVSPAVSSFVTPLGYSFNLDGACVYISLATMFIVNMYDVTLGFG
EIVALVLFLTVITKGIAAVPSGAVVVLLAAATQLG-LPAE----GVALMVSVDFFINMGR
SAVNVVGNALAPVLIAQSETA
>WP_013840659.1 dicarboxylate/amino acid:cation symporter [Desulfotomaculum ruminis]
MTLYVQVIIAIVLGVLLGHFYPLGVGAKPLGDMFIKLIKMVITPIVFVTVVLGIAGVDLK
KVGQLGIKTLVYFEVISTIALLIGLVVVNVLQPGAGMTPGLMGFILDLIPSNVVDSFAKG
NILQVLVFAILFAFAMSGLGHGQRMHTFLHDISDILFKIVGFVMKVAPIGAFGAIGFTTG
KYGIESLWSLGKLMGGFYLTCILFVVFVLGAVTV-WSRVSLWKLIKYFKEELLITLGTAT
TEAVMPRLLVKLEK-LGCSKSVTGLVIPTGYSFNLDGAAIYFTMAAVFIAQATNTPIDIS
HQLMLLAVLMVTSKGGAGVVGSAFVVLGATLASMG-IPVE----GMALILGIDRFMNEAR
ALTNMVGNTVATIAVSKWQGE
>WP_014372219.1 dicarboxylate/amino acid:cation symporter [Paenibacillus mucilaginosus]
MSLTTQVIAAIVLGIAFGAFFPYGTELKVLADIFIKMVKMIIAPIVFLTIVIGIAGMDLK
KVGKIGGKALLYFEIVSTIALAIGILVANVFRAGEGFSHGFMDFVLTIIPDSFIGAFAKG
DLLPVLFLAVLFGCSLAAMKGGKPVIDFFEKITEVLFGIVNIIMKVSPIAAFGAMSYTIG
KFGFGSLIYLGKLMGSVYTTMALFIIIILGAICK-MYGFSIFKFIRYIKEEIFLVVGTSS
SEAALPKMMDKLEK-YGCSKSVVGLVLPTGYSFNLDGTSIYLSMAALFIAQAYGVDLSLM
EQLTLLGVLMLTSKGAAGVTGSGFVTLAATLAVFPSIPVE----GMALILGVDRFMSEAR
AVTNLIGNGVATVVVSKMEGE
>WP_014645220.1 dicarboxylate/amino acid:cation symporter [Halobacillus halophilus]
MSLIKKITAALILGIIIGLIFGEASVLAPFGDLLLRLLRFIIIPLILLTLIVGVNQTNIG
NLGRMGGKVFLYYLGTSAFAIMVGVLVASLFNPGTGTNPGVTQVLLNIVPDNIFTAFTEM
NLLGIIFTAIVFGIAISYLRLGDHLYKVIEALNEATLTVMKGILQYVPIGILAIIAEVVG
TQGVNTLGSLGNFILVLYIALLVQLALYTVLLF--VTKRNPGGFFKEARTPMLTAFVTQS
SSGTLPVTLNAAHN-LGISKSLYGFSLPLGATINMDGAAIRIAVSAVFAANVVGDPLSMA
AIIQVVIVGTLASVGTAGVPGAGIIMIATVFSQVG-LPME----AVALLTAVDVLVGMGA
TALNVTGDLVGSSVINKTEKN
>WP_015392429.1 cation:dicarboxylase symporter family transporter [Clostridium saccharoperbutylacetonicum]
MGLAIQILIGLILGITVGAIFYVVAYLQPFGDIFIRLIKMIVVPIVFSSLVVGVAGVDIK
QVGKIGGKTILYFEIVTTVAIVIGLLLANLVHPGAGIKHSFADTIINIVPTNVFDSFAKG
DLLPVIFFSVMFGLGVAAIGKGKPVLSICQGIADAMFWVTNQIMKLAPLGVFGLIGVTVS
KFGVASLIPLGKLVITVYIAMFFFVFVVLGLVAK-FAGTSIITLIKILKDEIILAYTTAS
SEAVLPKLMEKMEK-FGCPKAITSFVIPTGYSFNLDGSTLYQAIAALFIAQIYGIHLPLA
TQINLVLVLMLTSKGMAGVPGASFVVLLATVGSVG-IPVE----GVAFIAGIDRIVDMAR
TTVNVIGNSLAVVVISKWEGK
>WP_015592280.1 dicarboxylate/amino acid:cation symporter [Bacillus sp. 1NLA3E]
MNLTVRVILGIIVGILIGFFFPFGEKLKILADLFIKMIKMVIAPIVFFTVVIGIGNMDLK
KVGRIGGKALLYFEIVSTIALAIGALIVNLIKPGKGFSHGAIEFITGIIPDNIISAMASG
ELLPILFFAVLFGLSLAAMDKGKPVVALFEKLTDVFFGVVNMIMKVSPIAASGAMAYTIG
KFGLGSLVSLGKLMGSVYMTMFIFIFGVLGLIAK-YYQFSIFKFISFIKEEILLVLGTSS
SESALPSMMERLEN-FGCSKSVVGLVVPTGYSFNLDGTAIYLSMAAIFIAQAYGVDLTIM
QEVTLLGVLMLTSKGAAGVTGSGFITLAATLAAFPMIPVE----GIALLLGVDRFMSEAR
AITNLIGNGVATVVVSKMENE
>WP_015593453.1 cation:dicarboxylase symporter family transporter [Bacillus sp. 1NLA3E]
MGLAIQILIGLLLGIGVGAIFFIETFLQPIGDIFLRLIKMIVIPIVVASIIVGVAGTDMK
KLGKLGGKTLLYFEIVTTIAIFVGLTAANIFKPGKGIDHKFIDTFVNIVPTNIFQSLMNG
DMLAIIFFSVLFGLGIAAIEKGKPVLAFFRGTADAMFFVTNQIMKFAPFGVFALIGVTVS
KFGISSLVPLGKLIIVVYATMFFFIFVVLGGIAK-LHGIPFLNMIKLLKDELILAYSTAS
SETVLPKLIEKMEA-FGCPKSITSFVIPTGYSFNLDGSTLYQAIAALFIAQMYGIHMPIS
SQITLMLVLMVTSKGIAGVPGVSFVVLLATLGTVG-IPVE----GLAFIAGIDRVLDMAR
TAVNVVGNSLAAAVISKWEGE
>WP_015738166.1 dicarboxylate/amino acid:cation symporter [Ammonifex degensii]
MPLWAQLLVGMVVGIAIGAIWPFGATLQPVGTAFIKAIKMIVIPLVFSAVTLGVYKMDIK
QLGRLGILAFAWFYLATSICVALGIGLNAIFHPAAGASIDWVKFLLDIIPDNVIAAMANQ
KMLPTLFFAICFGLSLAAIGKSRYITNLLEGILNAMFKLTGGIITTAPIAVAAIMAWIFA
TQRGSVILGLFKLVGVMYLGVLIVMVLFWIIVS--MLGQNPFATTKRILEPLLLAFTTAS
SEITLPRRMEILEK-HGIPDRIVSFVLPLGYSFNLDGAALYQSLAVCFLVEAYGLHLDTP
TILTILLTTLIANKGGAGIPAAALVVIATVLTTLG-LPIE----GIAILAGVDRLMDMGR
TAINVFGNTVAALVLHKFSGN
>WP_016362459.1 cation:dicarboxylase symporter family transporter [Paenibacillus mucilaginosus]
MGLAFQILLGLILGIIVGAIFYIGAYLQPLGDIFLRLIKMIVVPIVISSLIVGVAGVDIK
KLGKLGGKTILYFEIVTTIAIIFGLLVANVVKPGAGLNHSFTDTFVNIVPKNIFESFVAG
DMLAIIFFSVIFGLGVAAIEKGKPVIAFFQGVADAMFWVTNLIMRFAPIGVFGLIGITVS
KFGVASLLPLGKLVISVYAAMFLFVFVILGAIAK-LCGTSIMMFIRILKDELILAYSTAS
SESVLPKVIEKMEK-FGVPKAITSFVVPTGYSFNLDGSTLYQALAALFIAQMYGIDLSIS
QQVTLMLVLMVTSKGIAGVPGVSFVVLLATLGSVG-IPLE----GLAFIAGIDRILDMAR
TVVNVLGNSLATVVMAKWEGH
>WP_017382169.1 dicarboxylate/amino acid:cation symporter [Paenisporosarcina sp. TG14]
MSFFLKMTIGFILGILVGVIWGDAQVFKPLGTLLIKMLSLIATPVVFLTVVLAVIQMNPS
QLGRTGGKLILYYAVTTAAAVFIGLGLSLWINPGESLTLSLSNVILNIVPDNLFTAFSTG
NLMSILFLAIIIGFTLSGMRYGNDLQSLLDAANVLFFRILKGILLYAPIGIFGIGATSFG
TQGWDTITSLLKFTAVFYLGVAILWLVVYCGILK-IYKIPVRNFFRNTRDAYTTAFFTSS
SIATLPIAMENGKK-AGISEKMVNFSLPLGAVFNSDGGALRMGASIVFAANIAGANFSPM
DFLTIVFIGTLLSIGTAGIPAAGLVTLTAVLTMFN-LPLE----IVALIAGVDVLIGMAG
TASNVVGDLVGAAVVDQSEKN
>WP_017437231.1 cation:dicarboxylase symporter family transporter [Parageobacillus caldoxylosilyticus]
MRFAFFILIAAILGAVFGHFFPAGVAIKPLGDGFIRLIKMVVLPVIVSTLLVGITGVDIK
RMGRIGLKTIIWFELITTIILFIGLAVGNILKPGVGTVMDGKTLILNIIPTNIVDALARS
DLLAVIFFCVMFGIALVSIGEAKPVIRIVEAISKAAFKLVNIVMSVAPIGVFALMSATIG
TYGISLLLPLIKLIGTAYFGLAIVLFVLFPLVSL-LLKIKITDVYKMVWDLMLIGASTGS
TETVVPQLMERVEK-FGVPKYISSFVIPSGMPLNSDGTTLYLSIAALFIAQAFGIEMSWS
QQLIMILFFVVTSKGVAAVPSSSMVILLATGTAVG-LPAE----GVALILGIDRIIDMAR
TAINVIGHVFSSVAVAKWEGV
>WP_018133488.1 cation:dicarboxylase symporter family transporter [Effusibacillus pohliae]
MGLAVQILIGLILGIAVGAIFYVAKYLQPIGDIFIRLIKMIVVPIVIATLTVGVANVDVK
KLGKLGGKTIIYFEIVTTIAIVVGLLAANLFKPGVGVGHSFVDTFVNIVPKNVFQAIANG
DMLAIIFFSVLFGLGVAAIGKGKPVLRFFEGVADTMFWVTNQIMKFAPFGVFALIGVTVS
KFGVGSLIPLGKLVLTVYGAMVFFVLVVLGIIAK-MAGTSVFTLIKILKDELLLAYSTAS
SETVLPKIMEKMEK-FGCPKAVTSFVIPTGYSFNLDGSTLYQALAAIFIAQMYGIDMPLS
AQITLMLVLMVTSKGIAGVPGVSFVVLLATLGSVG-IPLE----GLAFIAGIDRILDMAR
TAVNVIGNSLAAVVMSKWEGQ
>WP_018306508.1 MULTISPECIES: C4dicarboxylate transporter DctA [Desulfitobacterium]
MGLFFQIIAAMVVGIIVGWLWPFGAPLKPVVDGFIKLIKMVISPVVFGVVVVGIAKVDIK
TVGRIGGKTVIYFEIVTTIALAIGMVAANLIQPGAGMIPSTVDFLLNIIPNSAVGAFANN
ELLQVLLFSLLFGFALLKIKRAEVVINAIEHFNEVIFKMIGFFMKLSVPVTFAAMAYSVG
LYGLEMLISFGKLIGAMAGASLLFLFVLHFIVKA-FAKVGLWQLIRYIREEIVISFATGS
TEVCMPRLMAKFEH-AGCHSSVVGLVVPTGYSFNLDGASLYLSLSVVFLAQAIGVDMTII
QQLTLLAILMLTSKGMAGIPGSAFVALTASASATG-IPAA----AVTLMFGPDRFMGKIR
VFVNIIGYACATFVVARWEGL
>WP_018662097.1 glutamate/aspartate:proton symporter GltP [Weizmannia acidiproducens]
MSLAWQIFIGLLLGVIVGAVFHAANILQPLGDIFLRLIKMIVIPIVISSLIVGIAGANIK
QVGKLGLKALIYFEVVTTIAIVVGLLAANIFHPGTGVHSGVVSTILNIVPTNLFASLSEG
DMLPIIFFSVIFGIGVAAIGKGEPVLRFFQGVSEAMFYVTNLVMKVAPIGVFGLIGVTVA
KFGLISLIPLSKLVFTVYGTIIVFVIVVLGLIAK-LFGINIFNIFKILKDELILAYSTAS
SEAVLPKLMQKMEK-FGCPKSITSLVIPTGYSFNLDGSTLYQSIAALFIAQMYGIHLSIT
AQISLVLVLMVTSKGIAGVPGVSFVVLLATLGSVG-IPLE----GLAFIAGIDRILDMAR
TVVNVIGNSLASVVVSKWEGK
>WP_018702107.1 dicarboxylate/amino acid:cation symporter [Anaeromusa acidaminophila]
MSLHVQVLLSIVIGIALGHFSPWGEAMKPLGDGFIKLIKMIIAPIIFCTIVTGIAGMDMK
KVGRVGAKALLYFEVVTVFALILGLFAVNWMAPGQGMAHSTQDFFLNLIPSTVVDAFAKG
DILQVLLVSLLFGWALSSMGETR-LFTLITELSHCLFRLVDLIMKLAPIGTFGAMAFTIG
KYGIASLLPLGELLLCFFATCTLFVIFIFGPIAY-WAGINLFSFLSYIKEELLIVFGTAS
SESVLPKIMEKLET-MGCGKSIVGLVIPTGYSFNLDGTSIYLTMSAIFVAQATNSDLSLT
QQLTILAVLLLTSKGASGVTGSGFIVLAATLSVIP-IPVS----GLALIFGIDRFMSQGR
ALTNLIGNGIATIVIAKWENE
>WP_018702569.1 MULTISPECIES: cation:dicarboxylase symporter family transporter [Sporomusaceae]
MGLTTQIFLGLILGVLFGHLFPIAVDLKPIGDMFIRMIKMIVVPLIFSSLIMGIAGTDFK
KLGRLGLKSIIWFEAATTLALVVGLTVVNVFEPGQGLSIDMSHMLINIVPTNVVDAAARG
DMLQIIMFSVFFGVAAAAVGKGEPVVKVAISIAEVMFQFTNYVMRLAPIGVFALIGFTVG
KFGLGMLIPLAKLIGSLYFALIVFVLLVLTIASV-LIRVNFFHLLRALKEPLLIAFSTAS
SEAALPVAMTKLEK-FGVPKHIVTFVLPTGYTFNLDGSTLYSALAVVFIAQVYNIDFPLT
TQLLMVLTLMLSTKGIAAVPGASLIVIAGTAAAFG-LPVE----GIAIILGVDRILDMAR
TACNLIGNCIASVVVARWEHE
>WP_018999712.1 dicarboxylate/amino acid:cation symporter [Megamonas rupellensis]
MSMSAKVFLGFGIGIILGLIFQDILWLQPIGDLFLKLIKMIVVPVVFLSIISRISSIDIG
KLKRIGTKVVGFYIVTTVLSAIIGLIVAHIMKPGADFPMTVSQTILSMVPDNPITALATG
NLMQIIVFGVFIGIAITILGKVKNVKKVIDEANVIMFKITDMVMQVTPFGVTALVACSVG
EYGLSIFNILGKFILTHYIGAFSVVLFMYVFIIKYIAKISLKDFFTKITEVWLVAFSTTS
SSGTLPVSLRVTEEKFKVKDELASFTLPIGATVNMNGIAVYYAVTVLFVAQVYGVELSLM
QQVMFIFMTTLISIGTPGIPNSGIVLTIMLLTTMG-LPIE----IMGMIVGIFRLIDMIH
TALNVTGDVVSTLAVARIEHM
>WP_019120995.1 cation:dicarboxylase symporter family transporter [Brevibacillus massiliensis]
MGLALQILIGLILGIVVGAIFYVKTYLQPIGDIFLRLIKMIVVPIVISTLIVGVAGVDVK
KLGKIGGKAILYFEIVTTVAIILGLLVANLFQPGTGVGHSFIDTFVNIVPKNIFDAIVRG
DMLAIIFFSVLFGLGVAAIGRGKPVISFFQGVASAMFWVTNQIMKFAPFGVFALIGVTVS
TFGLKSLLPLAKLVVLVYATMIFFVLVVLGAIAK-KAGVSIFSLIRILKDELLLAYSTSS
SETVLPRIMEKMEQ-FGCPRAITSFVIPTGYSFNLDGSTLYQAVAALFIAQMYGIHLPIG
TQITLMLVLMITSKGIAGVPGVSFVVLLATLGSVN-IPLE----GLAFIAGIDRILDMAR
TVVNVIGNSLAAVVISKWEGQ
>WP_019121920.1 dicarboxylate/amino acid:cation symporter [Brevibacillus massiliensis]
MNLTVQVILAIIFGIIVGYLYPFGAQLKVLADIFIKMIKMVIPPVVFFTVVIGIASMDLK
KVGRIGGKALIYFEIVTTFALAIGIVVVNLLKPGVGFSHGVMDFLMGIIPDNVVGALAKG
ELLPILFFAVLFGLALAAMGGAKPVINLFEKLAQGFFGVVNMIMRFSPIAAFGAMSYTIG
KFGLDSLLNLGKLMGSVYLTMFLFIIVVLGLIAR-MYKFSIFSFIKYIREEILLVLGTSS
SESALPSLMKRLEN-YGCGKSVVGLVVPTGYSFNLDGTSIYLSMAAIFIAQAYGIDLTIW
QELTLLGILMLTSKGAAGVTGSGFVTLAATLAAFP-IPVE----GMALLLGVDRFMSEAR
AITNLIGNGVATVVISKTEGE
>WP_019240449.1 MULTISPECIES: dicarboxylate/amino acid:cation symporter [Bacillus]
MNLTVQVITGILVGILVGAIFPFGAQLKVLADIFIKLIKMLIAPIIFLTVVIGIGSMNLK
KVGTIGGKALIYFEIISTIALAIGIIVVNIIQPGKGLEHGFVNFIMSIIPENVIGALASG
QLLPVLFSAVLFGLAAASIGKAKPVITFFENVSEIFFKIVNMVMKLSPLAAFGAMAYTIG
NFGIESLINLGKLMGSVYLTMFLFIFIVLGSIAK-FFGFNIFKFIAYIKEEILLVLGTSS
SESALPGIMKRLEN-FGCSKQVVGLVVPTGYSFNLDGTSIYLSMAAIFIAQAYGVDLTIW
QEIYLLGVLMLTSKGAAGVTGSGFITLAATLAAFP-IPVE----GIALLLGVDRFMSEAR
AITNLIGNSVATVVVSKMENE
>WP_019243543.1 MULTISPECIES: cation:dicarboxylase symporter family transporter [Bacillus]
MSLASQILIGLIIGIIVGAIFYAQNYLQPLGDIFLHLIKMIVVPIIISSIIVAIAGVDLK
AVGKLGGKSILYFFVVTLTAIAIGLISANIFQPGQGLDKSIMDMIVHIVPSNPFEAIATT
DMLAIIFFSVMFGLGIAAVEKGKTVYSFFYGTSHVMFYITNLVMKFAPIGVFGLIGVTIS
KFGLSSLIPLGKLIITVYGTMIFFVIVILGIIAK-MVGYSIFRLIKVLKEELILAFSTAS
SESVLPRIMDKMEQ-EGCPKHIATFVIPTGYSFNLDGSTLYQALAALFIAQMYGIHLSIF
EQITLMFVLMITSKGIAGVPGVSFVVLLATLGTVG-IPVE----GLAFIAGIDRILDMGR
TVVNVLGNSLASVVISKSEKQ
>WP_019535511.1 dicarboxylate/amino acid:cation symporter [Paenibacillus ginsengihumi]
MNLTVQVVIAIILGILLGHFFPTGEKLKVLGDIFIKLIKMVIAPIVFFTVVNGIANMDMK
KVGRIGGKALLYFEIVTTAALAIGLVVVNLVKPGSGIEHSIVDFILGIVPESVVGAMAGG
DLLPILLFAILFGLSLTAMQSAKPVIELFDKLAHAFFGLVNMIMKVSPLAAFGAMSYTIG
KFGIDSLFSLGKLMGSVYITMALFIFVVLGTIAR-FYGFSIIRFIRYIKDEILLVLGTSS
SESALPKMMEKLEK-YGCSKSVVGLVVPTGYSFNLDGTSIYLSMAAVFVAQVAGVDMTIW
QQLTLLGILMLTSKGAAGVTGSGFITLAATLAAFPSIPIA----GMALLLGVDRFMSEAR
AITNLIGNGVATVVIAKMEGE
>WP_019552725.1 MULTISPECIES: dicarboxylate/amino acid:cation symporter [Propionispira]
MGLATQIFIGLILGIAFGYFFPYGKNLKPLGDAFIRMIKMIVVPLIFSSLIMGIAGTDFK
KLGRLGGKAILWFEFATTLALVVGLVVVNVLKPGLGVSINHIDMLVNLIPTNIIDAMARQ
DMLQIIVFSCFFGVAAAAIKNGRPVIDFATTVANVMFKFTHYVMLLAPIGIFGSIAYTVS
TYGLEMLFPLGKLILSLYLALIIFITLVIVIASI-TVRVNFFHLLRALKEPLILAFSTAA
SEAALPIAMDKLEK-FGVPKHIVTFVLPLGYTFNLDGSTLYSALAVVFISQVYGMPFPIE
TQVLMLITLMLSTKGIAAVPGASLIVIAGTAAAFG-LPVE----GIAIILGVDRILDMAR
TACNVTGNCIAAVVVARWEKE
>WP_019553386.1 cation:dicarboxylase symporter family transporter [Propionispira raffinosivorans]
MGLSTQILLGLVIGALFGYFFPIGAKMKPLGDAFVRMIKMIVVPLIFSTLVIGIAGTDFK
KLGRLGGKAIIWFEAATTVALAVGLIVVNFVQPGIGVTIDMGEYLLHIIPTNIVDACARN
DMLQIIFFTCFFGVGVAHIGDGETIVNMCRSIAETMFKVTHYVMKLAPIGIFAMISYTVG
SFGVAMLIPLGKLILSLVGAAIIFLAILLTCASF-ITGINFLHVVTGVKEALLLAFSTAS
SEAALPIAMQRLEQ-LGVPKNIVTFVMPTGYSFNLDGSTLYSSLTVIFIAQIYGIELSLG
EQLLMMLTLMLSTKGIAGVPGAGFIVVAATATAFG-LPAD----GVAIVLGVDRILDMIR
TFCNVFGNCVATVVVAHWEKD
>WP_021620881.1 cation:dicarboxylase symporter family transporter [Aneurinibacillus aneurinilyticus]
MGLVWQIVAGMVLGLLFGFLSKYGQAVKPLGDIFINMIKIVIIPLVFSVIISSIASMNLK
KVGKLGFKTLVYFEIITTIALIVGLLVTNLTQPGVGVHTKPIDVLVGIFSPNLFKSLAEG
KILPVIFFAVMFGIALASIEKGKVVVQFFHGVSETMFAFVHLVMRFAPFGVFALMANTIA
TYGFTSLIPLGKLVIINHLTIIFFIVVVFGFIAW-LAKVNLWTLIRNLKEELVIGYVTDS
TETVMPQLMEKMTR-FGCDRSVVSFVIPTGYTFNLDGSALYQAMVVPFIAQLYGIELTLM
EQFTILIVLMLTSKGIAAVPGASFAVLSATLAAVG-LPVE----GLALVIGIDRIMDMAR
GIVNIIGHSLAAIVISKWEGR
>WP_021621765.1 cation:dicarboxylase symporter family transporter [Aneurinibacillus aneurinilyticus]
MGLVWQILIGLILGIAVGAIFYVAEILDPIGQIFLHLIKMIVVPIILSTLIVGVAGVGGK
SLGRLGGKTIIYFEIVTTVAIIIGLLVANVFQPGVGIAHGFADTLVNIVPTNIVQSMAKG
DNLAIIFFAVMFGLALGQIERGKPLLHFFELVADTMFKLTNMIMKFAPFGVFALIGVTVS
KFGLSSLIPLGKLMILVYLTMIFFIVVVLGLISK-WAGVNIFRLVATLKEELLLAYSTSS
SETVLPRIMEKLEK-MGCPKAIVSFVVPTGYSFNLDGSTLYQALAGIFIAQMYGINLSIG
QQITFMLVLMLTSKGIAGVPGVSFVVLLATLGSVG-IPIE----GLAFIAGIDRLLDMAR
TVVNVVGNSVAAIVMSKWEGQ
>WP_021842548.1 cation:dicarboxylase symporter family transporter [Veillonella ratti]
MSLASWIIIGLVAGVIVGGVAPFAKSLKPLGDVFIRMIKMIVVPLIFSSLVMGIAGTDFK
KLGRLGGKAILWFEFATSLALIVGLFAVNVMEPGVGVGIDHVEMLVNIVPTNIVDAMGRG
DMLQIIFFSCLFAIAAASTGDGRQIIDLSKDLAHIMFKVTHYIMYVSPIGIFGAIAYTVG
EFGLGMLLPLLKLVLCLYLALILFLVIVISIASF-LTKTNLFPLLKVLKEPLVLAFSTAA
SEAALPIAMEKLER-AGLPKHIVSFVLPLGYTFNLDGSTLYSALAVVFISQVYGIPFPLE
LQLLMLVTLMLSTKGIAAVPGASLIVIAGTAAAFG-LPVE----GIAIILGVDRILDMAR
TFCNVTGNCVAAAVVARWENE
>WP_022272372.1 dicarboxylate/amino acid:cation symporter [Clostridium sp. MCC334]
MNLATKTMLAMVLGAIAGFIIGNAVKIQFIGTVWLNMIKMFLVPTVVCMLVRGISSMSPK
TLGRIGAKVIAFYLVTTVFAAIIGIVIGDVFKPGIGFLPTIQDFVLSLFSENIFNSYSSA
DMLKVLVSSIIIGVGIVFMPHRIPVRNWFSSMSELIMSIIGISMKFAPIGVFCLMAAAMG
TYGINFIGSMSKLLIVFYLGCVVHFVAVYMLFLWAMTGITPWEFFKKGFETFSMAISTCS
SAATVPVNLKVAQENFGVSEAIAGFSIPLGSSMNQDGGAILGGVVMLFCAQAIGLELTFG
QIFNIVILNTLVTSGSSGVPGGGIMRLMVVASAVG-LPLE----IIALIGGFYRLFDMGT
TSMSVMGDLSATVVIDRWEKK
>WP_023052997.1 cation:dicarboxylase symporter family transporter [Megasphaera vaginalis]
MDLSVKILIGLVLGISIGYLFPFGIKLKPLGDAFLRMIKMIVVPLIFSTLVMGIAGTDFK
KLGRLGGKAIIWFEFATTIALAIGLIIMNLAEPGVGVSIDLVQYAVNIVPTNIIDAAARQ
DMLEIIFFACFFGVAVAHIEKGKGIVTACQSVAEAMFKVTHYVMYFAPIGIFAMISYTVA
SYGIAMLIPLGKLIISVAFATALFIALIATIASI-FTKINFFTLILAIKDILFLAFSTAS
SEAALPIAMERLEK-LGVPRSTVTFVMPTGYSFNLDGSTLYSSAGILFIAQFYGIDMPIA
QQLLVMVTLMLSTKGIAGVPGAGIIVVAATAAAFN-LPTE----GVAILLGIDRVLDMIR
TVCNVCGNCMATVLVSCWEKE
>WP_023179119.1 dicarboxylate/amino acid:cation symporter [Carnobacterium inhibens]
MSLTIQVLIGAMAGIVVGYFSKVGLQLEIFGTIFMNLIQMIIIPLIFPVIILAIVNIDTK
SFGKVAGKSFMYFFTVTTGLIILSILAGKWTAIGSHFGIDFQTFFLSIVPSNLFQAFADG
NLLPILFFGVLLGLALVSIGKAQPVISFFESWSQAMFKMIDYAISFAPIGVFGFLAYDIA
AYGIGNLFSLGQFVLFTYVAFAVVVFVIFPIIAW-LFHIPYFDLLKTIGDLVLVVFTTGS
SSVVLPSLIDRLKK-YGVSPAVSSFVTPLGYSFNLNGACVYISLATMFIVNIYDVTLGLG
EIIALVLFLTIVTKGIATVPSGAVVVLLAAATQLG-LPAE----GVALMVSVDFFINMGR
SAVNVIGNALAPVIIAQTEKE
>WP_023484594.1 dicarboxylate/amino acid:cation symporter [Paenibacillus larvae]
MNLTVQVIIGILLGILLGHFFPFGIKLKVLGDIFIKLIKMVIAPIVFFTVVNGIANMDMK
KVGRIGGKALLYFEIVTTAALAIGIVVVNLVKPGAGLSHGFMDFLMGIVPDNVVAAMAKG
ELLPILFFAVLFGLSLTAMGNAQPVIDLFDKLAKGFFGIVNMIMKVSPIAAFGSMSYTIG
KFGVKSLSSLGLLMACVYITMFLFIVIVLGSIAR-AYGFRIFSFLKYIKEEILLVLGTSS
SESALPRLMDKLEK-YGCSKSVVGLVVPTGYSFNLDGTSIYLSMAAIFIAQAYGIDLTIW
QELTLLAILMLTSKGAAGVTGSGFITLAATLAAFP-IPVA----GMALLLGVDRFMSEAR
SITNLIGNGVATVVIAKMENE
>WP_023555938.1 dicarboxylate/amino acid:cation symporter [Brevibacillus panacihumi]
MNLTVQVVIAIIIGILVGHYAPFGAQLKVLADVFIKLIKMVIPPIIFFTVVNGIASMDMK
KVGKIGGKALLYFEIVTTIALAIGLLVVNLIKPGVGFSQGVIDFLMGIIPENVVGAMAGG
DLLPILFFAVLFGISLAAMSKAKPVIDLFDKLSHGFFGVVNMIMKVSPIAAFGAMSYTIG
KFGLGSLTKLGLLMSAVYITMFLFIVLILGAIAR-YYQFNIFTFIKYIREEVLLVLGTSS
SESALPRMMDRLEK-YGCSKSVVGLVIPTGYSFNLDGTSIYLSMAALFIAQAYGVDLSVW
EQLTLLGILMITSKGAAGVTGSGFITLAATLAAFPMIPVE----GMALLLGVDRFMSEAR
AITNLIGNGVATVVIAKTEGE
>WP_023860207.1 cation:dicarboxylase symporter family transporter [Ligilactobacillus equi]
MSVGWQILIGLIVGVILGVIFSFIKLASNVGSTFISLISMVVLPIVISSLIVGIANMDLH
KLGRIGVKTLIYFEILSTIAFIVGIVIANVTDFGSMVHSSIVDVLMSIVPSNIFDALGSG
HMLPVVFFSALFGLGLASIGQGKVVIDFLNAVAATMFKITGWVMHVAPFGVAGLIGQTVA
QLGLETLKPLSLFIVMAYITMIFFIFVVLGVTSR-LFGFKITEQIAVVKEEIILSFTTAS
SEVTLPKLIEKSEK-LGVSPSISSFVIPTGYTFNLDGSAIYQGLASIFIAQAYGIHLNFS
QQLTLLLVLMMTSKGMAGTPGASFVVLLASVGTVG-IPTA----GIALIAGIDRIVDMAR
TVVNVIGNVTATLVMAKSENE
>WP_025023715.1 cation:dicarboxylase symporter family transporter [Companilactobacillus nodensis]
MSLGWQIIIGLVLGIILGQIFYAITVMQNIGTMFISLIQMIVLPIVISCLTVGIANMDIR
KLGRIGLKTLVYFEVMTTLAIIIGIVVANITHPGSYIHSGIWSVLMGIIPTNIFAAMGKG
DMLPVIFFSVLFGLGTASLKEGKIITDLLNAVANVMFKVTNWVMRTAPIGVCALIGVTVA
EMGFDSLKPLALFIIIAYATMAFFVFVIMYFVGR-LFHVDFFELFRIIENEFVLAFTTAS
SEAALPKMMDKMQK-YGASKGIVSFVIPTGYTFNLDGSAIYQSLAALFLAQAYHIDLSIG
QQITLIVVLMLTSKGMAGVPGASFVVLLATVSTIG-VPMQ----GLTFIAGIDRLVDMGR
TAVNVVGNSLATIIIAKSEDE
>WP_025083738.1 cation:dicarboxylase symporter family transporter [Latilactobacillus fuchuensis]
MSLGWRILFGIALGLVVGGIFYAIATLQSIGTIFINLIKMIVLPIVVSCLVVGIAKMDIK
KLGRIGGKTLLYFEMMTTIAIALGLLVGNLTKPGRLINHGLGDVVMGIVPTNIFKALTDG
EMIPIIFFVVLFGLGLATFKRAEPLINAFEMISQVMFKLTNWIMQLAPIGVFALIGVTIA
QFGFSALKPLVFFLVVCYATMIFFVVVVAGLVAR-IWHVNILELLKVFKEELVLAFSTAS
SEAALPKVMEKIQD-YGVSQGIASFVIPTGYSFNLDGSAIYQSLAALFLAQAYHIHLSLA
QQLTLLVVLMITSKGMAGVPGASFIVLLATITTIG-VPAS----GVAFIAGIDRLVDMGR
TAVNVMGNSLAAVIIAKSEKE
>WP_025093590.1 C4dicarboxylate transporter DctP [Bacillus safensis]
MNLTFQVIAAVIIGIIVGMVWPVGKEMKPLGDTFINAVKMVIAPIIFLTIVLGIAKMDMK
KVGKVGGKAFIYFEVVTTLALVIGLFVVNIMKPGAGLGIDWMEFVTHIVPSNMVDAFAKG
DILQVLFFSILFGVALAALEKGKGIIEWLDKLSLVFFKIIGYIMRAAPLGAFGAMAYTIG
HFGVSSMKQLGFLMLSVYMTMFLFIFVVLFSICK-LYGFSLFSYLRFIKDEILIVLGTSS
SESVLPRMMDKMER-YGCSKSVVGLVIPTGYSFNLDGTSIYLSMAVVFLAQVFGVDLSIG
QQITIILVLMLTSKGAAGVTGSGFIVLASTLAAIQVIPIE----GLALLLGVDRFMSEGR
AITNLIGNGIATIVVAKSEGE
>WP_025642460.1 dicarboxylate/amino acid:cation symporter [Schnuerera ultunensis]
MKLFHKIFIGLFLGIILGTILSLLPWLGLLGDIFLRLIRMVVVPLVLFSIISGVSNLEIK
KLRSIGTKTVIFFFLTGFLSIGTGIIMANIFKPGAGLLPTVFESILGLFPANIFESLAQG
EMLHIITFGIFIGAGLLLMGRAKPIVDLVDRCSEMMYKVVDIVIQFTPIGVFGLMTQAVA
TFGVGIFGPVFKFILVDYGANIFNIAVWYSLILFFIAKVNPLKFYKKSFQPWAIAFSTCS
SAAALPVTMKVGTDELGIPKETASFILPLGATANMNGTGIYFGIVVMFAAQLYGIPITIS
QQIMLVLTATMLSIGCAAAPQTGLIISIALLTGLG-IPLD----GIALIAGVYRIVDQIH
TSTNALGDLVVGVTVSSMEGD
>WP_025642508.1 dicarboxylate/amino acid:cation symporter [[Clostridium] scindens]
MSLGKKILIGIVIGLAIGFISPAADTLKPLGDIFLRLLKMLMVPLVFFSITSGVCKMDIK
QLYTVGLRFILYIIVTSGITACIGVLAGFIVQPGRGTSYSFIDNIISWVPENIVQSMQEA
NMLQIIIFAIFLGVALLALGKAELLIKVIDQGSEAMLKITEFVMAFSPIGIASLMATMVA
TISGSTMKEVLVFIVTDYVCAIIVLIVLYPVIIKFLAKLQPLRFMKKIVEPIIVAASTTS
SAATLPVSIKTAQEKLGIPENIYGFTLPLGNTCGMNGFSLFIGLCCIFASNLYGFAITPG
RVVQFIFLGIILSVGAAGVKGAGIVMSTVLLETMG-MPLS----LIPILAAIWPAIDPAH
TVLNNTSDLVGTTVVSCQLNK
>WP_025730398.1 glutamate/aspartate:proton symporter GltP [Weizmannia ginsengihum]
MSLAWQIFIGLILGIIIGAVFHVANFLQPFGDIFLRLIKMIVIPIVVSSLIVGIAGADLK
QVGKLGLKALIYFEIVTTIAIIVGLLSANLVHPGSGVEQGFVATIESIVPTNLFESLAEG
NMLPIIFFSVMFGVGVAAIEKGQPVLRFFQGVSEAMFYITNLIMRLAPIGVFALIGVTVT
KFGLVSLIPLSKLVITVYITIIFFVIVVLGLIAK-LVGINIFNIFKILKDELILAYSTAS
SEAVLPKLMEKMEK-FGCPKSITSLVIPTGYSFNLDGSTLYQSLAALFIAQMYGIHLSIS
AQISLVLVLMVTSKGIAGVPGVSFVVLLATLGSVG-IPLE----GLAFIAGIDRILDMAR
TAVNVVGNSLATIVVSKWEGK
>WP_025731047.1 dicarboxylate/amino acid:cation symporter [Weizmannia ginsengihum]
MNLTVQVITGIIVGIIIGLIFPFSTKLKILADWFIKLIKMLVPPIIFFTVVIGIGGMDLK
KVGRIGGKAIIYFEIVSTIALAIGLIVVNLIRPGHGIHEGFIGFISSIIPDSVVGAFVQG
DLLPILFFAILFGVAAASLEKAKPVIHLFEQLTDIFFKIVGMIMRVSPLAAFGAMAYTIG
EFGVGSLKNIAELMGSVYLTMIVFILVILGAIAK-AFGFNIFKFIAYIKEELLLVLGTSS
SESALPSLMKKLEN-YGCSKSVVGLVVPTGYSFNLDGTAIYLSMAAIFIAQAYDVHLTIS
HQIMLLLILMLTSKGAAGVTGSGFITLAATLSAFPVIPVQ----GIALLIGVDRFMSESR
AITNIIGNAVATVVISKTEKE
>WP_025908471.1 cation:dicarboxylase symporter family transporter [Priestia flexa]
MGMATQIFVGLILGILVGVIWFVATYLQPLGDLFLRLIKMIVIPIVISSLIVGIAGANGK
QVGRLGAKTIIYFEVITTFAIIIGVLLANAFQPGVGVEKSVAETFLHIVPTNFFQSLVEG
DMLAIIFFSVLFGLGVAAIGRGKPVLQFFDGVSHAMFHVVNMVMKVAPIGVFALIGVTVS
KFGLESLMSLAKLVILVHAGLLFFLIVVLGAVAK-WAGVNIFTLMRYLKDELLLAYSTSS
SETVLPRIMGKLEK-MGCPKAIVSFVIPIGYTFNLDGSVLYQAIAAIFLAQVYGIDLTIV
EQLTLILVLMITSKGMAAVPGTSFVVLLATLGTIG-IPAE----GLAFIAGVDRIMDMAR
TVVNLMGNTIAGIVMSKSEGK
>WP_025910346.1 MULTISPECIES: dicarboxylate/amino acid:cation symporter [Bacillaceae]
MNLTVRVIIGIILGIMVGFIFPFGAQLKVLADIFIKLIKMVIAPIIFLTVVIGIGGMDLK
KVGRIGGKALLYFEIVTTFALAIGILVVNFVKPGEGFEHGFMDFVMSIIPDSVFGAMANG
ELLPILFFAVLFGLATAALEKAAPVITFFERVTDIFFGIVNMIMKISPIAAFGAMAYTIG
NFGIGSLVSLGKLMGSVYITMFLFIIFVLGTIAK-FYGFSILKFIAFIKEEILLVLGTSS
SESALPKMMNRMEQ-YGCSKSVVGLVIPTGYSFNLDGTSIYLSMAAIFIAQAYGVDLTIW
QELTLLGVLMLTSKGAAGVTGSGFITLAATLAAFPMIPVE----GLALLIGVDRFMSEAR
AITNLIGNGVATVVVSKMENE
>WP_026577720.1 dicarboxylate/amino acid:cation symporter [Bacillus sp. SB49]
MSLIKKITVALVLGILVGLIFGGASVLAPLGDLLLRLLKFIIVPLILFTLIVGVNQTNTH
DLGRMGGKVFLYYLGTSALAIIVGIIVAGLFQPGTGTNPGLTSVLLNIVPENILTALTEM
NLLGIIFTAIVFGIAIAFLRIGDSTYQVMEGLNEATLTVMKGILQYVPVGIFAIVAEIVG
TEGKDTLLSLGNFILVLYVGLFVQLLIYVGILL--VTKRKPSAFFREARTPMITAFVTQS
SSGTLPLTLNAAKN-LGLNKSLYGFSLPLGATINMDGAAIRIAVSAVFAANVINDPLSFT
DMLQVVLVGTLASVGTAGVPGAGIIMIATVFSQVG-LPME----AVALLTAVDVFVGMGA
TALNVTGDLVGTTVINKSEKK
>WP_026578499.1 dicarboxylate/amino acid:cation symporter [Bacillus sp. SB49]
MSFLLKMTLGFLLGIGAGILFGSMEAVKPLGTILINLLNLIAVPVIFLTVVLAINQMNPR
YLGRIGGKLLVYYGITTAAAVLIGVALALWINPGAGLTPGFSDVLLNIVPDNLFTAFSSG
ELMGILFLAVITGLALVKMKSGETLHQFFSAANDLFFLLLQGILLYAPVGIFAIGASTFG
SQGWETFRSLFAFTGVFYLGVLLLWLLVYTSFLK-LAKWHVRDFFASTKDAYVTAFFTSS
SIASLPVAMESAKK-AGISDRIVNFSLPIGAVFNSDGGALRMGVSIVFAANVTGLDLTVM
DFITIVVIGTLLSIGTAGIPAAGLVTLAAVLTMFN-LPLE----IVALIAGVDVLIGMAG
TASNVFGDMVGSAFVDKKETD
>WP_026676987.1 dicarboxylate/amino acid:cation symporter [Fictibacillus gelatini]
MNLTFQVLTAIAVGIILGLLAPAAKAMKPLGDLFINMVKMIIAPIIFFTIVLGIGKMDMK
KVGRVGGKALLYFEIVTTFALAIGLIIANLMNPGEGV-MNFVDFVTHIVPSNMVDAFAKG
EILQVVFIAILFGFALASLGFGKPVIDLFDRISKVFFKIVSIIMRVAPVGAFGAIAFTIG
NYGLSSMLPLGKLMISVYITMILFVFIVLNVICK-LYGFSLWNYLKFIKEELLIVLGTSS
SESVLPRMMDKMEK-YGCSKSVVGLVLPTGYSFNLDGTSIYLTMAVVFLAQVSGVDLSLT
QEITILFILMLTSKGAATVTGGGFIVLASTLSAMK-IPME----GLALLLGVDRFMSEAR
AIINMIGNGIATIVIAKSENE
>WP_026677199.1 glutamate/aspartate:proton symporter GltP [Fictibacillus gelatini]
MGLAWQILIGLILGIIVGAIFFVATYLQPIGDIFLRLIKMIVIPIVISSIIVGVAGVDIK
KLGKLGGKTIIYFEIITTFAIIIGLLLANIFHPGTGVHHSMIDTFVNIVPSNLFDSLAKG
DMLPIIFFSVIFGLGVAAVERGKPVLKFFQGTADAMFYVTNLVMKFAPFGVFALIGVTVS
KFGLSSLVPLSKLVILVYAAMIFFIVIVLGFVAK-LAGVNIFHFLRVLKDELILAYSTSS
SETVLPKIMEKMEK-FGCPKAITSFVIPTGYSFNLDGSTLYQAIAALFIAQMYGIHLSIP
TQITLVLVLMVTSKGIAGVPGVSFVVLLATLGSVG-IPAE----GLAFIAGIDRILDMMR
TVVNVVGNSLAAVVMSKWEKQ
>WP_026689143.1 dicarboxylate/amino acid:cation symporter [Alteribacter aurantiacus]
MPLIWKITAGLVLGVFAGFMFGQASVISPLGDVFLNLLMALIIPLLILTLIVGINEGPAE
GLGRMGSKMIGYYFVTSAFALSIGLAVALIIRPGQGLAPGFLDFIVDIFPANIIETMLEL
DILSMIFIAIVVGLAIAALRWGEQLVELSRAGSEVSFKIMNWILQYAPIGIFAIVASTIG
EQGWNTLTSLGSLVGTVYVSILLQFIVYIVILK--LIGRSPIRFFKAARDATATAFTTQS
SLGTLPITMRAAKK-LNLREKLYGFSLPLGATMNMDGAAIRVGASVIFAANIIGQELSLW
ALIGIVLAGTLASVGTAGVPGAGLITLSVVLTQAG-LPIE----VVALVASVDALLGMAA
TACNVTGDLVGTSVVDKTEEA
>WP_026691980.1 cation:dicarboxylase symporter family transporter [Peribacillus kribbensis]
MGLAWQIFIGLILGITVGGIFYVAEYLQPIGNIFIHLIKMIVIPIVVSSLIVGVAGVDMK
SLGKLGGKTILYFEIITTIAIVVGLLAANLFHPGTGVEHSMADTFVNIVPTNIIQSAANG
DMLAIIFFSVLFGLGIAAIEKGKPVLNFFSGTAEAMYYVTNQIMKAAPFGVFALIGVTVS
TFGLSSLIPLGKLVLVVYGSMIFFIIVVLGFTAK-IAGYNIFFLLKYLKDELLLGYSTAS
SESVLPKIMEKMEK-LGCPKAITSFVIPTGYSFNLDGSTLYQAIAALFIAQMYGIHMSIG
HQITLVLVLMLTSKGMAGVPGVSFVVLLATLGSVG-IPVE----GLAFIAGIDRILDMAR
TAVNIVGNSLAALVMTKWESR
>WP_026695893.1 C4dicarboxylate transporter DctA [Peribacillus kribbensis]
MSLTTWVVIAIIIGIIFGASFPAGSQLKILSDIFVKMIKMVIAPIIFLTITVGIAGMDLK
KVGRIGGKAVLYFEIVSTFALAIGILFATVFKPGAGVHHGFMDFIMGIIPDNFLGALAGG
ELLPILFLAVLFGIALSGLGRGKSVIGFFEKLSEIFFRIVNIIMYYSPVAAFGAIAYTIG
EFGIGSLVSLGKLFGLTVLAMAVFIAVILGGIAK-FYKFNIFQFIAYIKEEILLVLGTSS
SESALPRMVEKLEQ-YGCSKSVVGLVIPTGYSFNLDGTSIYLSMAALFIAQAFGVDLSVG
QEVTLLGVLMLTSKGAAGVTGSGFVTLAATLAAFP-VPVE----GIALLLGVDRFMSTAR
ALTNLIGNGVATVVVSKMENE
>WP_026700049.1 dicarboxylate/amino acid:cation symporter [Bacillus aidingensis]
MSLILKITIALVLGVLTGLIFGNAAVVEPFGDLLIRLLTFLIIPLILFTLIVGINQTSLT
NMSRMGGKVFLYYIVTSALALTIALTIASVINPGEGVNPGFISVLLNIVPENIVNAFSEM
NLLGIIFTAIVFGIAIASLRMGDRVLQVAEGLNEATFKVMGWILQYVPVGIFAIMAKTTG
EQGMETLTSLGAMVGVFYGSILVQLLLYAFILT--LFHVNVKEFFAQARTPMLTAFVTQS
SSGTLPLTLNAAKN-LKLSRSLYGFSLPLGATINMDGAAIRIGVSAVFAANVVGESFALG
NLIEIVIVGTLATVGTAGVPGAGLVMIATVFSMAG-LPIE----TVVLLSSIDALVGMGA
TMTNITGDLTGTAVINAAEDR
>WP_026800594.1 dicarboxylate/amino acid:cation symporter [Pontibacillus halophilus]
MSLLKKITVALVLGIGAGLLFGEIAVLAPLGDLLMRLLQFIIIPIILFTLIVGINQTKLG
NLGRMGGKVFIYYAATSAVAIIVGLTVASIFQPGEGIHPGVMSVLLSIVPTNIVTAFTEM
NLLGIIFTAFVFGIAISALRQGDGIYNLVSGLNEATFKIMNGILQFVPIGIFAIIAQTVG
EQGLDTILSLGNMVLVLYVALLVQLALYVITMM--LFKVSPKEFFSQARTPMITAFVTQS
SSGTLPVTLNAANR-LGLSKGLYGFSLPLGATINMDGAAIRIAVSAVFAANYAGEQLTFA
SMLTIVLVGTLASIGTAGVPGAGIVMIATVFSQVG-LPLE----AVAVLTSIDALVGMGA
TALNVTGDLTGTTIIQRTEKG
>WP_026907178.1 cation:dicarboxylase symporter family transporter [Paucisalibacillus globulus]
MSLASQIFIGLILGIIIGGIFYAQSILQPFGDLFIRLIKMIVVPIVLSSIIVAVAGVDIK
SVGKLGLKSLTYFIGMTLVAIAVGLIAANIFQPGTGLGKSIADTLLHIVPTNPVQAMVEG
DMLAIIFFSVVFGLGVAAIERGKPVLRLFEGVAHAMFYVTNLFMKYAPIGVFALIGVTIS
KYGFTSLIPLGKLALTVYGTMIFFVIVILGLMAK-IIGLNIFKLLKLIKEELLLAFSTSS
SETVLPRIMDKMEQ-AGSPKHIASFVIPTGYSFNLDGSVLYQAIAALFVAQMYGIDLSIW
QQITLMLVLMITSKGMAGVPGVSFVVLLATFSTIG-LPAA----GLAFIAGIDRILDMGR
TAVNVVGNSLAALVVAKWEGQ
>WP_027410506.1 dicarboxylate/amino acid:cation symporter [Anoxybacillus tepidamans]
MNLTVQVIMGIILGIIVGFSFPFGAQLKVLADGFIKLIKMVIAPIIFFTVVIGIGNMDLK
KVGRIGGKALIYFEIVTTFALAIGIIVVNVIKPGSGFDHGVIEFLLGIIPDNVVGAMAKG
ELLPILLFAVLFGLATAALERAKPVVDLFERLADIFFRIVNMVMKVSPIAAFGAMAYTIG
TFGLSSLVALGKLMGSVYVTMFLFIVVVLGAIAK-FYGFSIFKFIAYIKDEILLVLGTSS
SESALPKMMEKLEK-YGCSKSVVGLVIPTGYSFNLDGTSIYLSMAAMFIAQAYGIDLTIW
QELTLLGVLMLTSKGAAGVTGSGFITLAATLAAFPTIPVE----GIALLLGVDRFMSEAR
AITNLIGNGVATVVVSKMEKE
>WP_027724567.1 dicarboxylate/amino acid:cation symporter [Tuberibacillus calidus]
MNLTFQVLTAIVIGILLGIFAPTAKMMEPLGTIFINAVKMIIAPIIFLTIVIGIAKMDMK
KVGRVGGKALLYFEIVTTIALAIGLIIANIVKPGHGV-MGFFDFLFHIVPSNVFAAFANG
EIIQVVFFAVLFGFALATLGVGEPVVDLFDRLAEVFYKIINMIMRVAPIGAFGAIAFTIG
NYGISSLIPLAKLMASVYATMIIFVFVILNIICR-MYGFSLWKYLKYIKEELLIVLGTSS
SESVLPRMMERMEE-LGCSKSVTGLVIPTGYSFNLDGTSIYLSMAVIFLAQVSDVHLSIA
QQITVIAILMLTSKGAATVTGGGFIVLASTLSAMH-IPMA----GLALLLGVDRFMSEAR
AIINMIGNGIAAIVVAKSEKE
>WP_027889690.1 cation:dicarboxylase symporter family transporter [Megamonas hypermegale]
MSLTAQIFLGLILGAAFGCFFPFGSQLKPLGDAFIRMIKMIVVPLIFSTLVIGIAGTDFK
KLGRLGGKAIIWFEVASALALIVGLVVVNVLQPGVGVSFSISMHLLNIIPANIVEACVKS
DMLQIIFFTCFFGVALAHIEKGKIVVECCRGIAEAMFKVTHYVMMFAPIGIFAMISYTVG
TFGLEMLIPLGKLVFSLYFAIIIFLCILAFIASM-ITKLNFWHIFKVLREPLLLGYSTAS
SEAALPLAMKCLEK-LGLPKQVVTFVMPTGYSFNLDGSTLYSSLAVIFLAQMYDIEFSIT
QQIIMLLTLMISTKGIAGVPGASIIVIAGTAASFG-IPTE----GIAIILGVDRIMDMAR
TFCNIFGNCIATVVVGLWERD
>WP_027938404.1 cation:dicarboxylase symporter family transporter [Anaeroarcus burkinensis]
MGLGTQIMLGMILGFIFGHFFPFSVSLKVLGDLFIRMVKMIIVPLIFSSLIMGIAGTDFK
KLGRLGGKTLIWFEVATTIALAIGLFFANFFKPGSGVSIDMMQTILNIVPTNIIDGMARG
DMLQIVFFSTFFGVAVASIGRGQRVVTLATDIAETMFKFTYYVMRLAPIGVFAMCAYAVG
KFGLTMLIPLSKLIFTLYGALFLFLVVLFTFVYL-FTRVNLRHFFRCIKEPAMLAFTTTT
SDAALPVALRNLER-FGIPKNIATFVLPTGYTFNLDGGTLYSAVALFFIAQLYNIEYTLV
EEIMIMLTLMLATKGIAAVPGGSFIVVAGTAASLG-LPME----GVALLMGVDRILDMAR
TGCNLIGNCAAALVIAHWEHQ
>WP_028257186.1 cation:dicarboxylase symporter family transporter [Veillonella montpellierensis]
MSLSTWILIGLVLGIIVGAISPLGKAMKPLGDVFIRMIKMIVVPLIFSSLIMGIAGTDFK
KLGRLGGKSIVWFEVATTLALIIGLLLVNLVGPGHGVPLDHIQMLVNIVPTNIIDAMARA
DMLEIIFFSCIFAIAAAKAGEGKAIISLSKDVTHIMFNVTHYVMKVSPIGIFGAIAYTVG
LYGLDVLLPLIKLIACLYVALIIFLILVLAIASA-FTKVSMFKLIVALKEPLLLAFTTSA
SEAALPIAMDKLER-LGIPKHIVSFVLPLGYTFNLDGSTLYSCLATMFLAQMYGIEMSIT
AQIGMLLVLMVSTKGIAGVPGSALIVIASTVSAFG-IPVE----GIAIILGIDRILDMAR
TCCNVTGNCIAAVVVARWEKE
>WP_028273612.1 dicarboxylate/amino acid:cation symporter [Atopococcus tabaci]
MSLLVQVLIGALAGILMGYFFPIGSRMEILGSLFLNLIQMVIVPLIFPLVVLAIVDIDAK
RFGGVAVKGFLFFFLVTTVLIFPGLVIGRLTGIGQAVNINFEDFFLSIVPNNIVSAMASG
DLLPVLFFGVLLGFALVAIGTGQPVVDVLRSWSKAMYKIVDYSIAFAPIGVFGVLASDMA
EGGLGQLVSLGQFVLLLFGLYLGAVVVVFPIIAA-LFGVPYMELLKHIKGPAFLAFTTGS
SSVVMPTLIERLEK-FGVPSSIASFVVPLGYSFNLTGACLYVSLSVMFVANLYGSPMSWG
QILTLVVFLTVITKGIAAVPSGALVVLLAVAGQLG-LPAE----GVALLVSVDFFANAGR
TAVNVVGNALAPAVVAKSEGV
>WP_028398625.1 cation:dicarboxylase symporter family transporter [Bacillus sp. FJAT14578]
MGLAWQILIGLVAGIIVGALFYVAEFLQPIGDIFIRLIKMIVIPIVVSSLIVGVAGVDMK
KLGKLGGKTILYFEIITTIAILVGLLSANIFHPGSGVSHGFADTFVNIVPPNIVAAMTEG
NMLAIIFFSVLFGLGVAAIEKGKPVLRFFEGTAEAMFYVTNQIMKFAPFGVFALIGVTVS
KFGVQSLIPLSKLMILVYATMAFFVLFVLGLVAR-WAGINIIHFIKLLKDELILAYSTAS
SETVLPRIMTKMEK-LGCPKGIASFVIPTGYSFNLDGSTLYQALAAIFIAQMYGIDLSIG
DQISLLLVLMVTSKGIAGVPGVSFVVLLATLGTVG-IPVE----GLAFIAGIDRLLDMAR
TAVNVIGNSLAAVVISKWEGQ
>WP_028399435.1 cation:dicarboxylase symporter family transporter [Ectobacillus panaciterrae]
MGLATQIFVALVLGIIVGAVFYAIAYITPIGDIFIHAIKMIVMPIVIGALIVAVAGVDMK
KLGKLGGKTILYFEIVTTIALAIGLLAANVFHPGSGVQQGFAETIVHIVPKNIFESMAQG
DLLPIIFFTVLFGLGVAAIDKGKPVLHFFEGVLEAMFWVTNQVMKLAPFGVFALIAVTVA
KFGVSTLLPLGKLVLAVYATVIFFAVVVLGINAK-LTGTNIFTLIKILKEELILSFTTAS
SEAVLPNIMKKMEQ-FGCPKAVVSFVIPTGYTFNLTGSAIYQSLASLFIAQMYNVHMSLT
EQVTLLFVLMLTSKGMAGVPGASFVVVLATLGSMG-LPLE----GIALIAGIDRILDMIR
SAVNVLGNALAAVSMAKWEGE
>WP_028400405.1 cation:dicarboxylase symporter family transporter [Ectobacillus panaciterrae]
MGLAWQILIGLVVGIAVGAVFYVVTYLKPIGDIFIRLIKMIVVPIVVSSIVVGVAGVDIK
KLGKLGGKTILYFEIITTIAIAVGLLIANVTQPGSGVGHSIADTFVNIVPTNIIDSLAKG
DMLAIIFFSVLFGLGVAAIEKGKPVLRFFQGVADAMFYVTNQVMKFAPFGVFALIGVTVS
KFGVGSLIPLGKLVVVVYGAMIFFVVVVLGIVAK-IAGINIFQFMRVLKDELILAYSTAS
SEAVLPKIMEKMEK-FGCPKAIASFVIPTGYSFNLDGSTLYQAIAAIFLAQMYGIHLSIS
QQITLMLVLMLTSKGIAGVPGVSFVVLLATLGSVG-IPPE----GLAFIAGIDRILDMAR
TAVNVVGNSLAAVVMSKWEGQ
>WP_028401517.1 C4dicarboxylate transporter DctA [Ectobacillus panaciterrae]
MNLTVQVVIAIFAGILIGYLFPFGVQLKILADIFIKMIKMVIGPVIFLTIVLGFANMDMK
KIGKIGTKSLLYFEIMTTIALVIGVAVMFLIKPGAGMPHGFTDFILGIIPDSAVGALAQG
HMLPILFFAMLFAVALASLGQGRPVITFFEKINDVFFKIVGIIMNFSPFAAGGAMAYTIG
KFGLGSLFSLGKMLGSVYITMFLFIVIVLGSVAK-MYGFSIFNLIKHIKQEILLVLGTSS
SESALPSLMKKMES-YGCSKPIVGFVVPTGYAFNPDGQCIYYTMASLFIAQAYGIDLSIW
QIVVLLGVLMLTSKGSAGVSGSAFVTLAATLVSLP-IPVE----GMALLLGVDRFMSEAR
AITNLIGNAVATVVISKSEKQ
>WP_028401753.1 dicarboxylate/amino acid:cation symporter [Ectobacillus panaciterrae]
MNLTVQVITAIIIGILVGHFFPFGTELKVLADVFIKLIKMVIAPIVFLTIVTGIASMDVK
KVGRIGGKALLYFEIVTTFALAIGLLVVNIIKPGAGINHGFVDFFVNIIPENIISAMAKG
ELLPILFFAVLFGISLAAMEKSKSVIQLFDKLSHGFFGIVNMIMKLSPIAAFGAMSYTIG
KFGISSLFSLGKLMGSVYLTMFLFILLVLGGIAR-FYGFSIIKLIKYIKEEIFLVLGTSS
SESALPRLMERLNK-YGCSKSVVGLVVPTGYSFNLDGTSIYLSMAALFIAQAYGVDLSIM
QQLTLLGILMLTSKGAAGVTGSGFVTLAATLAAFPMIPVE----GMALLLGVDRFMSEAR
AITNLIGNSVATVVVAKMENE
>WP_028402224.1 cation:dicarboxylase symporter family transporter [Ectobacillus panaciterrae]
MGLGTQIFIGLALGILAGAVFYAMAVLQPIGDIFIRLIKMIVIPIVVAALVVSIAGVDIK
KLGQLGGKTILYFEIVTTIAIAVGLLAANIFQPGTGISAGFVDKIVHIVPSNIVQSLAEG
DLLAIIFFSVLFGIGVATIEKGKPILKFFDGVLEAMFWMTNLVMKFAPFGVFALIGVNVA
KFGVASLIPLGKLVIAVYVTMFFFVFVVLGIIAK-MAGTSVLVLIKVLKDELLLAFTTAS
SESVLPRLMDKMEK-LGCPKAITSFVIPTGYTFNLDGSSIYQAIASLFIAQMYGIHLSIP
EQITLLLVLMLTSKGMAGVSGASFVVVLTTLGSMG-LPLE----GMAFIAGIDRILDMLR
TAVNVVGNALAAIVMSKWEGQ
>WP_028402696.1 glutamate/aspartate:proton symporter GltP [Ectobacillus panaciterrae]
MGLAWQILIGLAVGIAVGAVFYVSTYLQPIGDIFIHLIKMIVVPIVVASIVVGVAGVDIK
KLGKLGGKTILYFEIITTIAIVVGLLVANVSHPGTGVHHSFADTFVNIVPTNIIDSLAKG
NMLAIIFFSVLFGLGVAAIGRGKPVLHFFQGVADAMFYITNQIMKFAPFGVFALIGVTVS
KFGVGSLIPLGKLVVVVYGAMFFFVIVVLGIVAK-LAGVNIFHFIKILKDELILAYSTAS
SETVLPKIMEKMEK-FGCPKAITSFVIPTGYSFNLDGSTLYQAIAAMFLAQMYGIDMPIS
QQITLLLVLMLTSKGIAGVPGVSFVVLLATLGSVG-VPAE----GLAFIAGIDRILDMAR
TAVNVVGNSLAAVVMSKWEGE
>WP_028552514.1 cation:dicarboxylase symporter family transporter [Paenibacillus sp. UNC451MF]
MGLAPQIFIGLTLGIVIGALFYIATYFQPVGDIFIRLIKMIVVPIIISTLIVGVAGVDMK
KLGKIGGKSILYFEIVTTVAIVVGLLAANVFKPGAGVGHNFMDTIVNIVPTNIIQSLAAG
DMLAIIFFSVMFGLGLAAIDKGKPVIRFFEGVADAMFWVTNKIMNFAPIGVFALIGVTVS
KFGITSLIPLGKLVLSVYGAMFFFIIVVFGIIAK-MCGTSIFTLIRILKSELLLAYSTAS
SESVLPKIMEKMEK-FGCPKAITSFVIPTGYSFNLDGSTLYQALAAIFIAQMYGIHMPIS
SQITLLLVLMVSSKGIAGVPGVSFVVLLATLGSVN-IPVE----GLAFIAGIDRILDMAR
TVVNVLGNSLAAVVMSKWEGQ
>WP_028784375.1 dicarboxylate/amino acid:cation symporter [Thalassobacillus devorans]
MSLIVKITIALILGIVTGIIFGGTSVLAPFGDLLLRLLQFIIIPLVLFTLIVGVNQTRLA
NLSRMGGKVFLYYVATSALALIVGLTIATIMKPGEGVHPGVASVLLNIVPENIVTAFNEM
NLLGIIFTAIAFGIAISALALGEHVYKMVDGLNEATFKIMHMILQYVPIGIFAIIAQTVG
NQGMNTIVELGNMIGVLYIAIIVQVVIYIVLML--LFKVSPGNFFSQARTPMITAFVTQS
SSGTLPLTLNAAKN-LGISKSLYGFSLPLGATINMDGAAVRIAVSAVFAANYTGTELGLG
ELLAIVIVGTLASIGTAGVPGAGIVMIATVFTQVG-LPME----VVALLTSVDALVGMGA
TALNVTGDLAGTSIINQTEKE
>WP_028987479.1 dicarboxylate/amino acid:cation symporter [Thermicanus aegyptius]
MNLYFQVLVGIAVGILLGFFNPLAVQMKPLGDGFIKLIKMLIAPIIFATVVVGIANMDLK
KVGRVGIKAIIYFEVITTLALIIGLIVVKLYQPGAGIHLTFTDFVLNIIPNNVVDAFAKG
EILQVLLFSILLGVSLSALGKAKPFVRFIDIFSQGMFGIVGMIMRLAPIGAFGAMSFTIG
KFGIDTLNQLIKLMAGVYTTSILFVFIVLGLVAK-MNGFSIWKFLKYIKEEIFIVLGTSS
SESVLPRMMNKMEK-LGASKSVVGLTIPMGYSFNLDGTSIYLTMAAVFIAQATNTPLSFG
EELTILAVLLLTSKGAAAVTGGGFITLAATLSSIH-LPVA----ALTLLLGVDRFMSEAR
AITNLIGNGVATVVVAKWEKE
>WP_029053988.1 cation:dicarboxylase symporter family transporter [Sporosarcina ureae]
MSLAYQILIGLVLGIAVGAIFYVERYLQPIGTMFINMIKMIVVPIIISTLVIGVAGTDIK
KLGKLGGKTLLYFEIVTTIAIIVGLMSANIFKPGEGINGGFMDVLVGIVPSNIVDSMANG
DMLPIIFFSVLFGLGVAAIERGKPVLEVFQGVADAMFWVTNMIMKFAPFGVFALIGVTVS
KFGLESLIPMGKLMVLVYATMIFFIIVVLGGIAK-MVGVNIFHFMKILKDELILAFSTSS
SETVLPKVMEKMEK-FGSPKDIVSFVVPTGYSFNLDGSTLYQALAAMFIAQMYGIQLSIT
EQITLVLVLMITSKGIAGVPGVSFVVLLATLGTVG-IPLE----GLAFIAGIDRLLDMAR
TVVNVIGNALATVVLSKWEGR
>WP_029097817.1 dicarboxylate/amino acid:cation symporter [Brevibacillus thermoruber]
MNLTVQVVIAIILGIIVGHYAPFGSDLKVLADVFVKLIKMVIPPIVFFTVVNGIAGMDMK
KVGKIGGKALIYFEIVTTIALAIGLLVVNIIKPGVGFSHGFIDFFVGIIPDNVVNAMAKG
ELLPILFFAVLFGLSLAALSAAQPVINLFDKLAHGFFGVVNMIMKVSPLAAFGAMAYTIG
TFGIDSLKRLGLLMGSVYITMFLFIVVVLGLIAR-FYNFSIFSFIKYIREEILLVLGTSS
SESALPRMMERLEK-YGCSKSVVGLVVPTGYSFNLDGTSIYLSMAALFIAQAYGVDLSIW
QQLTLLGVLMLTSKGAAGVTGSGFITLAATLAAFPMIPVE----GIALLLGVDRFMSEAR
AITNLIGNGVAAVVIAKHENE
>WP_029098913.1 cation:dicarboxylase symporter family transporter [Brevibacillus thermoruber]
MRSAFYILGATVLGALFGHVFPAGTAIKPLGDAFIRLIKMVVIPVIVTTLLVGITGIDIK
RMGRVGLKTIIWFEVITTLILFIGLAVGNLVQPGKGIVLDAKTLLLNIIPTNIVDVLAKS
DLLAVIFFCIMFGIALVGLGEAKPFLSIMEIASKASFRLVNLVMKVAPIGVFALMSATIG
TYGIALLFPLLKLIGTAYLGLAVLVFGLFPLVAV-FLSIRITDVYRMIWDLMVIGASTGS
TETVVPQLMQRLDK-FGVPTYITSFVIPAGMPLNSDGTTLYLTIAGLFIAQAFGIDMSLQ
QQLMMVLFFVVTSKGVAAVPSSSMVILLATATAVG-LPAE----GVALILGIDRVIDMAR
TAVNVMGHVFSCVAVARWEGV
>WP_029267721.1 dicarboxylate/amino acid:cation symporter [Virgibacillus alimentarius]
MSLILKITVALILGVLTGFIFGAATVLTPFGDLLLRLLKFMIIPLVVFTLIVGVNQTKMS
DLGRMGGKVFLYYIITSALAIIVGITIASIFNPGTNMNPGVISVLLRIVPENIFTAFTEL
NLLGIVFTALAFGIAISALRSGELVYNVVEGLNEATFKIMHAVLQYVPIGIFAIIAKTVG
NQGMDTLLSLGDMVLVLYIALLAQVVIYMLFML--FTNVSIKDFFSTARTPIVTAFVTQS
SSGTLPLTLDAAKN-LNLSKSLYSFSLPLGATVNMDGAAIRIAISAVFAANIIGDPLTYT
DMLQVVIVGTLATIGTAGVPGAGIIMIATVFAQVG-LPIE----AVGLLTAIDALVGMGA
TALNVTGDLVATSVIDKTEKK
>WP_029542628.1 dicarboxylate/amino acid:cation symporter [Selenomonas ruminantium]
MSMSAKVFLGFGIGAVLGLIFQGILFLQPVGDLFLKLIQMIVMPLIFFSIISGIASIDVA
KLKRIGGKVLGFYVVTTILSTVLGLAVSHLMQPGRGFPLSVGAAILGMVPSNPVEALAKG
DLMQTIVFAVFVGVALTILGKASHIKKVIDEGAQVMFKITDLVMKTTPYGVCALAACSTG
AYGLAVFGIMGKFILTHYMAAASIVIFLYLFIIKGIARIPLADFFRKVSEIWWVAFSTTS
SSGTLPVTLRVVEQEFRVKHELASFTLPLGATINMNGIAAYYAVTVLFVSQIYGVDLTLY
QQAAFIFMTTLISIGTPGIPNSGIVLTVMLLGTMG-LPAA----IMGMIVGIFRPIDMIH
TALNVTGDVVSTLAVARLEDM
>WP_033101601.1 MULTISPECIES: cation:dicarboxylase symporter family transporter [Thermoactinomyces]
MSLAWQILIGLVLGIAVGAVFYVETYLQPVGDIFLHLIKMIVVPIVFSTLVVGVAGVDVK
KLGKLGGKTILYFEIITTIAIIVGLLVANIVQPGDGVTHSFVDTVVGIVPTNPFAAFANG
DMLAVIFFSVMFGLAVAAIGRGKPVLAFFKGASDAMFWVTNKVMRFAPFGVFALIGVTIS
KFGIHSLVPLLKLVLSVYGAMILFVVLILGLVAKFVCKVNLWTMIKILKDELILAYSTAS
SETVLPRIMEKMEK-FGCPKSITSFVIPTGYSFNLDGSTLYQALAALFIAQMYNIHMPIE
KQIMLVLVLMLTSKGIAGVPGVSFVVLLATLGSVG-IPLE----GLAFIAGIDRILDMGR
TAVNVVGNSLAAVVISTWEKQ
>WP_033101920.1 MULTISPECIES: glutamate/aspartate:proton symporter GltP [Thermoactinomyces]
MALAWQILIGLILGIVVGAVFYVATWLQPIGDIFLHLIKMIVIPIVISSLIVGVAGVDIK
KLGKLGGKTILYFEIITTLAIIVGLFVANAFHPGTGVKHSFIDTFVNIVPTNLFTSLANG
DMLAIIFFSVMFGLSIAAVGKGKPVLKFFQGTADAMFYMTNVIMRFAPFGVFALIGVTVS
KFGIQSLIPLSKLVVLVYLTMIFFIIVILGLVAR-LMGVNIFHILRILKEELILAYSTSS
SETVLPKIMEKMER-FGCPKAITSFVIPTGYSFNLDGSTLYQAIAAIFIAQMYGIHLSWS
QQITLLLTLMVTSKGIAGVPGVSFVVLLATLGSVG-IPVE----GLAFIAGVDRLMDMAR
TVVNVIGNSLAAIVMSKWEKQ
>WP_033125848.1 MULTISPECIES: dicarboxylate/amino acid:cation symporter [Eubacteriales]
MPLWAQILAGIIIGIIIGIVSPAADFISPLGDIFLNLLKMLIVPLVLFSITNGICSMDAK
QLRSVGGRIVIYYTLSTVAASIFGVIGGMITQPGKNVDFDMVENIISWFPDNIVKAMVDA
NMIQIIVFCLFLGVALLALDQASTFVKIIKEGNDIMLKITSYVIGFSPIGILSLMASMVS
TLSGAMVKEVIVFILTIDITILVFMVVFYPTVLKLLARVNVGKFFKKISTSMLVAFTTTS
SAATLPVSIKIAEERLGCSEKVYGFTLPLGNTCNMDGAAIQYSVIAIFACNLFGLDITPE
RIFQFIFLSLILSIGAAGVKGSGIVMSTIIIQTIIDAGLT----LIPILAAVWPILDPFA
TMANNVGDLTGTTLVSKSLKM
>WP_034326426.1 cation:dicarboxylase symporter family transporter [Bacillus sonorensis]
MPLWVQIIIACILGGILATLNKLGVEAKILGDGFIRLIKMTIVPLIFPTIVLGIAQMSVK
QLGRLSFKTLLYFFSVTTLIIIMSVFLANAFKIGEGAEINFKEFLINIIPQNVIASFAEG
NILSVLFFGSVFGVALGSLARAKALENILECLVAVMFKILDYVISLSPIGVFGFIAYSVA
AYGWNKIKLLGDLVLVVYIGLAVVIFVIFPIICR-IFGVKYFALLAEIKDLLLIAASTRS
SESVLSPLMKRLEN-YGANKSVVSLVLPLGFSFNLDGGMTYFAPAILFLANAYGMDLSVA
QQIQVVLLILLLSKGMAGVAGAQFIVLTSVTVAIG-LPPE----GIALLFAVDFVMDIAR
TTTNVIGNAVAAVVMSKSERM
>WP_034992622.1 cation:dicarboxylase symporter family transporter [Liquorilactobacillus vini]
MSLGWQILIGLLLGIICGVIFYAITAMQNIGTMFISLIQMIVLPIVISCLTVGIANMDIK
KLGRVGLKTLIYFEIMTTIAIILGLIVGNLFHPGDYIHSGIWSTIMGIIPTNVFGSLSDG
SMLPIIFFCVFFGLGTATIERGKIIIDFLQAVAEVMFKVTDWVMHVAPIGVFALIGSTVA
QMGLKALAPLGYFIVLAYATMAIFIIIIMGLAAR-TFGLNNWHILRTIKEEMILAFSTAS
SEAVLPKIIAKMQH-FGVSEGIVSFVVPTGYTFNLDGSAIYQSLAALFLAQAYGIHLSLS
QQVTLVIVLMITSKGIAGVPGASFVVLLATISTIG-VPVQ----GLTFIAGIDRLVDMGR
TVVNVAGNSLAAVIISKSEKE
>WP_035051297.1 dicarboxylate/amino acid:cation symporter [Carnobacterium pleistocenium]
MSLMLQVVIGALAGILVGYFSKAGLQLEILGTIFMNLIQMIIVPLIFPVIILSIVNIDTK
SFGKVAGKSFVYFFSVTTGLIILSILAGKWTGIGSNFGINFQSFFLSIVPSNLFQAFADG
NLLPIIFFGIFLGLSLVSIEKGKPVISFFESWSQAMFKMVDYAISFAPIGVFGFLAYDIA
AYGIENLVALGQFVLFTYLAFMIVLLIIFPVIAW-FFHVPYFTMLKEISDLIVVVFTTGS
SSVVLPSLIDRLKK-FGVSSSVSSFVTPLGYSFNLVGACVYISLATMFIVNMYDVTLGFG
EIIALVLFLTIITKGIATVPSGAVVVLLAAATQLG-LPAE----GVALMVSVDFFINMGR
SAVNVVGNALAPVLIAQSEDA
>WP_035194448.1 C4dicarboxylate transporter DctA [Schinkia azotoformans]
MSLTFQVISGIILGIICGALFPFGAELKVLADIFIKMIKMIIAPIIFLTIVVGIAGMDMK
KLGRIGGKALLYFEIVSTIALAIGITIANVFKPGKGFSHGLMDFILSIIPDTFLGAFTNG
QLLPVLFIAILFGVALAQLGKGQPILNFFEKISEVMFGIVNIIMKVSPIGAFGAMAYTIG
NFGLGSLKYLGLLMGSVYTTMFLFIVFVLGAVAK-FYGFNIFKFIAYIKEEIFLVVGTSS
SESALPPMMKKLEK-YGCSKSVVGLVLPTGYSFNLDGTSIYLSMAALFIAQAFGVDLSLG
DQLLLLGVLMLTSKGAAGVTGSGFVTLAATLAVFP-VPVA----GLALILGVDRFMSEAR
AVTNLIGNGVATVIVSKMEGE
>WP_035507107.1 dicarboxylate/amino acid:cation symporter [Halobacillus karajensis]
MSLISKITIALLLGVIVGLLFGDAAVLAPLGDLLLRLLKFIIVPLILFTLIVGVNQTKPG
TLGRMGGKVFLYYLGTSALAIIVGVSIASLFNPGTGMNPGVISVLLNIVPENILTAFTEM
NLLGIVFTAIVFGIAISYMSLGGHLFKVIDGLNEATLMVMQGILQYVPIGIFAIIAEIIG
TQGADTLLSLGNFIIVLYVGLLVQLVLYLIFLS--FSKIKPATFFKEARTPMLTAFVTQS
SSGTLPVTLNAAKN-LGLNKSLYGFSLPLGATINMDGAAIRIAVSAVFAANIIGEPLSFV
SILQIVLVGTLASVGTAGVPGAGIIMIATVFSQVG-LPME----AVALLASVDVLIGMGA
TALNVTGDLVGTSLINKTENS
>WP_036145035.1 cation:dicarboxylase symporter family transporter [Lysinibacillus sp. BF4]
MSLAYQILIGLALGIAVGAIFYVETYLQPIGTIFLNLIKMIVVPIIISTLILGVAGTDMK
QLGRLGTKTIVYFEVVTTIAIVFGLLAANIAKPGVGISSGFADTIVGIVPTNIIDSMAQG
DMLPIIFFSVLFGLGVASIERGQPVLNFFSGVADAMFWVTNTVMKFAPFGVFALIGITVS
KFGVGALWQLGKLAGLVYLCMFLFVFIVLGSIAK-LAGISIITLAKVLKEELILAYSTSS
SETVLPKIMQKMER-FGVPKDIVSFVVPTGYSFNLDGSTLYQAIAAIFIAQMYNIPLTIG
EQITLVLVLMITSKGIAGVPGVSFVVLLATLGSVG-IPVE----GLAFIAGIDRILDMAR
TAVNVMGNSLATVVIAKWEGR
>WP_036156678.1 C4dicarboxylate transporter DctA [Lysinibacillus odysseyi]
MNLTVQVVLAIILGIIVGAVWPFGASLKILADMFIKLIKMLIGPIIFLTVVIGIGGMDMK
KLGKIGGKALLYFEIVSTIALAIGIGVAVLVNAGSGIEAGLMGFLYNIIPENFVGSLANG
DLLPILFSAILFGVAAAMLDKSKPVITFFEQVSEIFFKIVGIVMKVSPIGAFGAMAYTIG
NFGLGSLKSLGLLMFAVYLTMFLFIVIVLGLIAR-YFGFNILKFIGYIKDEIFLVIGTSS
SESALPSMMRKLES-LGCSKQVVGLVVPTGYSFNLDGTSIYLSMAALFIAQAYGVDLTWI
EIITLLGVLMITSKGAAGVTGSGFITLAATLAAFPMVPVE----GIALLIGVDRFMSEAR
AVTNLIGNGVACVIVSKSEKE
>WP_036188626.1 cation:dicarboxylase symporter family transporter [Ureibacillus manganicus]
MSLATQIFIGLVLGIAVGGIFYAQSFLQPFGDLFLRLIKLIVVPIVLSSIVVAIAGVDLK
AVGKLGGKSLAYFIGMTGVAIVIGLVSANLFHPGTGLGKSIVDTLLHIVPTNPFQAMVQG
DMLAIIFFAVVIGLGIAAIEKGKVALQFFEGLAGAMFWITNLFMKYAPIGVFALIGVTIS
KYGFASLIPLGKLALTVYGTMIFFVLVIFGITAK-LIGYSIFKLLKVIKEELILAFSTSS
SETVLPRIMDKTQQ-IGVPKHISSFVIPTGYSFNLDGSVLYQAIAAMFVAQMYGIHLSIG
QQIMLMVVLMVTSKGMAGVPGVSFVVLLATFGTMG-LPAE----GLMFIVGIDRILDMGR
TAVNVVGNSLAALVVAKWEGE
>WP_036584427.1 dicarboxylate/amino acid:cation symporter [Paenibacillus darwinianus]
MNLTVQVIIAIVLGILLGHFFPTGEKLKVLGDVFLKLIKMVIAPIVFFTVVHGIANMDMK
KVGRIGGKALLYFEIVTTIALAIGLVVVNLIKPGAGISHGFIGFVVGIVPENVVAAMAGG
ELLPILFFAILFGLSLTAMQKAKPVIDLFDKLGQAFFGIVNMIMKVSPIAAFGAMSYTIG
KFGIESLTSLGKLMGSVYITMALFIIVVLGLIAK-AYGFSIFKFIAYIKEEIMLVLGTSS
SESALPRMMEKLEK-YGCSKPVVGLVIPTGYSFNLDGTAIYLSMAAMFVAQASGVDLSIW
QQITLLGVLMLTSKGAAGVTGSGFITLAATLAAFPAIPLA----GMALLLGVDRFMSEAR
AITNLIGNGVATVIVAKAENE
>WP_038085546.1 glutamate/aspartate:proton symporter GltP [Tumebacillus flagellatus]
MGLAIQIAIGLILGIAVGAIFYVAKVLQPIGDIFMHLIKMIVVPIVISTLIVGVSSVDVK
KLGKLGGKTILYFEIITTVAILIGLLVANLVHPGTGVSHSLVDTLVGIVPTNIFDSIVKG
DMLPIIFFSVLFGLGVAALERGKPLQNFFQATADTMFWVTNQVMRFAPFGVFALIGVTVS
KFGVSSLVPLGKLVITVYCAMAFFILVVFGVVAW-MSKISIFTILKILKDEIVLAYTTAS
SEAVLPRIMEKMEA-YGCPKYITSFVVPTGYSFNLDGSTLYQAIAAIFIAQMYGIHLPIS
AQISLVLVLMVTSKGIAGVPGVSFVVLLATLGSVG-IPLE----GLAFIAGIDRLLDMAR
TVVNVVGNSLAAVVMSKWERQ
>WP_038178930.1 MULTISPECIES: cation:dicarboxylase symporter family transporter [Viridibacillus]
MSLAVQILIGLVLGITVGAIFYVETYLQPIGTIFLNMIKMIVVPIIVSTLILGVAGTDMK
QLGKLGAKTLIYFEVVTTIAIVVGLLVANIFQPGVGVSHGFADTIINIVPTNIIDAMANT
NMLAIIFFSVLFGLGVASIERGKPVLAFFQGTADAMFWVTNTVMKFAPFGVFALIGITVS
KFGLESLIPLGKLAILVYASMIFFIIVILGSIAK-LVGINIFRLLRVLKDELILAYSTSS
SETVLPKVMQKMEK-FGSPKDVVSFVIPTGYSFNLDGSTLYQAIAAIFIAQMYNVPLTIM
DQITLVLVLMVTSKGIAGVPGVSFVVLLATLGTVG-IPPE----GLAFIAGIDRILDMAR
TVVNVVGNSLATIVMSKWEGR
>WP_038181857.1 MULTISPECIES: dicarboxylate/amino acid:cation symporter [Viridibacillus]
MNLTVQVICAIILGIIVGALFPFGSQLKVLADIFIKLIKMLIAPIIFLTVVIGIGGMNLK
KVGSIGGKALIYFEIVSSIALAIGLIVVHIIQPGKGLEHGITSFIMGIIPENFFGSLAAG
ELLPVLFCAVLFGVATASIAPAKPIVKLFEQVADIFFKIISMIMKLSPIGAFGAMAYTIG
NFGLESLWSLGKLMLSVYITMFLFVIIVLGSIAK-YYGFNIFKFINYIKDELFIVLGTSS
SESALPLIMRKLEN-FGCSKQVVGLVVPTGYSFNLDGTSIYLSMAAMFIAQAYDVPLSFW
QQITLLGILMLTSKGAAGVTGSGFITLAATLAAFPMIPVE----GIALLIGVDRFMSEAR
AITNIIGNSVATVVVAKMENE
>WP_038181859.1 MULTISPECIES: dicarboxylate/amino acid:cation symporter [Viridibacillus]
MNLTVQVIIAILLGVVVGAVFPFGAKLKVLADIFIKMIKMLIAPIIFLTVVIGIGNMDLK
KVGKIGGKALLYFEVVSTIALAIGLLVVHLVQPGKGLSEGLIGFIMSIIPDNFFGSLAAG
QLLPVLFCAILFGVASASLGASKPVIKLFEQTSEIFFKIIGMVMKLSPIGAFGAMAYTIG
NFGVKSLFNLGLLMVSVYITMFLFIVLILGAIAK-YFGFNIFKFIAYIKDEIFLVIGTSS
SESALPSMMKKLEN-YGCSKQVVGLVVPTGYSFNLDGTSIYLSMAAMFIAQAYDVPLSIW
QQVMLLGVLMLTSKGAAGVTGSGFITLAATLAAFP-IPVE----GIALLIGVDRFMSEAR
AVTNLIGNGVATVIVAKSENE
>WP_038672270.1 dicarboxylate/amino acid:cation symporter [Pelosinus sp. UFO1]
MSLHFQVFFSIVCGIALGHFYPLGESMKPLGDGFIKLIKMIIAPIIFCTIVTGIAGMDMK
KVGRVGAKALIYFEAVTIFALIMGMFVVNWFQPGVGMAHSTADFIMNIIPSTVVDAFAKG
DILQVLLFSVMFGGALSAMGKKTALFGVVTEVSHCLFGIVDLIMKLAPIGTFGAMAFTIG
KYGIASLIPLGKLLACFYITCIVFVLVVIGLICR-WAGFSIIKFISHIKEEFLIVLGTAS
SESVLPRMINKLEK-MGCSKSVVGLVIPTGYSFNLDGTSIYLTMSAIFVAQATNTDITLM
QQLTILAVLLLTSKGASGVTGSGFIVLAATLSAIP-IPVA----GLALIFGIDRFMSQAR
AVTNLIGNGVATVIVSKWENE
>WP_039768229.1 MULTISPECIES: cation:dicarboxylase symporter family transporter [Clostridium]
MGLAFQILLGLVLGIAIGAAFYVASYLQPIGDIFIRLIKMIVVPIVFSSLVVGVAGVDIK
QVGKIGGKTILYFEIVTTVAIVIGLVVANVAHPGSGISHGFADTFLNIVPTNIFESLSKG
DLLAVIFFSVMFGLGVAAIEKGKPVLAFCQGVADSMFWVTNQIMKLAPLGVFGLIGVTVS
KFGVASLIPLGKLVISVYVAMIFFIFVIFGLIGK-MCGSSIISLMKILKDEIILAYTTAS
SEAVLPKLMEKMEK-YGCPKAITSFVIPTGYSFNLDGSTLYQAIAALFIAQIYGINLPIA
TQINLVFVLMVTSKGMAGVPGASFVVLLATVGSVG-IPVE----GVAFIAGIDRIVDMAR
TVVNIIGNSLAVIVISKWEGK
>WP_040037857.1 glutamate/aspartate:proton symporter GltP [Quasibacillus thermotolerans]
MSLAYQILVGLVLGIIVGAIFYVETYLQPIGDIFINMIKMIVVPIIISTLILGVAGTDIK
QLGKLGGKTILYFEIVTTIAIVVGLLAANLFQPGEGVSHGILDILVGIVPSNVIDAMAQG
EMLPIIFFSVLFGLGIAAIEKGKPVLAFFEGVAEAMFWVTNLIMKFAPFGVFALIGVTVS
KFGLESLLPLAKLMILVYGAMAFFIVAVLGGIAK-LVGINIFRIIKVLKDELLLAYSTSS
SETVLPKIMQKLEK-LGCPKDIVSFVVPTGYSFNLDGSTLYQAIAAIFIAQMYGIDLSIT
QQVTLVLVLMVTSKGIAGVPGVSFVVLLATLGTVG-IPLE----GLAFIAGIDRLLDMAR
TVVNVVGNSLAAVVMSKWEGR
>WP_040205987.1 MULTISPECIES: cation:dicarboxylase symporter family transporter [Bacillaceae]
MSLAWQIFIGLVLGIIVGALFYVASYLQPIGDIFIRLIKMIVVPIVVSSLIVGVAGVDMK
SLGKLGGKTLLYFEIITTIAIVVGLLAANVFQPGAGVTHSMVETIVNIVPTNIIQALGNG
DMLAIIFFSVMFGLGVAAIEKGVPILNFFKGTADAMFYVTNQIMKLAPFGVFALIGVTVS
KFGITSLIPLGKLVLVVYGSMIFFIIVILGLVAK-IAGVNIFKFIRYLKDELILGYTTAS
SETVLPKIMEKMER-IGCPKAITSFVIPTGYSFNLDGSTLYQAIAAMFIAQMYGIHMSIG
SQITLVLVLMLTSKGIAGVPGVSFVVLLATLGSVG-LPPE----GLAFIAGIDRILDMAR
TCVNIVGNSLAAIVITKWEGH
>WP_040285362.1 dicarboxylate/amino acid:cation symporter [Sporosarcina koreensis]
MSLILKITIALILGVAAGLLMGQAAVFAPLGDLLIRLLTFLIIPLILFTLIVGVNQTTIG
NLGRMGGKVFIYYTLSSAAAIMVGLAVASLFQPGQGMNPGIVSVLLNIVPSNIASAFTEM
NLLGIIFTALTFGIAISVLELGDHLLKTVTALNEAALIILKGILQYVPVGVFAIMAKTVG
SQGVHTLVELGGMIGVLYAALLAQIVLYTVAML--LFKINPLTFFKHARTPIVTAFVTQS
SAGTLPLSLKAAKD-LKLPRSLYGFSLPLGATINMDGAAIRIAVSAVFAANIANTPLSLT
DMLMVVLVGTLASIGTAGVPGAGIVMIATVFVQLG-LPVE----AVALLTSIDALIGMGA
TALNVTGDLVGTALISKTEEH
>WP_040373994.1 cation:dicarboxylase symporter family transporter [Peribacillus psychrosaccharolyticus]
MSLAWQIFIGLVLGIIVGAIFYVSTYLQPLGDVFLRLIKMIVVPIIIASIVMAVAGVDLK
SLGKIGGKTLIYFEIVTTIAIIVGLLSANIFQPGAGVTKSLVDTLVHIVPSNPIKAMADG
DMLAIIFFSLMLGLGIAAAGKGKPVLGFFQGLAEAMFAITNMIMKFAPIGVFGLIGVTIS
KFGLESLIPLGKLAITVYGTMIFFVVVVLGLIAK-LVGFNIFKLFIVLKEELILAFSTAS
SEAVLPKLMEKTEK-LGCPKHISTFVIPTGYSFNLDGSTLYQALAAIFIAQMYGIDLTIG
AQISLILVLMVTSKGIAGVPGVSFVVLLATLGSAG-IPVE----GLAFIAGIDRILDMGR
TVVNVVGNSLAAIVISKWEGQ
>WP_040477493.1 dicarboxylate/amino acid:cation symporter [Halanaerobium saccharolyticum]
MPLVLRIGIAFILGSLLGLFLGSVLVLEPLGTLFIKLLKMIVIPIVFLTLVAGMRSLTPS
KLGRVGGQTVALYLITTAVAIVIGLITANIIAPGIGLAPSLAEVFMNIVPDNPFSAFAEG
NVLQTIFIAIVFGLALAVLAGVESIFNIVEAGAEAMFKVVWGVMEYGVIGVFALMASVFA
KTGVDALIPFAKLILSLFLAVIIHITITHLLIIVKFLKQKPTSFLLGIKDAMITALSIRS
SSGTLPVSMANAEDNLCIDEEIYSFTLPLGATINMDGTAMYQGVAAVFAANLIGQTLTIA
QQATIVVTAVLASIGTAGVPGSGLIMLTLVLTQLG-LPLS----VVGFVAGIDPILDRFR
TVNNVTGDLAVTALVAKWNDA
>WP_041048651.1 cation:dicarboxylase symporter family transporter [Paenibacillus sp. VKM B2647]
MGLALQIVVGLILGIIAGIVFYLQTYLNPLGNIFMRLIKMIVVPIVVSSLVVGVAGVDIK
KLGKLGGKTILYFEIVTTAAIVVGLLFGNVFHPGSGVSHSLADTFVNIVPTNFFESLMKG
DMLAVIFFSVMFGLGVAAVEKGKPVISFFQGASEAMFWVTNQIMKFAPVGVFALIGVTVS
KFGVSSLLPLGKLVVSVYAAMLFFVVVVLGAVAK-MAGTSLLSILKILKEEIILAYSTAS
SESVLPKVMEKMEK-FGCPKAITSFVIPVGYSFNLDGSTLYQSLAALFIAQMYHIHMPLS
TQITLVLVLMVTSKGIAGVPGVSFVVLLATLGSVG-IPLE----GLMFIAGIDRILDMAR
TVVNVVGNSLAAVIMSKWEGK
>WP_041048853.1 C4dicarboxylate transporter DctA [Paenibacillus sp. VKM B2647]
MNLSLQVLAAIIIGIVVGMAFPWADTCKAISDIFIKMIKMVIAPIVFFTIVVGFANMDMK
KIGRIGGKALLYFEIVTTFAMAIGIAVMYVIKPGAGMSHGFMDFLSSVVPDNVMGAFAKG
DMLPVLFFSVLFGLAMAALEKSKPVTALFERLNEVFFRLVALIMKVSPIAAFGAMSYTIG
KFGVHSLFSIGKMMGSVYLTMLLFVVIVLGSIAR-MAGFSLFKLLAYIKEELLLVLGTSS
SESALPRVMEKLEK-FGASKSVVGLVVPTGYSFNLDGTSIYLSMAAIFIAQAYGIQLTVV
QMLVLLGVLMLTSKGAAGVTGSGFVTLAATLAAVPVIPVE----GMALLLGVDRFMSEAR
AITNIIGNSVAAVVIAKSEKE
>WP_041071539.1 dicarboxylate/amino acid:cation symporter [Bacillus sp. OxB1]
MSLIVKITVALVLGILAGFVMGQASVLAPFGDLLIRLLTFLIIPLILFTLIVGINQTNIG
NLGRMGGKVFTYYTLSSAIAIVVGLLIASLFHPGTGMHPDVISVLLNIVPSNIFSAFTEL
NLLGIIFTALAFGIAISAMRLGESLFTTVTALNEASLLILKAILQYVPIGIFAIMAKTVG
SQGLDTLASLGGMIGVFYLALIAHFLLYIVLML--LFGVKLGPFFKYGRTPIVTAFVTQS
SAGTLPLSLNAAEQ-MKIPNSLYSFSLPLGATINMDGAAIRIAVSAVFAANIAGTPLSFT
DMLMVVLVGTLASIGTAGVPGAGIIMIATVFAQLG-LPME----AVALLTAIDALIGMGA
TALNVTGDLVGTSLIDQHEKR
>WP_041094820.1 cation:dicarboxylase symporter family transporter [Paucilactobacillus hokkaidonensis]
MSLGWQIVIGLILGIIAGGIFYAITVMQNLGTMFISLIQMIVLPIVVSCLTVGIANMDIH
KLGRIGGKTLIYFEIMTTIAIALGLIVGNITHPGTFIHTGIWSTIMGIIPTNFFKSLSEG
DMMPVIFFSVFFGLGTAAIKRGQIIIDFLQAVSEVMFKVTNWVMKFAPIGVFGLIGMTVG
EMGFSALAPLGLFVLIAYVTMAIFVVCILGLVAK-IFGFKYWSLMNVIKDEIVIAFSTAS
SEATLPRLIDKMQK-YGVSKGIVSFVIPTGYTFNLDGSAIYQSLAALFLAQAYGIHLTLA
HQITLLVVLMITSKGMAGVPGASFVVLLATVSTIG-VPMS----GLTFIAGIDRFVDMGR
TAVNVVGNSLATMVIGKSENE
>WP_041507807.1 dicarboxylate/amino acid:cation symporter [Bacillus aerophilus]
MGLGTKVFIGFVIGILLGLIFKKILIIKPIGDIFLTLIKMIVVPLIFFSITSGIFSIDVQ
KLKKIGTKTLIYYIGTTLIAGGIGLLVAHIFKPGNGIIPTFGETILGLFPSNPVQALAEG
NLMQIIIFCIFLGISIVFVNKSVTLRHFFEEGTQVMYKMTGIIMAFSPIGVAALMACTIG
EYGLKIFGPLGKFILVDYIGLISVIILMYLFMLKFIAKIPLSKFFKSIGKIWVVTASTTS
SSGTLPVTISVTKEDFKVKEELAQFTLPIGATMNMNGAVVYYSAAIIFVSQIYGIDMPIS
QQLLVILMTTLISVGSPGIPGGGIVMTIMLLTTLG-LPME----IVGMIAGIYRIIDMGH
TSLNVTGDVVSTLCIARSENM
>WP_041666269.1 dicarboxylate/amino acid:cation symporter [Acidaminococcus fermentans]
MPLIYKMVTGMVLGILAGWSMGDAVWFQPLGKFFLTCLKCIAMPLVIVNLIAGISNLSPE
SFGRIGGRIIFYYIATSAVAMVVGMVISLIIQPGVNLLPTISSTLLALIPGNVFKAMMEG
RFDQIVFVSAVTGIALLLLPPRKRLATFFQDMSDLMGKVVSIVMILAPYGIFALIAVSVG
KYGSKIFGTLAKYIGSVYLGIFAMCCLYATLVFL-FTRITPREFFRKASRIMVTAFSTCS
STSSIPINMACAES-LGAPKKVYSFTIPLGAQINKDGTCVCLTTVFIMTAQAIGAPLDLG
LMLKVLILGLILTTGSGAVPSGMLVILAILLESLG-FPLE----IVGLVAGVHAFNDMGM
TMINCLGDLAGTVIVGNAEKK
>WP_042206782.1 cation:dicarboxylase symporter family transporter [Paenibacillus durus]
MGLAWQILIGLALGITAGALFYIEKFLMPIGDIFIRLIKMIVVPIVVSSLIVGVAGTSVK
QLGKLGGKTILYFEIVTTAAIIVGLVTANLLHPGSGVSHGFADTFVNIVPSNIVDALARG
DMLAIIFFSVMFGLGVAAIGKGKPVLQFFHGVMEAMFQLTNQIMKFAPFGVFALIGVTVS
KFGIASLIPLGKLVFAVYLSMAFFIIVVLGIIAK-LCGTSIFAIVKLLKDELILAYSTAS
SETVMPKIIEKMEK-FGCPKAITSFVVPTGYSFNLDGSTLYQALAALFIAQMYGIDMSLT
AQITLMLVLMVTSKGIAGVPGVSFVVLLATLGSVG-IPPE----GLAFIAGIDRIMDMAR
TVVNVLGNSLATVVISKWEGK
>WP_042207964.1 cation:dicarboxylase symporter family transporter [Paenibacillus durus]
MGLFFQIMMSIVLGIAVGYIWPFGIALKPLGDGFIKLIKMIISPLVFVVVVLGIAKVNVK
TVGRIGGKALLYFEIVTTFALIIGMLVANVMNPGSGMLPHGTEFFMNIIPDSVVSAFATN
TMLQVLLVSCLFGFALVRVKTSEVLINLLEHISHVIFQIMGFIMKLTAIATFGAMAFTVS
QYGMQTLLAFGKLFLAMTVACLLFLLVLAVIMRV-FVGIGLWRAIMLVREEIVFSFATGS
TEAVMPQIMRKLER-AGCDRSVVGLVVPTGYSFNLDGASIYLSLALVFLAQATGVELGIY
EQIVLLAVLLLTSKGMAGIPGSAFVALSATAASTGSIPIA----AVALMLAPDRIMGNFR
TTVNIIGYTVATFVVARWEGL
>WP_042345434.1 cation:dicarboxylase symporter family transporter [Bacillus massiliogorillae]
MRFALYILIATVLGALFGHFLPAGIAIKPIGDAFIRLIKMVVIPVIVTTLLVGITNVDIK
RMGRIGVKTIIWFEIITTLILCIGLAVGNILKPGEGIIMDETTLLLNIIPTNIVDALAKS
DLLAVIFFCFMFGIALVSIHEAKPVIDVLEVASKASFKLVSMVMATAPIGVFALMAATIG
KYGITLLIPLLKLIIAAYVGLAIVLFVLFPIIAF-FLKIKIVDVYKMIWDLMLLGAATGS
TETVVPELMKRLEK-FGVPKYITSFVIPSGMPLNSDGTTLYLTIAALFIAQAFGIEMSWT
QQITMLLLFIVTSKGVAAVPSSSMVILLATGTAVG-LPPE----GVALIIGIDRIIDMAR
TAINVIGHVFSCVAVAKWEKV
>WP_042349510.1 cation:dicarboxylase symporter family transporter [Bacillus massiliogorillae]
MSLATQIMIGLILGIIVGAIFYAQTYLQPLGDIFLHLIKMIVVPIIISSIIVAIAGVDLK
AVGKLGGKSILYFFCVTLTAIAIGLISANIFHPGEGLHTSVIDMIVHIVPPNPFEAIASA
DMLAIIFFSVMFGLGIAAIEKGKPVYDFFSGTSQVMFYITNLIMKFAPIGVFGLIGVTIS
KFGLSSLIPLGKLVITVYGTMIFFILVILGIIAK-VVGYSIFKLMKVLKEELILAFSTAS
SESVLPRIMDKMEK-EGCPKHIATFVIPTGYSFNLDGSTLYQAIAALFIAQMYGIHLSIF
EQITLMFVLMITSKGIAGVPGVSFVVLLATLGTVG-IPVE----GLAFIAGIDRILDMGR
TVVNVMGNALASIVISKSEKQ
>WP_042352816.1 dicarboxylate/amino acid:cation symporter [Bacillus massiliogorillae]
MNLTVQVISGIILGIIVGAIFPFGAQLKVLADIFIKLIKMLIAPIIFLTVVIGIGSMNLK
KVGKIGGKALIYFEIVSSIALAIGLIVVNLIQPGKGLEHGFVNFIMDIIPENVVGALANG
QLLPVLFSAVLFGLAAASIEKAKPVISFFENVAEIFFKIVNMVMKISPLAAFGAMAYTIG
NFGLSSLTSLGKLMGSVYLTMFLFVILVLGGIAK-FYGFNIFKFLAYIKEEILLVLGTSS
SESALPGIMKRLEN-YGCSKQVVGLVVPTGYSFNLDGTSIYLSMAAIFIAQAYGVDLSLG
QELLLLGILMLTSKGAAGVTGSGFITLAATLAAFPMIPVA----GIALLLGVDRFMSEAR
AITNLIGNSVATVVISKMENE
>WP_042460254.1 cation:dicarboxylase symporter family transporter [Bacillus dielmonensis]
MSLAWQIFIGLVLGIIVGGIFYVAEILQPIGNIFIRLIKMIVVPIVISSIIVGVAGTDMK
TLGKLGGKTLIYFEIITTIAIVVGLLAANLFHPGTGVSHSKIDTFVNIVPTNIIQSLANG
DMLAIIFFSAMFGLGVAAIEKGQPLIGFFKGTADAMFYVTNQIMKVAPIGVFALIGVTVS
KFGLSSLVPLGKLVLVVYGAMIFFIIVVLGITAK-IAGYNIFKLLKYLKDELLLGYSTAS
SEAVLPRIMEKMEK-IGCPKAITSFVIPTGYSFNLDGSTLYQAIAALFIAQMYGIHMSIT
HQITLVLVLMVTSKGIAGVPGVSLVVLLATLGSVG-IPAE----GLAFIAGIDRILDMAR
TCVNIVGNSLAAIVISKWEGH
>WP_042682197.1 dicarboxylate/amino acid:cation symporter [Anaerosalibacter massiliensis]
MKLFHKIFIGLFLGIFFGAILSITPWLQLLGDLFLRLIRMVIVPLVFFSIISGVANLEIK
KLRSIGIKTLVFFLITGFIAISIGIVVAQIFKPGEGVLPTVYDSILTLIPSNVFESFVEE
EMLQIIVFSMFCGTALLAMGRAKLIINLVDNLSEMMYKITDIVIRFTPIGVFGLMSKSIA
TFGMKIFGPVFKFILADYLANILNIAIVYSLILYFVGKVNPLKFYKKAFQPCAIAFSTCS
STAALPETMRVGTEELGMPRESASFILPLGATANMNGTGIYFGVVVMFAAQLYGIPITLG
QQISLVLTATLLSIGCAAAPQTGLIISIALLTDLG-IPLD----GLALIAGVYRIVDQIH
TSTNTLGDLAIGTVVSSLEGD
>WP_043065576.1 dicarboxylate/amino acid:cation symporter [Aneurinibacillus migulanus]
MNLTVQVVIAIIIGIIVGSVWPVGKEMKVVGETFINMIKMVIAPIIFLTIVLGIASMDMK
KVGRVGGKALIYFEVVTTFALIIGIIVANITKPGAGLEMDWVEFFTHIVPSNMFEAFAKG
DILQILFFSVLFGLGLTAMKTGKPVIDFFEKLSTIFFNILGMVMRLAPIGAFGGMAFTIG
KYGLGTLQQLSMLMLTVYATMFCFVFIVLNIIAK-MYGFSLWNYLKFIKEELLIVLGTSS
SESVLPRMMDKMEK-FGCSKPVVGLVIPTGYSFNLDGTTIYLSMATIFLAQVFHVDLSIT
QQLTIIAILMLTSKGAAAVTGGGFIVLASTLTAMQVIPVE----GLGLLIGVDRFMSEAR
AIVNLIGNGVATIVVAKSEQE
>WP_043931201.1 dicarboxylate/amino acid:cation symporter [Bacillus sp. EB01]
MNLTTQVIIGIILGITVGFIFPFGSQLKVIADIFIKLVKMIIAPIIFLTIVIGIAGMDMK
KVGKIGGKALLYFEIVSTIALAIGILVGNLIKAGEGINNGFVGFIVSIIPDSFVGAFTGG
QLLPVLLLAVLFGISLAHLKSGKPILDFLEKLSEVFFGLVNIIMKVSPYAAFGAMAYTIG
EFGVESLIYLGKLMASVYTTMAIFIILVLGGIAK-FYGFNIFKFIAFIKEEIFLVIGTSS
SEAALPKMMEKLEK-YGCSKPVVGLVLPTGYSFNLDGTSIYLSMAALFIAQAYGVDLSIW
EQLTLLGILMLTSKGAAGVTGSGFVTLAATLVVFPSIPVE----GMALILGVDRFMSEAR
AITNLIGNGVATVVVSKMEGE
>WP_043932499.1 dicarboxylate/amino acid:cation symporter [Bacillus sp. EB01]
MELYVKILIGIILGVIIGLTMGADVVLNPIGEVFLRLLKMLIAPVIFFTIVSGITTMSVK
SLRSIGGKLLLYYLSTSVLAVIIGLGIGWIIQPGNQGKFNFIDSLVSYVPTNPFQALVEG
NVLQILFFSIFFGIVLLLLGKVKTLTAVMRQGADATIKITDIVMKFSPYGILALVVQMVN
SLSISTLAEVGKFIIADYIALIIVLLIVYPLQLKFLAKIKTLPFFKAISPAIMIAASTTS
SAATLPVNLRVADKNLKIPEKIYGFGLTIGATVNTNGMAVAIGVIAIFACNIYGVPLTLP
LLFQFVFLGLLLSAGAAGVKGAGIVLSATLLSTMG-LPLE----LIPILAAIWPLIDIGH
TTVNVVGDLVGVSVIAARDDE
>WP_043932520.1 dicarboxylate/amino acid:cation symporter [Bacillus sp. EB01]
MPLWALIIIGLILGTIIGLLWPVGENLQPIGTLFIKAIKMIVIPLVFSAVTLGIYKMNRK
ELGRLGGLAFVWFYLATGFCIILGITLNAIFHPAAGVSIDWVKFITDLIPDNIVNAMAEQ
KIIPTLFFAICFGLALSSIGKAKAVVNFLEGILDAMFKLTQGVVATAPIAVAAIMAWVFA
TQGGSVILGLAKLIGVMYIGLLVIMVLFWIILA--SLKINPFSYTKKVMEPLLLGFTTTS
SEVTLPVHMKILEK-AGIPNKVVSFVLPLGYSFNLDGAALYQSLAVCFIAEAYGMHLSLP
TILTILVTTLIANKGTANVPAASLVVLSVILTSLN-LPLE----AIALITGVDRFMDMGR
TAVNVFGNTIAAVLLYKVGGK
>WP_044160576.1 dicarboxylate/amino acid:cation symporter [Virgibacillus sp. MSP41]
MSLILKITVALILGIIVGFIFGDAAVLSPFGDLLLRLLKFLIIPLILFTLIVGVNQTKIG
DLGRMGGKVFLYYVITSAFAIAVGLAIATLFNPGTGMNPGFVSVLLNIVPENIVTAFNEM
NLLGIIFTALAFGIAISYLELGEQVYKVVSGLNEATLTIMKAILQYVPIGIFAIIANTVG
SQGLNTLEELGSMVLVLYLALLGMLVIYIIFMK--LFNVRIGEFFKQARTPMITAFVTQS
SSGTLPLTLNAARN-LGLSKSLYGFSLPFGATVNMDGAAIRIAISAVFAANVMGVTLSFP
DILQIVVLGTLVSIGTAGVPGAGIVMIATVFAQLG-LSME----AVALLTAIDALVGMGC
TALNVTGDLVGTSIINKTEKQ
>WP_044338907.1 dicarboxylate/amino acid:cation symporter [Rossellomorea aquimaris]
MPFVLKMSVGFLLGIMAGLVFKDAEILKPFGTVLIHLLSLIAIPVIFLTVVQAVNKMSVT
QLGRMGWKLILYYTATTAAAVFIGLGLAFWFNPGMNLTPHFSDVLLQIIPDNLFQAFAGG
DTLAIMFLSVIMGMAISWMKYGNLLDKVFAAFNEMFYILLKGVLAYAPIGVFAISAATFG
QQGWETMQSLAKFVGVFYAGIILLWVVVYAGFLK-WSGRPVLHFFKQTKEAYSTAFFTSS
SIASLPVAIQSAKK-AGISEKTANFALPLGAIFNSDGGALRMGVSIVFAANVTNLQLSVT
DLLMIVLVGTLLSIGTSGVPAAGLVTLSAVLTMFG-LPLE----IVALIAGVDAIIGMGG
TASNVTGDIVGAAVVDDPGER
>WP_044396024.1 dicarboxylate/amino acid:cation symporter [Mesobacillus subterraneus]
MSLTAQVIIGIFLGIMIGFIFPIGSQLKVLADIFIKLVKMVIAPIIFLTIVIGIAGMDLK
KVGKIGGKALIYFEIVSTIALTIGIIVANVIKAGNGISHGFMDFILTIVPDSFIGAFTGG
QLLPVLLLAILFGTSLAHIKKGKPILEFFERIADVFFGIVNIIMKISPLAAFGAMAYTIG
EFGIGSLFFLGKLMGSVYLTMAIFIFLVLGAIAK-FHGFNIFKFIVYIKEEILLVIGTSS
SEAALPKMMEKLEK-YGCSKPVVGLVLPTGYSFNLDGTSIYLSMAALFIAQAYGVDLSIW
QQITLLGVLMLTSKGAAGVTGSGFVTLAATLAVFPSIPVE----GMALILGVDRFMSEAR
AITNLIGNGVATVVISKSEGE
>WP_044504333.1 dicarboxylate/amino acid:cation symporter [Megasphaera massiliensis]
MGLGTRILIGIVIGFIIGFASPLTKMLSPLGEVFLRMLKMLIVPLVFFSITSGVCKMDVK
QLVSIGLRFVAYILITSGLAAALGTFVGMFLGIGSGTDYNFINNVVSWFPANVFESFVKQ
DMLQIIVFSLFLGVAILFLSQVNDFVKIIDQGALVMLKITDFVMAFSPIGIASLMATMVT
TISGATVKDVIALIAADYITCIIFFLIMYPAMLKGLAGLGPIRFFRKISQPMIVAITTTS
SAATLPVSLKTAGQKLGLPENVYGFTLPLGNTCGMNGFAVFIGLACIFCANIYGVEITFA
KLVLYIFLGIILSVGAAGVKGAGIVMSTVLLQAIG-MPLD----VIPIFAAIWPVIDPPH
TLLNNTSDLVGTAIIGKRLGK
>WP_044640159.1 cation:dicarboxylase symporter family transporter [Risungbinella massiliensis]
MGLAWQILIGMILGIIVGAIFFVETYLQPIGTIFLRLIKMIVIPIVISSIIIGVAGVDMK
KLGKLGGKTLLYFEIITTIAIIVGLLVANVFTPGVGVEKGMAETFIHIVPDNLFKALAEG
DMLAVIFFSVLFGLGVAAIGRGKPVIGFFQGVADTMFYITNQIMKFAPFGVFALMGVTIA
KFGLESLIPLGKLVILVYASMIFFVVVVLGLTAK-LFGINIFHIFKILKDELILAYSTSS
SETVLPKIMEKMER-FGAPKGITSFVVPTGYSFNLDGSTLYQAIAALFVAQMYGIDMPLD
KQILLVLTLMVTSKGIAGVPGVSFVVLLATFKPLG-LPVE----GLAFIVGADRLMDMAR
TVVNVVGNSLAAVVMAKWEKQ
>WP_044640264.1 dicarboxylate/amino acid:cation symporter [Risungbinella massiliensis]
MNLTFQVLVAITVGIILGFVAPIAKEMKPLGTIFINLVKMLIAPIIFLTIVLGIAKMNMK
KVGRVGGKALLYFEIVTTLALVIGLFVANFVQPGANV-MDWVDFFVHIVPENIVGAFAEG
EILQVVLFACLFGFALASFGFKKPTIQFCENLSQIFFKIVAMVMRVAPIGAFGAMSFTIG
NYGLKTLLPLGKLMVSVYTTMALFIFIVLALICK-IYRFNIFSYLRFIKDEILIVLGTSS
SESVLPRMLDKMEK-FGCSKSVTGLVIPTGYSFNLDGTSIYLSMAVIFLAQVFGIDLSIW
QMVTIIGILMITSKGAAGVTGSGFIVLASTLSAMN-IPLE----GLGLLLGVDRFMSEAR
AITNLIGNGIATIVVAKSEGE
>WP_044744602.1 MULTISPECIES: glutamate/aspartate:proton symporter GltP [Anoxybacillus]
MGLAWQILIGLILGIVVGAIFYVATYLQPIGDIFLRLIKMIVIPIVVASLIVGVANVDIK
KLGRLGGKTIIYFEIITTIAIVVGLLVANVFHPGTGIHHSMIETVVNIVPKNIFESLSTG
NMLPIIFFSVMFGLGVAAIEKGKVVLQFFQGVSEAMFYVTNQIMKFAPFGVFALIGVTVS
KFGVQSLIPLSKLVITVYGTMLFFVIVVLGAVAR-LVGVRIWHFIKILKDELILAYSTSS
SETVLPKVMEKMEK-FGCPKAITSFVIPTGYSFNLDGSTLYQALAAIFIAQLYGIDLSIS
QQISLLLVLMITSKGIAGVPGVSFVVLLATLGTVN-IPIE----GLAFIAGIDRILDMAR
TVVNVIGNSLAAVVMSKWEGQ
>WP_044745222.1 MULTISPECIES: dicarboxylate/amino acid:cation symporter [Anoxybacillus]
MNLTVQVLTGIVLGILVGFLFPFGTQLKVLADGFIKLIKMLIAPIIFFTVVIGIGNMDLK
KVGRIGGKALIYFEIVTTFALAIGIIVVNLIKPGAGVDHGIVEFLLSIIPDNVVGAMAKG
DLLPILFFAVLFGLATAAMEKAKPVVDLFERLADIFFRIVNMVMKVSPLAAFGAMAYTIG
TFGLSSLVALGKLMGSVYMTMFLFIVLVLGAIAK-FYRFSIFKFIAYIKDEILLVLGTSS
SESALPKMMEKLEK-YGCSKSVVGLVVPTGYSFNLDGTSIYLSMAAMFIAQAYGIDLTIW
QELTLLGVLMLTSKGAAGVTGSGFITLAATLTAFPMIPVE----GIALLLGVDRFMSEAR
AITNLIGNGVATVVVSKMEKE
>WP_045522776.1 cation:dicarboxylase symporter family transporter [Neobacillus niacini]
MGLAWQILVGLILGIAVGAIFYVQTYLQPIGTIFIRLIKMIVIPIVVSSLIVGVAGVDIK
KLGALGGKTILYFEIITTIAIIIGLGAANLFQPGTGISHSFADTFVNIVPQNLFESLVKG
DMLAIIFFSVFFGLGVAAIEKGKPVLAFFQGTAEAMFYVTNQIMKFAPFGVFALIGVTVS
TFGVSSLIPLSKLIFTVYGAMAFFIIVVLGLVAK-IVGINIFNLIRILKDELILAYSTAS
SETVLPKVMEKMER-FGCPKAIASFVIPTGYSFNLDGSTLYQALAAIFIAQMYGIDLSIS
QQISLMLVLMVTSKGIAGVPGVSFVVLLATLGSVG-IPLE----GLAFIAGIDRILDMAR
TVVNVVGNSLAAVVMSKWEKQ
>WP_045671306.1 cation:dicarboxylase symporter family transporter [Paenibacillus beijingensis]
MGLVWQIVIGLILGIAIGSVFYVSVYLKPIGDIFIRLIKMIVVPIVFSTLVVGIAGVDIK
KLGRLGGKTILYFEIVTTFAIVFGLLIANLFKPGKGVSHSMSDTFVNIVPSNIFQAFANG
DLLAIVFFSVLFGLGVSTLGRGRPILQFFEGVSETMFWVTNQIMKFAPFGVFGLIGVTVS
KFGVAALIPMGKLVLSVYIGMLMFVFVIFALIAK-YCGTNIITIIKVLKDEIVLAFSTAS
SEAVLPKLIEKMEK-FGCPKSISSFVIPTGYSFNLDGSTLYQAIATVFIAQMFGIDLPIS
SQILIVFVLMLTSKGMAGVPGASLVVLLATLSSAG-LPIE----GVAFITAIDRLLDMAR
TAVNVIGNGLAAIVMSKWERQ
>WP_045671973.1 C4dicarboxylate transporter DctA [Paenibacillus beijingensis]
MGLFFQIIVSIVAGVLVGYFYPLGNALKPLGDGFIKLIKMIIAPLVFGVVVVGIAKVDIK
AVGRIGGKTILYFEIVTTFALIIGLVVANIANPGKGMLPSEADFIMNIIPESVVGAFATN
SMLQVLLVSCLFGFALVHTRTSEVILDLLERVNEVIFKIMGYIMKLTALATFGAMAAAVS
QYGLNMLISFGKLFIAMTIACLIFVVVLAIVMRV-FTGLSLWKMIKYIREEIFLSFATGS
TEAVMPQLMEKMEK-AGCNRAVVGLVVPTGYSFNLDGASIYLSLALVFLAQATGVELSLA
QQLLMLGILMLTSKGMAGIPGSAFVALSATAAATGVIPIA----AVALMLAPDRIMGNYR
TTVNIIGYAVASFIVARWERL
>WP_045671977.1 C4dicarboxylate transporter DctA [Paenibacillus beijingensis]
MGLFFQIIVSIVAGVLIGYFWPLGNSLKPLGDGFIKLIKMIIAPLVFGVVVVGIAKVDIK
AVGRIGGKTILYFEIVTTIALIIGLVVANISNPGAGMLPSEAEFILNIIPESAVGAFASN
SMLQVLLVSCLFGFALVHIGTSEVILDFVERVNEVMFKIMGYIMKLTALATFGAMASTVS
QYGMSMLISFGKLFIAMTIACLIFVVILAVIMRI-FVGLSLWQMIRYVREEIMLSFATGS
TEAVMPQLMEKMEK-AGCNRAVVGLVVPTGYSFNLDGASIYLSLALVFLAQATGVELSLT
QQIVMLGILMLTSKGMAGIPGSAFVALSATAAATG-IPIA----AVALMLAPDRFMGNYR
TTVNIIGYAVASFVIARWENL
>WP_046129337.1 MULTISPECIES: glutamateaspartate/proton symporter GltP [Bacillus]
MFIAYQILIALAIGAVIGHFFPFGMALRPVGDGFIRLIKMIVVPIVFSTIVIGAAGSSMK
KMGSLGIKTIIWFEVITTIVLGLGLLLANVLKPGIGLVVDLKQMILDIIPTNIVDVMARN
DLLAVIFFAILFGVAAAGIKASEPVMTFFESVANIMFKLTQMVMVTAPIGVLALMAASVG
QYGIELLLPMLKLVGTVFLGLFIVLFVLFPLVSL-IFKIKYFEVLKMIWDLFLIAFSTTS
TETVLPQLMDRMEK-YGCPKRVVSFVVPSGLSLNCDGSSLYLSVACIFLAQAFNIDMSIS
QQLLMMLVLVMTSKGIAAVPSGSLVVLLATANAVG-LPAE----GVAIIAGVDRVMDMAR
TGVNVPGHAVACIVVSKWEKS
>WP_046213483.1 C4dicarboxylate transporter DctA [Paenibacillus wulumuqiensis]
MSLFFQIIVAVIIGIGVGMLWPFGAMLQPLGTGFIKLIKMLIAPLIFLVVVAGIAKADLK
AVGRIGLKAIIWFEIATTVALVLGLAAAKWMRPGEGMLPHTVDFILNIIPTSAVDAFAQN
ALLQVLLLACLFGTALAASVLKHNVLTLVDQIMELVFRVIGYIMKLAPIGAFGAIAYTVG
AYGASTLTSYGMLIVACYVSALVFLVCLGLVAWW-LTGMNMLQFIRYTRSEIMLAIGTAS
SEVVMPRMMDKLTR-AGCNRAVVGLVVPTGYSFNLDGASIYLSLATVFLAQAVGIELTLT
QEITILAVLMLSSKGMAGVPGSAFLALSATAAALNAFPVA----VVALLLGADRFMDTMR
VFTNLMGNCVAAFVVARWEGM
>WP_046229584.1 cation:dicarboxylase symporter family transporter [Paenibacillus algorifonticola]
MGLFFQIMLSIVAGIAVGYLWPFGVALKPVGDGFIRLIKMVIAPLVFVVVVLGIAKVNIK
TVGRIGGKTLLYFEVITTLALIIGMVIANLMNPGAGMLPSGSEFFLNIIPESAVAAFSTN
TMLQVLLVSCFVGFAIVHIGTSEVLVDFLDHVSKVIFQIMGYIMKLTALATFGAMAFMVS
QYGVQTLMAFGKLFLAMTVACVLFLLLLAVVMRV-FVGISLWKLILLVREEIVFAFATGS
TEAVMPQLMNKFEK-AGCDRAVVGLVVPTGYSFNLDGASIYLSLAVVFLAQATGVDLGLK
EQLVLLGVLLLTSKGMAGIPGSAFVALSATAASTG-ISMA----AVALMLAPDRIMGNFR
TTVNIIGYSVATFVIARWEGL
>WP_046315449.1 cation:dicarboxylase symporter family transporter [Bombilactobacillus mellifer]
MTLGWQIMIGLVLGIVLGCVFYAITAMQNIGSMFISLIQMIVLPIVISCLTVGIANMDMK
QLGRVGAKTLIYFEIMTTLAIILGLIVGNVFQPGQGIHSGLWAIIMGLIPTNFFAALSKG
NMLPVIFFCVFFGLGTAAIGQGQIIIQFLEAVSQVMFRVTNWIMRTAPIGVCALIGATIA
QIGLNALLPLGYFIILAYLTMLIFIIGVMGAVAH-LFHLNIFHLLRVIKEEAILAFSTAS
SEAALPRIIDKMDK-LGVSQGIVSFVIPTGYTFNLDGSAIYQSLAALFLAQAYQIHLSIG
QQITLLIVLMITSKGMAGVPGASLVVLLATMSTIG-IPPS----GLTLIAGVDRLVDMGR
TAVNVVGNSLAALIIGQSEKE
>WP_046517925.1 dicarboxylate/amino acid:cation symporter [Salinicoccus sediminis]
MPLLVKMSIGFILGIITGLILGSAGIFEPLGTLFLNLLQMIVIPLILFTLIVAANNSNPA
GLGRVGGKIFAYYLLTTAIAVTVGIIFSVVFNPARGVAPSFVETLLNIVPSNIFEALVEA
DVLAIVFAALVFGFAISYMRLGGLLFDISDAITEATLKILKGVLQYAPIGVFGIGASTFG
NQSLEVLGSLIALTVVTYSAFIVHLLAVYLVLLL-IFKVPVIKFFKNIREAMAVSFITSS
SLGTLPVTLESAKK-AEISEEVSSFTIPIGATVNMDGAAIRLGIAAIFAATIAGEDLTLS
GMFLIVVTATLTSIGTAGVPGAGIVALSIVLTQAG-LPLE----VVAIVAGVDAIIQMGS
TSLNITGDLTGAKLVDESEKR
>WP_046587576.1 cation:dicarboxylase symporter family transporter [Bacillus sp. SA112]
MGLAWQILIGLILGIIVGAIFYVASYLQPIGDIFLRLIKMIVIPIVISSIIVGVASVDTK
KLGRLGGKTILYFEIITTIAIILGLAVANIFQPGAGVSHGIAETFVNIVPSNIFTAFIEG
DMLAIIFFSVLFGFALTAIERGKPVLAFFQGTADAMFYMTNQIMKFAPFGVFALIGVTIS
KFGLASLIPLGKLVITVYLTMAFFIVVVLGLVAK-MAGVNIFQFLRIIKDELLLAYSTAS
SESVLPRIMEKMEK-FGCPKAISSFVIPTGYSFNLDGSTLYQALAAVFIAQMYGIDLSLS
QQISLLLVLMVTSKGIAGVPGVSFVVLLATLGTVG-IPIE----GLAFIAGIDRILDMAR
TAVNVVGNSLAAVVISKWEGE
>WP_047152838.1 cation:dicarboxylase symporter family transporter [Aneurinibacillus tyrosinisolvens]
MGLVGQILIGLALGIAVGAFFYVEEILQPIGTIFIHLIKMIVVPIVISTLIVGVAGVDVK
KLGKLGGKTILYFEIVTTLAIIIGLLVANIFHPGTGVSHGFSDTLVNIVPTNIVESMAKA
DMLAIIFFSVIFGLGLAKLGKGQPLLTFFQLVADTMFNVTNMIMRFAPFGVFALIGVTVS
KFGIASLLPLGKLIIVVYATMLFFIIVVLGLISK-WAGVNIFHLFSVLKEELLLAYSTAS
SESVLPRIMEKLEK-LGCPKAVTSFVIPTGYSFNLDGSTLYQALAAIFIAQMYGIHLSIG
QQITLMLVLMLTSKGIAGVPGVSFVVLLATLGSVG-IPLE----GLAFIAGIDRLLDMAR
TVVNVVGNSVAAIVMSKSEGQ
>WP_047811001.1 dicarboxylate/amino acid:cation symporter [Desulfosporosinus acididurans]
MKLAIYIFSGLILGAIVGLMFPFGVAIQPVGKMFINLIEMVIIPLVFSALVVGASGIDMK
KMGRIGLKSIIWFEFITTIILVLGLVLANVLHPGLGVKIDIISMIVNIPPSNLVKAMYNG
SMLSIVFFATILGLAIASVTAGKVAIRFFEGISQATFTIIRWVMQVAPIGVFALSAYAAG
NYGIKVFLPLAKAIGVMYLGLAIVLCVLFPLVSKFILHVPFFKLFRGILDLFIIAFSTAS
SEAVMPQLIEFVEE-IGVPKSISSFVIPLGLSWNDDGTSLYLSVAAMFVAQLGGLHLSIS
QEAVMILMLVVTSKGMAGVPMAGFVVLLTTATAVG-LPMQ----GIALLAAVDRVLDMAR
TAVNVIGHPVAAIAVAKWEKE
>WP_048311214.1 dicarboxylate/amino acid:cation symporter [Alkalihalobacillus macyae]
MSLILKITVALILGTAVGLVFGDAAVLAPLGDLLIKLLSFLIIPLVLFTLIVGVNQTKLS
NLGSMGGKVFLYYSLTSAFAIIVGLTVASLFDPGTGLNPGIISVLLNIVPSNIVTAFNEM
NLLGIIFTAFAFGIAISSLELGEHVYKVIEGLNEATFKIMNVVLQYVPIGIFAIIAKTIG
NQGIDTILSLGNMIAVLYIALVVQVAIYVVFLV--FFKVSPKEFFSKARTPLITAFATQS
SSGTLPLTLNAANG-LGLPKSLYGFSLPLGATINMDGAAIRIAISAVFAANVVGAPLSFT
DMLMIVIVGTLATIGTAGVPGAGIVMIATVFAQVG-LPME----TVALLTAVDALVGMGA
TALNVTGDLVGATIIGRKEKN
>WP_048353674.1 cation:dicarboxylase symporter family transporter [Bacillus glycinifermentans]
MGLAAQIFLGLILGVAVGAIWFIETYLKPVGDLFLRLIKMIVIPIVVSSLVVGVAGASGK
KVGRLGFRTILYFEIITTFAILLGLVLANVFQPGHGVTKTVAETFLHIVPTNFFQSLAEG
DLLAIICFTVFFALGISAIEKGKPVLAFFEATSQAMFHVVNLVMKFAPLGVFALIGVTVS
KFGFGSLVSLGKLVILVYIALAVFLIIVFGIVGK-MAGINIFKFLAYMKDELLLAYSTSS
SETVLPRVMEKMEK-IGCPKGIVSFVIPIGYTFNLDGSVLYQAIAALFLAQASGIDLSIG
QQITLVLVLMVTSKGMAAVPGTSFVVLLATLGTIG-VPAE----GLAFIAGVDRIMDMAR
TVVNLTGNALAAVVMSKWEGE
>WP_048406142.1 C4dicarboxylate transporter DctP [Bacillus glycinifermentans]
MNLTFQVITAVLLGVLVGVLWPAGKQMKPLGDTFINAVKMVIAPIIFFTIVLGIAKMDMK
KVGKVGGKAFIYFEVVTTLALIVGLFVVNLIKPGAGLGIDWVEFVTHIVPSNMVDAFAKG
DILQVLFFSILFGTGLAALKKGQSIIDFFDKLSQVFFKIIGYIMRAAPIGAFGAIAYTIG
HFGLASMQPLAKLMLSVYLTMFIFVFVVLNIICR-MYGFSLWNYLRFIKDELLIVLGTSS
SESVLPRMMDKMER-YGCSKSVVGLVIPTGYSFNLDGTSIYLSMAVVFLAQVFGIDLSIG
QQITIILVLMLTSKGAAGVTGSGFIVLASTLSALQVIPLE----GLALLLGVDRFMSEGR
AIVNLIGNGIATIVVAKSEKE
>WP_048823111.1 glutamate/aspartate:proton symporter GltP [Bacillus sp. Bjedd]
MSLAWQILIGLALGIAVGAAFYVQTYLQPIGTIFIRLIKMIVVPIVISSIIVGVAGVDIK
KLGKLGGKTILYFEIITTIAIIVGLASANLFHPGSGISHSMADTFINIIPANIIDSLARG
DMLPIIFFSVFFGLGIAAIEKGKPVLAFFQGTADAMFFVTNQIMKFAPFGVFALIGVTVS
KFGVSSLVPLSKLVFTTYGTMLFFVIVVLGLVAS-FVGINIFNLFSILKDELILAYSTAS
SETVLPKLMEKMEK-FGCPKAITSFVIPTGYSFNLDGSTLYQALAAIFIAQMYGIDLSLS
QQLSLMLVLMVTSKGIAGVPGVSFVVLLATLGTVG-IPLE----GLAFIAGIDRILDMAR
TAVNVVGNSLAVIVMSKWEKQ
>WP_049659407.1 cation:dicarboxylase symporter family transporter [Bacillus sp. FJAT27231]
MSLAYQILAGLILGIIVGAVFYVEKYLQPLGTIFLNMIKMIVVPIIVSTLVLGVAGTDLK
QLGKIGGKTILYFEAVTTVAILVGLLAANLFHPGSGVDHGALQTLVNIVPTNIVDSMANT
NMLQIIFFTVLFGLGIAAIDKGKPVLAFFEGVADAMFWVTNLIMRFAPFGVFGLIAVTVS
KFGLASLVPLGKLMILVYATMIFFILVVLGGIAK-LIGINIFHLLRVLKDELLLAYSTSS
SETVLPKIIEKMEK-FGSPKDIVSFVIPTGYSFNLDGSTLYQAIAALFIAQMYDIHLSIV
HQITLVLVLMVTSKGIAGVPGVSFVVLLATLGSVG-IPLE----GLAFIAGIDRLLDMAR
TVVNVVGNSLATIVISKWEHR
>WP_050181261.1 glutamate/aspartate:proton symporter GltP [Domibacillus robiginosus]
MGLAWQILIGLILGIAVGAAFYVSTYLQPIGDIFLRLIKMIVIPIVISSIIVGVAGVDTK
KLGRLGGKTILYFEIITTIAILVGLAAANIFQPGAGVNHGFAETFVNIVPSNLFTSLAEG
DMLAIIFFSVVFGLGIAAIEKGKPVLNFFQGTAEAMFYITNQIMKFAPFGVFALIGVTVS
KFGVESLIPLSKLVILVYAAMIFFIIVVLGLTAK-IAGINILNVFRILKDEMILAYTTSS
SETVLPKLIEKMER-FGCPKAIVSFVIPTGYSFNLDGSTLYQAIAALFIAQMYGIELTLA
EQVSLVLVLMVTSKGIAGVPGVSFVVLLATLGSVG-IPVE----GLAFIAGIDRIMDMAR
TVVNVVGNSLAAIVMSKWEGQ
>WP_050182338.1 dicarboxylate/amino acid:cation symporter [Domibacillus robiginosus]
MNLTVRVIIGILLGIAVGLAFPFGEQLKVLADIFIKMIKMVIAPIIFLTVVIGIGSMDLK
KVGRIGGKALLYFEIVTTFALAIGILVVNVLKPGAGFSHGFMEFILGVVPDNAMAALAGG
DLLPILFFAIFFGASLAALERGKPVVDLFERLADIFFGIVNMIMKVSPVAAFGAMAYTIG
KFGLGSLVSLGQLMAGVYITCALFVIVILGGIAK-LYGFNIFKFIAFIKEEILLVLGTSS
SESALPKLMKKLED-YGCSKPVVGLVVPTGYSFNLDGTSIYLSMAAIFIAQAYGVDLTIW
QELTLLGVLMLTSKGAAGVTGSGFITLAATLAAFPMIPVE----GIALLLGVDRFMSEAR
AITNLIGNGVATVVVSKMEKE
>WP_050614429.1 cation:dicarboxylase symporter family transporter [Bacillus testis]
MSLASQILIGLVVGIIVGTVFYVASFLQPIGDIFLRLIKMIVVPIIISSIIVAVAGVDIK
QLGKIGGKTIIYFEIVTTIAIIVGILAANILKPGVGVSHSFVDTIVNIVPSNPISAIANG
DMLAIIFFSLIFGFGVSAIEKGKPVLAFFEGTASTMFYVTNQVMKFAPFGVFALIGITVS
KFGITSLIPLGKLVLSVYGTMIFFIVVVLGLVGK-IVGFSLFKLIKIIKEEMILAFSTAS
SEAVLPKIMEKMEK-AGCPKHVASFVIPTGYSFNLDGSTLYQALAAMFIAQMYGIDLSIT
AQISLLLALMVTSKGIAGVPGVSFVVLLATLGTVG-IPIE----GLAFIAGIDRILDMGR
TVVNVVGNSLAAIVISKWEGN
>WP_050615574.1 dicarboxylate/amino acid:cation symporter [Bacillus testis]
MNLTVQVITGIILGIAVGAIFPFGAQLKILADIFIKLIKMLIAPIIFLTVVIGIGSMNLK
KVGKIGGKALLYFEIVSTIALAIGIIVVNLVQPGKGLEHGLSAFIMNIIPENVVGALANG
ELLPVLFSAVLFGLAAASIEKARPVITFFERVADVFFKIVSMVMKVSPIAAFGAMAFTIG
NFGLGSLWSLGKLMGSVYITMFLFIIVVLGSIAK-YFGFSIFKFLAYIKEEILLVLGTSS
SESALPAMMRKLEN-YGCSKQVVGLVIPTGYSFNLDGTSIYLSMAAIFIAQAYGVDLTIV
QELTLLGVLMLTSKGAAGVTGSGFITLAATLAAFPMIPVE----GIALLIGVDRFMSEAR
SITNLIGNGVATVIISKSEKE
>WP_051317314.1 cation:dicarboxylase symporter family transporter [Ectobacillus panaciterrae]
MPLWLQIAIALVLGLIIGSVNKIGTESKILGDAFMHMIKMTIVPLIFPLIVLGITQISAK
SLGRLSIKAIVYFEVVTTLIIIMSLVLANLTHIGVGAKIDFREFILHIIPSNIFVAFSEG
NLLAIVYFGVFFGLALRSLGKAQAIEDVLEALSKVMFKVLDYVIKFSPVGVFGSIAYSVA
TYGFDKLSTLLDLILLTYAGLAIVLLIIFPIIAR-IYRVRYFELISEIKDLLLIAFTTRS
SESVFAPLTARLER-YGANNSVVSFILPLGYSFNLDGGMVYMAPAVLFLANAYGIHLSVM
DQIHIVLLLVLLTKGIAAVPSGAIVVLTGVSVAIG-LPLE----GIALLMAVDFIMDMAR
TATNVVGNALATVVMAKSEGM
>WP_051621033.1 dicarboxylate/amino acid:cation symporter [Paenibacillus sp. UNC451MF]
MNLTVQVLIAIVIGILIGQFFPFGVQLKVLGDIFVKLIKMIIAPIVFFTIVIGFANMDMK
KIGRIGGKALIYFELVTTFAMAIGIAVMYLIKPGSGMPHGFMDFIVSIIPDSAVGALTKG
EMLPVLFFSVLFGLAMAGLDKAKPVTVFFERVNDIFFRLVGIIMRFSPFAAGGAMAYTIG
KFGIGSLFSLGKMMGSVYITMFLFVVIILGTIAR-IYGFSIFNLLKFIKEEILLVLGTSS
SESALPRLMQRLEK-YGCSKSVVGLVVPTGYSFNLDGTSIYLSMAALFIAQAYGIELTWV
QILTVLGILMLTSKGAAGVTGSGFITLAATLSAVPVIPME----GMALLLGVDRFMSEAR
AITNLIGNSVATVVIAKSEKQ
>WP_052461767.1 dicarboxylate/amino acid:cation symporter [Sporosarcina koreensis]
MSFVLKMTVGFGAGIISGLLFRKMAVFQPLGTLLINLLSLVAIPVIFLTVVLAVDQMSIR
QLGRIGWKLVLYYAATTAAAVGIGVGLALLFQPGKHLAPNFSDVLFQLVPSNMFEAFSGG
NVMGIIFLAVIIGLAISAMKNGELLDRVIVALKEMFSKLLTGVLLYAPIGVFAISATAFG
SQGGATFKSLLAFTAVFYLGITLLWLLVYTSFLR-LSGNSVIDFFKSTKEAYTTAFFTSS
SIASLPVAIKAAQK-AGVSEKTANFALPLGAVFNSDGGALRMGVSIVFAANITNLELSVS
SFFVIVIVGTLLSIGTAGVPAAGLVTLAAVLTMFG-LPLE----IVALIAGVDAIIGMGG
TASNVTGDLVGAAVVDKSERK
>WP_053217855.1 dicarboxylate/amino acid:cation symporter [Virgibacillus senegalensis]
MSLIIKITAALILGSIVGIVFGQAETLAPLGDLLIRLLKFLIIPLVLFTLIVGVNQTKPG
NLGRMGGKVFLYYVVSSAFAIVIGITVASIFQPGTGMNPGAASVLLNIVPENIVTAFTEL
NLLGIIFTAFAFGIAISSLELGESVYQVISGLNEATLAIMNVILQYVPIGIFAIVANTVG
SQGLNTLLELGNVVAVLYTALLVHLGIYVVFLL--AAKVSPGSFFSQARTPMLTAFVTQS
SSGTLPLTLHAAKN-LGLSRSLYGFSLPLGATINMDGAAIRIAVSAVFAANIAGDPLSIT
DMVQVVLIGTLASIGTAGVPGAGIIMIATVFAQLN-LPLE----AVGLLTAIDALVGMGC
TALNVTGDLVGTSVIDKTDEK
>WP_053240919.1 cation:dicarboxylase symporter family transporter [Clostridium sp. DMHC 10]
MGLAFQIVLGLVLGIIVGAVFYAQSYLKPLGDIFLRLIKMIVVPIVFSAIVVGVSSLDIK
KVGKIGAKTLLYFEIVSTFAIVLGLIIANVVKPGTGIHKGTLDIIVNIVPSNIFEALTNG
ELLPVIFFSVMFGLGTAAIGKGKVIIEVFSGIENVMFWVTNQIMKVAPIGVFGLIGLTIS
KFGVKSLVPLGKLVLTTYGAMFIFVFLVFGFIAKFIAKTSVIKIIRILKDEIILAYTTAS
SEAVLPKVMEKMEK-FGAPQGIISFVVPTGYSFNLDGSALYQSIAAIFIAQLYGVHLSLI
TQINLVIVLMVTSKGMAAVPGTSFVVLLATLGSVG-IPVE----GVAFIAGIDRILDMAR
TVVNVIGNSLAVIVISRWEGQ
>WP_053400664.1 cation:dicarboxylase symporter family transporter [Priestia koreensis]
MGIATQILIGLVLGVVVGVIWYVETYLKPFGDLFLRLIKMIVIPIVVSTLIVGVAGTSGK
NVGRLGGKTILYFEIITTFAIILGVLLANIFQVGHGVQKTVAETFLHIVPTNLFQSLAEG
DILAIIFFSVLFGIGVAAIGRGKPVLQFFEAMSHAMFYVVNLVMKFAPIGVFALIGVTVS
KFGVDSLLSLGKLVILVYAALIFFLIVVLGFVAK-ICGVNIFKFLRYMKDELLLAFSTSS
SETVLPRVMEKMEK-LGCPKAIVSFVIPVGYSFNLDGAVLYQAIASLFLAQVYGIDLSIA
QQLTLILMLMLTSKGMAAVPGASLVVLLATLGTIG-VPPE----GLAFIAGVDRILDMGR
TVVNLTGNALAAVVMSKWEGV
>WP_053401310.1 dicarboxylate/amino acid:cation symporter [Priestia koreensis]
MNLTFQVVIGILLGITIGYLFPFGSKLKVLADIFIKLIKMVIAPIIFFTVVIGIGSMDLK
KVGKIGGKALIYFEIVTTFALAIGIVVVNVLKPGKGFGHGVMDFIMGIVPDNVIGAMASG
DLLPVLFFAVLFGVSTAALGKAEPVIQLFQRLTDIFFGIVNIIMKVSPIAAFGAMAYTIG
TFGIGTLASLGKLMGSVYLTMFLFIVVVLGLIAK-FFKFNIFKFLAYIKEELLLVLGTSS
SESALPGLMKKLEN-YGCSKPVVGLVVPTGYSFNLDGTSIYLSMAAIFIAQAYGVDLSLV
QELTLLGILMLTSKGAAGVTGSGFITLAATLTAFP-IPAA----GIALIIGVDRFMSEAR
AITNIIGNAVATVVISKSENE
>WP_053428996.1 MULTISPECIES: cation:dicarboxylase symporter family transporter [Bacillaceae]
MGLATQIFVGLILGILVGVIWFVATYLQPLGDLFLRLIKMIVIPIVISTLIVGVAGTNGK
AFGRLGAKTIIYFEVITTVAIILGIILANVFHPGSHVDKSIAETFLHIVPTNFFQSIAEG
DMLAIIFFSVLFGLGVAAIERGKPVIQFFDAVSHAMFHVVNMVMKVAPLGVFALIGVTVS
KFGIDSLISLGKLVGLVYAALIFFLIVVLGLVAK-WAGVNIFTLLKYLKDELLLAFSTSS
SETVLPRVMEKLEK-MGCPKAIVSFVVPIGYTFNLDGSVLYQAIAALFLAQVYGIDLSIM
QQITLILVLMVTSKGMAAVPGTSFVVLLATLGTIG-VPAE----GLAFIAGVDRIMDMAR
TVVNLTGNTLAAIVMSKSEGQ
>WP_053429107.1 dicarboxylate/amino acid:cation symporter [Rossellomorea marisflavi]
MSLITKITVALILGVIAGVTFGRAASISILGDILIHLLSFLIIPLILFTLMTGVNQTSIK
ELGKTGSKVFLYYLLSSAFAIVVGLAVASIFQPGTGMDPGLKSVFLSIIPDNITKAFTEL
NLQGIIFTAIVFGTAISYLRLGEHVFKVIEGLNEASLAIMKAILHYLPIGIFAIMAKTVG
EQGAGTLLSLGNMIMVLYIALIVQLVLYTVAMV--MVKINPLSFYSKARTPMITAFVTQS
STGTLPLSLQAARE-MGIPKSLYGLSLPLGATINMDGAAIRIAVSAVFAANVVGDPLSLT
DMVLVVVVGTLASIGTAGVPGAGILMIATVFTQIG-LPME----AVALLTAIDALVGMGC
TAINITGDLAGTSIIHRLSGR
>WP_053485262.1 dicarboxylate/amino acid:cation symporter [Lysinibacillus sp. FJAT14745]
MKLYVKIFIGVLVGIVLGVTFGKVAILKPIGDIFIRLLQMLIVPLAFFSIVSGITKLDIK
MLRSIGGKIMLIYIFTTLLSTIIGVVTALLIRPGKGEEFSFLDNIVQWFPSNVVQAMSET
NMLQIIIFGIFVGIAMVLLDKVKRMKELAHEGANLMIKIAEIVINFAPYGIMALIANVIG
TLGLGVVIEVGRYVLSAFIGFSIILLVVYPIMLKVLGKTSPLFFYKQISPAMLVACSTTS
SSATLPAAMDVSRDGLKIPENIYGFTLPLGATLNMNGLASTLGVLSVFAANLYGLPITFS
MILQIAFLGVVLAMGCAGVKGADVVTASLLLSTMG-LPLT----IIPIIAAVSPIVDMGN
TVVNVTGDIAGTQIVHQRNPE
>WP_053487119.1 MULTISPECIES: cation:dicarboxylase symporter family transporter [Bacillaceae]
MGLATQIFIGLAFGIAIGAVFYVMAILQPLGDIFLHLIKMIVIPIVVSALIVSIAGVDIK
KLGKLGGKTILYFEIVTTIALAIGLLAANIFHPGTGISTGIAAQIVHIIPTNIFQSLTEG
NLLAIIFFSVLFGLGVAAIEKGKPVLNFFEGVLESMFWMTNLVMKFAPFGVFALIGLNVA
KFGIGSLIPLGKLVLVIYLTMIFFVFVVLGIISK-MAGTNVLVLIKILKDELILAFTTAS
SEAVLPRLMTKMEN-FGCPKAVTSFVIPTGYTFNLDGSSIYQAIAALFIAQMYGIHLSFI
EQITLLLVLMLTSKGMAGVAGASFVVVLTTLGSMG-LPLE----GMAFIAGIDRILDMLR
TSVNVIGNALAAIVMSKWEGG
>WP_053591191.1 cation:dicarboxylase symporter family transporter [Bacillus sp. FJAT22090]
MTLAYQILVGLILGIVVGAIFFVEKYLQPIGTIFINMIKMIVVPIIVSTLILGVAGTDIK
QLGKLGGKTIIYFEIVTTIAIVVGLLAANIFKPGVGVSHGFADVIVNAVPSNIVQSMSDG
NMLAIIFFSVLFGLGVAAIERGKPVLAFFQGTADAMFWVTNLIMKFAPFGVFALIGVTVS
KFGLESLLPLGKLMILVYASMLFFIVVVLGGIAK-LVGINIFHLIKVLKDELLLAYSTSS
SETVLPKVMEKMEK-FGSPKDIVSFVIPTGYSFNLDGSTLYQAIAAIFIAQMYGIDLSIM
QQITLVLVLMVTSKGIAGVPGVSFVVLLATLGTVG-IPLE----GLAFIAGIDRLLDMAR
TVVNVVGNALATVVMAKWEGR
>WP_053595199.1 MULTISPECIES: dicarboxylate/amino acid:cation symporter [Lysinibacillus]
MNLTVQVLIAIVLGIIVGAVFPFGAKLKILADIFIKLIKMLIAPIIFLTVVIGIGSMDVK
KVGKIGGKALIYFEIVSTFALAIGLIVVNIVQPGKGFEHGIGAFIMQIIPDNVVGALANG
ELLPVLFSAVLFGIAAAAIGPAKPVITFFEQVADIFFKIVNMVMKVSPIGAFGAMSYTIG
NFGLKSLGNLGFLMLSVYITMFIFIVVIIGLITR-YFGFSIFKFIKYIKDEIFIVIGTSS
SESALPSMMRKLEN-YGCSKQVVGLVVPTGYSFNLDGTSIYLSMAAIFIAQAYGVDLDIW
HQITLLAILMLTSKGAAGVTGSGFITLAATLAAFP-IPVE----GIALLIGVDRFMSEAR
AVTNLIGNGVATVVVSKMEKE
>WP_053604353.1 MULTISPECIES: cation:dicarboxylase symporter family transporter [Bacillus]
MNLTYQVIIGIVLGILVGYFSKWGIHLQILGTAFLNLIQMVIVPLVFPLIVLGIIGINAK
RFGKIAIKSLIYFEIVTTFLIVLGIVLGQVLSIGDNISIDFKTFLLDIIPSNIFDAFASG
NLLPIIFFASFLGFSLNAIGKAKPVVSFFESWSQAMFKLVEYAISFAPVGVFGFLAYDVA
KYGLHNLISLGQFVLIAYAAFLITAVILFPIISL-IFRVPYIDLLKNIGDLLLLTFTTGS
SGVVMPSVIERLQK-FGASRSVTSFVVPLGYSFNLDGASIYISLAVIFISNAFHQTLGLG
QIITIVLFLAIITKGIAAVPSAVVVVLLAASHQLG-LPAE----GVALLMAVDFFVNMGR
SSLNVIGNSLATVIIAKSEKE
>WP_053605319.1 MULTISPECIES: cation:dicarboxylase symporter family transporter [Bacillus]
MGLAYQILIGLILGIVVGAIFYIAAYLQPIGDIFLRAIKMIVVPIVIASIVVGVAGVDLK
RVGRLGFKTILYFEIVTTIAMVVGLLFANIFQPGVGIEHGVVETFVEIIPTNIFQAFVEG
DMLAIVFFSVLFGAGVAAIGRGKPVLDFFQGVGDTMFWITNQIMKLAPFGVFALIGITVS
KFGLESLIPLGKLAIVTYGSMVFFVIVVFNIIAR-IAGIRLFSLLRLLKDEILLAFSTSS
SETVLPRVMQKLEK-FGCPKAITSFVVPTGYTFNLDGSTLYQALASVFIAQMFGVEITIG
QQLMIVLVLIVTSKGIAAVPGASFVVLLATLNAVN-LPVE----GLAFIAGIDRILDMGR
TAVNVVGNSLAAVVISKWEGK
>WP_054606057.1 cation:dicarboxylase symporter family transporter [Apilactobacillus kunkeei]
MTLGWQILIGLILGIILGLVFYAITAMQSVGTMFIRLIQMIVVPIVVSCLTVGIANIDIH
KLGRIGGKTILYFEIMTTIAIVLGLVVGNIFHPGDFIHTGIWGTLINLIPVNVFNSIASG
DMMPIIVFSVFFGLGTAAVEKGKVIVDFLNAVSQVMFKITGWIMKLSPIGVCALIGVTLA
ELGVSALAPLSYFVLLTYLTMMVFVLVVMGLAAR-IFGFKITDLLKVVKEEAVLAFSTAS
SEAALPRSIDKMTK-FGVSPSIVSFVIPTGYTFNLDGSAIYQSLAALFLAQAYGIHLSIG
QQLTLLVALMITSKGMAGVPGASFVVLLATVSTVG-IPVS----GLTFIAGIDRFIDMAR
TAVNVIGNSLATVIIGKSEKE
>WP_054737212.1 cation:dicarboxylase symporter family transporter [Secundilactobacillus similis]
MTLGWQILIGLALGIVLGVVFYAITAMQNIGTMFISLIQMIVLPIVVSCLTVGIANMDIK
KLGRIGGKTLIYFELMTTVAIILGLIVANVFRPGDFINSGIWATLMGIIPTNIFSALSTG
DMMPVIFFSVFFGLGTAAIKQGKIIIDFLQAVSEVMFKVTNWVMHTAPIGVCALIGVTIA
QMGLSALLPLGYFILLVYATMVVFVLVVMGLVAK-LFKLNIFTLLKVIKDEAVLAFSTAS
SEAALPRIIDKMDK-FGVSQGIVSFVIPTGYTFNLDGSAIYQSLAALFLAQAYHIHLSIG
QQITLVVVLMITSKGMAGVPGASFVVLLATISTIG-VPMA----GLTFIAGIDRLVDMAR
TAVNVVGNSLASVIIGKSEKE
>WP_054759472.1 cation:dicarboxylase symporter family transporter [Secundilactobacillus collinoides]
MSLSWQIMIGLVLGIGMGMVFYAITAMNNIGTMFIDLIQMIMIPIVISCLTVGIASMNIK
KLGRVGIKTLIYFEVITTIAIILGLIIANVFHPGTFVDGGVWGTIMSIVPTNIFASLSAG
DMMPIILFCILFGLGTASLGKGQIIIDFLNAMSQVMFKVTNWIMKLAPIGVCALIGATIA
QMGISALLPLGYFVGLCYLGFIIFIVGVLGITAR-IFKVNLFHLLNYIKNEIILTFSTAS
SEAVMPQLMERLTD-YGASKSIVSLVIPTGYSFNLDGAALYESLAALFLAQAYNINLSIT
QQITLVLVLMLTSKGTAGVSGACFVVLLATMSTIG-VPAS----GLAFIAGIDRIVDMAR
AAVNIAGNGLSAVVIAKSEGE
>WP_054971190.1 cation:dicarboxylase symporter family transporter [Alicyclobacillus ferrooxydans]
MLLALQVLIALIVGAIVGFSSKVGLDVQVLGAAFIRLIEMAIVPLIFPLIVLGVAQMSVR
RLGRIAGKTILYFEVVTTVILIVAVILANVTGVGRATGIDFETFLLDIIPKNIFSALANG
NLLPIVFFSIFLGLALATLGEAKPVTDFLESMSKAMFKVIEYIVKFTPIGVFGYIAYDIA
KYGWASLGALAEFIAVAYVGFALIVFVILPITAM-IFRVKYWSLLRAVWDLVFLAFITRS
SEVVLAPLTERLEQ-YGADNSIVSFVLPTGYSFNLDGATLYEAVAVIFLSHVYGIHFSIG
HQFAIIGILMVLTKGLAGVPSAAIVVLLATAKSIG-LPAE----GIALLMGIDFVIDMAR
TATNVIGNSLASIVIAKSENV
>WP_055738391.1 cation:dicarboxylase symporter family transporter [Margalitia shackletonii]
MFFAFQVLIGLFIGAIIGHFFPFGMGLRPIGDMFIHLIKMIVVPIVFTTIVIGSSGSNMK
KMGALGLKTIIWFEFITTLVLGIGLILVNLLKPGHGLVVDFKSMIVNIIPSNIVDAMGKS
DLLAVIFFAILFGAAASAIKASEPALKFIDSVAKIMFRLTQMVMVTAPIGVLALMAASVG
QYGIGLLIPMAKLIGVVYLGLAIVIFGLFPLISW-FLKIPYFKVFRMVWDLFLIAFSTTS
TETILPQLMERMEK-FGCSKRVVSFVIPTGLSLNCDGSTLYLSVCSIFIAQAFGVPMTFS
QQLIVMAVLIATSKGIAAVPSGSLVVLLATVSAVG-LPAE----GVAIIAGIDRVLDMAR
TACNTPGHCLASIVVSKWEKE
>WP_056630043.1 cation:dicarboxylase symporter family transporter [Paenibacillus sp. Soil522]
MGLAWQILIGLVLGITVGILFYVGSFLSPIGDIFIRLIKMIVVPIVVSSLIVGVAGTSMK
QLGKLGGKTLLYFEIVTTVAIILGLLAANLLQPGSGVSHGFADTFVNIVPKNIIESLANG
DMLAVIFFSVMFGLGVAAIDKGKPVLGFFHGVADAMFWVTNQIMKFAPFGVFALIGVTVS
KFGVASLIPLGKLVLVVYFAMIFFVVVVFGIIAR-LSGTSIFAIIKIMKDELILAFSTAS
SETVLPKVIEKMEK-FGCPKAITSFVVPTGYSFNLDGSTLYQAIAALFIAQMYGIDISLT
DQITLMLVLMVTSKGIAGVPGVSFVVLLATLGSVG-IPPE----GLAFIAGIDRILDMAR
TVVNVLGNSLAAVVISKSEGQ
>WP_056636397.1 cation:dicarboxylase symporter family transporter [Paenibacillus sp. Soil522]
MGLAFQVLIGLVMGIIVGAVFYIESYLKPLGDIFIRLIKMIVVPIVISSLIVGVAGVDIK
KLGKLGGKTILYFEIVTTIAIIFGLLIANIFQPGAGVSHSFVDTFVNIVPRNIFESLVAG
DMLAIIFFSVFIGLGIAAVEKGKPVLSFFQGLSEAMFWVTNQIMKFAPVGVFGLIGLTVS
KFGIASLLPLGKLVISVYVGMFLFVVVVLGAIAR-LCGTRLMVIVRILKDELVLAYSTAS
SETALPKLIEKMEK-FGVPKGIASFVIPTGYSFNLDGSTLYQAIAALFIAQMYGIHISIG
DQVMLMLVLMLTSKGIAGVPGASFVVLLATLGTVG-LPLE----GLAIIAGIDRILDMAR
TAVNVIGNSIAAVVMAKWEGQ
>WP_056830697.1 C4dicarboxylate transporter DctA [Paenibacillus sp. Soil787]
MSLTLQVIVAMILGVLFGVFFPQAGNMKVLADIFVKAIKMVIAPIIFLTIVTGIAGMDMK
KVGRIGGKTLLYFEVVSTIALAIGILFANVFHPGTGVGHGFMDYILGIIPDSFVGSLAKG
ELLPILVLAILFGASLSGMERGKVVIDFFERVSEVFFKIVKIIMYYSAVAAFGAIAYTIG
KFGVGSLVSLGKLFALMLLAMAVFIIVVLGAIAK-FYNFNIFKFISYIKDEIFLVLGTSS
SESALPKMVEKLEN-YGCSKSVVGLVIPTGYSFNLDGTNIYLAFAALFIAQAYGVNLPLG
QQIALLGVLMLTSKGAAGVTGAGFITLAATLAAFPSVPVE----GIALLLGIDRFMSTAR
AITNLIGNGVATVVIAKMEKE
>WP_056943197.1 cation:dicarboxylase symporter family transporter [Secundilactobacillus kimchicus]
MTLGWQILIGLVLGIILGVVFYAITSMQNIGTMFISLIQMIVLPIVVSCLTVGIANMDLK
KLGRIGGKTLIYFELMTTVAIILGLIVANIFRPGDFISSGIWATLMGIIPTNIFKSLGEG
DMMPVIFFSVFFGLGTAAIKPGQVIIDVLQAVSEVMFKVTNWVMHVAPIGVCALIGVTVA
QMGISALAPLGYFILLAYATMIVFVVVVMGLVAR-AFGLNIFTLLKVIKEEAILAFSTAS
SEAALPKIIDKMDR-FGVSQGIVSFVIPTGYTFNLDGSAIYQSLAALFLAQAYHINLSIG
QQITLLVVLMITSKGMAGVPGASFVVLLATISTIG-VPVA----GLTFIAGIDRLVDMGR
TAVNVVGNSLAAVIIGKSEKE
>WP_056946698.1 cation:dicarboxylase symporter family transporter [Secundilactobacillus odoratitofui]
MSQSWQIMIGLALGLILGVIFYAITAMQNIGTMFIDLIQMIVLPIVVSCLTVGIAGMDVR
KLGRVGVKTLVYFEIITTIAIVLGLILANVFHVGDLVDGGFWGLLMDIIPTNIFSSLSEG
NMMPIIFFCVMFGLGVASLGKGQVIIDLLNAVSQAMFKVTNWVMKIAPIGVCALIGATIA
QMGLSALAPLGYFIVLCYAAFFLFVFGVLGLTAR-LFGVHFFQLMRVLKEEIVLAFSTSS
SETVLPKLMDKMEH-YGVNRSFVSFVIPTGYSFNLDGAAIYESIAALFLAQAYNIHLSLA
QQLSLVIVLMLTSKGTAGVTGACFVVLLATMSTIG-VPTS----GLAFIAGIDRVVDMGR
TCVNVFGNSLASVVVSKSEGA
>WP_056960709.1 cation:dicarboxylase symporter family transporter [Liquorilactobacillus satsumensis]
MNLGWQIFIGLIAGVVLGVVFYAITAMQNIGTMFINLIQMIVLPIVVSCLTVGIANMDVR
KLGRVGGKTLIYFEIMTTIAIILGLLVGNVFHPGSYIESGIWATIVGIIPTNIFKALSSG
EMLPIVFFSVFFGLGTASLGKGKIIIDFLRAVSEVMFKITNWVMRVAPLGVCALIGTTVA
QLGLSALAPLGYFIILAYATMIIFIVFVMGGVAH-LFGINNWNLLKVIKDEMVLAFSTAS
SEAVLPKIIDKMDR-FGVSQGIVSFVIPTGYTFNLDGSAIYQSLAALFLAQAYGIHLSVS
QQLTLVLVLMITSKGMAGVPGASFVVLLATISSIG-VPLQ----GLTFIAGIDRLVDMGR
TVVNVAGNSLAAVIIGKSEKE
>WP_056966089.1 cation:dicarboxylase symporter family transporter [Apilactobacillus ozensis]
MSLGAQIFIGLILGIILGTVFYAITVMQSLGTMFIRLIQMIVIPIVISCLTVGIANIDIK
KLGRIGGKTLLYFELMTTLAIILGLIMGNIFHPGDFIHSGILDTLINLIPTNVFSSISSG
DMMPIILFSVFFGLGTAAIGKGKVITDFLEAVSQVMFKVTGWIMKVSPIGVCALIGVTLA
ELGISALIPLGYFVGLTYVTMIIFVLVIMGGVAR-LFGFRITTLLKVIKEEAVLAFSTAS
SEAALPKNIDRMQK-FGVSNSIVSFVIPTGYTFNLDGSAIYQSLAALFLAQAYGIHLTLG
HQITLVVVLMITSKGMAGVPGASFVVLLATVSTIG-VPMS----GLTFIAGIDRFVDMGR
TAVNVIGNSLATLVIGKSENE
>WP_056972305.1 cation:dicarboxylase symporter family transporter [Ligilactobacillus acidipiscis]
MSLGWQILIGLILGVILGIVFYAITAMQNIGTMFINLIQMIVLPIVVSCLTVGIANMDIK
ELGRVGLKTLIYFEILSTIAIILGMIVANVLHPGTMINTGIWATLLGIIPTNIFKSLSEG
NMMPVIFFSVFFGLGISAIERGKIIVDFLTAVQQVMFKVTNWVMKTAPIGVCALIGVTLA
EMGINALLPLGYFVAITYLTMIVFVIVVMGIVAK-IFKFKLSDLLHVIKDEIILAFSTAS
SEAVLPKMMEKMGK-FGVNQGIVSFVIPTGYTFNLDGSAIYQSLAALFLAQAYGIHLSFG
QQLTLLVVLMLTSKGMAGVPGASFVVLLATIATIG-VPMS----GLTFIAGIDRIIDMGR
TAVNVVGNSLATVVIGKSENE
>WP_056973871.1 cation:dicarboxylase symporter family transporter [Secundilactobacillus malefermentans]
MTLGWQILIGLVLGIILGVIFYAITAMQNIGTMFISLIQMIVLPIVVSCLTVGIANMDIK
KLGRVGGKTLIYFEVMSTIAIILGMIVANVFKPGDFIDSGIWSTIMGIIPTNFFNSLSTG
DMMPVIFFSVFFGLGTAAIKQGKVIIDLLDAISQVMFRVTNWVMHVAPIGVCALIGVTVA
QLGLSALAPLGYFILLAYATMALFIVVFMGIVAR-IFKFSIFDLLRVIKDEAVLAFSTAS
SEAALPKMIDKMDK-YGVSKGIVSFVIPTGYTFNLDGSAIYQSLAALFLAQAYHIHLSLG
QQLTLLVVLMITSKGMAGVPGASFVVLLATVSTIG-VPMA----GLTFIAGIDRLVDMGR
TAVNVVGNSLATVVIGKSENE
>WP_056976988.1 cation:dicarboxylase symporter family transporter [Ligilactobacillus agilis]
MSLGWQILLGLVIGIILGACFYFITFATNLGDAFINLISMVVLPIVMSSLIVGIANMDLR
KLGRIGVKTLIYFEILSTIAFIIGMVISNLAHLGSMVHANLGSVLMSIIPTNIFASLGNN
DMLPVVFFSSIFGLGLASIGKGQVVIDFLNAVSATMFKITGWVMHVAPFGVAGLIGATVA
KLGLASLKPLSLFILMAYATMIFFILVILGITSR-LFGFKITEQLLVVKDELILAFTTAS
SEVTLPRLMDKSVK-LGVDQSIGAFVIPTGYTFNLDGSAIYQGLAVIFVAQAYHINLSLS
QQLTLLFVLMLTSKGMAGTPGASFVVLLATVGTVG-IPTS----GIALIAGIDRLVDMGR
TVVNVIGNMTATLVIGKSENE
>WP_056995548.1 cation:dicarboxylase symporter family transporter [Limosilactobacillus equigenerosi]
MSLGWQIVIGLVLGIICGIIFYAITAMENLGAIFLRLIQMIVMPIVISCLTVGIANIDIH
KLGRIGAKTLIYFEVLTTIALLIGIVVGNIAQPGAFVHTGIWETLLAIVPTNFFKAVSEG
DMMPVIFFSVLFGLGTASLGKGKIIIDFLTAVQEVMFKVTNWVMKYAPIGVFGLIGMTIA
QMGVKALLPLGYFILVAYLTMIFFCIVVLGLVAK-IYHLHFWKTMRAVWDELLLAFTTAS
SEVTLPRLIDKTQK-MGVKQGVASFVIPTGYTFNLDGSAIYQSLAALFLAQAYGIHLTLL
HQITLLVVLMITSKGMAGVPGASFVVLLASVSTIG-VPIT----GLTFIAGIDRLVDMGR
TAVNVVGNSVATLVIGQSEAA
>WP_056997086.1 cation:dicarboxylase symporter family transporter [Secundilactobacillus collinoides]
MSLSWQIMIGLVLGIGLGVVFYAITAMNNIGTMFIDLIEMIMIPIVISCLTVGIASMNVK
KLGRVGIKTLVYFEVITTIAIILGLLIANIFHPGTFVGGGIWGTVMDMVPTNIFSSLSTG
DIMPIILFCILFGFGTASLEKGQIIIDFLNAVSQVMFKITNWIMHLAPIGVCALIGATIA
KMGISALLPLGYFIGLCYLGFFIFVVIILGATAR-IYKINLFYLLKYIKNELLLGFSTGS
SEAVMPQLMERLTN-YGADRSIVSLVIPTGYSFNLDGAALYESLAALFLAQAYNINLSIT
QQITLVLVLMLTSKGTAGVAGACFVVLLATMSTIG-IPAS----GLAFIAGIDRIVDMAR
CVVNITGNSLATIVIAKSEGE
>WP_057739071.1 cation:dicarboxylase symporter family transporter [Companilactobacillus alimentarius]
MSLGWQIIIGLILGIVLGQVFYAIQVMQNIGTMFISMIQMIVLPIVISCLTVGIANMDIK
KLGRIGLKTLLYFEIMTTLAIIIGIIVANVTHPGTFIHSGIWSILMGIIPTNIFASLGKG
DMLPIIFFSVLFGLGTASIKQGQIITDTLNAVANVMFKVTNWVMRLAPIGVCALIGVTVG
EMGFNSLKPLALFIVIAYATMAFFVFVVMAGVGH-LFHVRFYELFRIIENEVTLAFTTAS
SEAALPKMIEKMQK-YGASKGIVSFVIPTGYTFNLDGSAIYQSLAALFLAQAYNIHLTLG
QQITLVVVLMLTSKGMAGVPGASFVVLLATVSTIG-VPMQ----GLTFIAGIDRLVDMGR
TAVNVVGNSLATIIIAKSERE
>WP_057749543.1 cation:dicarboxylase symporter family transporter [Limosilactobacillus frumenti]
MSMGWQIMIGLVLGIICGMIFYAITVMQSLGTIFIRLIQMIVMPIVVSCLTVGIANMDIK
KLGRIGGKTIIYFEVLTTIAILLGLLVGNITHPGTFINSGFWQIILSIIPTNIFKSMADG
EMMPVILFSVFFGLGIAAVNKAKILIDVLNGVSEVMFKVTNWVMKFAPIGVFGLIGMTIA
EMGISALLPLGLFIVIAYATMLIFIVVILGITAH-IFHLRYWKTMHVILDEIVLAFTTAS
SEVTLPRLMRKTQD-MGVSQGIASFVIPTGYTFNLDGSAIYQSLAALFLAQAYGLHLSFA
HQLTLLIVLMITSKGMAGVPGASFVVLLASVSTIG-VPIA----GLTFIAGIDRFVDMGR
TAVNVVGNSIATLVIGESEHE
>WP_057759830.1 glutamate/aspartate:proton symporter GltP [Cytobacillus praedii]
MSLAYQILTGLVLGIVIGAIFYVETYLQPIGTIFLNMIKMIVVPIIISTLILGVAGTDIK
QLGKLGGKTLIYFEVVTTIAIIVGVLAANIFQPGHGISHGVLDILVDIVPSNVIKSMSEG
DMLPIIFFSVLFGLGIAAIEKGKPVLAFFEGMAEAMFWVTNMIMKFAPFGVFALIGVTVS
KFGLESLLPLGKLMILVYATMAFFIVIVLGGIAK-LVGINIFHLIKVLKDELLLAYSTSS
SETVLPKVIQKMEK-FGCPKDIVSFVVPTGYSFNLDGSTLYQALAALFIAQMYNIDLSIT
QQITLVLVLMVTSKGIAGVPGVSFVVLLATLGTVG-IPLE----GLAFIAGIDRLLDMAR
TVVNVIGNALATVVMSKWEGR
>WP_057769144.1 cation:dicarboxylase symporter family transporter [Lactobacillus selangorensis]
MSMGWQILIGLTLGIISGVVFYAITVMSNLGSMFIGLIQMIVLPIIVSCLIVGIANMDLK
KLGRVGGKTIIYFEVMTTIALALGLLVGNVFHPGTSISSGVWGFLESIIPTNIFKALGDG
NMLAVIFFSILFGIGTAAIGRGKIILNFFQAISEVMFKITNWIMKLAPIGVFGLIGNTIA
QMGIRSLLPLGYFILLAYATMAVFVAVFMSLAAH-LFHINFKELLRVIKDEAILAFTTSS
SEVTLPRMMNKMED-YGVDRSIVSLVIPTGYSFNLDGGAIYQSMAVLFLAQAYHINMSLW
QQITILVVLMITTKGTAGVPSANFVVLLATLPAVG-IPAS----GLAFIAGIDRLVDMGR
TCVNVIGNSLATAIIGRSEHE
>WP_057775993.1 cation:dicarboxylase symporter family transporter [Bacillus dafuensis]
MSLAYQILIGLILGITVGAIFYVETYLKPIGDIFIRMIKMIVVPIVLSTLILGVAGTDIK
KLGKLGGKTLLYFEIVTTIAIIVGLLAANIVKPGEGVSHSFADTIVNIVPQNIVKALAEG
DMLAIIFFAVMFGLGIAAIERGKPVLAFFQGTADAMFWVTNQIMKFAPFGVFALIGVTVS
KFGVESLIPLGKLIVLVYVTMALFVLVILGSIAK-MCGTSVFHLIKILKDELILAYSTSS
SETVLPKIMEKMEK-YGCPKDVVSFVIPTGYSFNLDGSTLYQAIAAIFIAQMYGIDLSIT
EQITLMLVLMVTSKGIAGVPGVSFVVLLATLGTVG-IPVE----GLAFIAGIDRILDMAR
TVVNVIGNSLAAVVMSKWEGR
>WP_057777990.1 cation:dicarboxylase symporter family transporter [Paucilactobacillus vaccinostercus]
MSLGWQIVIGLILGIIAGVIFYAITVMSNLGTIFISLIQMIVLPIVVSCLTVGIAGMDIH
KLGRVGVKTLIYFEIMTTIAIAIGLIVGNITQIGTFIHTGIWDTLLGIIPTNFFKSLSEG
DMMPVIFFSVFFGLGTAAIERGKIITDFLQAVSEVMFKVTNWVMKFAPIGVFGLIGMTLA
EMGISALLPLGLFVLVTYATMAFFIVVVLGLVAH-LFKFKFWTLMSVVKEEFLIAFSTAS
SEATLPRLINKMQK-YGVSEGIVSFVIPTGYTFNLDGSAIYQSLAALFLAQAYGIHLTIG
HQITLLVVLMITSKGMAGVPGASFVVLLATVSTIG-VPMS----GLTFIAGIDRFVDMAR
TSVNVVGNSIATIVIGKSEHE
>WP_057886316.1 cation:dicarboxylase symporter family transporter [Liquorilactobacillus nagelii]
MNLGWQILIGLISGIIIGAIFYATTVMQNIGTMFIDLIQMIVLPIVISCLTVGIANMDIK
KLGRVGLKTLIYFEVMTTIAIILGLIVGNIFHPGTFIHAGIWSTLMGIIPTNVFSSLSNG
NMLPIIFFSVFFGLGTAAIEQGRIIVDFLQAVSQVMFKVTDWVMRTAPIGVCALIGSTVA
QMGLKALAPLGYFIVLAYATMAIFILAVMGGAAR-IFKLNNWEILKTIKEEMVLAFSTAS
SEAVLPRIIDKMSK-FGVSEGIVSFVVPTGYTFNLDGSAIYQSLAALFLAQAYGIHLSLT
KQITLVIVLMITSKGIAGVPGASFVVLLATISTIG-VPLQ----GLTFIAGIDRLVDMGR
TVVNVAGNSLAAVIIGKSEKE
>WP_057898784.1 MULTISPECIES: cation:dicarboxylase symporter family transporter [Aneurinibacillus]
MGLVGQILLGLILGIAVGAIFYVAEILEPIGTIFIHLIKMIVVPIVISTLIVGVAGVDVK
KLGKLGGKTIIYFEIVTTIAIIIGLLVANIFKPGVGVAHGFAETLVNIVPTNIIESMAKA
DMLAVIFFAVMFGLGLAKLERGKPLLNFFELVADTMFNVTNMVMRFAPFGVFALIGVTVS
KFGVSSLIPLGKLFITVYLTMIFFVVVILGVISK-WAGISIFRLMGVLKEELLLAYSTSS
SETVLPRIMEKLEK-MGCPKSIVSFVIPTGYSFNLDGSTLYQALAGIFIAQMYGIELSIT
QQITFVLVLMLTSKGIAGVPGVSFVVLLATLGSVG-IPVE----GLAFIAGIDRLLDMAR
TVVNVLGNTVAGIVMSKWEGQ
>WP_057904557.1 cation:dicarboxylase symporter family transporter [Loigolactobacillus bifermentans]
MSLGWQILIGLILGLIVGDLFYAIAILQPIGTIFINLIKMIVLPIVISCLVVGIAKMDIK
KLGRVGGKTLIYFEVMTTLALALGLVVGNVTKPGDSINHGLGDIIMNIVPTNFFEALGKG
DMIPVIFFTVMFGLGIAAIGKGKILLDFFDATADVMFKVTNWIMKLAPLGVFGLIGTTIA
QFGLAALKPLALFLLVAYATMVIFIVVIMGLVAR-IWHLNIFELLTVIRDEVVLAFSTAS
SEAALPKIIEKMQK-YGVSGGIVSFVVPTGYTFNLDGSAIYQSLAALFLAQAYHIHLSIS
QQIMLLVVLMITSKGMAGVPGASFVVLLATIGTIG-VPAE----GLAFIAGIDRLVDMGR
TAVNVVGNSLAAMIIAKSENE
>WP_058299590.1 dicarboxylate/amino acid:cation symporter [Bacillus enclensis]
MSLILKITVALVLGVIAGLIFGDASVLTPLGDVLLRLLKFVILPLILFTLIVGVNQTNVS
SLGRMGGKMFLYYVLTSALAIIVGIAVASLFNPGTGMNPGLVSVLLNIIPENIVTAFSEF
NLLGIIFTALTFGIAISWLELGEHVYKLAEGLNEAVLVIMKAVLQYVPIGIFAIMANTVG
NQGLDTLVSLGNMVLVLYAAIAVQIGLYILFMI--FFKISPGKFFKQARTPMITAFVTQS
SSGTLPLTLDAAKN-LGLSKSLYGFSLPLGATINMDGAAIRIAVSAVFAANVIGEPLTLT
EMLVVVLIGTLASIGTAGVPGAGIVMIATVFAQLG-LPME----TVALLTAIDALVGMGA
TALNVTGDLVGTAIIDKTEKK
>WP_058383986.1 MULTISPECIES: dicarboxylate/amino acid:cation symporter [Planococcus]
MSLILKITIALILGVAVGLIFGQAAVLAPLGDLLLNLLTFLIIPLILFTMMVGINQSSIG
DLGRMGGKVFIYYTLSSAFAIIVGLAVASLLQPGMGMNPGVINVLLNIVPSNIFTAFTEL
NLLGIIFTAFAFGIALSYMSLGEHLYKTVNALNEMTLIVLKAVLQYVPIGIFAIMAKTVG
SQGLDTLFSLGEMILVLYAALLVQILLYVLLLF--VFKVNPLEFFKQARTPMLTAFVTQS
SSGTLPLTLNAAKN-LGLSKSLYGFSLPLGATINMDGAAIRIAVSAVFAANLVGDPLSLS
EMLMVVLVGTLASIGTAGVPGAGIVMIATVFVQLG-LPIE----AVALLTAIDAIVGMGA
TGLNVTGDLVGTTVIDKNEKK
>WP_059106156.1 dicarboxylate/amino acid:cation symporter [Alkalihalobacillus shacheensis]
MSLIKKVSIALILGVAVGLIFGNASVLAPFGDLLMRLLQFIIVPLILFTLIVGVNQTSAG
NLGRMGGKVFAYYVITSAFAIVVGLAIASLFNPGEGTNPGLVEVVLSIVPDNIIAGFAEM
NLLGIIFTALAFGIALSAMEMGNHLYRVFDALNELTLIVMKAILQYVPIGVFAILADIVG
NQGTDTLLSLGNFVLVLYVAIIVHLVLYVLLLM--LLKIKPSSFFKEARTPIITAFVTQS
STGVLPLTLNAAKN-LGLKKSLYGFSLPLGATMNMDGAAIRIAVSTVFAANVIGEPLSFV
SILQVVLIGTLVSIGTAGVPGAGIIMIATVFAQLG-LPME----AVALLAAVDVLIGMGA
TALNVTGDLVGTTAINKTEKD
>WP_059280734.1 MULTISPECIES: dicarboxylate/amino acid:cation symporter [Terrabacteria group]
MPLIYKLAIALVLGAVTGLVVGEIAVIEPLGTIFLRLLQMMVIPVVVFTLVTGVSSGSAG
QFGRVGVKIMVYYMLTTMVAITLGLALASLVQPGEGLAPPLKEVLINIVPTNPVSAMVEG
DMLAVLFFALVFGLALGVLRLGESMRQFFDAGAEVTFIAIRGILEYAPIGVFALLAVTLG
ETGADALAPLAMLTATIYGGVAIQILLYCLLLV--LFGHSVRRFFSAAKEPMLMSFVTRS
SSGTLPVSMRAAEK-MGVDEGVYGFTLPLGATINMDGTAVYVGASVIFVANVAGVDLTLT
ELISVALVGVLASVGTAGVPGAGLIMLSLAITQAG-LPFG----PVALVAGIDAFLDMIR
SLCNVTGDLAGARIVDGGDRK
>WP_060204838.1 cation:dicarboxylase symporter family transporter [Sporosarcina koreensis]
MPLAYQILIGLIAGIIVGAIFYIETYLQPLGTIFINMIKMIVVPIIVSTLIVGVAGTDLK
QLGKLGGKTMIYFQVVSFIAIIVGLSAANIFKPGVGVNEGFMDVLVGIVPSNIIQSMASA
DMLAVIFFSVLFGLGVASIGRGKPVLAFFQGTADAMFWVTNLIMKFAPIGVFGLIGVTVS
KFGLESLVPLGKLMILVYVTMIFFVIVVLGGIAK-IVGSSIFSIIKLLKDELILAYSTSS
SETVLPKLMEKMQK-FGSPKDIVSFVIPTGYSFNLDGSTLYQALAAIFIAQMYGIDLSVM
EQVTLVLVLMITSNGIAGVPGVSFVVLLATLGTVG-IPLE----GLAFIAGVDRLLDMGR
TVVNVLGNALATVVMAKWEGR
>WP_060205439.1 dicarboxylate/amino acid:cation symporter [Sporosarcina koreensis]
MSLILKISVALVLGILAGFLLGQTAFLAPLGDLLLRLLTFLIIPLILFTLIVGVNQTNIV
NLGRMGSKVFIYYTVTSALAIVVGLVVAGILRPGTGMNPGIVQVMLNIVPSNIVTAFTEM
NLLGIIFTALAFGIAISVMGLGDSLLTTITALNEASMLILKAILQYVPIGIFAIIANTVG
SQGVDTLLSLGGMIGVFYIALLVHIVLYVIFLL--LFGIKPGYFFKYARTPMITAFVTQS
STGTLPLTLDAAKK-MGVSKSLYGFSLPLGATINMDGAAIRIAVSAVFAANVAGTPLTIS
EMLMVVLIGTLASIGTAGVPGAGIVMIATVFVQLG-LPME----AVALLTAIDALVGMGA
TAVNVTGDLVGTRLIDQHEKR
>WP_060672149.1 dicarboxylate/amino acid:cation symporter [Rossellomorea vietnamensis]
MPFVLKMSVGFLLGIIVGLVFKDAGILKPFGTVLIHLLSLIAIPVIFLTVVQAVNKMSMT
QLGRMGWKLILYYAATTAAAVFIGLGLAFLFNPGTSLAPQFGDVLLQIIPDNLFQAFAGG
DTLAIMFLAIIIGIAISWMEYGQLLDKFFTAFNEMFYILLRGVLAYAPIGVFAISAATFG
QQGWETIQSLLKFVGVFYLGILLLWVVVYSGFLK-LTGNSVIPFFKQTKEAYSTAFFTSS
SIASLPVAIQSAKK-AGISERTANFALPLGAIFNSDGGALRMGVSIVFAANVTNLHLSVT
DLLMIVLVGTLLSIGTSGVPAAGLVTLSAVLTMFG-LPLE----IVALIAGVDAIIGMGG
TASNVTGDIVGAAVVDRSEEK
>WP_060680956.1 dicarboxylate/amino acid:cation symporter [Virgibacillus halodenitrificans]
MSFVLKMAIGFLAGALVGILFGDASIISPLGTLLIHLLSLIAIPVIFLTVVLAVNQMNIK
QLGKIGGKLISYYMMTTAAAVLIGLALALFFRPGANLTPHISDVILGIVPENIFQAFTAG
DLMSILFLAIIIGMGISTMKYGEMLDTFFNALNELFFKILKGVLLYAPIGIFAISAQAFG
SQGWSTLASLLKLAGVFYLGILILWVVVYAGFLK-ISKTPVFPFFKNTKEAYTTAFFTSS
SIASLPVAIDAAKK-AGISERTANFALPLGAVFNSDGGALRMGISLVFAANITNLSLSPT
DFFVIVLIGTLLSIGTAGVPAAGLVTLSAVLSMFG-LPLE----IVALIAGVDALIGMGG
TASNVLGDIVGAAFVDHTGKE
>WP_061464737.1 cation:dicarboxylase symporter family transporter [Peribacillus simplex]
MGLATQIFVALVLGIGVGALFHAMAIMQPIGDIFIHLIKMIVIPIVMAALVVSIAGVDIK
KLGKLGGKTLLYFEIVTTIAIVIGILAANLFHPGSGLSGGFGETISHIVPQNVFESMAQA
DLLPIIFFSVLFGLGVAAVEKGKPILGFFEGVLEVMFWVTNLVMKFAPFGVFALIGVTVA
KFGIATLVPLGNLVVAVYVTMIFFVFVVLGIIAK-MSGTSIFVILKVLKDELILAFTTAS
SESVLPRLMDKMER-FGCPKSITSFVIPTGYTFNLDGSSIYQALASLFVAQMYGIDLSIT
QQITLLLVLMLTSKGIAGVPGASFVVILTTLGSMG-LPVE----GVAFIAGIDRILDMGR
SAVNVVGNSLAAIVISKAEGE
>WP_061967065.1 MULTISPECIES: cation:dicarboxylase symporter family transporter [Fictibacillus]
MGLAWQILIGLILGIAVGAIFYVAKFLQPIGDIFIRLIKMIVIPIVVSSLIVGVAGVDMK
KLGKLGGKTILYFEIITTIAIAVGLLAANIFQPGAGVEHGFAETFVNIVPSNLFQSLMNG
DMLAIIFFSVIFGLGVAAIEKGEPVLKFFQGTAEAMFYVTNQIMKFAPFGVFALIGVTVS
KFGLTSLIPLSKLVVLVYATMIFFVLVVLGLVAK-IAGVNIFNIFRILKDELILAYSTSS
SETVLPKLMEKMEK-FGCPKAIASFVIPTGYSFNLDGSTLYQALAALFIAQMYGIDMPIS
SQITLLLVLMVTSKGIAGVPGVSFVVLLATLGSVG-IPVE----GLAFIAGIDRILDMAR
TAVNVVGNSLAAIIMSKWEGQ
>WP_062187823.1 MULTISPECIES: cation:dicarboxylase symporter family transporter [Bacillales]
MSLASQILIGLVLGIIVGAIFYIASYLQPIGDIFLRLIKMIVVPIIVASIIVAVAGVDIK
QLGKIGGKTILYFEIVTTIAIIVGIIAANVLQPGAGVSESLIDTIVNIVPTNPIAAVAEG
DMLAIIFFSLAFGLGINAIERGKPVLAFFQGTADVMFYVTNQIMRFAPFGVFALIGVTVA
KFGLASLIPLGKLVISVYGTMIFFVIVVLGIIAK-LVGYSLFKLIKLIKEELILAFSTAS
SEAVLPKIMEKMEK-AGCPKHIASFVIPTGYSFNLDGSTLYQALAAIFIAQMYGIDMSIA
DQISLMLVLMVTSKGIAGVPGVSFVVLLATLGTVG-IPIE----GLAFIAGIDRILDMGR
TVVNVIGNSLAAIVISKWEGN
>WP_062198011.1 cation:dicarboxylase symporter family transporter [Massilibacterium senegalense]
MSLAWQIVIGLILGIIVGAIFYVEVFLQPLGDIFIRLIKMIVVPIVISTLIVGIANVDMK
QLGKLGGKTILYFEIITTFAIILGLVIANIVQPGADVQKGIMDTFIHIVPTNFFQSVAEG
DMLAIIFFSVFFGLGVASIGKGRPIITFLEGVSSAMFWVTNQIMKFAPIGVFGLIGVTIS
KFGISSLIPLGKLVITVYGAMIFFIIVVLGVVAK-ICKTSIFTMMTILKDEIILAYSTAS
SETVLPKIMEKMER-FGVPKSITSFVVPTGYSFNLDGSTLYQAIAALFIAQMYGIEMSIT
SQITLILVLMVTAKGIAGVPGVSFVVLLATLGAVG-IPLE----GLAFIAGVDRILDMAR
TVVNVMGNSLATVVMAKWEGQ
>WP_062745121.1 dicarboxylate/amino acid:cation symporter [Alkalihalobacillus clausii]
MGLGTKVFIGFVLGIVLGFIFKDILVIQPIGDIFLTLIQMIVVPLIFFSITSGIFSIDVQ
KLKRIGTKILLYYILTTFLAGGIGLVVANLFQPGSGVIPSFSETILGMFPTNPVQALAEG
NLMQIIMFAVFLGISIVLIGKSDTLKKFFEEGTEVMYKLTGIIMEFSPTGVAALMASTVG
EYGFKIFGALGKFILVDYIGMIVVIVVLYLFMLKFIAKIPLTRFFRSIGKIWVVTASTTS
SSGSLPVTISVTAQDYKVKDDLARFTLPVGATMNMNGAVVYYSAAVIFVSQIYGIQMPIT
QQLLVIFMTTLISVGSPGIPGGGIVMTIMLLTTLG-LPME----VVGMIAGIYRILDMGH
TSLNVTGDVVSTLCIARGENM
>WP_063563390.1 C4dicarboxylate transporter DctA [Paenibacillus sp. O199]
MSLFFQIIVAVIIGIGVGILWPLGSLLQPLGTGFIKLIKMIIAPLIFMVIVTGIAKIDLK
SVGRIGFKAILWFEIATTVALVLGLGTANLLRPGASMLPHLVDFIMNIIPTSVVDAFAQN
ALLQVLLVACLFGVALAATKAKENVLTLIENVLGILFRIIGYIMKLAPIGAFGAMAYTVG
AYGASTLSSFGLLIIACYGAALLFLVMLALAAWW-ITGLNFLQFVKYTRSEVMLAIGTGS
SEVVMPRMMDKLTK-AGCDRAVVGLVVPTGYSFNLDGASIYLSLATVFLAQAVGIDLTLG
QEITILLVLMLSSKGMAGVPGSAFLALSATAAALNAFPVA----AVALLLGADRFMDTMR
VFTNLMGNCVAAFVVAKWEGL
>WP_064093048.1 dicarboxylate/amino acid:cation symporter [Rossellomorea aquimaris]
MSLIIKITIALILGILVGLLFGGASTLKPLGDLLIRLLKFLILPLIFFTLIVGVNQTNVN
RLGRMGGKTFLYYLLTSALAIMVGITVASIFNPGKGMNPGLTNVLLNIVPDNILLAFTEF
NLLGIIFTAIVFGIAISYLDLGENVYTFINGLNEATLAIMKVVLQYVPIGIFAIIANTVG
SQGVDTLLSLGNMIGVLYIALFVQIAIYIGFLI--VFKISPRKFFKEARTPMITAFVTQS
SSGTLPLTLNAAKN-LGLSKSLYGFSLPLGATINMDGAAIRIAVSAVFAANVIGDPLSLS
DMLVVVLIGTLASIGTAGVPGAGIIMIATVFAQLG-LPME----AVALLTAIDALVGMGC
TALNVTGDLVGTSVIQKTEKE
>WP_065339227.1 dicarboxylate/amino acid:cation symporter [Staphylococcus equorum]
MSIVLKMTIAFISGLIIALILGNAKFLEPLGQILIRLLNLIAIPIIFLTIVLSVSRINLA
TLGRMGGKLFLYYSITTGLSVFIGVIIALIINPGENLIPSFSDILYKIIPDNLIKTFSSD
ELLSILFIAIILGISMSILLKTESLQSLFEILNKLFNIILNGILLYAPIGVFGISASTFG
SQGLNSFKSLLLFTLTFYIGIFILWLLVYFSFLK-LANKPVWKFLKDTKEAYLTAFFTSS
SIASLPISIKSAKK-ANISNEVINFSIPLGTIFNSDGGALRMGVSIVFATNVTGINLSLE
NLFMIVIIGTVLSIGTAGIPAGGLITLSAVLSLFG-LPLE----IVALIAGVDAIIGMGG
TASNVLGDIIGAAVIDKKNKG
>WP_065527099.1 dicarboxylate/amino acid:cation symporter [Planococcus donghaensis]
MPLYTQIAIGGLIGIVVGFILGNAKYLEPVGSLFINLLKMLIIPLVVTSVLAGVLKMDAK
SVGRIGGGFLLYLITTSFIATSFGVGIALIVQPGKGLEFSFVEHFLTWIPTNIFQSLANM
EMLPIILFTVFIGVVMLTLKNTLTVTNFVNESANIMLKMTNFIILLAPYGILALLANLVG
TFGSDMLAAVVKFVVADYIALVLVLLIAYPIILKVTTGLNPVRFYRNIYPSMLFAFTTST
STATIPVSLQVTKNNLGISQKTSGFTIPFGATANMDGFAVAIGVISVFAANLYNIPITFS
MILQFVLLGLVLSIGAAGVRGAGIVMSIVLLEALG-MPLL----IIPILAAIWPVIDMGH
TTLNIAGDLTGTTVIAKKNND
>WP_065548870.1 dicarboxylate/amino acid:cation symporter [Lachnoclostridium sp. YL32]
MGLSTQIFAAMLLGAVLGIVIGPMTKVGFIGTIWLNCIKMIVVPMVLVTIVTGVVSQDVK
TLGRISFRIMAYYIVTTLVACAIGILVTSIVKPGAIADITVADFFTGMFSSNITQTFADG
NILQTVVIAILLGVAILRMKHKEKAIKGMNVLNDMVFSLINMMMLVSPIGVFFLMGDSFG
KYGAGIFTSMATLVGTYYLACLVHVVLVYCTVIWVTAGINPLKFLKDSAELWVYTISTCS
SVAAIPINIKVAKEKFNVPETISGFTVPLGSQMNYDGSVILYGCVILFISQTIGVPVTLG
TMVKIILMSAILSTGGGGIPGSGIVKLLVMVTAFG-LPTE----ILGIIAAFYRLFDMGT
TTSNCLGDLAGTVFVSKLEDK
>WP_066165386.1 dicarboxylate/amino acid:cation symporter [Metasolibacillus fluoroglycofenilyticus]
MNLTVQVILAIILGIIVGAIWPFGASLKILADMFIKLIKMLIAPIIFLTVVIGIGGMDMK
KVGRIGGKALIYFEIVSTIALAIGIAVAYFINAGAGIDQGIMMFLYNIIPENVIGAIANG
QLLPTLFAAILFGVAAAALEKSRPVITFFEQVSEIFFKIVGIVMRISPVGAFGAMAYTIG
AFGISSLKSLGLLMVAVYLTMFLFVVFVLGSIAY-YYRFSIFKFIAYLKEEIFLVIGTSS
SESALPSMMNKLER-LGCSKQVVGLVVPTGYSFNLDGTSIYLSMAALFIAQAYGVDLTWV
QVVTLLGILMITSKGAAGVTGSGFITLAATLAAFPMIPVE----GIALLIGVDRFMSEAR
AVTNLIGNGVACVAVSKSENE
>WP_066172777.1 dicarboxylate/amino acid:cation symporter [Bacillus marinisedimentorum]
MSLLIKMTAGFILGLAAGALFGSVSFLEPLGTVLIKLLNLIAVPVVFLTVVLAVNQMNPL
QLGRMGGKLVLYYISTTAAAVFIGLGLALLFNPGESLSPSFAGVLLNMIPDNLFTAFSSG
NLMAILFLAVIIGFSISQMRYGDLLQRVFQAANEMFFLVLKGILLYAPVGILAITATSFA
GQGWDTFNSLLRFTGVFYLGIVLLWILVYSLFLK-SSKISLKQFYSKTKDAYTTAFFTSS
SIASLPVAIEAAKR-AGISERTANFSLPLGAVFNSDGGALRMGVSIVFAANVTGIQLALA
DLFIIVLTGTLLSVGTAGIPAAGLVTLSAVLSLFN-LPLE----IVALVAGVDVIIGMAG
TASNVMGDIVGAAVVDESEKK
>WP_066175175.1 dicarboxylate/amino acid:cation symporter [Bacillus marinisedimentorum]
MSLMLKITAALVLGVIAGLLFGSVEVIQPLGDLLMRLLKFLIIPLVLFTLMAGVNQTNPG
QLGKMGGKVLLYYILTSAFALTIGIFVASFFNPGTGLAPSFTELLLGIVPVNIFEALLNL
DLLAIIFTALVFGFAVAAMRMGDVLYKSIEAGEKASIKIMEWVLLYLPIGIFAIIAATVG
SQGTESLMTLGKLIMVVYAGLLVQLVIYGLLLA--FFKVSPLAFFKQARTAMLTAFATQS
SLGTLPVTINAARN-IGLKEGLYGFSLPLGATINMDGAAIRIGASAIFAANVVGIDLSMT
ALIGIVLTGTLASIGTAGVPGAGLITISTVLLQAG-LPLE----VVALIGSVDAILGMGA
TATNVTGDLVGTTIIHQTDNE
>WP_066197373.1 glutamate/aspartate:proton symporter GltP [Bacillus sp. FJAT27225]
MGLAWQILIGLALGIAVGAVFYVQEWLQPIGTIFIRLIKMIVVPIVIASIVIGVAGVDLK
KLGKLGGKSLLYFEIITTIAILVGLLSANIFKPGLGISHSMADTFINIVPTNIVDAMARG
DMLAIIFFSVMFGLGVAAIGRGKPVLAFFQGTADAMFYMTNQIMKFAPFGVFALIGVTVS
KFGVSSLVPLSKLVLLTYGTMIFFVVVILGITAR-LFGINIFNLFRILKDELILAYSTAS
SETVLPKLMEKMEK-FGCPKAITSFVIPTGYSFNLDGSTLYQALAAIFIAQMYGIDLSIS
QQLSLVLVLMVTSKGIAGVPGVSFVVLLATLGTVG-IPVE----GLAFIAGIDRILDMAR
TAVNVVGNSLAAIVMSKWEKQ
>WP_066265017.1 cation:dicarboxylase symporter family transporter [Bacillus acidicola]
MGLAWQIFIGLILGIIVGAVFYVQTYLQPVGNIFLRLIKMIVVPIVVSSIIIGVAGVNIK
QVGKLGGKTIIYFEIITTVAIVIGLLIANIFKPGNGISHSFIDTIVNIVPTNLFESLANG
DMLAIIFFSVMFGLGVSAIGKGQPVLKFFQGTADAMFYVTNMIMRFAPLGVFALIGVTVS
EFGVKSLVPLSKLLVTVYGSMAFFILIVLGFVAR-IVGIRITNLFKILKDELILAYSTSS
SETVLPKLMEKMER-FGVPKGIASFVIPTGYSFNLDGSTLYQSIAAIFIAQMYGIHLSIG
AQISLMLVLMITSKGIAGVPGVSFVVLLATLGSAH-IPVE----GLAFIAGIDRLMDMAR
TVVNVIGNSLATVVVAKWEKR
>WP_066266365.1 dicarboxylate/amino acid:cation symporter [Bacillus acidicola]
MSLTTQVLIAIVLGIIFGAIFPTGANLKVLADIFVKMIKMVIAPIIFLTIVVGIAGMDVK
RVGRIGGKAILYFEIVSTFSLAIGILIATVFHPGSGMSHGVMDFIMGIIPDNFVGALANG
ELIPILFLAVLFGIALSGLGRGKSIVELFEKLTDVFFRIVNIIMYYSPIAAFGAMSYTIG
QFGISSLRSLGTLFVLTLAAMAIFIIVVLGLIAR-FYRFNIFHFIAYIKEEIFLVLGTSS
SESALPRLMEKLEK-YGCSKSVVGLVVPTGYSFNLDGTSIYLSMAALFIAQAFDVHLSFG
QEVLLLGVLMLTSKGAAGVTGSGFVTLAATLAAFP-VPVA----GIALLLGIDRFMSTAR
ALTNLIGNGVAAVVVSKTEKE
>WP_066295693.1 cation:dicarboxylase symporter family transporter [Bacillus sp. FJAT29937]
MSLAYQILVGLTLGIIVGAIFYVATYLQPIGDIFIRLIKMIVVPIVISTLILGVAGTDMK
KLGRLGGKTILYFEIVTTIAIIVGLLAANIVKPGVGLSHSFADTFVNIVPSNIIQSLANG
DMLAIIFFAVMFGLGIAAIERGKPVLAFFQGTADAMFWVTNQIMKFAPFGVFALIGVTVS
KFGVNSLIPLGKLLILVYVTMALFVVVVLGGIAK-ICGISVFNLMKILKDELILAYSTSS
SETVLPKVMEKMEK-YGCPKDVVSFVIPTGYSFNLDGSTLYQALAAIFIAQMYGIDLSIT
QQITLMLVLMVTSKGIAGVPGVSFVVLLATLGSVG-IPLE----GLAFIAGIDRILDMAR
TVVNVIGNSLAAVVMSKWEGR
>WP_066299207.1 MULTISPECIES: C4dicarboxylate transporter DctP [Bacteria]
MNLTVQVVIAIILGVIVGLVWPVGKSVKPLGDTFIKGVKMVIAPIIFLTIVLGIAKMDMK
KVGKVGGKAFIYFEIVTTLALVIGLFVVNIIKPGAGLKIDWIDFITNIVPSNMFDAFAKG
DILQVLFFSILFGVALTALEKGKPIIDFFDKMSHVFFNIIGYIMRAAPIGAFGAMAFTIG
NYGIASMKPLAMLMLSVYATMALFIFGVLNIICK-MYGFSLFKYLKFIKEELLIVLGTSS
SESVLPRMMDKMEK-FGCSKSVVGLVIPTGYSFNLDGTSIYLSMAVVFLAQVFQVDLSVG
QQITIILILMLTSKGAAAVTGGGFIVLASTLTAMQIIPVE----GLALLLGVDRFMSEGR
AITNLIGNGIATIAIAKSEKE
>WP_066306705.1 cation:dicarboxylase symporter family transporter [Bacillus sp. FJAT29814]
MSLAWQIFIGLALGIAVGAVFYVAEFLQPIGTIFIRLIKMIVVPIVVSSIIVGVAGVDMK
SLGKLGGKTLLYFEIITTIAIIVGLLFGNLFHPGSGISHSLVDTFVNIVPTNIIQSLANG
DMLAIIFFSVMFGLGIAAIEKGTPLLNFFRGTADAMFYVTNQIMKVAPLGVFALIGVTVS
KFGLSSLIPLGKLVIVVYGSMIFFIVVILGITAK-IAGYNIFKLVKYLKDELLLGYSTAS
SETVLPKIMEKMEK-IGCPKAITSFVIPTGYSFNLDGSTLYQAIAALFIAQMYGIDMGIG
QQITLVLVLMVTSKGIAGVPGVSFVVLLATLGSVG-IPAE----GLAFIAGIDRILDMAR
TCVNIVGNSLAAIVISKWEGH
>WP_066323988.1 MULTISPECIES: cation:dicarboxylase symporter family transporter [Metabacillus]
MGLATQIFVALILGISVGAVFHVMVIMEPIGDIFIHLIKMIVVPIVIAALVVSIAGVDMK
KLGKLGGKTILYFEIVTTIAIAIGLLAANLFHPGSGLSQGFAESIVHIVPKNIFESMAQG
DLLPIIFFSVFFGLGIAAIEKGKPVLGFFEGVLEAMFWVTNQVMKFAPFGVFALIGVTVA
KFGIVTLIPLGKLVLAVYVTMVFFVFVVLGIIAK-MSGTSIFVLLKVLKDELILAFTTAS
SEAVLPRLMEKMEK-FGCPKSITSFVIPTGYTFNLDGSSIYQAIASLFVAQMYGIDLSIT
QQITLLLVLMLTSKGMAGVPGASFVVILTTLGSMG-LPLE----GVAFIAGIDRILDMVR
TAVNVVGNSLAAIVMSKWEGE
>WP_066354514.1 dicarboxylate/amino acid:cation symporter [Fervidicola ferrireducens]
MSLTNKITFAMILGALIGFIVGSVAVLEPIGTVFIRLLKMVALPVIFFSITTGASGVDLA
RFKKIGAFFLFYWAFSTIISSTIGLTWAAIIKPGEGIQVNILDAFVKWIPDNMVGAFANY
EMVQVVVIAIFVGIAAAFLDTAKLMRNFFKAGAELSMKLTEIIMAFTPYGVFALMASITG
TMGATVLGSLAKMVLTQWIAYATIMLVIYPLILLFYLRLNPIQYFKNIYPALVVAFTTCS
SAATLPVAMDVSKRRLGIPEDMVNLIMPIGAAINQHAVAAELPIYVLWVAQMYDIQLSPA
ALVTTIIMGMILGSGGASVPGGAVVLAATLLQTMG-LPLT----VVPWIAGIYRLIDMPN
TMLNVVGDPLGGMIAASALGE
>WP_066367177.1 dicarboxylate/amino acid:cation symporter [Neobacillus fumarioli]
MSLTTQVLIAIVLGIIFGALFPIGAELKVLSDIFVKMIKMVIAPIIFLTIVVGIAGMDMK
KVGRIGGKAIIYFEIVSTFALAIGILFATVFQPGAGVSHGVMDFIMGIIPDNFFGALAKG
DLLPILFLAVLFGIALSGLERGKSVIELFEKLSDTFFRIVNIIMYYSPIAAFGAISYTIG
QFGIGSLVSLGKLFGLTIFAMLVFIVVVLGSIAK-FYRFNIFQFINYIKDEIFLVLGTSS
SESALPKLVEKLEN-YGCSKPVVGLVIPTGYSFNLDGTSIYLSMAALFIAQAFGVHLSVG
QEVTLLGVLMLTSKGAAGVTGSGFVTLAATLSAFPSVPVE----GIALLLGIDRFMSTAR
ALTNLIGNGVATVVVSKMENE
>WP_066462712.1 cation:dicarboxylase symporter family transporter [Caryophanon latum]
MSLAWQIVIGLVLGVIVGAVFYVVTYLQPLGTIFLNLIKMIVVPIIVSTLIVGVAGTDMK
QLGRLGGKTLIYFEVITTIAIVIGILAANIFQPGAGIDGGPFDIIVGIVPTNVVSAMASG
NMLAIIFFSVIFGLGVAAIGRGKPVLAVAQGVADAMFWVTNLVMKFAPIGVFGLIAVTVS
KFGLSSLIPLGKLALLVYGAMIFFVIVVLGITAK-LVKINIFTLIKVVKDELILAFSTSS
SETVLPRLMEKTEK-MGCPRDIVSFVIPTGYSFNLDGSTLYQAIAAIFIAQMYGIELSLM
EQITLILVLMITSKGIAGVPGVSFVVLLATLGSVG-IPLE----GLAFIAGIDRILDMAR
TAVNVVGNTLSVFVMSKWEKR
>WP_066542342.1 C4dicarboxylate transporter DctA [Caryophanon tenue]
MNLTVQVIIAIILGIIVGALFPFGAELKILADVFINLIKMLIAPIIFLTVVVGIGSMDMK
KVGKIGGKALLYFEVVSTISLAIGLIVVNIIKPGQGLSGGTVDFLMSIIPENFIGSLANG
ELLPTLLCAVLFGVAAAAIGESRPVIRFFEQVSEIFFKIVGIVMKISPIGAFGAMAYTIG
KFGLSSLTSLGLLMVSVYATMFFFVILVLGGIAR-YYKFSIFKFIAYMKDEIFLVIGTSS
SESALPAMMRKLEN-YGCSKQVVGLVVPTGYSFNLDGTSIYLSMAAIFIAQAYGIELSII
QMLTLLGVLMITSKGAAGVTGSGFITLAATLAAFP-IPVE----GIALLIGVDRFMSEAR
AVTNLIGNGVATVVVSKMENE
>WP_066617011.1 cation:dicarboxylase symporter family transporter [Clostridium magnum]
MGLAVQIVIGLILGVIVGAVFYVETYLKPFGDIFIRLIKMIVVPIVFASLVVGIAGGDSK
QVGRLGVKTLVYFEVITTIAIVLGIVIANVFHPGTGIHHGFAETFVNIVPTNIVDALAKG
NMLSIIFFSVMFGLGVSAIEKAKPVLQFCQATADVMFWVTNQIMKVAPIGVFSLIGITVS
KFGVKSLIPLAKLAITTYGSMFFFVLVVLGIVAK-VVGTSIITIIKILKDELILAYSTAS
SETVLPKIMEKMEK-FGCPKSIATFVVPTGYSFNLDGSTLYQAIAAIFIAQMYGIHLSIF
AQINLVLVLMLTSKGIAGVPGVSFVVLLATLGSVG-IPVE----GLAFIAGIDRILDMAR
TAVNVCGNSLAVVVISKWEGQ
>WP_066791026.1 MULTISPECIES: cation:dicarboxylase symporter family transporter [Rummeliibacillus]
MGLAWQILIGLILGIIVGAVFYVPKYLQPVGTIFMNMIKMIVVPIIISTLILGVAGQDLK
KLGKLGIKTIVYFEVITTFAIIIGIFVADFFHPGTGVGGGFADTIVHIVPTNVIQAMSEG
NMLAIIFFSVLFGLGVAAIEKGKPVLSFFSGVADAMFWVTNTIMKFAPIGVFALISVTVS
TFGIKSLVPLGKLAILVYAAMILFVVVVLGIVAK-IFGLSVFKLIRILKDELLLAYSTSS
SETVLPRIMMKMEK-AGVPKDIVSFVIPTGYSFNLDGSTLYQAIAALFIAQMYGIDLSLG
QQITLVLTLMVTSKGIAGVPGVSFVVLLSTLGAVG-IPLE----GLAFILGIDRILDMAR
TAVNVTGNSLASLVMAKSEGR
>WP_067204191.1 MULTISPECIES: C4dicarboxylate transporter DctP [Sporosarcina]
MNLTVQVVIAIVIGVVVGLVWPVGKEMKPLGDTFINAVKMVIAPIIFLTIVLGIAKMDMK
KVGKVGGKALIYFEVVTTLALVIGLIVVNLVKPGAGLSINWIEFVTQIVPSNMVDAFAKG
DILQVLFFSILFGVGLAALEKGKLVIEFMDKLSLVFFKIIGYIMRAAPIGAFAAMAYTIG
HYGLTSLVPLGKLMMSVYITMFLFIFVILNIICK-MNGFSLWNYLKFIKEEILIVLGTSS
SESVLPRMMDKMER-YGASKSVVGLVIPTGYSFNLDGTSIYLSMAVVFLAQVFGVDLTLG
QQITVILILMLTSKGAAGVTGSGFIVLASTLAALQIIPLE----GLALLLGVDRFMSEGR
AIVNLIGNGIATMVVAKSVNE
>WP_067211029.1 MULTISPECIES: cation:dicarboxylase symporter family transporter [Sporosarcina]
MTLAYQILLGLILGITVGAVFFVEKYLQPIGDMFIRMIKMIVVPIIISTLIVGVAGTDLK
KLGKLGGKTLLYFEIVTTVAIIVGLLAANLFKPGVGLNNGIMDIIVNIVPSNIIQSMAEG
DMLAIIFFSVLFGLGVAAIGRGEPILAFFQGTADAMFWVTNLIMKFAPFGVFALIGVTVS
KFGLESLIPLGKLLVLVYAVMAFFVIVVLGAIAK-MCGTSVFHLIKVLKDELLLAYSTSS
SETVLPKVMEKMEK-FGCPKDIVSFVIPTGYSFNLDGSTLYQALAAIFIAQMYGIELSIM
QQITLMVVLMVTSKGIAGVPGVSFVVLLATLGTVG-IPLE----GLAFIAGIDRILDMAR
TVVNVIGNSLAVVVMSKWEGR
>WP_067618377.1 cation:dicarboxylase symporter family transporter [Alicyclobacillus acidiphilus]
MPLFVQVMVAVCAGILVSLLSKVGVDLKVLGDAFIRLIEMTIIPLIFPLIVLGVSRMSIQ
KLGRIAGKTILYFEIVTTIILIIAVFISNVAGLGRGVGIDFEQFLLDIIPSNLFSSLANG
DLLPIVFFSIFLGLALAAIGSAKPMEDVLESLSQAMFKVISYVVKFTPIGVFGYVAYDLS
EYGWSSLGALLQFILVAYIGFAVIVFVLLPLIAA-YFRIKYWKLLRTIWDLVVLAFVTRS
SEVVLAPLTERLEQ-FGADNSVVSFVLPIGYSFNLDGATLYEAIAVVFLSHVYGLHLSIG
HQLAIIGLLMVLTKGLAGVPSAAIVVLITTAKSIG-LPLD----GVALLLGIDFIIDMAR
TATNIVGNSLASMVIAKSENA
>WP_068446535.1 dicarboxylate/amino acid:cation symporter [Lentibacillus amyloliquefaciens]
MSLIKKISVALVLGVLIGLIFGDAAVLAPFGDLLLRLLQFLIVPLILFTLIVGVNQTKLG
DLGRMGGKVFIYYIISSAFAITVGITVASIFNPGTGMNPGVVSVLLNIVPDNIISAFSEP
NLLGIIFTALAFGIAISALELGETVYKVIDGLNEATLSIMKAIIQYVPIGIFAIIAEVVG
NQGADTLVELGSMVGVFYIAIIVHLLIYVLFML--LFKINITSFFKHGRTPMITAFVTQS
SSGTLPLTLNAASE-LNLPKSLYGFSLPLGATVNMDGAAIRIAVSAVFAANVIGDPLSFA
EVLQVVLVGTLASIGTAGVPGAGIIMIATVFAQLN-LPME----AVGLLTAIDVLVGMGA
TSLNVTGDLVGTNIISKTEKS
>WP_068487747.1 dicarboxylate/amino acid:cation symporter [Planococcus maritimus]
MSLILKITVALILGVIVGLIFGDTAVLAPLGDLLLRLLTFLIVPLIFFTLIVGINQSKIG
DLGRMGGKVFLFYVLSSAFAIVVGLTVASIFQPGSGMNPGFTSVLLNIVPSNIISAFSDM
NLLGIIFTAFAFGIAISYMRLGKHLMKTITALNEATLIILKVILQYVPIGIFAIMAKTVG
AQGLDTLGSLLGMVAVLYIAIAVQIALYIVAML--VFKVSPLAFFKQARTPMLTAFVTQS
SSGTLPLTLDAARG-LDISKSLYGFSLPLGATINMDGAAIRIAVSAIFAANIIGDPLSLS
EMFLVVLIGTLATIGTAGIPGAGIVMIATVFVQLG-LPME----AVALLTAIDALVGMGA
TMLNVTGDLAGSKLIDQSEKR
>WP_068501102.1 cation:dicarboxylase symporter family transporter [Paenibacillus kribbensis]
MGLAWQIFIGLALGIAVGAIFYVTAILTPVGDVFIRLIKMIVLPIVISSLVVGIAGSDMK
KLGKIGFKTILYFEIITTVAIVIGLFAGNIFKPGTGIHHSMADTFVNIVPTNIVQAMGNG
DLLAIIFFSVLFGVGISVIGKGKPVIHFLEAVSETMFWMTNQIMKLAPIGVFALIGVTVA
KFGVSSLIPLGKLVIILYLSMFVFVLVVLGIVAK-MCGTSIVKILKLLKDEIILAFSTAS
SEAVLPKLMLKMEQ-FGCPKSIVSFVVPTGYTFNLAGSALYQSLATLFIVQMYGINLPIW
SQISIVVVLMLTSKGMAGVSGASLVVLLATVNSVG-LPVE----GVALIAGIDRILDMAR
TVVNVVGNGIASVVVSKWEGQ
>WP_068502603.1 cation:dicarboxylase symporter family transporter [Paenibacillus kribbensis]
MNLTMQIFIGLALGIIVGALFYVEVYLKPIGDIFIRLIKMIVVPIVISTLIIGVAGVDMK
KLGKLGGKSILYFEIVTTIAILFGLLVANLVRPGEGVGHNFMDTIVHIVPTNIVQALGEG
DMLAIIFFSVLFGLGVAAINKGKPVLNFFEGVADAMFWVTNQVMRLAPFGVFALIGTTVA
KFGLASLWPLLKLVLSVYGSMLLFIVIVFGIIAK-LCGTRLWTMVKILKSELLLAYSTAS
SESVLPKIMEKMEK-FGCPKGITSFVIPIGYSFNLDGSTLYQALAAIFIAQMYGINLPIT
TQITLVLVLIVSSKGIAGVPGASFVVLLATLGAVN-LPLE----GLAFIAGIDRILDMAR
TVVNVLGNSLAAVVMSKWEGE
>WP_068611040.1 cation:dicarboxylase symporter family transporter [Paenibacillus swuensis]
MGLAIQIVIGLVLGIIVGAIFFLPKYLGPIGDIFIRLIKMIVVPIVISTLIVGVAGVDFK
RLGKIGGKTILYFEIVTTVAILVGLLAANIFQPGAGISHGFADTFVNIVPKNVFDALARG
DMLAIIFFSVLFGLGVAAIGKGKPVLSFFQGVAEAMFWVTNQVMKFAPFGVFALIGVTVS
TFGLSSLIPLGKLAILVYATMAFFILVVLGLVAR-MVGIRITNIFRILRDEILLAYSTAS
SETVLPKIIEKMEK-FGCPKAVTSFVVPTGYSFNLDGSTLYQALASVFIAQLYGIHLSWY
EQLTLVLVLMVTSKGIAGVPGVSFVVLLATLGTVG-LPVE----GLALIAGIDRILDMAR
TVVNVFGNALAAVVISKWEGV
>WP_068747766.1 dicarboxylate/amino acid:cation symporter [Thermovenabulum gondwanense]
MPLVWRILIALIIGAIVGLIVGKIAVIEPLGTLMIKLLKMIILPLIFSAIVTGVGGMPAS
KIGRVAGKILLYYVSTTVFAATFGLLFSQIFKPGLGLTPSVSSVLLNMVPDNVAASFANG
AYLQVLVFAVIFGIAISFLRAVLTVYKFCQGTAELMFSITKGVLEYSPIGVFALISVLFA
QEGTKVIGSVAKLVLTCYIGYAFQLLIVYGLLFTILAKLSYAKFIAKAKDAMLMAFATRS
SSATLPLTLKVAEENLGVSRNIGSFTLPLGSQINLDGEAYYQIISVFFVAFAAGIHLTAI
QKLIVILVVTIGTMGTAGIAGSGPVVLLAVMNMVG-LNVEVVAGAFALVLGIDVILDMGR
TMCNVTGDMVGTCIVAKSEGM
>WP_069033622.1 MULTISPECIES: cation:dicarboxylase symporter family transporter [Bacillaceae]
MGLATQIFVALILGIVVGALVYAISYIQPIGDIFIHLIKMIVMPIVISALVVAVAGVDIK
KLGKLGGKTLLYFEIITTIALGIGMLAANLFHPGKGVQSGFAETIVHIFPKNVFESMAQG
DLLPIIFFSVLFGLGVAAIEKGKPVLGFFEGVLEAMFWVTNQVMKTAPFGVFALIAVTVA
KFGVSTLLPLGKLVLAVYITVAFFAIVILGINAK-MTGTNIFTLMKILKEELILSFTTAS
SEAVLPNIMKKMEE-MGCPKAIVSFVIPTGYSFNLTGSAIYQALAALFVAQMYNIHMSFM
EQITLLFVLMLTSKGMAGVPGASFVVVLATLGSMG-LPLE----GIALIAGIDRILDMVR
SAVNVLGNSLAAITMAKWEGE
>WP_069035354.1 MULTISPECIES: dicarboxylate/amino acid:cation symporter [Bacillaceae]
MSLTTQVILGIFLGVLVGFAFPFGSQLKVIADIFIKLVKVVIAPIIFLTIVIGIAGMDIK
KVGKIGGKALLYFEIVSTISLVIGIIVANILKPGKGISHGFMDFIASIIPDSFIGAFANG
QLLPVLLLAIMFGISLAHLNKGKPVIELFEKLTEVFFGIVNIIMKVSPLAAFGAMAYTIG
EFGIGSLLYLGKLMGSVYLTMALFIVLVLGGIAK-MFGFNIFKFIAYIKEEILLVVGTSS
SEAALPKMMEKLEK-YGCSKSVVGLVIPTGYSFNLDGTSIYLSMAALFIAQAYGADLSIL
QQITLLGVLMLTSKGAAGVTGSGFVTLAATLAVFPSIPVE----GMALILGVDRFMSEAR
AVTNLIGNGVATVVVSKSEGE
>WP_069938872.1 cation:dicarboxylase symporter family transporter [Domibacillus iocasae]
MGLAWQILIGLIAGIIVGAVFYVADYLQPIGDIFLNLIKMIVIPIVISSIIVGVAGVDTK
KLGKLGGKTLLYFEIITTVAILVGLAAGNIFQPGAGI-HGFAETFVNIVPANLFTSLAEG
DMLAIIFFSVVFGLGIAAIGKGKPVLQFFQGTSEAMFYITNQIMKFAPFGVFALIGVTVS
KFGVESLIPLSKLIILVYGAMFFFVLVVLGLTAK-LVGVNIFNLFKILKDELILAYTTSS
SETVLPKLIEKMEK-FGCPKAIVSFVIPTGYSFNLDGSTLYQAIAALFIAQMYGIDLSMA
EQLSLVLVLMVTSKGIAGVPGVSFVVLLATLGSVG-IPVE----GLAFIAGIDRILDMAR
TAVNVVGNSLAAIVLSKWEGQ
>WP_069995704.1 cation:dicarboxylase symporter family transporter [Staphylococcus caeli]
MNLPTQIIIALVLGIILGSILHVINYIQPFGDVFINLIKMLVVPIVFCSLALSISNVDTK
TIGRYGGKTLLYFVIMTSFAIFMGLVFGNLFKPGVGLGNHLIDTVVNIIPTNVFEAFASG
ELLPVIFFSVFFGLALAAIQKAKPVKDFLGGTLEAVFWMIGKVLLLAPIAVFAFITTTII
TFGLSALIPLFKLCLTVVIAMLFFIFIVLGIVSR-VCGVKITQIMKLLKNDLMLAFSTAS
SEAVLPTVMKKMER-FGVPRDIASFVLPTGYSFNLDGAAMYQSIAALFVAQLYGVHLSVG
EQILLMITLMLTSKGMAGVPGASIVVLLTTLGSVG-LNPQ----GLALIIGVDRILEMLR
TCVNVLGNSVATIFIAKTEGV
>WP_070875046.1 MULTISPECIES: cation:dicarboxylase symporter family transporter [Bacillus]
MGLAWQIVIGLILGIAVGAAFYIEGFLQPIGDIFIRLIKMIVVPIVVATLIVGVAGVDIK
KLGKLGGKTILYFEVITTLAIIVGLLAANIVQPGAGISHGIADTFVNIVPSNIFESLMKG
DMLAIIFFSVLFGLGVASLGRGKPVLTFFEGVAESMFWVTNQVMKFAPFGVFALIGVTVS
KFGLASLIPLGKLVIVVYGAMIFFVLIVLGLIAR-WCGTHIFTIMKILKDEMVLAFSTAS
SEAVLPKLMEKMER-FGCPKAITSFVIPTGYSFNLDGSTIYQAIGALFIAQMYGIDMSIP
EQLTLVLVLMVTSKGMAGVPGASFVVLLATLGAMG-LPME----GLAFIAGVDRVLDMAR
TVVNVIGNSLAAIVMSKWEGQ
>WP_071141683.1 dicarboxylate/amino acid:cation symporter [Acidaminococcus timonensis]
MPLYVRIFIALGIGIAFGYVLNILPFLQFLGDFFIKLIKMVIVPLVFFCIVDAALSLDIN
KLRSIGVTTIIWFLATGMISAMIGLFWVNLIQPGKGLLPGMYQTILDFIPDNPFASLSTG
SMMQIIVFSLFIGFAIISLGKAEPLGKIFNMLSMAMFKIVDYVIAIIPVGVFGLMATTMT
KYGTAIFGPVLKFILTDYLACLTTTFGVYTLLLAFVARVNVITFWKKAFSSWLVAFSTCT
SSAALPVSMDIAPNKMGAPKDISSFILPLGCTAQMNGTCAYFAVVILFAAQLYGVDLSLT
QQVLLCVQATFLSVGCAATPQIGLVISLTLMTQMG-LPLD----GYSLVAGIYRIVDQIH
TATNSVGDLVATLCISNMQHE
>WP_071396184.1 dicarboxylate/amino acid:cation symporter [Bacillus tuaregi]
MNLTVRVVIGILLGIAIGFIFPFGAKLKVLADIFIKLIKMVIAPIIFFTVVIGIGSMDLK
KVGRIGGKALLYFEVISTFALAIGLLVVSLLQPGKGFEHGFMSFIMSIIPENAVAALAGG
ELLPILFFAILFGISMAAMEKAAPVVSFFEKISEVFFGIVNIIMKFSPIAAFGAMAYTIG
NFGLGSLVSLGKLMGSVYITMFLFVVFILGAVAK-FYKFNIFKFIAYIKEEILLVLGTSS
SESALPKMMERLEK-YGCSKSVVGLVVPTGYSFNLDGTAIYLSMAAIFIAQAYGVDLTIW
QEITLLGILMLTSKGAAGVTGSGFITLAATLAAFPMIPVE----GIALLLGVDRFMSEAR
AITNLIGNGVATVVVSKMENE
>WP_071396309.1 cation:dicarboxylase symporter family transporter [Bacillus tuaregi]
MSLANQIFIGLILGIIVGGIFYAQSVLQPMGDLFIRLIKMIVVPIVLSTIIVAIAGVDIK
SVGKLGGKSLAYFIGMTMVAIAVGLVSANIFQPGAGLSKTIADTLLHIVPTNPIQAMVEG
DMLAIIFFAVVFGLGIAAIDTGKPVLRFFEGTAKAMFYVTNLFMKYAPIGVFALLGVTIS
KYGFSSLIPLGKLAITVYGTMIFFVIVVLGLMAK-IVGFNIFKLLKMIKEELILAFSTSS
SETVLPRIMDKMEQ-AGSPKHIASFVIPTGYSFNLDGSVLYQAIASLFIAQMFGIELSIG
QQITLMLVLMVTSKGMAGVPGVSFVVLLATFSTIG-LPAE----GLAFIAGIDRILDMGR
TAVNVVGNSLAAIVVAKWEGQ
>WP_071460772.1 cation:dicarboxylase symporter family transporter [Bacillus mediterraneensis]
MGLAWQILIGLVLGIIVGALFYIGSYLQPVGDIFLRLIKMIVVPIVISSIILGVASVDTK
KLGRLGGKTIIYFEIITTVAIVLGILVANIFHPGTGVSHGFADTIVNIVPTNIINSMAQG
DMLAIIFFSVLFGLGVMAVEKGKPVLAFFQGTADTMFYMTNQIMKFAPFGVFALIGVTVS
KFGIASLIPLGKLVITVYLTMAFFIVVVLGIVAR-MAGVNIFHLLNFLKDELILAYSTAS
SETVLPKIMEKMEK-YGCPKAITSFVIPTGYSFNLDGSTLYQAIAAIFIAQMYGIDLTLV
EEFSLVLVLMVTSKGIAGVPGVSFVVLLATLGTVG-IPVE----GLAFIAGIDRILDMAR
TAVNVVGNSLGAIVISKWEGE
>WP_072330380.1 MULTISPECIES: cation:dicarboxylase symporter family transporter [unclassified Paenibacillus]
MGLAFQILIGLVLGVAVGAVFYIESFLKPAGDIFIRLIKMIVVPIVVSSLIVGIAGVDIK
KLGKLGGKTILYFEIVTTVAIIFGLLIANVFQPGAGVSHSFIDTFVNIVPKNIFESFAAG
DMLAIIFFSVFFGLGIAAIEKGKPVLAFFQGVSESMFWVTNQIMKFAPIGVFGLIGMTVS
KFGVGSLLPLGKLVLAVYVGMFLFVAIILGLIAK-LCGTSLMAIVRILKDELILAFSTAS
SETALPKMMEKMEH-FGVPKAITSFVVPTGYSFNLDGSTLYQSITALFIAQMYGIHMPLS
SQLMLVLVLMLTSKGIAGVPGASFVVLLATLGSVG-IPLE----GLAFIAGIDRILDMAR
TVVNVIGNSIAAVVMAKWEGQ
>WP_072966673.1 dicarboxylate/amino acid:cation symporter [Caminicella sporogenes]
MKLFHKIFLGLILGTIVGFVLSIVPWFGFLGDLFLRLIRMVIVPLVFFSIISGVSNLDLK
KLRSIGIKTIILFLGTAFCAVTIGLIVAQVLKPGTGLLPGIRETILNMFPKNPIESMVKG
EMLHIISFSIFVGAALLMLERGKLLIDIVDRASETMFKVTDIVVQITPYGVFGLMAKATT
KFGIKIFGPIFKFILSDYLASFIHIALIYTLVLVVFAKVNPIKFYKKAFQPWLVAFSTCS
SMATLPVTMRVAKEEIGLPKENASFILPLGATANMNGTSIYFGLIVMFVSQIYNIPLDFK
MQAMLVLQATLLSVGCAAVPQVGLLISIALLTSMG-LPLD----GIALVAGIYRIVDQAH
TSTNALGDLVVATAVAGIEGD
>WP_072973150.1 dicarboxylate/amino acid:cation symporter [Tissierella praeacuta]
MGLSAKVFIGFGLGIILGIIFKKVLVLKPVGDMFLRLIKMIVVPLILFSITAGVCSIDMQ
KLKRIGSKTLLYYLFTTTLAGGISLTIANVINPGKGLTPSVGETILQMIPDNIFTAFTTG
NLMQIIVFSLFVGIAIIIMGRGVRVRNFFESGAEIMYTITGMVMETSPYGVAALIACSVG
AYGMKIFGPLAIFIGTVYLALISVILMYAVMLKL-IGKVSLRQFFRKIPELWLVTSSTTS
SSGSLPITLNVAKNKFGVAEELSSFTLPLGATMNMNGGVCFYAASVIFVSQIYGIELSFT
QQAMTVLMATLVSVGAPGIPGGAIVMSTMLLSTMG-LPLD----VVGMIAGIFRLIDMGT
TTINVTGDVVSTICIARGENM
>WP_073090162.1 dicarboxylate/amino acid:cation symporter [Selenomonas ruminantium]
MNLATQVLIAFVIGTVLGIIFQDILFLQPVGDIFLRLIQMIVVPLIFFSIIGGIANIDIR
KLRRIGSKVMGFYVITTILSTIIGLAVANILQPGKGFPMTVGGTILSMIPSNPLHALSEG
NIMQVIVFAAFLGIVMTILGKVSTVKKFVEEGTLIMFKLTDLVMKVTPLGVLALAACSVG
EYGTAMFSALGMFILTHYVGAFSVIVLLYLFIIKVIAKVPLTEFFRKIVSIWLVAFSTTS
SSGTLPVSLKVTEEDFHVKSELASFSLPLGATINMNGIAVYYAVTIIFVSQIYGVDLTLG
QQAMFIFLTTLISIGTPGIPASGIVLAIMLLNTMG-LPTA----IMGMIVGIFRPIDMIH
TALNVTGDVVSTLAVARMENM
>WP_073151172.1 cation:dicarboxylase symporter family transporter [Seinonella peptonophila]
MRLSTQILIALILGVIFGLLFNMTRYLLPIGNVFINLIQMIVIPIVIASLIIGVASINIK
KLGKIGGKTIIYFEFITMIAIILGLLIATIVQPGASVPEMIINLFVQVVPKNIVQSIAKG
DLLAIIFFSILFGLATAAIGRGKIIVDFFKAVLEAMFWVTDLVMKIAPIGVFSLIAVTIS
QFGIGSLWPLGKLVISVYVAMFIFLFVVFGLIAH-LVKIDPFQFYRLLRPEILLSFTTAS
SDSVLPRLFVKLED-FGCSRSVISFVLPMGNTLNLAGSTLFQAMTILFIAQMYGINMTPG
RQMTLFIVLMITSKGIVGVPGASFVVLIATLSALG-IPAE----GLAFIVGIDRILDMIR
TLVNVVGNSLATIVIAKWERQ
>WP_073155278.1 cation:dicarboxylase symporter family transporter [Seinonella peptonophila]
MGLAYRILFGLILGIIVGAIFYVETYLKPIGDIFLNLIKMIVAPIVIATLVVGVAGTDFK
KLGKLGGKAIIYFEIITTVAIIVGLFIANVVQPGAGVSHGIAETFVNIVPQNVFKAFAEG
DMLAIIFFAVMLGLAVAAIGKGKPVLQFFQGLSTAMFWITNKVMLFAPFGVFALIGITIS
KFGLDSLIPLGKLVLSVYGAMIFFVLVILGLVAQFIAKVNIFSLFRILKDELLLAYSTAS
SEAVLPKIMEKMEK-FGCPKSIASFVIPTGYSFNLDGSTLYQALAALFIAQMYGIHLSIT
QQVTLLLVLMVTSKGIAGVPGVSFVVLLATLGSVG-IPVE----GLAFIAGVDRILDMAR
TAVNVVGNSLAAVVVSKWEKQ
>WP_073164208.1 cation:dicarboxylase symporter family transporter [Desulfofundulus australicus]
MSLGVQVLIGLALGVLLSILSKIGVRLEPLGKAFIRLIQMVIVPLVFPLIVIGIAGMDVK
KLGRVAVKTLIYFEVVTTIAIVMGVIVARLTNVGAGAGIDLTKFFLEIIPNNVVSAMAEG
KLLPIIFFGIFFGLALVAIGKGKPVLTLFESWTQAMFKVIEYAVSFAPIGVFGFVAFSVS
KYGIQSLISLGQFVAVAYLAFLLAALVLFPLIAL-VFRVPYVSLLRFTWDLILLAFTTRS
SEVALPLLIDRLEK-FGTSRSINSFVLPTGYSFNLDGASIYASLAVVFIAHVYNLPLSMV
QILTIIGILMVMTKGLAGVPSAVLVVLLATATEIG-LPPE----GVALLMAVDFFVDMGR
TALNVIGNSLATVVIAKWENA
>WP_073709941.1 cation:dicarboxylase symporter family transporter [Domibacillus mangrovi]
MSLAWQILIGLIIGIAVGAIFYVQTYLQPIGDLFIRLIKMIVIPIVVASLIIGVAGVDIK
KLGKLGGKTLLYFEIITTFAIIIGLFAANIFQPGAGLNHSFADTFVHIVPANLFESLAKG
DMLAIIFFSVIFGLGVAAIEKGKPVLQFFQGTADAMFFVTNQIMKFAPFGVFALIGVTVS
KFGLASLIPLSKLVILVYGSMFFFIVIVLGLVAK-LVGVNIFHLFKILKDELILAYSTAS
SETVLPKLMEKMEK-FGCPKAIVSFVIPTGYSFNLDGSTLYQAIAALFIAQMYGIDLSIA
DQLSLLLVLMVTSKGIAGVPGVSFVVLLATLGSVG-IPAE----GLAFIAGIDRILDMAR
TVVNVVGNSLAAIVLSKWEGQ
>WP_074599536.1 dicarboxylate/amino acid:cation symporter [Sediminibacillus halophilus]
MSLIVKITTALILGVITGLLFGEASILEPLGDLLIRLLKFLIIPLVLFTLMVGINQAETG
SLGRMGGKVFLYYIVSSAFAIIIGVTIASVFQPGTGMNPGVTSVLLNIVPDNIATAFTDL
NLLGIIFTAFAFGIAISSLRLGESVYKVINGLNEATLTIMKVILQYVPIGIFAIVANTVG
SQGIDTLLELGNMVAVLYIALIAQVLLYVVFLL--LAKFNPGRFFSQARTPMLTAFATQS
SSGTLPLTLNAADN-LGLSRSLYGFSLPLGATINMDGAAIRIAVSAVFAANIIGDPLSFT
DMLQVVLIGTLASIGTAGVPGAGIIMIATVFAQLN-LPME----AVGLLTAIDALVGMGC
TALNVTGDLVGTSIIDKTEAR
>WP_074952491.1 cation:dicarboxylase symporter family transporter [Alicyclobacillus macrosporangiidus]
MRMALYILLATVLGGLFGYLFPAGIAIKPVGDAFIRLIKMVVLPVIVSTLLVGVAGIDIR
RMGRIGLKTIVWFEFFTTLILFLGLIVANVVHPGTGIVMDGTTLLLNIIPTNFLDAMARS
DMLATIFFCVMFGIALVGLGRAKPFVQFMDIVSQASFRLVNMVMTVAPIGVFALMAATIG
TYGVKLVIPLLRLIGTAYLALALLVFVVFPIVAL-CLRIRITDVYKMVWDLMLIGASTGS
TETVVPQLMDRLER-FGVPKSITSFVIPAGLPLNSDGTTLYLTIAAPFIAQLFGIHMTFI
QQITMILFFIVTSKGVAAVPSSSMVILLATATAVG-LPAE----GVALILGVDRIIDMAR
TAVNVMGHVFSSAVVARWEGV
>WP_074955010.1 dicarboxylate/amino acid:cation symporter [Alicyclobacillus macrosporangiidus]
MRLALFIFAGLILGAIVGLIFPFGVAIQPLGTMFINLVEMVILPVVFFAIVVGAAGVDIR
RMGKIGLKSIVWFEIITTIIILLGIILADLLQPGAGVKIDIVNMIVNIPPKNIVDAFQKD
AVISVVFFAAMLGLAIASVKKGKVVLQVFEGLMQASFTLIRWVMHAAPVGVFALAAYAAG
KYGYQVFLPLAKVILVTYLGLAIVVFVLFPLVCRLVLRVPFFKVFWGVVDLFLIAFSSTS
SEVVLPQLIEFSER-IGVPRSIAAFVIPLGISWNADGTSLYLSVASLFVAQVAGLHLTLG
QQITMILILIVTSKGIAGVPMAGLVVLLTTATAFG-LPIQ----GVALLAAVDRVMDMAR
TGVNVFGHSVAAIAVAKWERE
>WP_075036464.1 dicarboxylate/amino acid:cation symporter [Halobacillus dabanensis]
MSLIKKITVALLLGIVTGLLFGDASVLAPFGDLLLRLLKFIIVPLILFTLIVGVNQAELG
SLGRKGGKVFLYYIGTSALAILVGVAVASLFNPGTGVTPGVTSVLLNIVPDNIVQALTEM
NLLGIIFTALVFGIAIAYLRVGNHLYKVVEGLNEATLTVMKGILQYVPVGIFAIISGIVG
TQGADTLLSLGNFVIVLYVALFVQLALYFMILI--FTKRKPGAFLKEARTPMITAFVTQS
SSGTLPVTLHAARN-LGLSKSLYGFSLPLGATINMDGAAIRIAVSAVFAANVIGDPLSLA
SILQIVIVGTLASVGTAGVPGAGIIMIATVFSQVG-LPME----AVALLASVDVLIGMGA
TALNVTGDLVGTTVINKSEET
>WP_075339869.1 MULTISPECIES: cation:dicarboxylase symporter family transporter [Staphylococcus]
MSLPMQVMIALVLGVIVGLLLYVANYIKPFGDIFLNLIKMIVIPVVFCSLALSISNVESK
TVGRYGFKTILYFEIITTIAIGLGIIFANIFKPGAGLGNHFIDTIVNIVPTNIFEALTSG
ELLPIIFFAVFFGIALSTIQKAKPVKLFLSGTLEAVFWMINKILKLAPIGVFAFICTTIM
TFGASALITLLKLLLVVIGAMIFFVVVILGIVAK-ICGVSIFALMKILKNELILAFSTSS
SESVLPIIMQKMER-FGSPKDITSFVVPIGYTFNLDGSALYQSIAALFVAQMYGIDMSIG
QQIMLMVTLMVASKGMAGVPGVSIVVLITTLTSMG-LPAE----GLALIIGVDRILDMVR
TCVNVMGNALSTIVIAKWENA
>WP_075366014.1 dicarboxylate/amino acid:cation symporter [Desulfosporosinus metallidurans]
MVLYFRVLFAIVIGIFLGYFYPLGTKMKPLGDGFIQLIKMLIAPIIFTTVVVGIASMDMK
KVGRVGLKAIVYFEIVSSIALVLGLIVVNIYQPGVGISLNAVDFLLNIIPNTVVDAFAKG
DILQVLLFSILFGFSLSVLGKGKPLVTFFDQLSKALFGIVGMIMKVAPIGAFGAMSFTIG
KYGIHTLVSLGKLMAGVYTTSLLFIFIVLGLIAR-FNGFGIWKFIKYIKEEMFIVLGTSS
SESVLPRMIDKMEK-LGCSKSVVGLVIPTGYSFNLDGTSIYLTMAAIFIAQACNVHLSIV
QQLTIVAVLMLTSKGAAAVTGGGFITLAATLASIS-IPVA----GLTLLLGVDRFMSEAR
ALTNLIGNGVATIVVSKWEKE
>WP_075578911.1 dicarboxylate/amino acid:cation symporter [Acidaminococcus massiliensis]
MPLYGRIFIALGVGIAFGYILNILPFLQFLGDFFIKLIKMVVVPLVFFCIVDAALSLDIN
KLKSVGVTTIIWFLATGMISAMIGLFWVNLIQPGKGLLPGMYQTILDFIPANPFESLTSG
SMMQIIVFSLFIGFAIISLEKAEPLGKIFSMLSMVMFKIVDYVIAIIPVGVFGLMSTTMT
KYGTAIFGPVLKFILTDYLACLSTTFGIYTLLLIFIGRVNVFTFWKKAFASWLVAFSTCT
SSAALPVAMDIAPNKMGAPKDISSFILPLGCTAQMNGTCAYFAVVILFAAQLYGVELSLP
QQILLCVQATFLSVGCAATPQIGLVISLTLMTQMG-LPLD----GYSLVAGIYRIVDQIH
TATNSVGDLVATVCISNLQNE
>WP_075659551.1 MULTISPECIES: dicarboxylate/amino acid:cation symporter [Peptoniphilus]
MQLWQQIVIAIVLGALVGIFSPVVPYIKFMGEIFLRLLKMLIAPLVLTTLISGVVKMDIQ
QLRTVGIRIVLFYIITSTIAAAIGMGFALISQPGKGVEYSFVENMIGWIPTNIFESLTNG
DTLQIIVFALFSGVVLLILGSAKTLVKVIEQGADLMLKMTELVMKISPFGIFALIADMMT
KLSGSMLMQVLNMIITDWVACLVVIFILQPLLVKALAKISPFLFLKKIAPAMIVAASTTS
SAATLPVSIDLSKNELGIPEKIYGFTLPLGNTCNMNGMAVALGVISVFASNLYGYDITAG
ALIQFVFMGLVLSIGAAGVKGAGIVMSTVLLQTLG-MPLT----LVPILAAIWPVIDICH
TTANITGDLAGTIVVAHSVGE
>WP_075860007.1 dicarboxylate/amino acid:cation symporter [Carboxydothermus pertinax]
MHLYFWVIVAITCGIILGHYYPFAVKTKPFGDAFIKLIKMMVAPIIFTTVVVGIANMDMK
KVGRIGVKALIYFEVVTTIALIIGLIVVKVYKPGVGISLNAVDFLLNIIPTTVVDAFAKG
EILQVLLFSLLFGFALAAMGKGKPLVKFLDDLSHALFGVINIIMKVAPVGAFGAMAFTIG
KYGIHTLVSLGKLMAVVYTTCLLFIFIVLGTILK-IHGFSIWQVLKYIKEEILIVLGTSS
SESVLPRVMTKMEE-LGVSKSVVGLVIPTGYSFNLDGTSIYLTAAAIFIAQATNVHLSLS
QELTILAILMLTSKGAAAVTGGGFVTLAATLSSLG-IPVA----GLALILGVDRFMSEAR
AITNLIGNAVATLVVAKWERE
>WP_075980453.1 cation:dicarboxylase symporter family transporter [Bacillus massilionigeriensis]
MGLAWQILIGLVLGVIVGAIFYIGTYLQPIGDIFLRLIKMIVIPIVISSIIVGVASVDTK
SLGRLGGKTLIYFEIITTIAIIVGLLSANIFQPGAGVNHGFADTIVNIVPSNIFQSFVQG
DMLAIIFFSVLFGLGVAAIGKGKPVLKFFQGTADTMFYVTNVVMKFAPLGVFALIGITVS
KFGLESLIPLGKLVITVYGVMIFFVVVVLGIVAK-IVGVNIFKFIGLLKDELILAYSTSS
SETVLPRIMEKMEK-FGCPKSITSFVVPTGYSFNLDGSTLYQALAAIFIAQMYGIDLSIG
HQLSLLFVLMITSKGIAGVPGVSFVVLLATLGTVG-IPVE----GLAFIAGIDRILDMAR
TAVNVVGNSLATVVISKWEGK
>WP_076229450.1 dicarboxylate/amino acid:cation symporter [Paenibacillus sp. FSL H70331]
MNLTVQVLCAIVIGILIGQFFPTGVELKVLGDIFVKMIKMVIAPIVFFTIVIGFANMDMK
KIGRIGGKALLYFEIITTFAMAIGIAVMYMVSPGSGMPHGFMDFLVSVIPDSAVGALARG
EMLPVLFFAVLFGLSMAGLEKAKPVTVFFEKMNEIFFRLVSLIMRFSPIAAGGAMAYTIG
KFGLGSLFSLGKMMGSVYITMFLFIVVVLGTIAR-IYGFSLFNLLKFIKEEILLVLGTSS
SESALPRLMQRLEQ-YGCSKSVVGLVVPTGYSFNLDGTSIYLSMAALFIAQAYGIELTWV
QILTVLGVLMLTSKGAAGVTGSGFITLAATLAAVPVIPIE----GMALLLGVDRFMSEAR
AITNLIGNSVATVVIAKSENQ
>WP_076523986.1 dicarboxylate/amino acid:cation symporter [Kroppenstedtia eburnea]
MNLTVRVIIGIVLGILVGFLFPFGAQLKVLADIFIKLIKMLIAPIIFFTVVIGIGNMDLK
KVGRIGGKALIYFEIVTTFALAIGIIVVNLIQPGVGFSGGFTDFILSIIPDNIIGAMAAG
DLLPILFAAVLFGLVAASLEKAKPVINLFQRFTDIFFGIVNMVMKISPIAAFGAMAYTIG
TFGIGSLVSLGKLMSGVYLTMFLFIVLVLGAIAK-FYGFNIFKFIAYMKEEILLVLGTSS
SESALPRMMERMER-YGCSKPVVGLVIPTGYSFNLDGTSIYLSMAAIFIAQAYGIDLTIW
QELTLLGILMLTSKGAAGVTGSGFITLAATLSAFPMIPVE----GIALLLGVDRFMSEAR
AITNLIGNGVATVVVSKMENE
>WP_076631938.1 cation:dicarboxylase symporter family transporter [Latilactobacillus sakei]
MSLGWRILIGIALGLVAGGIFYAIAVMQAIGTLFINLIKMIVLPIVVSCLVVGIAKMDIK
KLGRIGGKTLLYFEMMTTIAIALGLTVGNLTKPGALINHGLGDIIMNIVPTNIFKALSEG
EMIPIIFFTVLFGLGLATFGRSESLINAFEMISEVMFKLTNWIMQLAPIGVFALIGVTIA
QFGFDALKPLVYFLVICYLAMIFFVVVVAGLVAR-IWHINILELLKVFKEELVLSFSTAS
SEAALPKVMEKIQD-YGVSQGIASFVIPTGYTFNLDGSAIYQSLAALFLAQAYHVHLSLM
QQLTLLVVLMITSKGMAGVPGASFVVLLATITTIG-VPAA----GVAFIAGIDRLVDMGR
TAVNVMGNSLAAVIIAKSEDE
>WP_076758867.1 cation:dicarboxylase symporter family transporter [Edaphobacillus lindanitolerans]
MPLAYQILAGLILGIIVGAVFYVEKYLQPIGTMFLNMIKMIVVPIIVSSLILGVAGTDMK
QLGKLGGKTLLYFEAVTTIAILVGLLAANLFHPGTGVDHGILQTIVNIVPTNIVDSMASA
NMLQIIFFSVLFGLGVAAIGKGKPVLAFFEGTADAMFWVTNLIMKFAPFGVFALIAVTIS
KFGLSSLIPLGKLMILVYAAMIFFILVILGGIAK-LVGINIFNLLRVLKDELLLAYSTSS
SETVLPKIIEKMEK-FGSPKDIVSFVVPTGYSFNLDGSTLYQAIAALFIAQMYHIDLSIM
EQITLVLVLMVTSKGIAGVPGVSFVVLLATLGSVG-IPLE----GLAFIAGIDRLLDMAR
TVVNVVGNSLATVVIAKWERR
>WP_077320220.1 dicarboxylate/amino acid:cation symporter [Virgibacillus proomii]
MSFIIKMTTAFLLGIFAGILFRQTTILEPLGTLLIHLLSLIAIPVIFLTVVLAVNKMNMT
QLGRMGGKLILYYIATTACAVLIGLGLALWINPGENLTPSFSDIILQIVPENIFSAFTSG
NLMAILFIAVIIGIAISTMEYGNLLNTFFTALNEMFYKILQGVLLYAPIGIFAISATAFG
SQGLATFQSLLTFTLVFYAGIALLWLVVYTAFLK-FSNTPVLAFFKQTKEAYTTAFFTSS
SIAALPIAIRSAKK-AGISETTANFALPLGAVFNSDGGALRMGVSLVFAANITNLSLSPL
DFLSIVVIGTLLSIGTAGVPAAGLVTLSAVLSMFG-LPLE----IVALIAGVDALIGMAG
TASNVMGDIVGAAVVDKSERK
>WP_077329594.1 dicarboxylate/amino acid:cation symporter [Virgibacillus siamensis]
MSLILKITVALILGIAVGLLFGDAAVLAPFGDLLIRLLKFLIVPLVLFTLIVGVNQTNLS
SLGRMGGKVFIYYVATSALAIITGIAVSSIFDPGTGMNPGVTSVLLNIVPENIIKAFSEL
NLLGIIFTAIAFGMAISALQLGESVYNVVSGLNEATMNIMKVIIHYIPVGVFAIVAEVVG
NQGVDTLLSLGNMVLVLYAALIVQIGFYIIFML--LAKINLNDFFREARTPMITAFVTQS
SSGTLPITLQAAKN-MNLSKSLYGFSLPLGATINMDGAAIRIAVSAVFAANIIGDPLSFT
DILQVVLIGTLASVGTAGVPGAGIIMIATVFAQLG-LPME----AVGLLTAIDVLVGMGC
TGLNVTGDLVGTSIINKSEKK
>WP_077614150.1 cation:dicarboxylase symporter family transporter [Caenibacillus caldisaponilyticus]
MFFAFQVLIGMVIGALIGYLFPFGQALNPIGTMFINLIKMIVVPIVFTTIVIGVAGSGKK
SMGKLGLKTIIWFEFITSLILIIGLVLANLLGPGKGIVADFKSMIVDIIPSNVFKAMADG
NLLAVLFFAVVFGVAAGKIGASEPVLNFMRSTADIMFKVTQMVMATAPIGVLALMASSVG
KYGLALLVPMLKLIGVVYLGLLIIIFGLFPLIAY-FLKIRYFEVFKMIWDLFLIAFSTTS
NETILPQLMKRMED-YGCSKRVVSFVIPSGLSLNCDGSTLYLSVCSIFLAQAFGIPMDLK
QQLFLMLVLVVTSKGIAAVPSGSLVVLLASATAVG-LPVE----GVAMIAGIDRVLDMAR
TACNTPGHALASIVISKWENE
>WP_077851937.1 cation:dicarboxylase symporter family transporter [Clostridium aurantibutyricum]
MGLGMQIIIGLILGIIVGTVFYVSTYLKPLGDIFINLIKMIVVPIIFSTLVVGVAGGSGK
TVGRLGVKTIVYFELVTTIAIVIGIVAANLFHPGSGIDNSLISMIVNIVPTNVVEAFAKG
DLLAVIFFSVMFGLGVSAIEKGKPVIKLCQGISDAMFWVTNQVMKVAPIGVFGLMGTAVS
KFGIHSLIPLGKLTLTIYGTMIFFIFVVLGVICKFIIKVNFISFLRVIKEEILLAFTSAS
SEAVLPKIIQKMER-FGCPKSVVSFVIPTGYSFNLDGSTLYQSIAALFIAQAYGVHLSVG
AQIKLVVVLMITSKGMAGVAGASLVVLLATLGSMG-IPVA----GVAFIAGIDRILDMAR
TAVNVVGNSLASVVISKWEHV
>WP_077859895.1 cation:dicarboxylase symporter family transporter [Clostridium sp. BL8]
MGLAIQILIGLILGIIVGAMFYVASYLQPFGDIFIRLIKMIVVPIVFSSLVVGVAGVDIK
QVGKIGGKTILYFELVTTVAIIIGLVIANLAHPGTGIKHSFISTFVNIVPTNIFDSLAKG
DLLPVIFFSVMFGLGVASIEKGKPVLSFFQGVADAMFWVTNQIMKLAPLGVFGLIGVTVS
KFGVASLIPLGKLIVTVYVAMILFVFIVLGSVAK-ISGTSIVKLIRILKDELILAYTTAS
SEAVLPKLMEKMEK-FGCPKAIASFVVPTGYSFNLDGSTLYQAIAALFIAQIYGMHLPIA
TQINLVLVLMLTSKGMAGVPGASFVVLLATVGSVG-IPVE----GVAFIAGIDRILDMAR
TAVNVIGNSLAVVVISKWERK
>WP_077866139.1 cation:dicarboxylase symporter family transporter [Clostridium saccharobutylicum]
MSLALQILVGLILGIIVGGLFYVEWYLKPIGDIFIRLIKMIVVPIVFSSLVVGIAGTDIK
QVGRLGGKTLLYFEVVTTIAIVIGLLIANVVHPGTGIHHSFADTFINIVPTNIFESLAKG
DMLSVIFFSVMFGLGIAAIGKGKPVIKIAQGTADAMFWVTNQIMKTAPFGVFALIGVTVS
KFGLSSLIPLGKLVITTYGSMIIFILVVLGLIAK-LVGTSIFSIIKVLKNELILAYSTAS
SETVLPKIMEKMEK-FGCPKAIATFVVPTGYSFNLDGSTLYQAIAALFIAQLYGINLSIS
AQINLVIVLMLTSKGIAGVPGVSFVVLLATLGSVG-IPVE----GLAFIAGIDRILDMAR
TAVNVLGNSLAVVVISKWEGK
>WP_077867345.1 cation:dicarboxylase symporter family transporter [Clostridium saccharobutylicum]
MGLAIQIILGLIIGIIVGAVFYVVSYLQPFGDIFIRLIKMIVVPIVFSSLVVGVAGVDIK
KVGKIGGKTILYFEVVTTFAIIIGLLVANLAHPGNGVNHGFMDTIINIVPTNIFDSLAKG
DLLPIIFFSVMFGLGVAAIEKGKPVLNICQGVADAMFWVTNQIMKVAPLGVFGLIGVTVS
KFGLASLIPLGKLVITVYCAMIFFVFVVLGFVAK-LSGTSIFSLIKILKDEIILAYTTAS
SEAVLPKLMEKMEK-FGCPKAITSFVIPTGYSFNLDGSTLYQAIAALFIAQIYGIHLPLS
TQINLVLVLMLTSKGMAGVPGASFVVLLATVGSVG-IPVE----GVAFIAGIDRIVDMAR
TTVNVIGNSLAVVVISKWEKQ
>WP_078060239.1 dicarboxylate/amino acid:cation symporter [Gracilibacillus timonensis]
MSFILKMSIGFILGIIVGVIFGQAEVLQPFGTLLLHLFSLIAIPIIFLAVVLAVNQMNVK
QLGRIGGKLIFYYAVTTAAAVLIGLGLALFFEPGVNMTPHVSDVLLQIVPENMFEAFTSG
DLMSILFLAVIIGMSISLMKYGEVLDTFFSALNEMFFKILRGILLYAPIGIFAISASAFG
SHGWETVQSLLKLTGVFYLGLILLWVFIYSGLLK-LSGTSIFQFFRNTKEAYTTAFFTSS
SIASLPVAIEAAKK-AGISKKTANFALPLGAVFNSDGGALRMGISIVFAANVTDLNLSPT
DLLIIVLIGTLLSIGTAGVPAAGLVTLSAVLTMFG-LPLE----IVALIGGVDAILGMGG
TASNVTGDIVGAAVIDRSEKR
>WP_078408492.1 dicarboxylate/amino acid:cation symporter [Priestia abyssalis]
MSLTTQVITAIILGIIFGAMFPYGAELKVLADIFIKMVKMIIAPIVFLTIVIGIAGMDLK
KVGKIGGKALLYFEIVSTIALAIGILVANVFHAGKGFSHGMMDFIMSIIPESFIGAFANG
ELLPVLFIAVLFGLALAGMKSGKPVIDFFEKITEVLFGMVNMIMKVSPIAAFGAMSFTIG
KFGFGSLIYLGKLMGSVYTTMALFIILVLGAICK-IYGFSIFSFIRYIKEEIFLVIGTSS
SEAALPKMMTKLEK-YGCSKSVVGLVLPTGYSFNLDGTSIYLSMAALFIAQAYGVDLSLM
EQLTLLGVLMLTSKGAAGVTGSGFVTLAATLAVFPSIPVE----GMALILGVDRFMSEAR
AITNLIGNGVATVVVSKMENE
>WP_078409817.1 cation:dicarboxylase symporter family transporter [Priestia abyssalis]
MGLAWQIVIGLILGIAVGAAFYIEGILQPIGDIFIRLIKMIVVPIVVATLVVGVAGVDIK
KLGKLGGKTILYFEVITTIAILVGLLVANIAQPGAGISHGIAETFVHIVPANIFDALMRG
DLLAIIFFSVMFGLGVASLEKGKPVLDFFHGVADAMFWVTNQVMKFAPFGVFALIGVTVS
KFGLTSLIPLGKLVLAVYFAMIFFTIVVLGMVAK-WAGINIFTVMKVLKDEMILAFSTAS
SEAVLPKIMQKMEK-LGCPKAITSFVIPTGYSFNLDGSTLYQAIGALFIAQMYGIDMSIP
EQLTLVLVLMVTSKGMAGVPGASFVVLLATLGAMG-LPLE----GLAFIAGVDRVLDMAR
TVVNVIGNSLAAIVMSKWEGQ
>WP_079349961.1 C4dicarboxylate transporter DctA [Paenibacillus sp. VT1681]
MNLSIQVLTAIVLGIIFGIVLPYASQMKIISDIFIKMIKMVIAPIVFMTIVIGFANMDMK
KIGRIGGKALLYFEIVTTLAMAIGVTVMYLVRPGEGMSHGFLDFLVGIVPDNAIGAFTGG
DMLPVLFFSVLFGLAMAGIGKAKPVTHFLESANEIFFRIVAMIMKVSPFAAFGAMAYTIG
NFGVGSLFSIGKMMGSVYLTMFLFIVIVLGLIAR-MSGFSLFKLLRFIREELLLVLGTSS
SESALPRVMNKLEK-FGCSKPVVGLVVPTGYSFNLDGTSIYLSMAAMFIAQAYGVELTIT
QVLVLLGVLMLTSKGAAGVTGSGFVTLAATLAAIP-IPVE----GMALLLGVDRFMSEAR
AITNIVGNSVATVVIAKSENE
>WP_079440499.1 cation:dicarboxylase symporter family transporter [Clostridium chromiireducens]
MGLALQILVGLVLGIIVGGFFYVEAYLKPIGDIFIRLIKMIVVPIVFSSLVVGIAGADIK
QVGRLGGKTILYFEIVTTVAIVLGLFIANVVHPGTGINHSFADTFVNIVPTNIFAALTNG
DMLAVIFFSVMFGLGVSAIEKGKPVLQFAQGTADAMFWVTNQIMKTAPFGVFALIGVTVS
KFGLSSLIPLGKLVVTTYGSMILFILVVLGLIAK-FVGTSIFSIIKILKDELILAYSTAS
SETVLPKIMEKMEK-FGCPKAIATFVVPTGYSFNLDGSTLYQAIAAIFIAQLYGIDLSIA
QQINLMLVLMLTSKGIAGVPGVSFVVLLATLGSVG-IPLE----GLAFIAGIDRILDMAR
TVVNVLGNSLAVVVVSKWEGK
>WP_079489174.1 dicarboxylate/amino acid:cation symporter [Maledivibacter halophilus]
MQLSTKVFIGFALGILLGLIFKKILIIKPLGDLFLRLIKMIVVPLVFFSIISGITSMDIQ
KLKKVGTKTLLYYIVTTGIAGIIGIIVARTLKPGTGFIPKFSEVILNMVPINPFEALVKG
DLMQVIIFSIFLGIGITLAGKAEKFKNIFDAGSQTMYKVTNIVMEFSPIGVTALIASSVG
EYGLKIFGPLGKFIIADYIAMITVILVLYSLMLKFIAKVSIKDFYRIMPKIWAVTASTTS
SSGTLPVTIKVAEEDFGVKEELASFTLPLGATMNMNGAVGYLAVATIFVAQIYGIDMPIA
QQAMLILMTTMIAVGAPGIPGGGIVLTVMLLGTMG-LPAD----IMGLIAGIYRIIDMGH
TSLNVTGDVVSTLCIARSENM
>WP_079489630.1 dicarboxylate/amino acid:cation symporter [Maledivibacter halophilus]
MGLTTQVFLAMIVGAILGLLIGPMTKLGFIGTIWLNCIKMIVVPMVIVTIITGITSQDVK
SLGRISVRIMAYYIFSTLIACAIGLTVALIIKPGTIADITVADFFTSMFSANMFKTFSEG
NILQTLIISVMIGIAILRMKFKTTVVNGFNALGEMVFSLIGMIMIASPIGVFFLMADSFG
KYGASIFTSMATLAGTYYLACIVQIILVYGGVVWLTAGINPIKFIKDSAELWIYTISTCS
SVASIPINIKVAKEKFGVPERISGFTIPLGSQMNYDGSVILYGSVIVFISQVVGVPITLG
VMLKVIFLSAILSTGGGGIPGSGIVKLLVMVQAFG-LPTE----IVGIIAAFYRLFDMGT
TTNNCLGDLAGTVFVSKLEEK
>WP_079496062.1 dicarboxylate/amino acid:cation symporter [Maledivibacter halophilus]
MKLYVKIFICIVIGIILGFALGNVTVIKPIGDVFIRLLKMLIVPLTFFTLISGINKMDLK
SLRSVGGKTILYYCLTSLFAGTVGVIVALILKPGKEVEYNFIDNMVQWIPTNPIEAMANA
NMLQVIVFSIIVGIALLKLGKTKLIVSFIDKGADVMIEITDFVMKLAPYGILALIANMVG
TLGSKMLAEVGRFILTDIVGIICVLVFVYPLILKFVGKVNPLRFYRNISPAMLVAASTTS
SAATLPISMQVAGKNNGVPEKIYGFTLPLGATVNMDGMAVAIGCISVFSANLYGVPITGG
LIFQFMFLGLVLSIGAAGVKGAGIVMSTVLLQTLN-MPLT----LVPILAAIWPIIDIGH
TTTNVTGDLTGTTIIASNTNS
>WP_079508578.1 cation:dicarboxylase symporter family transporter [Mesobacillus jeotgali]
MSLAGQIFIGLVVGIIVGAVFFVATYLQPIGDIFLRLIKMIVVPIVVASIVVAVAGVDIK
QLGKIGGKTLLYFEIITTLAIIVGIIAANLFQPGAGVTKSMITTLVEIVPTNPIAAFAEG
DMLAIIFFSLVFGLGISAIEKGKPVIAFFQGTADAMFYATNQIMKFAPFGVFALIGVTVS
KFGLASLIPLGKLVLTVYGTMAFFVIVILGLVAK-MAGYNIFKLIGTLKDELILAFSTAS
SETVLPRIMDKMEK-EGAPKHITSFVIPTGYSFNLDGSTLYQALAAIFIAQMYGIDMTIS
EQVSLMLVLMVTSKGIAGVPGVSFVVLLATLGTVG-LPVE----GLAFIAGIDRILDMGR
TAVNVVGNSLAAIVIAKWEGV
>WP_081415288.1 cation:dicarboxylase symporter family transporter [Ectobacillus panaciterrae]
MPIGLQVLIAAILGGIVGVTSKIGIELKVLGDAFIRMIQMTIVPLVFPLIVIGVAQMSVK
TLGRLAGKAILYFEVVTTIIIVFSVWLASITNIGAGAGIDFKTFLLEIIPKNIFDAFAQG
KLLPIIFFGIFFGLGLASLARAKIVEDFLEAVSQIMFKVLNFVVKFSPIGVFGYIAYSMA
NYGWGTLKMVGSLVLVTYVGLLVVVLVIFPIIAR-IFGIKYVAMIREIWDLLLIAFTTRS
SEVVFAPLTERLQR-YGANNSVVSLVLPLGYTFNLDGGTLYIAPAILFIAHAYGLDLTFV
QQLEIIGLVMMLSKGMAAVPSAVMVCIMSALTALG-LPLE----GIAILMAVDFIMDMAR
TATNVIGNSLATLVMAKSEGL
>WP_081872243.1 cation:dicarboxylase symporter family transporter [Paenibacillus sp. TCA20]
MGLFFQIMVAIALGIAVGYFWPFGIALKPLGDGFIKLIKMIISPLVFVVVVLGIAKVNIK
TVGRIGGKALIYFEVVTTIALIVGLVAANVMKPGQGMLPTGTEFIMNIIPESVVSAFASN
AMLQVLLVSCLFGFALVRIGTSEFLIDLLDHVSKVIFQIMGFIMKLTVIATFGAMAYAVS
QYGMQTLLAFGKLFLAMAVACLIFLLVLEVIMRI-FVGIGLWGAIKLIREEIIFSFATGS
TEAVMPQLMTKLEK-AGCDRSVVGLVVPTGYSFNLDGASIYLSLALVFLAQATGTDLGLY
EQLVLLAVLLLTSKGMAGIPGSAFVALSATAASTG-IPIA----AVALMLAPDRIMGNFR
TTINLIGYAVATFVVARWEGL
>WP_081976287.1 dicarboxylate/amino acid:cation symporter [Ureibacillus manganicus]
MQLYVQIFICVIIGIAIGLIFGNASVLKPIGDIFLRLLQFLVVPLTIFCLIAGITKMDLK
SFRTVGGKIGIYFVITGLIATLIGVVVSLIIGPGKGTEFSFITQIVEWFPTNIVNAMATT
NMLQIIIASIIIGIGLLALGKASGLRKLVNEGSDLMIKITEGLMYFAPYGILALVAKMTG
TLGTDLLAQVGLFILSDYISLLIVLFIVYPLILKLFARKNAFGFYKKVSPAMLVAASTTS
SNATLPVSMNVAKNNLGIPEKLYGFTLPLGATVNMDGMAVALGVISVFAFNLYGVEITFA
SIFQFVFLGLALSIGAAGVKGAGVVMSTVLLSTVG-LPLT----LVPILAAIWPIIDIGH
TTTNITGDLVGTTMVASQMDM
>WP_082129783.1 dicarboxylate/amino acid:cation symporter [Aneurinibacillus tyrosinisolvens]
MSLTFQVIVAMILGVLFAEFYPQGADMKVLADIFVKAIKMIIAPIIFLTIVVGIAGMDMK
KVGRIGGKALLYFEIVSTFALAIGILFANVFHPGTGVGHGAMDFIMKIIPDSFVGALTEG
ELLPVLFIAVLFGCALAGLGRGKGILDLFEKLSDVFFRIVNIIMYYSPIAAFGAISYTIG
KFGVGSLVSLGKLFGLTVAGMAVFVILVLGAIAK-YYGFSIIKFIKYIKDEIFLVFGTSS
SESALPKMVEKLEQ-YGCSKSVVGLVLPTGYSFNLDGTNIYLAMSALFVAQAFGVDLSWG
QQLTLLGVLMLTSKGAAGVTGAGFITLAATLAVFP-VPVE----GIALLLGVDRFMSTAR
AITNLIGNGVATVVISKMENE
>WP_082194126.1 dicarboxylate/amino acid:cation symporter [Bhargavaea cecembensis]
MSFILKVSVMFVAGIILGLLIGQAIVLKPVGTLLIHLLSFVAIPIVFLTVILAVNQMNIA
TLGKLGAKLIFYYTATTAAAVLIGISLALWISPGKGLTPHISDILLQVVPENLFSAFASG
DLLAIMFTAIVMGAALSAMNQGQLLGGVVAALNKLFYKILDGVLLVAPIGIGAISAVTFG
TQGLGTLLSLSKFLAVFYLGILIHWTVVYTFFLR-FAGFHVIPFLKDTKEAYGTAFFTSS
SLASLPVAIKSAQK-AGISERVANFSLPLGAVFNSDGGALRMGASIVFAANIMDLNLSFS
DLFLIVLIGTVISVGTAGVPAAGLITLSVVLGVFG-LPLE----IVALIAGIDALIGMGG
TASNVMGDIVGAAFIDGRKHR
>WP_082197152.1 dicarboxylate/amino acid:cation symporter [Bacillus sp. FJAT27916]
MNLTVQVVTGIILGIMVGALFPFGASLKILADIFIRLIKMLIAPIIFLTVVIGIGSMNLK
KIGKIGGKALLYFEIVSTVALAIGIIVVNLVQPGSGLEQGFGAFIMNLIPENVVGALASG
ELLPVLFSAILFGLAAASIERAKPVISFFEVVADIFFKIVNMVMRISPIAAFAAMAYTIG
NFGLGSLVSLGKLMGSVYLTMFLFIVVILGSIAK-YYGFSIFKFMAYIKEEILLVLGTSS
SESALPAMMRKLEN-YGCSKQVVGLVIPTGYSFNLDGTSIYLSMAAIFIAQAYGIDLTIW
QELTLLGILMLTSKGAAGVTGSGFITLAATLAAFPMIPVE----GIALLIGVDRFMSEAR
SITNLIGNGVATVVISKSEKE
>WP_082234887.1 dicarboxylate/amino acid:cation symporter [Halobacillus massiliensis]
MSLIKKITIALIIGVLTGLFFGNAAVLSPLGDLLLRLLQFIILPLILFTLIIGVNQTSLQ
NLGRMGGKTFLYYLATSALAILVGISIASLFNPGSGVNPGVVQVLLNIVPDNMITAFSEL
NLLGIIFTALVFGLAVSYLRLGERLYNIFHALNEATLAVMKGILQYVPIGVFAIIADVVG
SQGASNLLELGSFIGVLYAALFVQLCLYTVALL--LVRIRPGTFFKEARTPMATAFVTQS
SSGTLPLTLNAARN-LGLNQSLYGFSLPFGATINMDGAAIRIAVSAVFAANIINEPLSFA
AILQVVIIGTLASVGTAGVPGAGIIMIATVFTQLG-LPME----AVALLTAVDVLVGMGC
TALNVTGDLVGTSLINKTEKN
>WP_082625345.1 dicarboxylate/amino acid:cation symporter [Bacillus dafuensis]
MGLGTKVFIGFVVGIILGLIFKKILLIKPVGDIFLTLIKMIVVPLIFFSITSGIFSIDVQ
KLKRIGTKTLLYYVITTLLAGGIGIIVANIFKPGEGLIPTLSETILGIFPSNPVQALATG
NLMQIIIFSLFLGISITLIGKAEGLKKLFNEGTEAMYKMTAIVMAFSPIGVAALMACTIG
EYGLKIFGPLGKFILVDYVGLISVIIIMYLFMLKFIAKFPLTKFFKSIGKIWVVTASTTS
SSGTLPVTISVTKNDYKVKEELAQFTLPIGATMNMNGAVVYYSAAVIFVSQIYGVEMSIS
QQFLVILMTTLISVGSPGIPGGGIVMTIMLLTTLG-LPME----IVGMIAGIYRIIDMGH
TTLNVTGDVVSTLCIARSENM
>WP_083493808.1 cation:dicarboxylase symporter family transporter [Bacillus cecembensis]
MSLAAQILIGLVLGIIVGAVFYIQTYLQPIGDIFLNLIKMIVVPIIISTLIVGVAGTDIK
QLGRLGGKTLIYFEVITTIAIIVGLLAANIFQPGVGIDQGPLHILVDIVPSNIFDAMVSG
DMLAIIFFSVIFGLGVAAIERGKPVLAFFQGTADAMFWVTNLIMKFAPFGVFALIGITVS
KFGLSSLVPLGKLALLVYGTMIFFVIVVLGTTAK-IFGINIFKLIRMIKDELLLAFTTSS
SETVLPRLMEKTEK-MGAPKDIVSFVIPTGYSFNLDGSTLYQAIAALFIAQMYGIDLSII
EQITLMLVLMVTSKGIAGVPGVSFVVLLATLGTVG-IPVE----GLAFIAGIDRILDMGR
TVVNVIGNTIAALVMAKWEKR
>WP_083910652.1 dicarboxylate/amino acid:cation symporter [Effusibacillus pohliae]
MSLTAQVLTAIVLGILFGQFFPYAVDLKVLADIFIKLIKMVIAPIIFLTVVTGIAGMDMK
KLGRVGGKALIYFEVVSTFALAIGLIVVNIVKPGVGVSHGVMDFIMSIIPDNLIGALAKG
ELLPILFVAVLFGVALASMGRAKSVIDLFEKMTEGIFRIVNMVMKVSPIAAFGAMSYTIG
KFGIGTLFYLGKLMASVYLTMALFIVVVLGLIAK-FYGFSIFKFIAYIKEEILLVLGTSS
SESALPRMMERLQK-YGCSKTTVGLVLPTGYSFNLDGTAIYLSMAAMFIAQAYGVHLSVG
QQLTLLGILMLTSKGAAGVTGSGFVTLAATLTAFP-VPVA----GIALLLGVDRFMSEAR
AITNLIGNGVATVVISKSEKE
>WP_084578013.1 cation:dicarboxylase symporter family transporter [Sporomusa malonica]
MGLTTQIFIGLILGVIFGYAFPYAVELKPVGDMFIRMIKMIVVPLVVSSLVMGIAGTDFK
KLGRLGVKSILWFELATTIALFVGLFVVNVFQPGVGVTIDMTQMLVNLVPTNFVDAMVRG
DMLQIIVFSTFFGVAAAAMGKGKPVVDICISVAEIMFKFTFYVMKLAPIGVFALIAFTVG
KFGLGMLLPLAKLIGSLYFALILFLALIVAGATL-VLRVNFFHLIRAIKEPMLIGFSTAS
SEAALPLAMEKLEK-FGVPKHIVTFVLPTGYTFNLDGSTLYSALAVVFIAQVYGIPFDYS
QQLLMLITLMLSTKGIAAVPGASLIVIAGTLAAFG-LPVE----GIGIILGVDRILDMAR
TACNLTGNCIAAVVVARWEQE
>WP_084822274.1 dicarboxylate/amino acid:cation symporter [Bacillus sp. SA112]
MNLTVQVIIGIILGITIGFLFPFGAQLKVLADIFIKLIKMVIAPIIFFTIVIGIGSMDLK
KVGRIGGKALLYFEIVTTFALAIGIIVVSIIQPGNGFSHGFMDFVMSIVPENAVAALAGG
ELLPILFFAVLFGIATASLGKASPVISLFEKLTDIFFTIVNMIMKISPIAAFGAMAYTIG
NFGIESLVNLGKLMGSVYITMFFFVVLVLGAIAK-FYKFNIFSFIKYIKEEILLVLGTSS
SESALPKMMEKLEK-YGCSKSVVGLVVPTGYSFNLDGTSIYLSMAAIFIAQAYGVDLSIW
QLATLLGVLMLTSKGAAGVTGSGFITLAATLAAFP-IPVE----GMALLLGVDRFMSEAR
AITNLIGNGVATVVVAKSENE
>WP_085027581.1 dicarboxylate/amino acid:cation symporter [Halobacillus mangrovi]
MSLIKKITVALILGILTGLIFGDAAVLAPFGDLLLRLLKFIIIPLILFTLIVGVNQTNIG
SLGRMGGKVFLYYLATSAFAILIGAAIASLFKPGQGMNPGVTSVLLNIVPDNIVVAFTEM
NLLGIIFTAIVFGIAIAYLEIANQLYNVIDALNEVTLTVMKGILQYVPIGIFAIIAEIVG
SQGADTLLSLGNFIMVLYVALLVQLAIYIGLLA--VTKNSPAAFFREARTPMLTAFVTQS
SSGTLPVTLNAAKG-LGLNRSLYGFSLPLGATINMDGAAIRIAVSAVFAANVIGEPLSFV
SILQVVIVGTLASVGTAGVPGAGIIMIATVFSQVG-LPME----AVALLTAVDVLVGMGA
TALNVTGDLVGTSIINKTEKK
>WP_085030300.1 dicarboxylate/amino acid:cation symporter [Halobacillus mangrovi]
MSFLLKMTIGFLLGIGSGMLIGEMEVVKPLGTILINLLNLVAVPVIFLTVVLAINQMNPN
HLGRLGGKLLIYYGLTTAAAVLIGVGLALWITPGAGLTPSFSDVLLNIVPDNLFQAFTSG
ELMGILFLAVIIGLTMAKMRSGERLHRLFSSANDLFFLLLQGILLYAPIGIFAIGASAFG
SQGWQTFKSLLAFTGVFYLGVLLLWLLVYTSFLK-YAHVNIKHFFVKTKDAYFTAFFTSS
SIASLPVAIESAKK-AGISERTVNFSLPIGAVFNSDGGALRMGVSIVFAANVTGLNLSVM
DFITIVVIGTLLSIGTAGIPAAGLVTLAAVLTMFN-LPLE----IVALIAGVDVLIGMAG
TASNVLGDIVGSAVVDNKETD
>WP_085505555.1 dicarboxylate/amino acid:cation symporter [Thalassobacillus devorans]
MSFILKMTIGFLLGIAVGIIFGQAEVLKPLGTILINLLSLIAIPVIFLTVVLAINQMKPR
HLGRLGGKLLVYYGLTTGAAVVIGVALALWINPGSQLTPGFSDVLLNIVPDNIFQVFASG
ELMGILFLAVIIGLGMARMNAGETLHRFFSAANELFFLLLKGILLYAPIGIFAISASSFG
SQGWQTFQSLLAFTGVFYLGVILLWLFVYTAFLK-YAKVSIRGFFKKTKEAYFTAFFTSS
SIASLPVAIDSAKK-AGISERTANFSLPIGAVFNSDGGALRMGVSIVFAANITGLELSVM
DFLTIVLVGTLLSIGTAGIPAAGLVTLAAVLSLFN-LPLE----IVALIAGVDVLIGMAG
TASNVLGDIVGSAVIDRNEEA
>WP_085524188.1 dicarboxylate/amino acid:cation symporter [Tuberibacillus sp. MarseilleP3662]
MSLILKITIALILGIIVGLIFGDAAVLAPLGDLLIRLLRFLIIPLILFTLIVGINQTKPS
NLGRMGGKVFIYYILTSALALVVGLTVAYLFNPGEGFRPGIASVLLNIVPDNIFKAFSEL
NLLGIIFTAIIFGIGLSTLRLGEFLFKVIQALNEITLKIMSWMLQYVPIGIFAIIAKTVG
NQGAETLVSLGKMVGVLYGAIIIQIILYMVILK--IFKVNVGSFLSQARTPMLTAFATQS
SSGTLPVTLNAAKN-LNLTKGLYGFSLPLGATINMDGAAIRIGVSAVFAANVVDASLSMG
NIIEIVMIGTLATIGTAGVPGAGLIMIATVFQQAG-LPIE----TVALLSSIDALVGMGA
TMTNITGDLVGTTVINETEKN
>WP_085993095.1 dicarboxylate/amino acid:cation symporter [Oceanobacillus senegalensis]
MSLIMKITIALILGVITGILFGDAEVLSPFGDLLLRLLKFLIIPLILFTLIVGVNQTKIG
NLGKMGGKVFLYYTFTSALAIVVGLIVASIFNPGTGMDPGFISVLLNIVPDNIITAFGEL
NLLGIIFTALSFGIAISWLELGEHVYKVVEGLNEATLAIMKVVLQYVPIGIFAIIAETVG
NQGMDTLTSLGNMIVVLYIALLVHVAIYILLMI--LFKVSPGRFFTHARTPIITAFVSQS
SSGTLPLTLNAAKD-LGLSKSLYGFSLPLGATINMDGAAIRIAISAVFAANVIGDPLSFS
EMLQVVVIGTLASIGTAGVPGAGIIMIATVFVQLG-LPME----AVALLTAIDALIGMGC
TALNVTGDLVGTSIIDKTENR
>WP_086413696.1 glutamate/aspartate:proton symporter GltP [Bacillus thuringiensis]
MGLAWQILIGLALGIAVGAIFFVVSYLQPIGDIFIRLIKMIVVPIVVASIVVGVAGVDVK
KLGRLGGKTIIYFEIITTIAIIVGLLIANIFQPGKGVSHSFADTFVNIVPTNIMKSLADG
DMLAIIFFSVLFGLGVAVIERGRPVLQFFQGVADAMFYVTNQVMKFAPFGVFALIGVTVS
TFGLASLIPLGKLLIVVYGAMIFFVVVVLGLTAK-IFGINIFQFFKILKDELILAYSTAS
SETVLPKIMEKMEK-FGCPKAITSFVIPTGYSFNLDGSTLYQAIAAIFLAQMYGIDLSIT
QQITLLLVLMVTSKGIAGVPGVSFVVLLATLGTVG-IPPE----GLAFIAGIDRILDMAR
TAVNVVGNSLAAVVMSKWEGQ
>WP_087348610.1 cation:dicarboxylase symporter family transporter [Brevibacillus brevis]
MGLAVQVFTGLILGIIVGAIFYVVTYLKPLGDIFMRLIKMVVVPIVISSIVVGVSGLNAK
KVGSLGFRTILYFEIVTTLAIVIGLLFANIFQPGTGVSNGHLDMIINIVPTNIFDSMAKG
DLLAIIFFSVLFGLGLASLGKGAPMQGFFKGVSDTMFKVVGYVMKFAPIGVFGLIGVTVS
KFGIGSLVPLGKLIIVTYGAMIFFVLVCFGLISK-LFKIDFFGMLKMLKDELILVFSTAS
SETVLPRLMEKMEK-FGCPKSITSFVIPIGYTFNLDGSTLYQALAAIFVAQLYGIDMPLS
AQISLLLILMVTSKGIAGVAGLSFVVLLATLGAAG-LPIE----GLAFIAGIDFLLNMGR
ATVNVIGNALATVVVSKWEKE
>WP_087455210.1 dicarboxylate/amino acid:cation symporter [Tumebacillus avium]
MNLTVQVLTAIVIGVLVGHFFPFGTELKVLGDAFIKMIKMVIAPIIFFTIVIGIAGMDMK
KIGRIGGKALLYFEIVTTFALAIGLLVVSLIKPGAGLSHGFVDYLIDIIPDSFVGALVNG
EMLPVLFIAVLFGLALARLGKGKPILQLFEKISEVFFGIVNMIMKFSPVAAFGAMSYTIG
KFGLSSLLSLGQLMAAVYITMILFVVLVLGTIAK-MYGFNIFSFLKYIKDEILLVLGTSS
SESALPNLMKKLEQ-YGASKPVVGLVVPTGYSFNLDGTSIYLSMATLFIAQAFGVDLSLW
QIITILGILMLTSKGAAGITGSGFVTLAATLAALP-IPVE----GMALLLGVDRFMSEAR
AITNLIGNSVATVVIAKSEGE
>WP_087991263.1 MULTISPECIES: glutamate/proton symporter GltT [Bacillus]
MGLATQIFVGLILGVIVGVIWYLPAYLQPIGDLFLRLIKMIVIPIVVSSLIIGVAGANGK
QVGKLGFRTILYFEIITTFAIILGLALANIFHPGTGVNKTVADTFLHIVPTNFFQSLVEG
DLLAIICFTVLFALGISAIERGKPVLAFFEGVSHAMFHVVNLVMKVAPFGVFALIGVTVS
KFGLGSLLSLGKLVGLVYVALAFFLIVVFGIVAK-IAGINIFKFLAYMKDEILLAFSTSS
SETVLPRIMEKMEK-IGCPKGIVSFVIPIGYTFNLDGSVLYQSIAALFLAQVYGIDLTIW
HQITLVLVLMVTSKGMAAVPGTSFVVLLATLGTIG-VPAE----GLAFIAGVDRIMDMAR
TVVNLTGNALAAVVMSKWEGM
>WP_088051550.1 dicarboxylate/amino acid:cation symporter [Virgibacillus dakarensis]
MSLILKITVALILGIIAGLIFGATSVIAPFGDLLLHLLKFLIIPLILFTLIVGVNQSRIG
DLGRMGGKVFLYYLLTSALAIVVGIAVASIFEPGIGMNPGVISVLLSIVPDNIVTAFSEL
NLLGIIFTALAFGIAIASLRLGDHVYKVMEGLNEATLSIMNVILQYVPIGIFAIIAKTVG
NQGMDTLLALGDMVLVLYIALLVHVGIYILFML--LTKVSIKNFFKHARTPMVTAFVTQS
SSGTLPLTLDAAKN-MGLSKSLYGFSLPLGATINMDGAAIRIAISAVFAANMVGDPLSFT
DMLQVVLVGTLASVGTAGVPGAGIIMIATVFAQLG-LPME----AVGLLTAIDALVGMGC
TSLNVTGDLVGTAIISKTETR
>WP_088224665.1 cation:dicarboxylase symporter family transporter [Desulfosporosinus sp. FKB]
MGLATKIIIGLALGVLYGYFFRYSGWLKPVGDMFIRSIKMIVVPIVFSTIVIGIAGVDLK
KVGKLGGKTLIYFEIITTIAILLGVTVANVTKPGVGIHHTTTDLFVNLIPTNIVDSLARA
DLLQVIFFAVLFGVALAGVGIGKPVLHFFQGVAETMFKLTNIIMAAAPYGVFALMGFTVS
QFGLAVLLPLGKLVGILYLTMAFFVVVVFGLVAK-LAGINLFTMLRNLSAEMLIAFSTDS
SESVFPRILKKMEQ-FGVPKSIVTFVVPTGYTFNLDGSALYQGLAVPFIAQMYGIHLTFL
HTLTIIAVLMITSKGMAGVPGVSFVVLASTLASTG-LPVE----GLALIAGVDRIMDMGR
TVVNVIGVSLASVVMARLEGV
>WP_088567524.1 cation:dicarboxylase symporter family transporter [Priestia aryabhattai]
MNLGLKVIIGLILGLIVGYFSKVGLKLEIVGKAFIQLIQMVIVPLVFPLIVLGITGMDTK
KLGRVAFKTLLYFEIVTTVLIILGILIAKVTNVGGHMGIDFGEFFLSIIPSNIVEAMAQG
KLLPIIFFGIFVGLALTSLEKAKPVITFFEAWLQAMFKVVEYAVSFAPVGVFGFLSFSVA
KYGIGSLLSLGQFVGITYLSFAITAFVVFPIIAL-IFRIPYKELLKRTGDLILLTFTTRS
SEASMPLLIHRLEK-FGVSRSVTSFVLPTGYSFNLDGASIYISVAIIFLANVYNLPLSLE
QIIVIIGLLMLMTKGLAGVPSAVIVVLLAAAKEIG-LPAE----GVALLLAVDFFVDMGR
SALNVVGNSLATVVIAKSEKS
>WP_088567629.1 cation:dicarboxylase symporter family transporter [Priestia aryabhattai]
MGLATQIFIGLALGIIVGAVFYAMSILQPMGDIFLHLIKMIVIPIVVSALVVSIAGVDIK
KLGKLGGKTILYFEIVTTIALAIGLLAANIFHPGTGISGSIADKFVHIIPSNIFQSMAEG
DLLAIVFFSVLFGVAVAVIEKGKPVLSFFDGVLEAMFWMTNLVMKFAPFGVFALIGVNVA
KFGIGSLIPLGKLVLVIYATMFFFVFVVLGIIAK-FAGTNIFTLMKILKDELILAFTTAS
SESVLPGLMSKMEK-FGCPKAVTSFVIPTGYTFNLDGSSIYQAIAAVFIAQMYGIHLSIV
EQITLLLVLMLTSKGMAGVTGASFVVVLTTLSSMG-LPLE----GMAFIAGIDRILDMLR
TSVNVIGNALATIVMSKWEGE
>WP_088831026.1 cation:dicarboxylase symporter family transporter [Paenibacillus tyrfis]
MGLALQIVIGLMLGIAVGAIFYVETYLKPVGDIFIRLIKMIVVPIVISSLIVGIAGVDIK
KLGKLGGKTILYFEIVTTIAIIVGLLFANIFKPGAGVSHSIASTFVNIVPKNIFESLMNG
DMLAIIFFSVMFGLGVAAIGRGKPVLSFFHGVADTMFWVTNQVMKFAPFGVFALIGVTVA
KFGVSSLVPLGKLVIVVYASMVFFILVVLGAIAK-MSGTSIWTIIKLLKDEIILAYSTAS
SESVMPKVMEKMEK-FGCPKAITSFVVPTGYSFNLDGSTLYQALAALFIAQMYGIHMPIS
SQITLMLVLMVTSKGIAGVPGVSFVVLLATLGSVG-IPVE----GLAFIAGIDRLLDMAR
TVVNVLGNSLAAVVMSKWEGQ
>WP_089061176.1 dicarboxylate/amino acid:cation symporter [Virgibacillus phasianinus]
MSLILKITVALILGIIVGIIFGDAAVLAPFGDLLIRLLKFLIIPLILFTLIVGVNQTKIG
NLGRMGGKVFVYYLLTSALAIIVGIAVASIFSPGTGMNPGTISVLLNIVPDNIITAFSEL
NLLGIIFTAIVFGIAISSLKLGESVYKVVDGLNEATLSIMKVILQYVPIGIFAIIAKTVG
NQGADTLLSLGNMILVLYVALLVQVGIYVIFML--LAKIRPARFFTQARTPMITAFVTQS
SSGTLPLTLDAAKN-LGVSKGIYGFSLPLGATINMDGAAIRIAISAVFAANIVGDPLSFT
DMLQVVLVGTLASVGTAGVPGAGIIMIATVFAQLG-LPME----AVGLLTAIDALVGMGC
TALNVTGDLVGTTIINKSEGK
>WP_089063331.1 dicarboxylate/amino acid:cation symporter [Virgibacillus phasianinus]
MSFVVKMTIGFVLGILVGIFFGDAEILEPLGTLLINLLSLIAIPVIFLTVVLAVNKMNVA
MLGRMGGKLVLYYIFTTAAAVLIGLALALWINPGENLTPSFSEVLLQIVPKNIFAAFSAG
DLMAILFIAVIIGVAISSMEYGNLLDTFFTALNEMFYKILTGILLYAPIGVFAISATAFG
SQGWSTLESLLKFTAVFYLGIILLWVFVYTTFLK-LSGTPVVHFFKQTKEAYTTAFFTSS
SIASLPIAISSAKK-AGISETTANFALPLGAIFNSDGGALRMGGSLVFAANITNLNLSPT
DFLVIVLIGTLLSIGTAGVPAAGLVTLSAVLTMFG-LPLE----IVALIAGVDVLIGMGG
TASNVIGDIIGSAVVDKSEKR
>WP_089109752.1 cation:dicarboxylase symporter family transporter [Secundilactobacillus mixtipabuli]
MTLGWQIMIGLVLGIILGVVFYAITAMQNIGTMFISLIQMIVLPIVVSCLTVGIANMDIK
KLGRIGGKTLIYFELMTTVAIILGLVVANVFHPGDFIHSGVWETLVGIIPTNFFSSLSTG
DMMPVIFFSVFFGLGTAAIEQGKIIINFLNAVSEVMFKVTNWVMHAAPVGVCALIGVTVA
QMGLSALAPLGYFIFLAYATMAVFILVVMGLVGK-LFGLNIFTLLKVIRDEVVLAFSTAS
SEAALPRIIDKMDK-FGVSQGIVSFVIPTGYTFNLDGSAIYQSLAALFLAQAYHIHLSIG
QQITLLVVLMITSKGMAGVPGASFVVLLATISTIG-VPMA----GLTFIAGIDRLVDMGR
TAVNVVGNSLASVVIAKSENE
>WP_089136834.1 cation:dicarboxylase symporter family transporter [Secundilactobacillus silagei]
MSLGWQIMIGLVLGIILGVIFYAIMAMQNIGNMFINMIQMIVLPIVVSCLTVGIANMDIK
KFGRIGGKTIIYFELMTTIAIILGLIVGNVFHPGDFIHSGIWATLVGIIPTNFFNALSTG
DMMPVIFFSVFFGLGTAAIGQGQIIIDFLQAVSEVMFKVTNWVMHTAPIGVCALIGVTVA
QMGLSALAPLGYFVFLAYATMIVFILLIMGGVAR-IFGLNLFTLLKVIRDEFILAFSTAS
SEAVLPRIIDKMQK-FGVSQGIVSFVVPTGYTFNLDGSAIYQSLAALFLAQAYHIHLSIG
QQITLLVVLMITSKGMAGVPGASFVVLLATMSTIG-VPMQ----GLTFIAGIDRLVDMGR
TSVNVVGNSLASVVIAKSEKE
>WP_089200502.1 dicarboxylate/amino acid:cation symporter [Paenibacillus xerothermodurans]
MNLTVQVLFAIVLGIAIGQFFPVGVQLKVLGDIFVKLIKMVIAPIVFFTIVIGFANMDMK
KVGRIGGKALLYFEIITTFAMAIGIGVMYLVSPGTGMPHGFVDFLVSIIPDSVVGALAKG
EMLPVLFFSVLFGLAMAGLGKARPVTSFFEQMNEIFFRLVALIMRFSPFAAGGAMAYTIG
KFGLGSLTSLGKMMGSVYITMFLFVVIILGSVAR-FYGFSLFNLLRFIKDELLLVLGTSS
SESALPRLMDRLEK-YGCSKSVVGLVVPTGYSFNLDGTSIYLSMAALFIAQAYGIELTIL
QVLTLLGVLMLTSKGAAGVTGSGFITLAATLSAIP-IPME----GMALLLGVDRFMSEAR
AITNIIGNSVATVVIAKSENQ
>WP_089201044.1 cation:dicarboxylase symporter family transporter [Paenibacillus xerothermodurans]
MGLALQILAGLVLGIAVGAVFYVTAYLQPIGDIFIRLIKMIVVPIVVSTLIVGVAGVDMK
QLGKIGGKTIIYFEIVTTVAIILGLLAANIFQPGAGVHSGFAETFVNIVPKNIFEALMKG
DMLAVIFFSVLFGLGVAAIEKGKPVLAFFQGTADAMFYVTNQIMKFAPFGVFALIGVTVS
KFGLASLIPLGKLVLLVYGAMIFFIVVVLGIIAK-WAGTSIFSLIKILKDELLLAYTTSS
SETVLPRVIEKMEK-FGCPKVITSFVVPTGYSFNLDGSTLYQAIAAIFIAQMYGMQLSLT
EQITLLLVLMVTSKGIAGVPGVSFVVLLATLGSVG-IPVE----GLAFIAGIDRILDMAR
TVVNVLGNSLAAVVISKSEKQ
>WP_089530894.1 dicarboxylate/amino acid:cation symporter [Virgibacillus necropolis]
MSLSTKVLIGFVLGIIIALIFKKATVVKPLGDLFLNLIKMIVVPLVFFSIVSGITSMNFT
KLKRIGGKVLLFYIATTICAGTIGLLVANLISPGSSVTPSVVDTIVSMFPTNPFNSLVEG
NLMQVIVFSIFLGISMVLLGKVQTFKKFFDNGAEVMYKITDIVMKFSPIGVAALIATTIG
EYGAKVLGSITALIIADYVGLLLICFGLYALIIKFFVKMKLGTFYKSALKIWPITASTTS
SSGTLPYTMEVVERDLGVSKSLTGFSLPLGATINMDGAVNYFAIAVIFVAQIYGIELTIT
QQITTILLATLISVGAPGIPGGGIVMTIMLLTTMG-LPLE----IMGLIAGIYRVIDMGH
TSLNVTGDMVCTLAVAKSENL
>WP_089803535.1 dicarboxylate/amino acid:cation symporter [Halolactibacillus alkaliphilus]
MSLVVKVTMALILGLITGLLINIISIIEPFGELLIRLLMFLILPLIFFSLIVGINQTNIR
HIGRMGSKVFLYYLFTSALAIIIGLIIASLLSPGDGMHPGIAAVLLNIVPRNIVTAFSEL
NLLGIIFTAIVFGLAISALRSGDLLYRIADGLNEASFKVMHVILQYLPVGIFAIIATTTA
SQGFDTIGSLAEVVLVLYLALAVQFGFYLLLIK--SRGLSVKQFSKAIRTPMLTAFATQS
SAGTLPLSMEAAKK-LKLNKSLYSFSLPFGATLNMDGAAIRIAVSVVFAANVIGQSLSMG
QLFTVVLVGTLASIGTAGVPGAGIVMISTVFLQLG-LPME----AVALLVAIDALVGMGC
TAINVVGDLTGTVLINETETQ
>WP_089833200.1 dicarboxylate/amino acid:cation symporter [Halolactibacillus halophilus]
MSLIVKMTVGFVLGLLVGVIVGSAEVLKPLGTILINLLSMIATPVVFLTVVLAVNKMNPK
ELGRTGGKLILYYGTTTAAAVLIGLGLALWINPGEALNPNFADVLLNIVPSNIFAAFSEG
NLMAILFLAVIVGFTMSHMKYGNYLQEFFEVANTLFFNILNGILLYAPIGVFAIAASTFG
TQGWGTFTSLLKFTGVFYLGLVILWLVVYTGILR-IFHIPIRSFYANTREAFTTAFFTSS
SIASLPVAMDSAKK-AGISERIVHFTLPLGAIFNSDGGALRMGASIVFAANVTGVNFSFV
DLITIVIIGTLLSIGTAGIPAAGLVTLAAVLTLFD-LPLE----VVSLIAGVDALIGMGG
TASNVVGDIIGAAVVDKSEG-
>WP_089861555.1 dicarboxylate/amino acid:cation symporter [Halanaerobium salsuginis]
MPLVFRIGIAFILGSIAGLIFGKINFIAPLGSLFIKLLKMIIIPIVFLTLVGAMRRLTPS
KLGLVGIQTVALYLITTAIAIIIGLITANLISPGIGLAPSLTNVLLGIVPQNPVQALAEG
NVLQTIFVAIVFGLALAVLQGISSIFNIVEAGTEAMFKIVWGVMEFGVLGVFALMASVFA
ETGLQALLPFAKLIFSLLLAVIIQISITYLLVIVVGFLQRPLAFVSGVKDAMLTALSIRS
SSGTLPVSMANAEDNLQIDEEIYSFTLPLGATINMDGTAMYQGVAAVFAANLIGQTLTLS
QQLTIIITAVLASIGTAGVPGSGLIMLTMVLTQLG-LPLS----VVGFVAGIDPILDRLR
TINNVTGDLAVTALVAKWNDT
>WP_089964495.1 dicarboxylate/amino acid:cation symporter [Lihuaxuella thermophila]
MNLTFQVLSAITVGIILGILAPTAKAMKPLGDVFINMVKMVIAPIIFFTIVIGIAKMDMK
KVGRVGGKALLYFEIVTTLALVIGLIVANAVKPGEGVKMNLVDFLVHIVPSNMVDAFAKG
DTLQVVFFAVLFGFALAALKTGQPVIDLFDRIAKVFFKIVNMVMRVAPIGAFGAISYTIG
KFGLSSLIPLGKLMLSVYITMFLFVFVVLNLICK-MYGFSLWNYLKFIKEELLIVLGTSS
SESVLPRMMKRMEE-YGCSKSVVGLVLPTGYSFNLDGTSIYLTMAVVFLAQVSGVDLTLT
QELTILAILMLTSKGAATVTGGGFIVLASTLSAMQVIPME----GLALLLGVDRFMSEAR
AIVNMIGNGIATVVIAKSENE
>WP_089965361.1 cation:dicarboxylase symporter family transporter [Lihuaxuella thermophila]
MGLAMQILIGLISGILVGAIFFVETYLQPIGDIFIRLIKMIVIPIVIATLVVGVAGVDIK
KLGKLGGKTILYFEIITTVAIVVGLLIANIVQPGVGVSHSFIDTFVNIVPDNIFESTANG
DMLAIIFFSVMFGLGVAAIEKGKPVINFFQGVSEAMFWVTNQIMKFAPFGVFALIGVTIS
KFGIGSLIPLGKLVLSVYGAMLFFVFVVLGLVAK-IAGSNIFSIMKILKDELILAYSTAS
SETVLPKIMEKMEK-YGCPKAVTSFVIPTGYSFNLDGSTLYQAIAALFIAQMYGIDMPIS
SQITLLLVLMVTSKGIAGVPGVSFVVLLATLGSVG-IPLE----GLAFIAGIDRILDMAR
TAVNVIGNSLAAVIMSKWEGQ
>WP_090082652.1 dicarboxylate/amino acid:cation symporter [Lentibacillus persicus]
MSLIKKISVALILGVAVGLIFGDAAVLAPFGDLLLRLLQFLIVPLILFTLIVGINQTKLG
NLGRMGGKVFIYYVLSSAFAIIVGITVASIFNPGTGMNPGIVSVLLSIVPQNIVTAFSEL
NLLGIIFTAFAFGTAISALRLGETVYKVVDGLNEATLSIMKVIIQYVPIGIFAIIAEVVG
NQGADTIVELGGMVGVFYIAIIVHLLIYVLFMV--LFKINIKSFFKYGRTPMITAFVTQS
SSGTLPLTLNAARE-LNLPKSLYGFSLPLGATVNMDGAAIRIAVSAVFAANVIGDPLSFT
EIFQVVLVGTLASIGTAGVPGAGIIMIATVFAQLG-LPME----AVGLLTAIDVLVGMGA
TSLNVTGDLVGANIIGKTESP
>WP_090233592.1 C4dicarboxylate transporter DctP [Fictibacillus solisalsi]
MNLTFQVIIAIILGITVGLIWPAGKHMKPLGDTFINAVKMVIAPIIFLTIVLGIAKMDMK
KVGKVGGKAFIYFEVVTTFALVIGLIVVNIIKPGAGLGINWLDFFTHIVPSNMVDAFAKG
DILQVLFFSILFGVGLTALRKGKPVIEFFDKLLTIFFNVVGYIMKAAPIGAFGAMAFTIG
NFGLASLLPLGKLMISVYTTMFLFVVVVLNIICK-MYGFSLWKYLRYIKDEILIVLGTSS
SESVLPRMMNKMEK-FGCSKSVVGLVIPTGYSFNLDGTSIYLSMAVVFLAQVFNVDLSLT
QQLTIIAVLMLTSKGAAAVTGGGFIVLASTLSAMQ-IPVE----GLALLLGVDRFMSEAR
AIVNLIGNGIATIVVSKSEKE
>WP_090235130.1 dicarboxylate/amino acid:cation symporter [Lentibacillus halodurans]
MSLILKITVALILGITVGLIFGDTAAVAPFGDLLLRLLQFLIVPLILFTLIVGVNQTRIG
SLGRMGGKVFVYYLLTSAFAIIVGISVATIFNPGTGMNPGVVSVLLNIVPDNIITAFSEL
NLLGIIFTALAFGIAISALELGETVYKVINGLNEATLSIMKVIIQYVPVGVFAIVAEVVG
NQGADTLLELGSMVGVLYVALIVQIMFYIVFMV--FFKINIKDFFRHGRTPMITAFVTQS
SSGTLPLTLNAARG-LDLSKSLYGFSLPLGATINMDGAAIRIAVSAVFAANVIGDPLSFA
EILQVVLIGTLASVGTAGVPGAGIIMIATVFAQVG-LPME----AVGLLTAIDVLVGMGC
TALNITGDLVGTSLIDKTEKT
>WP_090633775.1 cation:dicarboxylase symporter family transporter [Neobacillus massiliamazoniensis]
MSLAWQIFIGLVLGIVVGAFFFVADYLQPIGNIFIRLIKMIVIPIVVSSLIVGVAGVDMK
SLGKLGGKTLLYFEIITTIAIVVGLLAGNIFHPGTGVTHSMVDTFVNIVPTNIIQSLANG
DMLAIIFFSVMFGLGVAAIEKGTPIINFFKGTSEAMFYVTNQIMKVAPFGVFALIGVTVS
KFGLSSLIPLGKLVLVVYGSMIFFVLVVLGFVAK-LAGINIFKLLKYLKDELLLGYSTAS
SETVLPRIMEKMER-LGCPKAISSFVIPTGYSFNLDGSTLYQAIAALFIAQMYGIHLSIA
HQITLVVVLMMTSKGIAGVPGVSFVVLLATLGSVG-LPVE----GLAFIAGIDRILDMAR
TCVNIVGNSLAALVIAKWEGH
>WP_090637303.1 C4dicarboxylate transporter DctA [Neobacillus massiliamazoniensis]
MSMTTQVIIGIIVGIIFGAVFPTGADLKVLSDIFVKMIKMVISPIIFLTIVVGIAGMDMK
KVGRIGGKAILYFEIVSTISLAIGILFATIFKPGAGVNHGVMNFILGIIPDNFFGALASG
QLLPVLFLAVLFGIALSGLEKGKPILELFEKFSDTFFRIVNIIMYYSPIAAFGAMAYTIG
QFGIGSLLSLGKLFGLTVLAMVVFIVVVLGSIAK-YCRFNIFKFISYIKDEIFLVLGTSS
SESALPKMVEKLEN-YGCSKSVVGLVIPTGYSFNLDGTSIYLSMAALFIAQAFGVDLSIG
QEATLLGVLMLTSKGAAGVTGSGFVTLAATLAAFPSVPVE----GIALLLGVDRFMSTAR
ALTNLIGNGVATVVVSKMENE
>WP_090676060.1 dicarboxylate/amino acid:cation symporter [Paenibacillus tianmuensis]
MNLTVQVLIAIVLGILIGQFFPFGVQLKVLGDMFVKLIKMVIAPIVFFTIVIGFANMDMK
KIGRIGGKALLYFEIITTFAMAIGIAVMYLVRPGSGMPHGFMDFLLSVIPDSVVGALAKG
DMLPVLLFSVMFGLAMASLEKSRPVTQFFEKLNEIFFKLVAMIMRFSPIAAGGAMAYTIG
KFGIASLFSLGKMMGSVYITMLLFVIVILGAVAR-FYGFSIFNLLKFIKEEILLVLGTSS
SESALPRLMERLEK-YGCSKSVVGLVVPTGYSFNLDGTSIYLSMAALFIAQAYGIELTLL
QIVTLLGVLMLTSKGAAGVTGSGFVTLAATLAAIPVIPVE----GMALLLGVDRFMSEAR
AITNLIGNSVATVVIAKSEKQ
>WP_090791497.1 dicarboxylate/amino acid:cation symporter [Pelagirhabdus alkalitolerans]
MSLVLKITVALILGTLVGIVFDIEPILQPFGDLMLRLLTFLILPLILFTLIVGINQTKMR
DIGRMGSKVFVYYLITSAVAIVVGLGVSQIFSPGEGMDPGIVNVILDIVPDNIVTAFNEL
NLLGIIFTAIVFGLAILALRIGDHLHKVVVGLNEASFKIMDIILQYVPIGVFAIIATTVA
NQGLDTLISLGGFIGVLYIALFVQFLLYMVFMK--LTRVDTKPFLKAARAPMLTAFVSQS
STGTLPLTIHAAQS-LNLKKSLYSFSLPFGSTLNMDGAAIRIAVSAVFAANVVGDPLSLT
QMLTVVIIGTLASVGTAGVPGAGIVMISTVFVQLG-LPME----AVALLTAVDALVGMGC
TALNVTGDLTGTCVINQTEKR
>WP_090796422.1 C4dicarboxylate transporter DctA [Paenibacillus sp. GP183]
MNLTFQVLFAIAIGIVVGIIFPQADNLKILGDLFIKMIKMVIAPIVFFTIVIGFANMDMK
KIGRIGGKALLYFEIVTTFAMAIGIAVMYIIQPGAGMSHGFLDFLVSIVPDNVMGAFAKG
EMLPVLFFSVLFGLSLAALGKSRPVTDLFQKLNDIFFRLVALIMRFSPVAAFGAMAYTIG
KFGVHSLFSLGKMMGSVYITMALFIFIVLGVICR-MYGFRITKLLGFIKEELLLVLGTSS
SESALPRVMEKLEK-FGASKPVVGLVVPTGYSFNLDGTSIYLSMAAMFIAEAYGVHLSVL
QVLTLLGVLMLTSKGAAGITGSGFVTLAATLAAIP-IPIE----GMALLLGVDRFMSEAR
AITNIIGNSVATIVIAKSENQ
>WP_090824410.1 C4dicarboxylate transporter DctA [Paenibacillus sp. yr247]
MNLTVQVIIAIIIGVFIGQIFPFGVQLKVLADVFIKLIKMVIVPIVFLTIVIGINNMSLK
KVGRIGGKALLYFELVTTLAMIIGVSVMYFVQPGKGMSQGWIDFLVNIVPDNVIGAFAKG
DMLPVLFFALLFAFALLPLKRSKPLTDLLERLNDVFFKIVGIIMRVSPLAAGGAMAFTIG
KFGIGSLFSLGKMMACVYITMFLFIVIVLGLIAR-YFGFNIFNLLKFIKGEILLVLGTSS
SESALPSLMERLEQ-YGCAKSVVGLVVPTGYSFNPDGSSLYMVMAPLFIAQAFGVDLNWA
QLLTMLGVAMVISKGAAGVSGTAFVATASLLTALP-IPIE----GMALLLGVDRFMSEAR
AITNMIGNAVATVVISKSENQ
>WP_090824906.1 dicarboxylate/amino acid:cation symporter [Paenibacillus sp. yr247]
MNLTLQVLIAIVLGIAVGQFFPQAENLKVLSDVFVKMIKMVIAPIVFFTIVIGFSGMDLK
KIGRIGGKALVYFEIITTFAMAIGIAVMYIFQPGAGMSHGFIDFITSVVPDNVMAAFAKG
DMLPVLFFSVLFGLAMAGLDRVKPVTTFLEKMNEIFFRIVAIIMKFSPVAAFGAMSYTIG
KFGVHSLFSLGKMMGSVYVTMVLFIFIVLGTICR-IYGFSIIKLLRFIKEELLLVLGTSS
SESALPRVMEKLEK-FGASKPVVGLVVPTGYSFNLDGTSIYLSMAGLFIAQAYGVQLSLL
QILTFLGVLMLTSKGAAGVTGSGFVTLAATLTAIPVIPIE----GMALLIGVDRFMSEAR
AITNIIGNSVATIVIAKSEKQ
>WP_090833461.1 MULTISPECIES: cation:dicarboxylase symporter family transporter [unclassified Bacillus (in: Bacteria)]
MGLAWQILIGLILGIAVGAIFFVQTYLQPIGTIFIRLIKMIVIPIVVSSIIVGVAGVDIK
KLGKLGGKTILYFEIITTVAIIVGLLAANIFQPGSGVSHSFADTFVNIVPANLFDSLMRG
DMLAIIFFSVFFGLGVAAIEKGKPVLAFFQGTADAMFYVTNQIMKFAPFGVFALIGVTVS
MFGLESLIPLSKLVITVYGTMLFFTVVVFGIVAR-MVGVNIFNLFAILKDELILAYSTAS
SETVLPKLIEKMER-FGCPKAITSFVIPTGYSFNLDGSTLYQALAAVFIAQMYDIDLTIA
QQISLLLVLMVTSKGIAGVPGVSFVVLLATLGTVG-IPVE----GLAFIAGIDRILDMAR
TAVNVVGNSLATIVLSKWEKQ
>WP_090936360.1 cation:dicarboxylase symporter family transporter [Pelosinus propionicus]
MGLPIQIFLGLFFGVLVGVVFYVETYLKPMGEIFLHLIKMIVIPIIFSNIVVGVAGLSAK
RLGTLGFRTILYFEIATTVAIVIGLLFANMFHPGTGVKGSHMDFIINIVPTNVFGAMAKG
ELLPVIFFSVLLGISLATMGKAKPVLAFFKSFSEAMVYMVRMILKVAPFGVFGLIGVTVS
KFGAAALIPLAKLILATYAAYLVFIVVCFGLVAK-LFKIDLIEFLKILKAELILVFSTAS
SESVLPQVMQKLED-YGCPKAIVAFVVPIGYSFNTDGSCIYLSLASVFIAQLYGIDMPLS
AQILLIVVLMVTSKGVSGVAGGAFVVLLSSLASAG-LPLE----GVAFIAGIDFVLNMGR
ATINVLGNALATIVITKWENQ
>WP_090937833.1 dicarboxylate/amino acid:cation symporter [Pelosinus propionicus]
MSLHFQVFFSIVCGIALGHFYPFGESMKPLGDGFIKLIKMIIAPIIFCTIVTGIAGMDMK
KVGRVGAKALIYFEVVTIFALIMGLFVVNWFEPGVGMAHSTADFIMNIIPSTVVDAFAKG
DILQVLLFSVMFGGALSAMGRETKLFGVITEVSHALFGIVDFIMKLAPIGTFGAMAFTIG
KYGIASLIPLGKLLVCFYATCTVFVFVVIGLIAR-WAGFNIMKFISYIKEEFLIVLGTAS
SESVLPRMINKLEK-LGCSKSVVGLVIPTGYSFNLDGTSIYLTMSAIFVAQATNTDLTIV
QQLTILAVLLLTSKGASGVTGSGFIVLAATLSAIPSIPVA----GLALIFGIDRFMSQAR
AVTNLIGNGVATVIVAKWENE
>WP_090944771.1 cation:dicarboxylase symporter family transporter [Pelosinus propionicus]
MGLTSQIFIALILGVVFGYIFPYGQALKPVGDTFIRMIKMIVVPLIFSSLIMGIAGTDFK
KLGRLGAKAIIWFEVATTLALFVGLAVANLFQPGAGVTIDMTQMLVNIVPTNVVDAMGRG
DMLQIILFSTFFGVAAASLEKGKPVVTLAISVAEIMFKFTWYVMKLAPIGVFALIAFTVG
KFGLGMLIPLAKLIGSLYFALVLFITLLLACASV-IIRMNFFQLLRAIKEPILIAFSTAS
SEAALPIAMEKLEK-FGVPKHIVTFVLPTGYTFNLDGSTLYSALAVIFIAQVYHIDFPLS
TQMLMLVTLMMSTKGIAAVPGASLIVIAGTAAAFG-LPVE----GIGIILGVDRILDMAR
TACNLIGNCVAAVVVARWENE
>WP_090987138.1 cation:dicarboxylase symporter family transporter [Bacillus sp. OV322]
MGLAWQILIGLILGIIWGALFYVERFLEPIGTIFIRLLKMIVVPIVITSIVVGVAGADIK
KVGKLGGKTFIYFEIITTFAILIGLAAANIFQPGIGVSHSLADTFINIVPQNIFTSLSEG
NMLAIIFFSVMFGLGTAAMGRGQPVFQFFQAASEAMFNMTSYIMKLAPIGVFALIGVTVS
KFGVSSLIPLSKLIIVVYLTMIVFVLVILGLTAK-LVKFNIFSLLKILKDELALAFSTAS
SEAVMPRIIEKMEK-FGCPKGITSFVVPTGYSFNLDGSSIYQSITAIFIAQMYGIHMSVT
QQISLVLVLMVTSKGIAGVPGVSLVVLLATLGSVG-IPIE----GVAFVAGIDRILDMAR
TTVNVVGNSLAAIVISKWEGQ
>WP_090991197.1 cation:dicarboxylase symporter family transporter [Bacillus sp. OV322]
MGLAWQIFIGLVIGIIVGAIFYIAKYLQPIGDIFLRLIKMIVVPIVISSIIIAVAGVDIK
QLGKIGGKTILYFEIITTVAILLGLLSANIFKPGAGVQHSFADTIVNIVPANPISAIANG
DMLAIIFFALMFGFAISAIGKGKPVIHFFQGTADAMFYMTNQIMKVAPVGVFALIGVTVS
KFGLSSLIPLGKLIITVYGTMFFFIIVVLGLVAK-IAGFSIFKLIKTLKEELILAFSTAS
SESVLPKLMEKTEK-LGCPKHISSFVIPTGYSFNLDGSTLYQSLAAIFIAQMYGIDLSIT
KQISLVLVLMVTSKGIAGVPGVSFVVLLATLGSVG-IPVE----GLAFIAGIDRILDMGR
TVVNVIGNSLAAIVISKWEGK
>WP_091270146.1 dicarboxylate/amino acid:cation symporter [Alteribacillus persepolensis]
MPLIKKITAALILGAAVGLIFGRAAVLEPVGDLLLRLLQFIILPLILFTLIVGVNQTSIS
RLGRMGGKVFIYYVITSALAIMVGIVVARLLNPGTQMNPGIVDVLLSIVPENIAAAFTNM
NLLGIIFTAIVFGMAISYLRIGEKLYRAADALNEVVLVVMKGVLQFVPVGIFAIIANVVG
SQGTNTLLSLGNFILVLYAALFVQLLVYVAILL--LIKKSPMQFFREARTPMITAFVTQS
SSGTLPLTLHAANN-LGLNKSLYGFSLPFGATINMDGAAIRIAVSAVFAANVIGEPLSFG
ALLQVVIIGTLASVGTAGVPGAGIVMIATVFTQLG-LPME----AVALLAAVDVLIGMGA
TCLNVTGDLIGTTAINKTETN
>WP_091739915.1 cation:dicarboxylase symporter family transporter [Marininema mesophilum]
MSLAWQIIIGLVAGVIVGAIFYAVTYLQPIGDIFIQLIKMIVIPIVVSCLIVGVAGVDSK
KLGRLGGKTILYFEIITTVALVVGLLMANVFQPGAGVDHGLVEILVSIVPQNFFQSLAEG
KMLPIIFFSVMFGLGVAAIGRGKPVLNFFQGVADTMFHVTNQVMKVAPLGVFALIGVTVS
QFGLQSLVPLSKLMLVVYGAMILFVILVLGLVAR-IVKVKLFDILRILKDELLLAYSTAS
SETVLPKVMEKMER-FGCPKAITSFVIPTGYTFNLDGSTLYQSIAVVFIAQLYGIDLSIE
KQITILLILMVTSKGIAGVPGAAVVVLLATLSSVG-LPPE----GMAFVLGIDRLLDMAR
TAVNVVGNSLAAIVMSKWEGE
>WP_091747572.1 dicarboxylate/amino acid:cation symporter [Propionispora vibrioides]
MYLYFQVLFAIGVGVLLGHFYPLAVQMKPFGDGFIKLIKMIITPIIFCTVVVGIAGMSMK
KVGRVGGKALLYFELVSSVALVIGLIIVNVVQPGAGMTHTTVDFLMNIIPNTVVDAFAKG
DILQVLLFALLFGFGLSAMGKGNRLLGLIDEISHVLFAIVNLIMKFAPLGAFGAMSFTIG
KYGLASLLPLAKLMGSFYLTCLLFIFIVLGLIAR-FTGFNIFQFINYIKEELLIVLGTSS
SESALPGIMRKLEN-LGCSKSVVGLVIPTGYSFNLDGTSIYLTMAAIFVAQATNTDLNLT
HQLTILAVLLLTSKGASGVTGSGFVTLAATLSAIP-IPVA----GLALILGIDRFMSEAR
ALTNLIGNGVATVVVSKWENE
>WP_091836466.1 cation:dicarboxylase symporter family transporter [Marininema halotolerans]
MSLAWQIIIGLIAGIIVGAVFYVVSYLQPIGDIFIHLIKMIVIPIVISSLIVGVAGVDNK
KLGRLGLKTIIYFEIITTVALVVGLLLANVFQPGTGVDHGFISILVSIVPQNVFQSIVEG
KMLPIIFFSVLFGLGVAAIERGKPVVSFFQGVADTMFYVTNQVMKVAPLGVFALIGVTVS
KFGLKSLIPLSKLTIVVYGAMILFVFVVLGLVAR-LAKVKLMDILRILKSELLLAYSTAS
SETVLPRMMEKMER-FGCPKGITSFVIPTGYTFNLDGSTLYQSIAVVFIAQMYGIDLSIG
KQLTILLILMVTSKGMAAVPGASVVVLLATLSSVG-LPLE----GMAFVLGIDRILDMAR
TAVNVVGNSLAAIVMSKWEGE
>WP_092072686.1 cation:dicarboxylase symporter family transporter [Dendrosporobacter quercicolus]
MGISTQIFIALMLGIIFGYIFPYGVALKPVGDMFIRMIKMIVVPLVFSSLIMGIAGTDFK
KLGRLGAKSIIWFELATTLALFVGLAVVNIVQPGAGVSIDMMQMIVNIVPTNVVDAAGRG
DMLQIILFSTFFGVAAASLGVGKPVVDLSKSVAEIMFKVTWYVMKLAPIGVFALIAYTVG
KFGLDMLIPLAKLVGSLYFALVLFVLLLVTGATV-TFRINFFHLLRAIKEPVILAFSTAA
SEAALPIAMEKLEK-FGVPKHIVTFVLPTGYTFNLDGSTLYSALAVVFIAQVYGIPFDLS
QQLLMVLTLMLSTKGIAAVPGASLIVIAGTASAFG-IPVE----GIAIILGVDRIMDMAR
TACNVVGNCVAAVVVARWENE
>WP_092265922.1 cation:dicarboxylase symporter family transporter [Brevibacillus centrosporus]
MRFAFYILGATVLGAAFGHFFPLGKDIKFLGDAFIRMLKMIVIPVIVTTLLVGIAGIDIK
RMGRIGIKTVLWFELITTLILFIGLAIANLVQPGKGIVLDGKTLLLHIIPTNIVDVMAKN
DLLAVIFFCMLFGIALVKLNEAKPFVSMLEIASKASFQLVNMVMLTAPIGVFALMSNTIG
TYGIALIVPLLKLIGTAYLGLAVVVFGLFSLVAL-LLRVPIKEIYKMVWDLMIVGASTGS
TETVVPQLMQRLEK-YGVPKYITSFVIPAGMPLNSDGTTLYLTIAGPFIAQAFGIDMSWQ
QQLMMVLFFIVTSKGVAAVPSSSMVILLATVTAVG-LPPE----GVALIIGIDRVIDMAR
TAVNVFGHVFSCIAVAKWEGV
>WP_092479558.1 dicarboxylate/amino acid:cation symporter [Desemzia incerta]
MSLMIQVVIGAVIGTLLGYLSPVGMEMEFLGTLFMNFIQMVIVPLIFPLIVLAIVEIKAK
RFGNVAFKSFAYFFVVTTFLIVLTLIIGALSNVGNGLSIDFRTFILGIIPSNVFQAFADG
NLLPIIFFGIFLGISLVTIQKAKPVLDFFDAWISAMFKMVNYAIAVAPIGVFGFLAYDVA
TYGVSNLLSLGQFVIWAYLAYAVVAFVVYPIIGL-GFKVPYFSLLKETSDLSLLAFSTGS
SSVVLPSLIDRLKK-FGVPSSVASFVTTLGYSFNLGGAAVYTTLAVMFVVNLYGASLNVT
DYIALVFFLTIITKSIAAVPSGAVVVLLASATQLG-LPPQ----GVALLVSIDFFVNAGR
TALNVVGNALAPVVIAKTEGK
>WP_092491176.1 dicarboxylate/amino acid:cation symporter [Virgibacillus salinus]
MSLILKITVALILGVIVGLLFGEAAVLAPFGDLLIRLLKFVIVPLILFTLIVGVNQTRLA
NLGRMGGKVFLYYLLTSALAITVGISVASILDPGTGMNPGVTSVILNIVPENIITAFSNL
NLLGIIFTAIAFGIAISALELGESVYKVVNGLNEATLNIMKVIIQYVPIGIFAIVAEIVG
NQGLNTLLELGNMIVVLYIALIVQIVFYIIFMI--LSKVNLKEFFTQARTPMITAFVTQS
SSGTLPLTLDAAKN-LKLSKSLYGFSLPLGATINMDGAAIRIAVSAAFAANIIGDPLSIA
DMLQVVLIGTLASVGTAGVPGAGIIMIATVFAQLG-LPME----AVGLLTAIDVLVGMGA
TALNVTGDLVGTSVINKTEAE
>WP_092592000.1 dicarboxylate/amino acid:cation symporter [Acidaminobacter hydrogenoformans]
MKLHHKIFMGLILGVVFGYILNILPFLQFLGDFFLKSIRMLVVPLVLFSIMDGVLSLDVK
KLRNIGLKTILFFLGSAMIAVTIGLILGNIIKPGAGFLPGAYQTILDLIPSNPFLSMVEG
NMMQVIVFAILFGIAVIMVGKAKPLVGLISNLSETMFKIINIVLVIIPYGVFGLMAVAIT
KFGLAIFGPVAKFIFVDYLANFIMIAGVYSIFLIFIGKVSPIKFWKKAFESWLVAFSTCT
SSAALPVSMRIAPR-LGVPKEISSFVLPLGATANMNGTCIYFGIIVLFAAQLYGVSLALS
QQIMLAITATLLSVGCAATPQIGLIISITLLTSMG-LPLE----ATALVAGIYRIIDQAH
TSTNSSGDLVASVCISSMEGL
>WP_093062369.1 glutamate/aspartate:proton symporter GltP [Psychrobacillus sp. OK028]
MTLAYQILVGLILGIIVGAVFFVEKYLQPIGTMFINMIKMIVVPIIVSTLILGVAGTDIK
QLGKLGGKTLIYFEVVTTFAIIVGLFAANIFQPGDGVDHGILDIIVGIVPDNIVEAMAAG
EMLPIIFFSVLFGLGIAAIEKGRPVLAFFQGTADAMFWVTNLIMRFAPFGVFALIGVTVS
KFGLESLLPLGKLMILVYATMIFFIFVVLGGIAK-LVGINIFHLLKVLKDELLLAYSTSS
SETVLPKVMEKMEK-FGAPKDIVSFVVPTGYSFNLDGSTLYQAIAAIFIAQMYGIDLSIS
QQVTLVLVLMVTSKGIAGVPGVSFVVLLATLGTVG-IPLE----GLAFIAGIDRLLDMAR
TVVNVVGNALATVVMAKWEGR
>WP_093106824.1 dicarboxylate/amino acid:cation symporter [Salimicrobium album]
MSLIKKITVALVIGIILGLLLGKASALAPFGDLMLRLLQFIIIPLILFTLIVGVNQTNIG
NLGRMGGKVFLYYLGTSALAIIIGTSVASLFDPGTGLDPGVTEVILSIVPDNIVKAFVEM
NLLGIIFTAFAFGIAITYMEKAEKLYDLIDTLNELTLTVMKGILQYIPVGIAAIIAGIVG
EQGADTLQELGGFIGVLYIALLVQLVIYVGILL--LTKTKLGHFFGEARTPMVTAFVTQS
SSGTLPVTLHAANR-LKLNKSLYGFSLPLGATINMDGAAIRIAVSAVFAANVIGDPLSFV
SVLQVVIVGTLASVGTAGVPGAGIIMIATVFSQVG-LPME----AVALLTAVDVFVGMGA
TALNVTGDLVGTNVISKTEKR
>WP_093134348.1 dicarboxylate/amino acid:cation symporter [Salinibacillus kushneri]
MSLILKITIALISGIIVGFILGDASVLSPLGDLLLRLLKFLIIPLILFTLIVGVNQTNIR
ELGRMGGKVFLYYVITSAFAIAVGLAVASIFNPGTGMNPGFISVLLNIVPENIVTAFSEL
NLLGIIFTALVFGIAISYLRLGEHVYKVVNGLNEATLSIMKGILQYVPVGIFAIIAETVG
NQGIDTIESLGSMVAVLYIALFAMLVIYMIMML--LFKVRPGEFFEQARTPIITAFVTQS
SSGTLPITLNAAKN-LGFSKSLYGFSLPFGATINMDGAAIRIAISTVFAANVMGQSLSFP
DMLQIVLIGTLVSIGTAGVPGAGIVMIATVFAHFG-LSME----AVALLTAIDALVGMGC
TALNVTGDLVGTSIINKTEHK
>WP_093193382.1 dicarboxylate/amino acid:cation symporter [Salimicrobium halophilum]
MSLIKKITVALVIGIILGLLLGQASVLAPFGDLLLRLLQFIIVPLILFTLIVGVNQTTIG
NLGRMGGKVFIYYLATSALAIIVGTSVASLFNPGTGLNPGVTQVLLNIVPNNIVMAFSEM
NLLGIIFTALVFGIGIAYLRKAKALYDIIDTMNELTLTVMKGILQYVPIGIAAIIAGIVG
QEGVNTLQELGGFIGVLYVALLVQLVIYVGILL--LTKTKLGGFFKEARTPMLTAFVTQS
SSGTLPVTLNAANQ-LNLNKSLYGFSLPLGATINMDGAAIRIAVSAVFAANVIGDPLSFA
GVLQVVIVGTLASVGTAGVPGAGIIMIATVFSQVG-LPME----AVALLTAVDVFVGMGA
TALNVTGDLVGTNVISKTEKR
>WP_093214268.1 dicarboxylate/amino acid:cation symporter [Sediminibacillus albus]
MSLILKITIALILGVIVGLTFGQAAVLSPFGDLLIRLLKFLIIPLVLFTLIVGVNQTKIS
SLGRMGGKVFLYYLLTSALAIIVGVTTASIFDPGIGMNPGIISVLLNIVPDNIVTAFSEL
NLLGIIFTAFAFGIAISSLRWGNTLYQVAAGLNQATLTIMKAILQYVPIGIFAIIAGTVG
NQGADTLLSLGNMIAVLYIALIVQVGLYTIFML--LSNIRPRAFFARARTPMVTAFVTQS
SSGTLPLTLNAAKD-LSLSKSLYGFSLPLGATINMDGAAIRIAVSAAFAANVIGDPLSLT
DILEVVLIGTLASIGTAGVPGAGIIMIATVFAQLG-LPME----AVGLLTAIDALVGMGC
TALNVTGDLAGTAIINKTETN
>WP_093231421.1 dicarboxylate/amino acid:cation symporter [Thermoflavimicrobium dichotomicum]
MNLTFQVITAIILAVILGILWPTAKSMEPLSKMFINLIKMVIPPIIFLTIVLGISKINMK
KVGRVGGKAILYFEIVTTFALLIGLLVAHFIKPGAGL-MDWVDFFVHIIPSSMVDAFAKG
DILQVVFFSILFGFALAALGYGEPIIDFFERLSTVFFKIVSYVIRVAPIGAFGAMAVTIG
KFGPQYLYTLGKLMLSVYMTMFLFVFIVLGIICR-IYKFSLWNYLRYIKEELIIVLGTSS
SESVLPRMLDKMEK-YGCSKSVVGMVIPTKYSFNLDGTSIYLSMAVLFLAQVYGVNLSIT
QQIMILGVLMITSKGAAAVTGGGFIVLASTISALH-IPPE----GLALLLGVDRFMSEAR
AIVNLIGNGIATIVVAKSENE
>WP_093231619.1 cation:dicarboxylase symporter family transporter [Thermoflavimicrobium dichotomicum]
MGLAFQILIGLVLGVVVGAIFYVETYLKPIGDIFIRLIKMIVVPIVISTLIVGVAGTDFK
KLDRLGGKTILYFEIITTIAIIVGLLVANIVQPGAGVSHSFVDTFVNIVPTNVFDSSAKG
DMLAIIFFSVMFGLGIAAIERGKPILNFFKGVSEAMFWVTNQVMKFAPFGVFALIGVTIS
KFGINSLIPLGKLVLSVYGAMIFFVVVILGIVAK-IAGTSIFTIIKILKDELILAYSTAS
SETVLPKIIEKMEK-FGCSKTVTSFVIPTGYSFNLDGSTLYQALAALFIAQMYGIHMPLS
SQITLMLVLMVTSKGIAGVPGVSFVVLLATLGSVG-IPME----GLAFIAGIDRILDMAR
TAVNVCGNALAAVVMSKWEGE
>WP_093290590.1 dicarboxylate/amino acid:cation symporter [Thermoactinomyces sp. DSM 45892]
MNLTFQVLIAIFLGILFGFLMPVAKEMKPLGTLFINLVKMLIAPIIFLTIVLGIAKMNMK
KVGRVGGKALLYFEIITTIALLIGLLVAHFVQPGANVKMDWVDFFIHIVPENVVGAFAKG
DILQVVLFAVLFGFALASFDYKKPIIDLSERVSNVFFRIVQMVMRVAPIGAFGAMSYTIG
NFGLKTLMPLGKLMLSVYLTMAIFIFVVLAIVCK-IYKFSIFKFLRFIKDEILIVLGTSS
SETVLPRMLNKMEK-FGCSKSVTGLVIPTGYSFNLDGTSIYLSMAVLFLAQVFSVDLSIW
QIVTIFGILMITSKGAAGVTGSGFIVLASTLSALNVIPLE----GLGLLLGVDRFMSEAR
AITNLIGNGVATIVVAKSEGE
>WP_093725477.1 cation:dicarboxylase symporter family transporter [Terribacillus halophilus]
MGLAYQILIGLVLGVIVGAIFYAVNVLQPFGDLFLRAIKMIVVPIVVASIIVGVAGVDIK
QVGKLGFKTILYFEIVTTIALVVGLAFGNIFQPGAGIDHTVVDTFLEIIPTNVFQALAEG
DMLAIVFFSVIFGVGVAAIQRGQPVLSFFQGVSETMFWVTNLVMKLAPVGVFGLIGVTVA
QFGLGSLIPLGKLALVTYGSMLFFITVVFSIIAK-ICGINFFKVIRLLKDELLLAFSTAS
SETVLPRIMEKMER-LGSPKAITSFVVPTGYTFNLDGSTLYQALATLFIAQMYGIDMSIA
DQLLVLGVLIVTSKGIAAVPGASFVVLLATLSAVG-LPAE----GLAFIAGIDRILDMGR
TAVNVMGNSLAVIVISKWEGK
>WP_093796149.1 dicarboxylate/amino acid:cation symporter [Sporomusa acidovorans]
MKLTNKIFLAMLIGSLLGIVAGLATQLEWIGNIWLNLIKMMVIPLVIFTMVQGIASMNPK
TLGRIWLRATLYYLVTTIIAVLIGIVTTTILKPGLGFLVDLKGFMVSLFSDNIFVSFTKG
DIVQVLIVAIIIGIAIVKMPKSGPVKAWFSSMNNVVMAVIGLIMDLAPIGVFCLMAAALG
KYGIGFLGTMSKLIGTYYLAAIIQLFGVYLLTVWIFTRMTPFDFMRRTSNTWIFTLSTCS
SAAAIPISLQVAKEELAVSKDVADFIVPYGTQMNHDGNAILIGTVLIFCAQAIGIDFSIA
HLVQMVLLGVILSAGGGGIPSSGIVKLMIVAQAFS-MPLE----IIVMVGAFYRLFDMAV
TTMNCLGDLAGTIIVDKMEKV
>WP_094017857.1 dicarboxylate/amino acid:cation symporter [Paenibacillus rigui]
MNLTVQVLLAIVIGIVIGQLFPFGVQLKVLGDIFVKMIKMVIAPIVFFTIVIGFANMDMK
KIGRIGGKALLYFEIVTTFAMAIGIAVMYVIRPGTGMPHGFMDFLLSVIPDSMVGAFAKG
EMLPVLFFSVMFGLAMSMLDRAKPVTSFFEKLNEIFFKLVALIMRFSPFAAGGAMAYTIG
KFGIGSLFSLGKMMGSVYITMFLFVFLILGSIAR-VYGFSIVNLLKFIKEEILLVLGTSS
SESALPRLMQRLEK-YGCSKSVVGLVVPTGYSFNLDGTSIYLSMAALFIAQAYGVEMSWV
QVLTLLGVLMLTSKGAAGVTGSGFVTLAATLAAIPVIPME----GMALLLGVDRFMSEAR
AITNLIGNSVATVVIAKMEGQ
>WP_094018800.1 cation:dicarboxylase symporter family transporter [Paenibacillus rigui]
MGLAAQIFIGLALGIIIGAIFYVETYFKPAGDLFIRLIKMIVVPIVISTLIVGVAGVDMK
KLGKLGGKSILYFEIVTTIAIIVGLLTANLIKPGAGVGHNFIDTIVNIVPTNIIQSLAAG
DMLAIIFFAVMFGLGLAAIGKGKPVIHFFEGVADAMFWVTNKIMNFAPIGVFALIGVTVS
KFGLASLIPLGKLVLSVYGAMLFFIFVVFGIIAK-MCGTSIITLIKILKSELLLAYSTAS
SESVLPKIMEKMEK-FGCPKSITSFVIPTGYSFNLDGSTLYQALAAIFIAQMYGIHLPIS
TQITLLLVLMVSSKGIAGVPGVSFVVLLATLGSVN-IPIE----GLAFIAGIDRLLDMAR
TVVNVLGNSLAAVVMSKWEGQ
>WP_094244779.1 cation:dicarboxylase symporter family transporter [Aeribacillus pallidus]
MSLAWQILIGLVLGIVVGTIFYVAKFLQPIGDIFLRLIKMIVIPIVISSLIVGIASVDTK
KLGKLGGKTILYFEIITTVAIIVGLLAANIFQPGSGVSHGIADTFVNIVPPNIFQAFVEG
NMLAIIFFSVFFGLGVTAIERGKPIIAFFQGTAETMFWVTNQVMKFAPFGVFALIGVTVS
KFGIESLVPLGKLVVVGYATMLFFVVVVLGFVAK-LVGLNIFHIIRLLKEELILAYSTSS
SETVMPRIMEKMEK-FGCPKSITAFVIPTGYSFNLDGSTLYQALAALFIAQMYGIDLSIA
DQISLVLVLMLTSKGIAGVPGVSFVVLLATLGAVG-IPPE----GLAFIAGIDRILDMAR
TVVNVIGNSLATVVMSKWEGQ
>WP_094245071.1 dicarboxylate/amino acid:cation symporter [Aeribacillus pallidus]
MNLTVQVIIGIILGITVGFLFPFGAKLKILADIFIKLVKMVIAPIVFFTVVIGIGSMDLK
KIGRIGGKALIYFEIVTTIALAIGIFVVNVMKPGEGFSHGALDFIMSIVPENAVGALANG
ELLPILFFAVLFGLAAARLEKAKPVINLFEQLTNIFFGIVNMVMKISPIAAFGAMAYTIG
NFGLGSLVSLGKLMASVYMTMFLFIVIVLGLITK-FYGFSIFKFIAYIKEEILLVLGTSS
SESALPKIMEKLEK-YGCSKSVVGLVVPTGYSFNLDGTSIYLSMAAIFIAQAYGIDLTIW
QELTLLGILMLTSKGAAGVTGSGFITLAATLAAFPMVPVE----GIALLIGVDRFMSEAR
AITNLIGNGVATVVVSKMEGE
>WP_094248257.1 C4dicarboxylate transporter DctA [Paenibacillus sp. RUD330]
MNLTVQVLTAIVIGIAIGYFFPFGASLKVLADIFIKLIKMVITPIVFFTIVIGFAGMSMK
KIGRIGGKALLYFELVTTFAMAIGIAIAYLIRPGDRVSHGFKDFLLGIIPDNAIAAMASG
QMLPVLFFSVLFGLALSMLGKGHPVTEFFEKLNEIFFKIVGIIMKFSPYAAGGAMAYTIG
KFGLGSLLSLGKMMLATYMTMFLFIVVVLGLIAR-YYKFSIFGLIRHIKDEILLVLGTSS
SESALPRLMNKMES-YGCSKPVVGLVVPTGYSFNLDGTSIYLSMAALFIAQAYGIELTLL
QIATFLGVLMLTSKGAAGVTGSGFITLAATLAALP-IPLE----GIALLIGVDRFMSEAR
AITNLIGNSVATVVIAKSENQ
>WP_094251424.1 dicarboxylate/amino acid:cation symporter [Fictibacillus aquaticus]
MNLTVQVVIGILLGIAVGFTFPFGTELKVLADVFIKMIKMVIAPIIFFTVVIGIGSMDMK
KVGRIGGKALLYFEFITTFALAIGLLVVNFLQPGKGFSHGAVDFLVSIVPENVVGALAEG
QLLPILFFAVLFGLAAASLGKAKPTIKMFENLTEIFFKVVNMIMKVSPIAAFGAMAFTIG
KFGVGSLVSLGQLMAAVYTTMFLFIVLVLGAVAK-YYGFSIFKFIAYIKEEILLVLGTSS
SESALPKMMEKLEK-YGCSKSVVGLVIPTGYSFNLDGTSIYLSMAAMFIAQAYGVDLSIW
QQLTLLGILMLTSKGAAGITGSGFITLAATLAAFP-IPVE----GMALLIGVDRFMSEAR
AITNLIGNGVATVVVSKSENE
>WP_094251508.1 cation:dicarboxylase symporter family transporter [Fictibacillus aquaticus]
MGLAWQILIGLGLGIAVGAVFYVQTYLQPIGDIFIRLIKMIVIPIVVSSLIVGVASVDIK
KLGRLGGKTILYFEIITTIAIVVGLAVANIFKPGAGINHGFADTFINMVPSNLFQSLAEG
NMLAIIFFSVIFGVGVAAIERGKPVLSFFQGTADAMFYVTNQIMKFAPFGVFALIGVTVS
KFGVQSLIPLSKLVLVVYGSMIFFVIVVLGAVAL-MFKVNIFSMIKLLKDELILAYSTAS
SETVLPRIMEKMEK-FGCPKAITSFVIPTGYSFNLDGSTLYQATAAIFIAQMYGIDLTIG
EQVSLLLVLMVTSKGIAGVPGVSFVVLLATLGTVG-IPLE----GLAFIAGIDRILDMAR
TAVNVVGNSLAAVVMSKWEKQ
>WP_094265706.1 dicarboxylate/amino acid:cation symporter [Paludifilum halophilum]
MSFIIKISVGFLLGVVAGLLLGSAEVLSPLGDLLLRLLNMIVLPIIFLTVILAVNQANPQ
KMGRIGGKVVLYYLVTTSAAILIGLSLALLVNPGLGLAPSVIDTLLKIVPENGLAAFVNG
DILSVLFLALVVGLTVTSMRGGESLRNLAQAGNEVAFRILDGILQYAPIGIFAISASTFG
SQGLDSLASLVKLVGVVYASVGVQWILVYLLILS-LFKIPVLPFFKNIREASTTAFFTSS
SLGTLPVTLKSSKK-AGIRDEVAHFSLPLGATANMDGAAIRLGASVVFAANIVGVDLSLS
ALLGVVLTGTLVSVGTAGVPAAGLVALSIVLNQAG-LPIE----IVGLVAGVDALLGMVA
TSCNVTGDLVGAAVVDQSERN
>WP_094605939.1 C4dicarboxylate transporter DctA [Sporomusa silvacetica]
MSLFLQVIIGLLLGVVVGVILPQAQKMKPLGDGFIRLIQMLIAPIVFCVVVNGIASVNIK
KVGRVGFKAILYFEIVTTVALGIGLLLGLNSGIGTGMQGGMVNFLMNLIPTTVAGAFTKG
DIIQVLIFSILFACALNLVKSATTVIRFIHELSTVLFKAMGLIVKLAPIGVFGAVAFTTG
KYGVASLQQLGGLVLMFYVTCIVFVVVVLGIIMK-VCGLSLWQFLRYFREELTIVLGTTA
SDSVLPQVMCKLEH-LGIKASTVGLVIPTGYSFNLDGFSIYLTLATIFIAHATNTPLALV
DLLVILAVAMITSKGAHGVPGSAIVILAATLSTIP-IPLI----GLVLLLSVDWFVGIAR
ALTNLIGNCVATVVIAHWEDD
>WP_095103747.1 cation:dicarboxylase symporter family transporter [Staphylococcus piscifermentans]
MSLPMQVMIALVLGVVVGLLLYVANYIQPLGDIFLNLIKMIVIPVVFCSLALSISGVESK
TVGRYGLKTIVYFEIITTIAIALGVLFANLFKPGTGLGNHFIDTIVNIIPTNFFEALSKG
ELLPIIFFAVFFGLGIAAIEKGKPVKDFLSGVLEATFWMINKILKLAPLGVFAFICVTIM
TFGASALIPLLKLVLVVVGAMVFFVVVVLGIVAK-MVGSSVFDIIKVLKSEILLAFSTSS
SEAVLPVMMQKMER-FGSPKDITSFVIPIGYTFNLDGSALYQSIAALFVAQMYGIHLSLP
QQLVLIFTLMITSKGMAAVPGTSIVVLLTTLGSMG-LPAA----GLALIIGVDRILDMVR
TCVNVVGNALSTVVIAKWEGV
>WP_095134747.1 dicarboxylate/amino acid:cation symporter [Anaeromicrobium sediminis]
MKLFHKIFIGLILGATVGFIFSIVPVFALLGDLFLRLIRMVVVPLVFFSIISGVANLDLK
KLRSIGIKAVALFFATAFCAVTIGLIVAHIIQPGAGILPGIADTILNFFPKNPVESMAKG
EMLHIISFSVFIGAALLMMQKGKELIDLVDKVSEVMFKITDIVVKFTPYGVFGLMAKATT
KFGLKIFGPISKFILADYLASFIHIAVIYTLVLMVFAKVNPIKFYKKAFQTWLVAFSTCS
SMATLPVTMRIADEELGLPKENASFILPLGATANMNGTSIYFGIIVLFAAQIYGIPLSFK
MQAMLVLQATLLSVGCAAVPQVGLLISIALLTGMG-LPLD----GIALVAGIYRIVDQAH
TSTNALGDLVVATAVAGMEGD
>WP_095216721.1 cation:dicarboxylase symporter family transporter [Terribacillus sp. 7520G]
MGLAYQILIGLVLGVIVGAIFYAVTILQPLGDLFLRAIKMIVIPIVIASIIVGVAGTDGK
SVGRLGFKTLIYFEIVTVIALVIGLAFANVFQPGEGIDRTIVDTLLEIIPTNVFQAIGEG
DMLAIVFFSALFGLGVAAIGKGQPVLNFFEGVSQTMFWVTNLVMKLAPIGVFGLIGVTVS
KFGISSLIPLGKLALVTYGAMAFFILVIFAIIAK-IVGINLFKMLKVLKDELLLAFSTSS
GETVLPRVMYKMER-MGAPKSIVSFVLPTGYTFNLDGSTMYQALASLFIAQMYGIDLSIW
QQLGIMALLIVTSKGIAAVPGTSFVVLLATLSSVG-LPVE----GLAFIAGIDRILDMGR
TVVNVVGNSLAVIVVSKWEGK
>WP_095370135.1 C4dicarboxylate transporter DctP [Cytobacillus kochii]
MNLTVQVLTAIALGVLVGLIWPIGKELQPLGTTFINAVKMVIAPIIFLTIVLGIAKMDMK
KVGKVGGKAFIYFEVVTTLALVIGLLVVNIVKPGDGLGIDWIEFVTHIVPSNMVNAFAEG
DILQVLFFSILFGVALASLKRGEVITDFLDRLSHVFFKIIGYVMKAAPIGAFGAMAYTIG
HFGLGSLAPLAKLMMSVYITMFLFIFIVLNIICK-YYGFSLFKYLRFIKDELLIVLGTSS
SESVLPRMMDKMER-FGASKSVVGLVIPTGYSFNLDGTSIYLSMATVFLAQVFGVDLSIG
QQITIILILMLTSKGAAGVTGSGFIVLASTLAAIQVIPLE----GLALLLGVDRFMSEGR
AITNMIGNGIATIAVAKSENE
>WP_096181650.1 dicarboxylate/amino acid:cation symporter [Effusibacillus lacus]
MSLTTQVLIAIVLGILFGQFFPHATELKVLADIFIKMIKMVIAPIIFLTVVNGIAGMDMK
KLGRIGGKALLYFEIVSTFALAIGIVVVNVIKPGVGVSQGLMGFISSIIPDNFIGALAKG
ELLPILFVSILFGVALASMGRSKPVLHLFERITEAIFKMVDMIMKVSPIAAFGAMSYTIG
KFGIGSLFFLGKLMGSVYITMALFILIVLGAIAR-FYGFSILKFIAYIKEEIFLVIGTSS
SESALPRMMERLQK-YGCSKSTVGLVLPTGYSFNLDGTAIYLSMAAIFIAQAYGIDLTIW
QELTLLGILMVTSKGAAGVTGSGFVTLAATLAAFP-VPVE----GMALLLGVDRFMSEAR
AITNLIGNGVATVVIAKSEKE
>WP_096434459.1 dicarboxylate/amino acid:cation symporter [Alteribacter populi]
MPLIWKISIALILGVIVGFTFGNAAVIAPLGDILLNLLMALIIPLLMLTLIVGINQGPAE
GLGRMGGKMIGYYFVTSAFALTVGLIIALLIRPGEGLAPGFMDVIVDIFPSNIVEALLEL
DILSMIFIAIVIGLAISIMKWGDHLVELSRAGSEVSFKIMGWILQYAPIGIFAIVASTIG
QQGWNTLTSLGSLVGTVYVSILIQFLVYALLIK--LIGQSPLRFFKEARDATATAFTTQS
SMGTLPVTMGVAKR-LNLREKLYGFSLPLGATMNMDGAAIRVGASVIFAANIIGEDLGLA
TIIGIILAGTLASVGTAGVPGAGLITLSVVLTQAG-LPIE----VVALVASVDALLGMAA
TACNVTGDLVGTSVVDKSEKK
>WP_096464318.1 dicarboxylate/amino acid:cation symporter [Aneurinibacillus soli]
MNLTFQVLVAIVLGVIVGQVWPFGQDMKVVGETFINLIKMVIAPIIFLTIVIGISSMDMK
KVGRVGGKALLYFEVVTTFALFIGIIVANLVKPGAGL-MDWVQFFTHIVPSNVFEAFAKG
DILQILFFSVLFGLGLTMLGTGKPVISFFDKLSKIFFNILGMVMKLAPIGAFGGMAYTIG
KFGIATLKPLSMLMVSVYGTMFLFVFVVLNIIAK-LYGFSLWKYLSFIKEELLLVLGTSS
SESALPGMMNKMER-FGCSKPVVGLVIPTGYSFNLDGTTIYLSMATIFLAQVFHVDLSIA
QQLTIIAILMLTSKGAAAVTGGGFIVLASTLTAMQ-IPIE----GLALLLGVDRFMSEAR
AIVNLIGNGVATIVVAKSEKE
>WP_096466103.1 cation:dicarboxylase symporter family transporter [Aneurinibacillus soli]
MGLVWQILIGLILGIAVGAIFYVAAILKPIGDIFIHLIKMIVVPIVLSTLIVGVAGVDMK
KLGKLGGKTLLYFEVVTTIAIMVGLLVANIVKPGVGVSHSFADTLVNIVPTNIVQSMEKG
DMLAIIFFAVMFGLGLAKLERGKPLLNFFELVAQTMFNLTNSIMRFAPFGVFALIGVTVS
KFGVGSLIPLGKLMITVYGAMAFFIIVVLGLLSK-WAGVSIFKLMGVLKEELLLAYSTAS
SETVLPRIMEKLEK-MGCPKSITSFVIPTGYSFNLDGSTLYQALAAIFIAQMYGIHLSIS
QQITLMFVLMLTSKGIAGVPGVSFVVLLATLGSVG-IPVE----GLAFIAGIDRLLDMAR
TVVNVVGNSVATIVVSKWEGQ
>WP_097158185.1 cation:dicarboxylase symporter family transporter [Bacillus oleivorans]
MSLAGQIFIGLLFGIIVGGIFYVASYLQPIGDTFLRLIKMIVIPIVVASIIVAVAGVDIK
QLGKIGGKTILYFEIITTIAIIVGIASANIFQPGAGVSKTLVDKLVQIVPTNPIAAIAEG
DMLAIIFFSLMFGLGIAAIEKGKPVLAFFQGTADAMFYITNLIMKLAPFGVFALIGVTVS
KFGLASLIPLGKLVLTVYGTMIFFVFAVLGIVSK-MAGFGIFKLIKLLKDELILAFSTAS
SEAVLPKIMEKMEK-AGCPKHITSFVIPTGYSFNLDGSTLYQALAAIFIAQMYGIDMSIA
DQISLMLVLMVTSKGIAGVPGVSFVVLLATLGTVG-LPLE----GLAFIAGIDRILDMGR
TAVNVVGNSLAAIVISKWEGV
>WP_098287758.1 cation:dicarboxylase symporter family transporter [Priestia megaterium]
MPLWLQIVVALILGLCLGFMSKIGVEAKILGDAFIHMIKMTIVPLIFPLIILGIAQISTG
SLGRLSLKAILYFEIVTTLIIVMSLLLANTVHLGVGAKIDFREFILHIIPSNIFVAFSEG
NILGIVYFGIFFGLALRALEKAKPIEDVLEALSKVMFKVLSYVIKFSPIGVFGSIAYSMA
TYGFGKLSTLIDLILVTYAGLGIVLLIIFPIIAR-IYRIQYWDLLNEIKDLLLIAFTTRS
SESVFAPLTTRLED-YGAKNSIVSFVLPLGYSFNLDGGMVYMAPAILFLANAYDIHLSVL
DQIHIVLLLMLLTKGVASVPSGVIVVLTSVSVVIG-LPME----GIALLMAVDFIMDMAR
TATNVVGNALATVVIAKSEGM
>WP_098352356.1 dicarboxylate/amino acid:cation symporter [Bacillus sp. AFS015802]
MPFVLKMSAGFLLGIIVGLIFKDAEILKPFGTVLIHLLSLIAIPVIFLTVVLAVNKMSVT
QLGRMGWKLILYYAATTAAAVFIGLGLAFLFNPGTNLAPQFADVLLQIIPDNLFKAFAGG
DTLAIMFLAIIMGISISLMEYGNLLDNVFAALNEMFYILLRGVLTYAPIGVFAISAATFG
QQGWETMQSLLKFVGVFYLGILLLWIAVYSSFLK-FAGKPVLRFFKQTKEAYSTAFFTSS
SIASLPVAIQSAKN-AGISEKTANFALPLGAIFNSDGGALRMGVSIVFAANVTNLQLSVT
DLLMIVLVGTLLSIGTSGVPAAGLVTLSAVLTMFG-LPLK----IVALIAGVDAIIGMGG
TASNVTGDIVGAAVVDQSEEK
>WP_098429084.1 cation:dicarboxylase symporter family transporter [Bacillus sp. AFS088145]
MGLAWQILIGLVIGIIVGAIFYVADYLQPIGDIFLRLIKMIVIPIVVSSIIVGVASVDTK
KLGRLGGKTILYFEIITTVAILIGLLVANIVKPGAGVSHGFADTFVNIVPPNIFSAFVEG
NMLAIIFFSVLFGLGITAVERGKPVLAFFQGTADTMFYITNQIMKFAPFGVFALIGVTVS
KFGLESLIPLGKLVITVYLTMAFFIVVVLGLVAK-MVGVNIFKFIKLIKDELILAFSTAS
SETVLPKIMEKVEK-FGVPKSISSFVIPTGYSFNLDGSTLYQALAAIFIAQMYGIHLSIT
DQISLMLVLMVTSKGIAGVPGVSFVVLLATLGTAG-IPVE----GLAFIAGIDRILDMAR
TAVNVVGNSLAAVVIAKWERA
>WP_098433783.1 cation:dicarboxylase symporter family transporter [Priestia megaterium]
MGLPIQILLGLIFGILVGVVFYVETYLKPLGDIFMNLIKMVVVPIVFSSIVVGIAGLNAK
KLGKLGFRTILYFEIATTIAIIVGLFFANAFHPGTGVKGSHIDFIINIVPTNIVESMSKG
ELLPVIFFSVLLGLSIAAMEKGQPVLNFFKSFSGAMFYMVKYVLKVAPFGVFGLIGVTIS
KFGAASLIPLGKLIITTYAAYLIFFVLFFGLVAK-IFKVNYIEFLKLLKDELVLVFSTAS
AESALPQVMNKLEK-YGCPKSIVSFVVPIGYAFNTDGSCIYMALTSIFIAQLYGIDMPLS
AQITLMLILMITSKGISGVAGGALVVLLSSLAAAG-LPLE----GLAFIAGIDFLLNMGR
ATINVFGNALAAVIITKWEKQ
>WP_098996430.1 C4dicarboxylate transporter DctA [Bacillus sp. AFS037270]
MNLTVQVILAIIIGIAIGQFFPLGIELKILADIFIKMIKMVIGPIIFLTIVLGFANMDKK
KIGKIGTKSIIYFEVMSTLALVVGLVVMFIVRPGDGMGHTFKDFLLGIVPESAVGALADG
YMLPILFFALLFAIALSSLGKGKPVIYFCEKLSEVFFKIVAIIMNFSPLAAGGAMAYTIG
NFGIDSLFSLGKMIGSVYSTMILFVVVVLGAVCK-FYGFSIFNLIKHIKEEILLVLGTSS
SESALPSLITKMQK-YGCSKSITGFVVPTGYAFNPDGQCIYYTMACLFIAQAYGIELSWM
QIFVLLGVLMLTSKGSAGVTGSAIITLAATLTSLP-IPVE----GIALLLGVDRFMSEAR
AITNVIGNAVATVVIAKSEKQ
>WP_099302711.1 dicarboxylate/amino acid:cation symporter [Bacillus sp. MarseilleP3800]
MPLYTQIAIGAVLGITVGLILGQASRIAFVGEIFLSLLKMLVVPLVVTSLLSGITKMDAR
SLGQIGARFMGYLVLTSILATSVGIIVALLMKPGSESTFQLTEQFLSWIPSNVFASLSEM
NLLQIIVFTLFIGIVLITLGKVPTIYSFINESADVMLKLTEFVIKFAPYGIFALLANLIG
TFGNDLIGTVTTFILSVYIGLLIVLLVVYPLIIRLIGKQSPIQFYKNVSPTMLFAFTTST
SSATIPVSLQVSKTRLGIPEKIYSFTVPFGATVNMDGFSVAIGVISVFAAYVYDIPITFT
LILQFVLMGILLSIGAAGVRGAGIVMTTVLFETLG-MPLY----LIPVLAAVWPIIDAGL
TTTNMTSDLVGSTAMAKMDHT
>WP_099422919.1 C4dicarboxylate transporter DctA [Solibacillus sp. R541]
MNLTVQVIIAIILGIIVGAIWPFGASLKILADLFIKLIKMLIAPIIFLTVVIGIGGMDMK
KVGKIGGKALLYFEIVSTIALAIGIMVAVVINAGAGFEGGLGGFIYDIIPENFVGAIASG
ALLPTLFSAILFGIATASLEKTRPVITFFEQISEIFFKIVGMVMKISPIGAFGAMAYTIG
YFGLGSLKSLGLLMVAVYVTMFLFIVFVLGSIAK-YFGFNIFRFIAYIKDEIFIVIGTSS
SESALPSLMRKLEN-LGCGKQVVGLVVPTGYSFNLDGTSIYLSMAALFIAQAYGVDLTWL
EIATLLGVLMITSKGAAGVTGSGFITLAATLAAFPMVPVE----GIALLIGVDRFMSEAR
AVTNLIGNGVACVVVSKSEND
>WP_099517935.1 cation:dicarboxylase symporter family transporter [Paenibacillus sp. BIHB4019]
MGLAFQILVGLVLGVAVGAIFYIESYLKPAGDIFIRLIKMIVVPIVVSSLVVGIAGVDIK
KLGKLGGKTILYFEIVTTAAIVFGLLIADIFQPGAGVNNSFMDTFVNIVPKNIFESLVAG
DMLAIIFFSVFLGLGIAAIEKGKPVLSFFQGLAESMFWVTNQIMKFAPIGVFGLIGMTVS
KFGIASLLPLGKLVLAVYVGMILFVVLILGLITK-LCGTSLISIIRILKDELILAYSTAS
SETALPKMMEKMEK-FGVPKSITSFVIPVGYSFNLDGSTLYQAITALFIAQMYGIHMPIS
SQIMLVLVLMLTSKGIAGVPGASYVVLLATLGSVG-IPLE----GLAFIAGIDRILDMAR
SVVNVLGNSIATVVMAKWEKQ
>WP_099624871.1 dicarboxylate/amino acid:cation symporter [Sporosarcina sp. P17b]
MPFVAKITIGFIAGTLLGIFFNYTTFLEPFGTLLLNLLSLIAIPVIFLTVVMAVNQMNLA
QLGKMGGKLILYYAVTTAAAVLIGLTLAMWIKPGNNLTPGFSEVLLQIVPKNIFAAFTAG
DLMAILFVAVIIGMAMSSMKMGDLLDRFFSALNTMFYKILDGVLLYAPIGIFAISATAFG
QQGLETFLGLLSFVGVFYLGILILWLFVYSGFLK-LFGNPVLPFYRNTKDAYTTAFFTSS
SIASLPIAIESAKK-AGVSENTANFALPLGAVFNSDGGALRMGISIVFAANITNLNLSVG
DLITVIAIGTLLSIGTAGVPAAGLVTLSAVLTMFG-LPLE----IVALIAGVDALIGMAG
TASNVMGDIVGAAVVDKKTPR
>WP_099681975.1 cation:dicarboxylase symporter family transporter [Bacillus pumilus]
MGLASQILIALVLGVVVGAMFYVIHVLTPIGDIFIHLIKMIVLPIVIAALIVAVAGVDMK
TIGRLGGKTILYFEIVTTIALAVGLLAANVFHPGTGIKATFSETLVHLVPTNVFQSIAEG
DLLPTIFFTVLFGLGIAAVGKGKPVLGFFEGILEAMFWVTNKVMKFAPFGVFALISVTVI
KFGVGALLPLGKLVLVVYGTMAFFVIVVLGIIAK-FAGTSVFTLFKILKEEIILAFSTAS
SEAVLPRLMDKMEK-FGCPKAITSFVIPTGYTFNLDGSAIYQSIAAIFVAQMYGMPLSIY
EQITLLLILMLTSKGMAGVPGASIVVVITTLGAMG-LPLE----GLAFIVGIDRVLDMVR
TTVNVFGNSLAAIVMSKWEKV
>WP_099688476.1 dicarboxylate/amino acid:cation symporter [Sporosarcina sp. P13]
MPFVVKITIGFIAGTLLGIFFNYTSFLKPFGTLLLNLLSLVAVPVIFLTVVLAVNQMNLV
QLSKMGGKLILYYAATTAAAVLIGLSLALWLKPGKHLAPGFSEVLLQIVPKNIFAAFTTG
DLMAILFVAVIIGMAISSMEMGDLLDRFFNALNTMFYKILAGVLLYAPIGIFAISATAFG
EQGWDTFIGLLSFVGVFYLGVLILWLFVYSGFLK-LFGNPVLPFYRNTKDAYTAAFFTSS
SIATLPIAIESAKK-AGVSENTANFALPLGAVFNSDGGALRMGISLVFAANITNLNLSAV
DFIVIIAIGTLLSIGTAGVPAAGLVTLSAVLTMFG-LPLE----IVALIAGVDALIGMAG
TASNVMGDIVGAAVVDKKEHP
>WP_100011554.1 dicarboxylate/amino acid:cation symporter [Lentibacillus sediminis]
MSLILKITIALILGVITGLIFGDAAALAPLGDLLIRLLNFLIVPLILFTLIVGINQTRPG
QLGRMGGKIILYYLASTAMAIIVGLAISSIFNPGSGVNPGMVSVLLNIVPDNIVTAMSEL
NLMGLIFTALVFGLAISVLRTGDLLYNVFDGLNEATLTIMKGFLQYIPIGIFAIIADTVG
SQGTDTIVSLGHMLMVFYIAILAQLGFYILVMV--LFKISPREFFRSARTPMLTAFVTQS
SSGTLPLTLDAARN-LGLSKSLYGFSLPLGATINMDGAAIRIAVSAAFAANMIGDPLSFT
AMLQVVLVGTLASVGTAGIPGAGIVMIATVFVQVG-LPLE----IAALLTAVDALIGMGA
TCLNITGDLTGTSIVNKTEKG
>WP_100330297.1 dicarboxylate/amino acid:cation symporter [Bacillus xiapuensis]
MNLTVRVVIGIILGIMVGVLFPFGEQLKVLADIFIKLIKMVIAPIVFMTVVIGIGSMDMK
KVGRIGGKALIYFEIVTTFSLAIGLLVVNLVKPGVGFDHGLMSFLMSIIPDNIVAALAKG
ELLPILFFAVLFGLSMAAMERSKPVVDFFERLVDVFFGIVNMIMKLSPIAAFGAMAYTIG
KFGLGSLLMLGKLMGSVYITMFLFIILVLGGIAK-FYKFNIFKFIAYIKDEILLVLGTSS
SESALPKMMEKMEK-YGCSKPVVGLVVPTGYSFNLDGTSIYLSMAAIFIAQAYGVDLTIW
QELTLMGILMLTSKGAAGVTGSGFITLAATLAAFPMIPVE----GIALLLGVDRFMSEAR
AITNLIGNGVATVVVSKMENE
>WP_101177723.1 cation:dicarboxylase symporter family transporter [Niallia nealsonii]
MGMFFQIMTAIVLGILVGYLWPVGTMLKPIGDGFIKLIKMIIAPLVFGVVVVGIAKVNIK
TVGKIGGKTLLYFEIVTTFALVIGMVVGNIMNPGVGLLPSEGEFILNMIPDSAVGAFANN
SMLQVLLISCLFGIALVHIGTSELLIDVVENVNSVLFKIMGYIMKLTVLATFSAMAVAVS
QYGLNTLASFGKLFVAMTAACILFLLVLAVILQV-FCKLSLWRLILFIREEVMLAFATGS
TEAVMPQLMHKFEQ-AGCNKAVVGLVVPTGYSFNLDGASIYLSIALVFLAQATGVDLTLA
DQLVMLGILLLTSKGMAGIPGSAFVALSATAAATG-ISVA----AVALMLAPDRFMGNFR
TTVNIIGYAVAAFIIARWENL
>WP_101178437.1 cation:dicarboxylase symporter family transporter [Niallia nealsonii]
MGLAIQILIALVLGVAVGAIFHLISILTPIGDIFLHLIKMIVVPIVVAALIVSIAGVDIK
KLGRLGGKTILYFEIITTIAILFGMLVGNVFQPGLGVSHGIGDIITHIVPTNVISSMANA
DLLPIIFFCVLFGLGVAAIGKGKPVLSVTEGVLDAMFWVTNQVMKFAPFGVFAIIGVTIS
KFGVGTLIPLAKLVILVYITMIFFVIVVLGIVAK-IAKVNIFTLLKVLKDELILAYSTAS
SEAVLPRLMDKMEK-FGCPKSIASFVIPTGYTFNLDGSTIYQSIACLFIAQMAGIELSIA
QQIMLVLVLMLTSKGIAGIPGASFVVIVSTLSSMN-IPVE----GIAVILGVDRIMDMLR
TVVNVVGNALATIVMSKWEGE
>WP_101580467.1 cation:dicarboxylase symporter family transporter [Bacillus sp. T332]
MGLAWQILIGLVLGIIVGAVFYIAAYLQPVGDIFLRLIKMIVVPIVISSIIVGIASVDTK
KLGRLGGKTIIYFEIITTIAIILGIVIANIFQPGAGINHGMADTLINIVPTNVFNAIAEG
NMLAIIFFSVLFGFGLMAIGRGKPVLAFFQGTADAMFYMTNQIMKFAPFGVFALIGVTVS
KFGLESLVPLGKLVVVVYLTMGFFVVVVLGSVAK-MAGVKIFHLLSYLKDELILAYSTAS
SETVLPKIMEKMEK-YGCPKTITSFVIPTGYSFNLDGSTLYQALAAIFIAQMYGIDLTIS
QQISLMLVLMVTSKGIAGVPGVSFVVLLATLGTVG-IPVE----GLAFIAGIDRILDMAR
TAVNVVGNSLGAIVISKWEGQ
>WP_101634029.1 cation:dicarboxylase symporter family transporter [Bacillus sp. V58f]
MGLAWQIFIGLVLGIIVGAIFFVATYLQPIGDIFLRLIKMIVVPIVISTIVIAVAGTDIK
QLGKVGGKTLLYFEIITTIAIIVGLVAANVIQPGAGVSHSMVETFVNIVPTNPITAMADG
NMLAIIFFSLVLGLGISAIEKGKPVLAFFQGIADAMFYVTNQIMKFAPFGVFALIGVTVS
KFGIESLIPLGKLVLSVYGTMIFFIVVVLGLVAK-IIGFNLFTLIKTLKEELILAYSTAS
SETVLPKIMQKVEK-LGVPKHIASFVIPTGYSFNLDGSTLYQALAAVFIAQMYGIDMSIA
DQISLMLVLMVTSKGIAGVPGVSFVVLLATLGTVG-IPVE----GLAFIAGIDRILDMAR
TAVNVIGNSLAAIVIAKWEGK
>WP_101634607.1 dicarboxylate/amino acid:cation symporter [Bacillus sp. V58f]
MNLTVQVVIGIVLGIIVGLIFPFGEQLKVLADVFIKLIKMVIAPIVFFTVAIGIGSMDMK
KVGRIGGKALLYFEIVTTFALAIGILVVNFVKPGEGFSHGTIDFIVNIIPDNVVAAMAKG
ELLPILFFAVLFGLSMAAMEKAKPVVTFFERMTDIFFGIVNMIMKVSPIAAFGAMSYTIG
KFGLGSLINLGKLMGSVYITMFLFIVIVLGAIAK-FYKFNIFKFIAFIKEEILLVLGTSS
SESALPSMMNKLEK-YGCSKPVVGLVVPTGYSFNLDGTSIYLSMAAIFIAQAYGIDLTIW
QEITLLGVLMLTSKGAAGVTGSGFITLAATLAAFPMIPVE----GIALLLGVDRFMSEAR
AITNLIGNGVATVVVSKSEGE
>WP_101645377.1 cation:dicarboxylase symporter family transporter [Peribacillus deserti]
MSLAWQIFIGLVLGITVGAIFFVETYLKPIGDIFLRLIKMIVVPIVISSIIVGVAGVDTK
TLGKIGGKTLLYFEIITTLAIVIGLLSANIFQPGAGVHHSFVETFVNIVPTNPIQALANG
DMLAIIFFSVMFGLGIAAIEKGKPVLNFFRGTADAMFHVTNQVMKLAPLGVFALIGITVS
KFGLSSLIPLGKLVLVVYGTMIFFVIVVLGIVAK-MCNFSIFKLIKYLKDELILGFSTSS
SESVLPRLIEKMEK-LGVPKSITSFVIPTGYSFNLDGSTLYQALAAIFIAQMYGIHMSIA
SQITLLLVLMVTSKGIAGVPGVSFVVLLATLGTVG-LPVE----GLAFIAGIDRILDMMR
TCVNIVGNSLASIVIARWEGY
>WP_101846327.1 dicarboxylate/amino acid:cation symporter [Halobacillus sp. MarseilleP3879]
MSLIKKITAALGLGIIVGLVFGGAEVLQPLGDLLLRLLQFIILPLILFTLIVGVNQTNIG
SLGRMGGKVFLYYLATSALAILVGVAIASLFNPGTGANPGVIEVLMSIVPDNIITAFSEL
NLLGIIFTALAFGIAISYLKAGEKLFQGVDALNEATLTVMKGILQYVPIGIFAIVANVVG
SQGMNTLTELGKFIGVLYIAILVQLAIYIVILY--FSKVEPLSFFKEARTPMVTAFVTQS
SSGTLPLTLNAAHN-LGLKKSLYGFSLPLGATINMDGAAIRIAVSAVFAANVINEPLSFA
AVLQVVIVGTLASVGTAGVPGAGIIMIATVFAQVG-LPME----AVALLTAVDVLVGMGA
TALNVTGDLVGTSIINKTEKR
>WP_101912800.1 dicarboxylate/amino acid:cation symporter ['Megasphaera vaginalis' Bordigoni et al. 2020]
MGLGTQILMGIIVGFILGFSSPLTKLLSPLGTVFLRMLKMLIVPLVFFSITNGICKMNVK
QLVTVGGRFMLYIVVTSGLCAALGALVGMGINLGGGTDYNFINNVVSWFPENIVDAMVKQ
DMLQIIVFAMFLGVAILSLGKVESVVKLIDNCTDIMLKITDFVIAFSPVGIASLMATMVT
TISGATVKDVIALIVADYVTAIFVLIVMYPLILKVLAGLGPITFFRKITEPMIVAVTTTS
SAATLPVSLRTVGTKLGIPENIYGFTLPLGNTCGMNGFAIFIGLCCVFCSHIYGIEITFA
KMILYIFLGIILSIGAAGVKGAGIVMSTVLLQALG-MPLS----VIPIIAAIWPVIDPAH
TLLNNTSDIVGTAVIAKRLGK
>WP_102026510.1 cation:dicarboxylase symporter family transporter [Salirhabdus sp. MarseilleP4669]
MSLASQIFIGLILGIIVGGVFYAQNVLQPFGDLFIRLIKMIVVPIVFSSIIVAIAGVDLK
SVGKLGGKSLTYFIGMTMVAIVVGLIAGNVFQPGNGLGKSIADTFLHIVPTNPIQAMVEG
DMLAIIFFAVVLGLGIAAIEKGKTPLRFFEGIASAMFYVTNLFMKYAPIGVFALIGVTIS
KYGVESLIPLGKLVLTVYGAMIFFVVVVLGLMAK-FIGVNIFNVLKLIKDELILAFSTAS
SETVLPRIMDKMEK-AGSPKHITTFVIPTGYSFNLDGSVLYQAIASLFIAQMFGIDLSIV
EQVTLMLILMVTSKGMAGVPGVSFVVLLATFSTIG-LPAE----GLAFIAGIDRILDMGR
TAVNVVGNSLAAIVIAKWEGV
>WP_102051039.1 dicarboxylate/amino acid:cation symporter [Pygmaiobacter massiliensis]
MPLHIKIFAALAAGILFGYVLNVLPFLQFIGDLFLKLIKMVVVPLVFFCIIDAALSLDIK
KLRSVGLKTILWFLGSSAIASTIGLTLANLIQPGKGILPGIYQTILDLIPANPFASLTSG
DMMPIIVFSLFIGFAIISLKRAEPLAQIITLLSETMFKIINLILGIIPYGVFGLMSVALA
KYGLQIFGPVFKFIATDYLANAIMVIVVYAIFLKFVARVSPIMFWKKAFEPWMLAFSTCT
SSAALPVSMEVAPKKLGVPRDISNFVLPLGATANMNGTCIYFGIIVLFASQLYGIELSLQ
QQIMLVVQATFLSVGCAATPQIGLVISITLLTQMG-LPLE----AIALVSGIYRIIDQAH
TSTNSSGDLVTSVCIAALEGD
>WP_102347850.1 dicarboxylate/amino acid:cation symporter [Bacillus sp. MarseilleP3661]
MNLTFQVITGIILGIICGAIFPFGADLKVLADIFIKLVKMIIAPIVFLTIVVGIAGMDLK
KVGRIGGKALLYFEIVSTIALGIGIAVANIIRAGDGFSHGLMQFIMSIIPESFIGAFANG
ELLPVLFLAVLFGISLAALKNGKPIVDLFEKFTDVMFGIVNIIMKVSPIAAFGAMAYTIG
NFGIGSLLYLGKLMASVYITMALFVILVLGAICK-FYGFSIFKFIRYIKEEIFLVVGTSS
SESALPPMMRKLEN-YGCSKSVVGLVLPTGYSFNLDGTSIYLSMAALFIAQAFGVDLTLS
EQLLLLGVLMLTSKGAAGVTGSGFVTLAATLAVFPSIPVA----GLALILGVDRFMSEAR
AVTNLIGNGVATVVVSKMEGE
>WP_102694322.1 dicarboxylate/amino acid:cation symporter [Rummeliibacillus pycnus]
MSFAFKITVGFIIGIMIGLIFGSASILSPFGKLFLNLLKMVVVPLILFTLVVSVNTTDPK
KLGSIGGKIFPYYILTTALAVAIGLVIAIVINPGAGLAPSLIDVILNVVPTNIFDALAKG
EILSIVFVTVIAGFVISFMRWGNLLLKLMEAGSELSSRILNGVLQYAPIGVLGITAATVG
NQGLDTLYALSKYVGASYLGVAIQIMIIFPILLT-LFKVPVFKFFKDVREAMMTAFVTCS
SLGTLPVTLKSAKK-AGISEPVANFTLPIGATVNMNGSAIHFGVGVVLAANVVGYEFNVG
SIIGIILAGTLAAIGTAGVPGAGMIGLSIVFTQAG-LPIE----IVGLTAGVNVITDMVF
TMCNVTGDIVGAAIVDKSEHE
>WP_103105640.1 glutamate/aspartate:proton symporter GltP [Brevibacillus reuszeri]
MGLAIQIVIGLILGILVGAIFFVATYLQPIGDIFLRLIKMIVVPIVIATLIVGVAGVDVK
KLGKIGGKTILYFEIVTTVAIFVGLLAANVFQPGVGVSHSMIDTFVNIVPKNIFDAIVRG
DMLAIIFFSVLFGLGVAAAEKGKPVLAFFQGVADAMFWVVNAIMRFAPFGVFALIGVTVS
KFGLSSLVPLAKLVILVHLAMLFFILVVLGVIAR-ISGIKITMILRVLKDELLLAYSTSS
SETVLPKIMEKMEK-MGCPKAITSFVIPTGYSFNLDGSTLYQAIAALFIAQMYGIHMPIS
AQITLMLVLMVTSKGIAGVPGVSFVVLLATLGSVG-IPLE----GLAFIAGVDRLLDMAR
TVVNVVGNALAAVVISRWEGQ
>WP_103433986.1 cation:dicarboxylase symporter family transporter [Fructilactobacillus lindneri]
MTLGWQIVIGLFLGIILGIIFYAITAMQSIGTMFIGLIQMIVMPIVVSCLTVGIASMDIR
KVGRIGGKTLVYFEVMTTIAIILGLIIGNIFHPGTLINTGIWSTLIGLIPTNIFGSLSKG
DMMPVIVFSVFFGLGTAAIEKGQIIVDFMNAVSQVMFKITNWVMHLAPIGVCALIGVTIA
ELGIKALIPLSYFVILVYLTMIFFVLVVMGFVAK-LCHFKLSSLLLVIKNEIVLAFSTAS
SEAVMPKMIQKMDN-FGVSPSIVSFVIPTGYTFNLDGSAIYQSLAALFLAQAYGIHLSIG
QQITLAVVLMITSKGMAGVPGASFVVLLATVSTIG-VPMS----GLTFIAGIDRFIDMGR
TAVNVVGNSLATVVIGTSEHE
>WP_104065282.1 dicarboxylate/amino acid:cation symporter [Brevibacillus laterosporus]
MNLTFQVITGVILGIIVGFIFPFGAKLKVLADVFIKMIKMVIPPIVFFTIVHGIAGMDMK
KVGKIGGKALLYFEIVTTLALTIGICVVNVIKPGVGIS-GFLDFLVNIVPDNVVGAMAKG
ELLPILFFAVLFGISLTAMGQAKPVLQLFEKLAQGFFGVVNMIMRLSPIAAFGAMAYTIG
NFGIKSLINLGLLMSSVYLTMFCFIIVVLGLIAR-AYKFNIFSFIRYIKEEILLVVGTSS
SESALPGMMRKLEA-YGCSKSVVGLVVPTGYSFNLDGTSIYLSMGAIFIAQAYGIDLTIW
QEITLLAVLMLTSKGAAGVTGSGLITLAATLAAFP-IPVE----GIALLIGVDRFMSEAR
AVTNLIGNGVATVVVSKSEKE
>WP_105326450.1 MULTISPECIES: dicarboxylate/amino acid:cation symporter [Acidaminococcus]
MALWKQILIGIVAGILVGVYAPVVPHIKFLGDIFLRLLKMLIAPLVLFTLISGVCKMDIK
RLYTVGIRIVCYYLITSAVSAALGLLFALFTQPGKGVSYDFLSNMIQWIPTNIFESLAKG
DTLQIIIFALLTGIVLLLLGECAGVVKLIDQAANVMLKMTDLVMKYSPIGIFALIADMMT
TISGRMLYQVVNFIATDWAVCLVVIFIIQPLLVQFLGRLSAIQYLKNVAPIMVVAASTTS
SAATLPLELKIANEKMGIPENIYGFCLPLGNTCNMNGMACGIGVISVFASNLFGVPITIG
ACVQFIFLGLVLSVGAAGVKGAGIVMSSVLLQTVG-MPLT----LVPLLAAVWPILDIVH
TTANVSGDMAGTIIVARSLDS
>WP_105585715.1 dicarboxylate/amino acid:cation symporter [Bacillus sp. MYb209]
MNLPVKILIGALIGIALGVVFGKVAVLKPIGDIFIRLLQMIIVPLTFLSIVSGIAQLNPK
MLRAIGGRIFIYYAMTAVLATSIGVVIAFIINPGKGVKFSFIDNIVQWFPSNVIQAAAET
SMLQIIIFAIFVGMALILLDQAKGTRKLVHEGSKIMIKIAEIIIGFAPYGIMALIAHVVG
TFGADMLTAVVSYVVADYLSLLLIVFIMYPIVLKIFGRISPLHFYKQVSPAMLVAASTTS
SSATLPVTMEVAQKRLRIPESVAGFTIPLGATVNMNGLSAALGVLAVFALNVYGIPITFG
LIMQTVFLGIVLAAGCAGVKGADVITATILLSTLG-LPLT----IIPIIAAVSPLVDMGH
TVVNITGDLVGAQVVNENIAS
>WP_105956638.1 cation:dicarboxylase symporter family transporter [Apilactobacillus quenuiae]
MSLGWQILVGLILGIILGIIFYAITAMQSIGTIFIRLIQMIVIPIVISCLTVGIASIDIH
KLGRIGGKTILYFELMTTIAIVLGLVIGNIFHPGDFIHSGIWGTLIGLIPVNIFNSISSG
DMMPIIVFSVLFGLGTSAIEKGQVIIDLMESISQVMFKITGWIMKLSPIGVCALIGVTLA
ELGLSALAPLSYFVLLTYATMAIFVIVVMGAAAR-IFGFRIFDLLKVVKEEAILAFSTAS
SEAALPRNIDKMSK-FGVSPSIVSFVIPTGYTFNLDGSAIYQSLAALFLAQAYGIHLSIG
QQITLLITLMITSKGMAGVPGASFVVLLATLSTVN-IPIS----GMTFIAGIDRFIDMAR
TAVNVIGNSLATVIIGKSENE
>WP_106010662.1 cation:dicarboxylase symporter family transporter [Clostridium luticellarii]
MGLATQILIGLILGVVVGAVFYVSKILQPFGTIFIRLIKMIVIPIVISCLIIGVAGVDMK
KIGVLAIKTIVYFEIMTTIALIVGVIFANVFHPGTGVNKGFVDTVVNIVPTNIAESLSKG
DMLPIIFFSVMFGLGIAAVEKGKPLLKLFQGTAEAMFWVTNTIMKTAPIGVFALIGVTVC
NFGLKSLVPLGKLMILVYAAMILFILIFMGIAAK-IVGNSVFKVIRILKDEILLAYSTAS
SETVLPRIMDKMEK-YGCPNSIVSFVIPTGYTFNLDGSTLYESIAAIFIAQLYGIHLSIG
AQVSLILVLMITSKGIAGVPGASFVVLLATLGAMG-LPAE----GLAFIAGIDRLLDMAR
TVVNVVGNSLASIFVSSWEHK
>WP_106495831.1 dicarboxylate/amino acid:cation symporter [Lentibacillus sp. MarseilleP4043]
MSLILKITIALIVGIIVGLVFGDAAVLAPFGDLLLHLLKFLIIPLILFTLIVGVNQTKIS
DLGRMGGKVFVYYLLTSALAIIVGIAVASIFQPGSGMNPGVISVLLNIVPENIVTAFSEL
NLLGIIFTALAFGIAISSLELGEHVYKVIDGLNEATLSIMKVVLQYVPIGIFAIIAKTVG
NQGADTLLSLGDMVMVLYVALIVQVGVYIIFML--LAKISPKRFFTQARTPMITAFVTQS
SSGTLPLTLNAAKD-LGLSKSLYGFSLPLGATINMDGAAIRIAISAVFAANIVGDPLSFT
DMLQVVLVGTLASVGTAGVPGAGIIMIATVFAQLG-LPME----AVGLLTAIDALVGMGC
TALNVTGDLVGTSIIDKTETR
>WP_106496283.1 dicarboxylate/amino acid:cation symporter [Lentibacillus sp. MarseilleP4043]
MSLILKITIALILGIIAGFLLGQATVLEPLGELLLRLLRFLIVPLVLFTLIDGMNQTEIT
NLGRMGGKVFVYYILSSALALIVGLVVANVLDPGGEGNSGFVSAFLNIIPENIVTAFSEL
NLLGIIFTAMVFGIAIAKLRIGEHLYQTVRGLNDITFKVMEWVLQYVPIGIFAIVAGTVG
VQGVDTLISLGNMVGVLYIGLIAMILIYVVLLF--VFKIELRNFFKHAREAMLTAFTTQS
SSGTLPVTLKAANN-MGLSKGLYSFSLPLGATINMDGNAIRIAVSVVFAANIIGDPLSLS
QMVEVVVVGTLASIGTAGVPGAGLVIIATVFTQIG-LPIE----TVALLASVDAIIGMGC
TAVNVTGDLTGTAIVDKSEGK
>WP_106781105.1 cation:dicarboxylase symporter family transporter [Lysinibacillus timonensis]
MSLATQIFIGLILGIIVGGIFYAQGYLQPFGDLFLRLIKLIVVPIVLSSIIVAIAGVDLK
SVGKLGGKALTYFIGMTGVAIAVGLISANLFQPGIGVGKSIVETLLHIVPTNPIQAMVEG
DMLAIIFFAVVLGLGIAAIEKGRTALHFFEGIANAMFYVTNLFMKYAPIGVFALIGVTIS
KYGFESLIPLAKLALTVYGTMIFFVIVILGIMAK-IIGYSIFKLIKVIKEELILAFSTSS
SETVLPRIMDKMEK-VGAPKHISTFVIPTGYSFNLDGSVLYQAIAAMFVAQMYGIHLSIG
QQIMLMLVLMVTSKGMAGVPGVSFVVLLATFGTMG-LPPE----GLMFIVGIDRILDMGR
TAVNVVGNSLAALVVAKWEGQ
>WP_108711152.1 MULTISPECIES: cation:dicarboxylase symporter family transporter [unclassified Lysinibacillus]
MSLAAQILIGLVLGVIVGAVYYVQTYLQPLGDIFLNLIKMIVVPIIISTLIVGVAGTDLK
QLGRLGGKTLIYFEVITTIAIVVGLLAANLVQPGAGIDQGPFHVIVDIVPKNIINAMAEG
NMLAIIFFSVLFGLGVAAIERGKPVLAFFQGVADAMFWVTNLVMKFAPIGVFGLIGVTVS
KFGLSSLIPLGKLAILVYVTMIFFIIVVLGLTAR-IFGINIFNLIRLIKDELILAYSTSS
SESVLPRIMQKTEK-MGAPKDIVSFVIPTGYSFNLDGSTLYQAIAALFIAQMYGIDLSIL
QQITLMLVLMVTSKGIAGVPGVSFVVLLATLGSVG-IPVE----GLAFIAGIDRILDMAR
TVVNVVGNTLAALVMSKWEKR
>WP_108713554.1 MULTISPECIES: C4dicarboxylate transporter DctA [unclassified Lysinibacillus]
MNLTVQVIIAILLGIVVGAIWPFGASLKILADLFIKLIKMLIAPIIFLTVVIGIGSMDMK
KVGKIGGKALLYFEIVSTVALAIGICIGIFVNAGAGIDAGLGGFIFSIIPDNFVGALANG
DLLPTLLCAVLFGIAAATLERTRPVITFFEQVSEIFFKIVSMVMKISPIGAFGAMAYTIG
NFGLGSLKSLGLLMGAVYLTMFVFVIVVLGSIAR-FYGFNIFKYINYIKDEIFLVIGTSS
SESALPTMMRKLEK-LGCSKQVVGLVVPTGYSFNLDGTSIYLSMSTLFIAQAYGADLSLV
QMITLLGVLMITSKGAAGVTGSGFITLAATLAAFPMVPVE----GIALLIGVDRFMSEAR
AVTNLIGNGVACIVVSKSEKE
>WP_109250734.1 cation:dicarboxylase symporter family transporter [Levilactobacillus bambusae]
MSLGWQIWIGLGLGVLLGVVFYAITAMESIGTMFINLIQMIVLPIVVSCLTVGIANMDIK
KLGRVGGKAIIYFEVMTTIALALGLVVGNIFHPGTFVHTGLWGTIIGIIPTNIFKSLSAG
DMMPVILFSVFFGLGTAAIGRGKIITDFLQAVSEVMFKITNWIMHLAPLGVCALIGNTIA
QMGLSSLIPLGYFILLVYATMAVFVAIFMSLAGY-FFHVRFWELMRVIKDEAVLAFSTAS
SEAALPKMMDKMEN-YGVSRSIVSFVIPTGYTFNLDGSAIYQSIAALFLAQAYHINLSLG
QQITLLVVLMITSKGMAGVPSASFVVLLATIPTVG-IPIA----GMTFIAGIDRVIDMGR
TCVNVIGNSLATVIIGKSENE
>WP_109305361.1 C4dicarboxylate transporter DctA [Kurthia sibirica]
MNLTVQVVLGIILGIIVGFTFPFGVELKVLADIFIKLIKMLIAPIIFLTVVIGIGGMDMK
KVGKIGGKALIYFEIVSTISLAIGFIVVHILQPGKGLESGFIPFIMNILPSNFFGAIANG
ELLPILVCAVLFGLAAASIGAAAPVMKVCVSASEIFFKIIGMVMIISPLAAFGAMAFTIG
SFGMKSLLNLGELMLGVYITMALFIILVLGGIMK-FFGFNIFKFLAYIKEEILIVLGTSS
SETALPGIMKKLEK-FGCSKQVVGLVVPTGYSFNLDGTSIYLSMAAMFIAQAYGVDMTLG
SQIMLLLVLMVTSKGAAGVTGSGFVTLAATLAVFP-IPVA----GIALLIGVDRFMSEAR
AITNLIGNSVATVAISKMENE
>WP_109305731.1 glutamate/aspartate:proton symporter GltP [Kurthia sibirica]
MGLAWQILIGLVLGVIVGALFYVTKYLQPVGTIFMNMIKMIVVPIIISTLILGVAGTDMK
KLGKLGLKTIIYFEIITTVAILIGIVAANIFKPGKGVHSGFAETLINIVPTNIISAMASG
NMLAIIFFSVLFGLGVAAIGKGKPVLAFFSGVADAMFWVTNTIMKFAPIGVFALISVTVS
TFGVKSLIPLSKLALLVYAAMIFFIFVVLGIVAK-MAKISIIKLIKVLKEELILAFSTSS
SETVLPRVMKKMEN-LGAPKDVVSFVVPTGYSFNLDGSTLYQSIAALFIAQMYNIDLSIG
QQLTLIITLMITSKGIAGVPGVSFVVLLSTLGTVG-IPLE----GLAFILGIDRILDMGR
TVVNVVGNSLASLVMARWEGR
>WP_109350651.1 glutamate/aspartate:proton symporter GltP [Kurthia zopfii]
MGLAWQILIGLVLGVIVGAIFYVTTYLQPVGTIFMNMIKMIVVPIIISTLILGVAGTDMK
KLGKLGLKTIIYFEVVTTLAIIIGICAANIFQPGVGVHGGFADTIISVVPTNIIAAMASG
NMLAIIFFSVLFGLGVAAIEKGRPVLSFFSGVADAMFWVTNTIMKFAPIGVFALIAVTVS
TFGIQSLIPLSKLAILVYAAMAFFVIVVLGIVAR-IAKINIFKLIKVLKEELILAYSTSS
SETVLPRVMKKMEN-LGAPKDVVSFVIPTGYSFNLDGSTLYQSIAAIFIAQMYGIDLSLM
QEITLVLTLMVTSKGIAGVPGVSFVVLLSTLGTVG-IPLE----GLAFILGIDRILDMAR
TAVNVVGNSLASLVMARWEGR
>WP_109686708.1 cation:dicarboxylase symporter family transporter [Tumebacillus permanentifrigoris]
MGLAIQIAIGLILGIAVGAIFYVAKVLQPVGDIFMHLIKMIVAPIVISTLIVGVAGVDVK
KLGKLGGKTILYFEIVTTIAILIGLLTANLLQPGAGVSHSFLDTLVAIVPTNIFDSIVKG
DMLAIIFFSVFFGLGVAALERGKPLLNFFQATADTMFWVTNQVMKFAPFGVFALIGVTVS
KFGVQSLLPLGKLVLSVYGAMFFFVIIVLGGIAW-MVKVNIFSLLKVLKDELILAFSTAS
SEAVLPRIMEKMEQ-FGCPKYITSFVIPTGYSFNLDGSTLYQALAAIFIAQMYGIDMPIS
AQISLMLVLMVTSKGIAGVPGVSFVVLLATLGTVG-IPLE----GLAFIAGIDRLLDMMR
TVVNVVGNSLAAVVMSKWEGQ
>WP_110134208.1 cation:dicarboxylase symporter family transporter [Weizmannia coagulans]
MFFAFQVMIGLIVGAIIGAIFPFGTKLRPVGDMFIHLIKMIVIPIVFTTIVVGASGGNMK
KMGSLGLKTVIWFELITTLILCIGLLLVNLLKPGVGVVVDFKTMIVNIIPSNIVNAMDQN
NLLAVIFFAILFGVAAGAIGAAEPALKFMESVSKVMFKLTQMVMVTAPIGVCALMASSVG
QFGISLFIPMAKLIGVVYLGLAIVIFGLFPLIAW-ILKIPYFKVFRMVWDLFLITFSTTS
TETVLPQLMERMEK-FGCSKRVVSFVIPAGLSLNCDGSTLYLSVASIFIAQAFGIPMSLE
QQLIVMAVLIATSKGIAAVPMGSLVVLLATATAVG-LPAE----GVAIIAGIDRVLDMAR
TACNTPGHCLASIVVSKWEKE
>WP_110611997.1 dicarboxylate/amino acid:cation symporter [Salipaludibacillus keqinensis]
MPLIKKVTIALILGVTTGLVFGNASVLSPFGDLLMNLLQFIIVPLIFFTLIVGVNQTTAS
NLGRMGGKVFGYYMLTSAFAITVGIAVASLFNPGEGTNPGIVEVLLSIVPDNIVSGFAEM
NLLGIIFTALAFGIALSLMDMGDRIYRMFDGLNELTLIVMKAILHYVPIGVFAILANIVG
SQGADTLLSLGNFILVLYVAIFVHLGLYILLMV--LTKIDLGGFFREARTPMITAFVTQS
STGVLPLTLNAAKN-MGLKKSLYGFSLPLGATMNMDGAAIRIAVSTVFAANVIGEPLSMI
AILQVVLIGTLVSVGTAGVPGAGIVMIATVFSQLG-LPME----AVALLAAVDVLIGMGA
TALNVTGDLVGTSVINKTEKE
>WP_110926164.1 dicarboxylate/amino acid:cation symporter [Bacillus massiliglaciei]
MNLTVQVIIAIVLGVSVGHFFPFGSELKFLADWFIKLIKMVIAPIIFFTVVIGIGGMDMK
NIGRIGGKALLYFEIVSTIALAIGLLVVNIWGPGRGFEHGVLAFISNIIPENAVAALAGG
DLLPILLFAVLFGLALARLGKGQPVVKLFQNLADVFFGIVGIVMKLSPLAAFGAMSFTIG
NFGLGSLGKLGQLMGAVYLTMFLFIIFVLGAIAK-AFGFNILKFIAYLKEEILLVIGTSS
SESALPSMMNKLEK-YGCSKSVVGLVVPTGYSFNLDGTSIYLSMAAMFIAQAYGADLTIL
QMITLLGILMLTSKGAAGVTGSGFITLAATLAAFP-IPVE----GMALLLGVDRFMSEAR
AVTNLIGNGVATVVISKSEKE
>WP_110926404.1 cation:dicarboxylase symporter family transporter [Bacillus massiliglaciei]
MSLASQIFIGLIIGIIVGAIFFAQGYLQPLGDIFLRMIKMIVVPIVMASIIVAIAGVDLK
SVGKLGGKSISYFVVVTMIAIAVGLVSANVIKPGAGLGKSFVETIVHIVPSNPFQALVEG
DMLAVIFFSVMFGLGIAAIGKGEPVLKFFQGMASAMFYVTNMIMKFAPIGVFALIGVTIS
KFGLSSLWPLLKLVLTVYGTMIFFVLVVLGIIAK-FAGFGIIKLIKLIKEELILAFSTAS
SETVLPRIMDKMEK-AGCPKHIATFVIPTGYSFNLDGSTLYQALAAIFIAQMYGIDLSIG
TQITLMLVLMVTSKGIAGVPGVSFVVLLATLGTVG-IPLE----GLAFIAGIDRILDMGR
TAVNVVGNALAAIVISKWEGQ
>WP_110938183.1 dicarboxylate/amino acid:cation symporter [Salipaludibacillus neizhouensis]
MSLIKKVTIALILGITVGLIFGSASLLSPFGDLLMNLLQFIIVPLIFFTLIVGINQTSSS
NLGRMGGKVFLYYLATSAFAIIVGITVASLFNPGEGINPGIVEVLLSIVPDNIIAGFYEM
NLLGIIFTALVFGIGLSVMEMGDRLYHTFDSLNELTLIIMKAILQYIPIGVFAILANIIG
NQGIDTLLGLGNFIVVLYIAIIVHLALYVLLMI--VLKIKPISFFKEARTPMITAFVTQS
STGVLPVTLNAAKN-LGLKKSLYGFSLPLGATMNMDGAAIRIAVSTVFAANVIGEPLSII
AIFQVVLIGTLVSVGTAGVPGAGIVMIATVFAQLG-LPME----AVALLAAIDILIGMGA
TALNVTGDLVGAAVINKTEKN
>WP_110955509.1 dicarboxylate/amino acid:cation symporter [Massilibacillus massiliensis]
MSLHFQVFASIILGILAGYWFPFGESMKPFGDAFIKLIKMIIGPIIFCTIVCGIAGMDMK
KVGRVGGKALLYFEVVTTFAFLFGLILVNWLQPGAGMSHHGVDFFMNIIPNTVIDAFAKG
EILQILLFSVMFGWALSKFGKGQRLLDLIGDVSHVLFKLVDIIMKLAPLGTFGAMAFTVG
KYGIGSLESLLKLLGTFYFTCFIFIVCVIWPIAK-WAGIRFKKYIAYFKEELLVVFGTAS
SESVLPRMMEKLEK-AGCSKSIVGLVIPTGYSFNLDGTSIYLTMAAIFLAQATNTDLTLI
QQLTIVAVLLLTSKGASGVTGSGFIILAATLATMP-IPVG----ALALIFGVDRFMTQGR
ALTNLIGNGIAAIVMAKWENE
>WP_110955605.1 cation:dicarboxylase symporter family transporter [Massilibacillus massiliensis]
MGLSTQILIGLIIGALFGYFFPIGAKLKPVGDGFVRMIKMIVVPLIFSTLVMGIAGTDFK
KLGRLGGKAIIWFEIATTVALAVGLITVNLIEPGVGVSINMVDYVLHIIPTNIIDACARN
DMLQIIFFTCFFGVGVAHIKDAEIIVNFCRSVAETMFKVTHYVMKLAPIGVFAMIAYTVG
SFGVEMLIPLGKLILSLIGATVIFLLILIASASV-ITGINFVHVVKGIKEALLIAFSTAS
SEAALPIAMQRLEQ-LGVPKNIVTFVMPTGYSFNLDGSTLYSSLTVIFIAQIYGIPLSLG
EQLLIMLTLMLSTKGIAGVPGAGFIVVAATATAFG-LPAD----GVAIVLGVDRILDMVR
TCCNVFGNCIATVVVARWEKD
>WP_110956085.1 dicarboxylate/amino acid:cation symporter [Massilibacillus massiliensis]
MILYVQVLFAIAIGILLGHFYPIAVAMKPFGDGFIKLIKMIIAPIIFCTVVLGIAGMDMK
KVGRVGGKTMLYFEIVSTVALFIGLVVVNVVKPGAGMSQSTVDFMMNIIPNSVVDAFAKG
DILQVLLFSVIFGCALSYLGRAKPTVAMIENISLALFRVVSIIMKVAPIGAFGAIAFTIG
KYGLASLLPLAKLMGSFYLTCFLFIFLVLGGIAR-FTGFSIVKFINYIKEELLIVLGTSS
SETVLPRMMHKLEK-LGCSKSVVGLVIPTGYSFNLDGTSIYLTMAAVFVAQATNTDLTLV
EQLTMLAVLMVTSKGAAAVTGGGFITLAATLSVIP-VPVA----GLALILGIDRFMSEAR
ALTNLIGNGVAAVVISRTEKE
>WP_111438133.1 dicarboxylate/amino acid:cation symporter [Psychrobacillus insolitus]
MNLTAQVIIAIILGILVGAIFPFGADLKILADIFIKMIKMLIAPIIFLTVVIGIGSMDLK
KVGKIGGKALLYFEIVSTFALAIGLIVVNIIKPGEGLSEGLSGFIMSIIPDNFFGSLANG
ELLPVLFCAILFGVASASLEKAKPVITLFEHASEIFFKIIGMVMKISPIGAFGAMAYTIG
NFGLGSLSKLGMLMISVYATMFLFIIFILGTIAK-YFGFSIFKFIAYIKDEIFLVIGTSS
SESALPSMMRKLEN-YGCSKQVVGLVIPTGYSFNLDGTSIYLSMAALFIAQAYGVPLDLW
QQITLLAILMLTSKGAAGVTGSGFITLAATLAAFPMIPVE----GMALLIGVDRFMSEAR
AVTNLIGNGVATVVISKSENE
>WP_111922303.1 cation:dicarboxylase symporter family transporter [Priestia endophytica]
MGLASQIFLGLILGIAVGAIWFVETYLQPIGDIFLRLIKMIVIPIVVASLIVGIAGTDSK
KVGSLGVKTIAYFEIVTTFAIIIGLFLANIFQPGQGVQKSVAETFLHIVPTNLFKSLAEG
DMLAIIFFTVFFALGISKLGRGKPVIAFFDATAQAMFNVVNMIMKFAPFGVFALIGVTVS
KFGFDSLMSLGKLIILVYAALIFFLIVVLGIIAK-VANVNIFRMLAYLKDELLLAYSTSS
SETVLPRIMKKMEE-IGCPKSIVSFVIPIGYTFNLDGSVLYQSIAALFLAQVYGIDLTIW
HQITLVLVLMVTSKGMAAVPGTSFVVLLATLGSIG-VPAE----GLAFIAGVDRIMDMAR
TVVNLVGNALAAVVMSHWQGQ
>WP_111924723.1 cation:dicarboxylase symporter family transporter [Priestia endophytica]
MGIFFQIVVAIILGTVVGYLWPVGNALQPVGEGFIKLIKMIIAPLIFGVVVVGIAKVNIK
TVGRIGGKTLLYFEVVTTFALIIGVVVANMMNPGSTMLPSEGEFFLNMIPDSAIGAFANN
SMLQVLLISCLFGIALVHIGTSEVLLDVLEKVNNVLFKIMSYIIKLTALATFSAMAFAVS
QYGIGTLASFGKLFVAMTVACFLFILVLAVIVRI-TIGLSLWKIIVYIKEEILLAFATGS
TEAVMPQLMDKFEQ-AGCNKAVVGLVVPTGYSFNLDGASIYLSIALVFLAQATGVDLSLG
EQLLMLGILLLTSKGMAGIPGSAFVALSATAAAMG-IPVA----AVALMLAPDRFMGNYR
TTVNIIGYAVATFIISSWEKL
>WP_112882537.1 C4dicarboxylate transporter DctA [Paenibacillus montanisoli]
MNLSVQVLAAIVLGIIVGIIFPWADNMKVISDIFIKMIKMVITPIVFFTIVVGFAGMDMK
KIGRIGGKALLYFEVITTFAMAIGIGVMYLIQPGAGMSHGFIDFIAGIVPDNVMAAFSKG
DMLPVLFFSVLFGLALSGLGKGKPVTSLFEKLNEVFFRLVGMIMKVSPFAAFGAMSYTIG
KFGVGSLFSIGKMMGSVYLTMFLFVVIVLNLIAR-YNGFSLFKLLGYIKDEILLVLGTSS
SESALPRVMQKLEK-FGCSKPVVGLVVPTGYSFNLDGTSIYLSMAALFISQAYGVHLTLV
QVLVLLGVLMVTSKGAAGVTGSGFVTLAATLAAIP-IPVE----GMALLLGVDRFMSEAR
AITNLIGNSVATVVIAKSEKE
>WP_113660427.1 glutamate/aspartate:proton symporter GltP [Thermoflavimicrobium sp. FBKL4.011]
MSLAWQILIGLVLGIIVGYFLRVDNILTPIGEVFLRLIKMIVIPIVISSLVVGVAGTNMK
RLGRLGGKTILYFEIITTIALVVGLLLANGFHPGAGVSHGIIETFVNIVPTNLFESLAKG
DMLAIIFFSVMFGIGVAAIERGKPVLKFLQGTADAMFYVTNLIMKLAPIGVFALIGKTVA
QFGIESLIPLSKLVILVYGAMILFVILVLGIVAR-IAKVNIFQFLRILKDELILAYSTAS
SETVLPKLMEKMEK-FGCSKAITSFVIPTGYSFNLDGSTLYQAIATIFIAQLYGIHLPIE
KQIMIVLILMVTSKGIAGVPGVSFVVLLATLGSVG-LPAE----GLAFIAGIDRILDMAR
TAVNVVGNSLAAVVMSKWEGE
>WP_113725850.1 C4dicarboxylate transporter DctA [Bacillus sp. SRB_336]
MDLTFQVLAGMALGVAVGAFAPVGRQLKPLGDIFIRLIQMVVGLIIFCTVTHGIASVDLG
KVGRIAIKALIYFEVVTTIALVIGLVTINVLQPGVGMPVGVGEFLVNLVPKSAVNAFAQG
EILQILLFSVLFACGLATVGKAQPILHVVDAISQTLFWIIRMVMKIAPIAAFGAIAFTVA
KFGLGTLIPLGALIGEFYLTCVLFFLLVLTPISL-YAGFNLLKLMRYIREELVLVLGTSS
SESVFPQLTGKLKK-LGVNESVVGMVLPTAYSFNHDGTCLYFAAVSVFLAQATGTALGWE
QQLGLLAVLLLTSKGGAGVSGSAIAVLAMTLAATK-IPVG----SIALILGIHRVLSAAF
VFTNIAGNCVATIVVGKWEKA
>WP_113749040.1 C4dicarboxylate transporter DctP [Priestia endophytica]
MNLTFQVLTAIALGVLVGLIWPIGKELKPLGDTFINAVKMVIAPIIFLTIVLGIAKMDMK
KVGKVGGKAFIYFEVVTTLALVIGLVVVNLVKPGAGLGIDWIEFVTHIVPSNMVDAFAKG
DILQVLFFSILFGVGLASLDKGKGIIDSLDKLSLVFFKIIGYVMRAAPIGAFGAIGYTIG
HFGLTSLLPLAKLMLSVYITMFIFIFVVLNIICK-MYGFSLWNYLRFIKDEILIVLGTSS
SESVLPRMMNKMER-YGCSKSVVGLVIPTGYSFNLDGTSIYLSMAVVFLAQVFGVDLTLG
QQVMIILVLMLTSKGAAGVTGSGFIVLASTLAALQVIPLE----GLALLLGVDRFMSEGR
AIVNLIGNGIATIVVAKSENE
>WP_113750681.1 cation:dicarboxylase symporter family transporter [Priestia endophytica]
MGLAWQICIGLVLGIVVGAIFFVAEILQPIGDIFIHLIKMIVIPIVISSIIVGVAGVDIK
KLGKLGGKTILYFEVVTTIAIVVGLLAANLFHPGTGVHSGFVETFVHIVPTNVIQSMAQG
DMLAIIFFSVLFGLGIAAIGKGKPVLAFFQGTSEAMFAVTNMVMKFAPFGVFALIGITVS
KFGIQSLIPLSKLVLTTYGTMVFFVIVILGIIAK-WAGLNIFKFLKFLKDELLLSFSTAS
SETVLPRIMNKMEQ-IGCPKSITSFVIPTGYSFNLDGSTLYQALAAIFIAQMYGIDMSIT
QQLSLIFVLMITSKGIAGVPGVSFVVLLATLGSVG-LPVE----GLAFIAGIDRLLDMGR
TAVNVVGNSLAAVVISKWEGQ
>WP_113750897.1 cation:dicarboxylase symporter family transporter [Priestia endophytica]
MPLWLQIAIALVLGLCLGSLNKIGVEAKILGDAFINMIKMTIVPLIFPLIILGISQISTG
SLGRLSLKAIIYFEVVTTLIIIMSLLLANTVNLGDGAEIDFREFILHIIPSNIFVAFAEG
NILAIVYFSVFFGLALRALEKAKPIENVLDSLSKVMFKVLDYVIKFSPIGVFGSIAYSMA
TYGFDKLSTLLDLILITYAGLAIVLLILFPVIAR-IYGVKYWELINEIKDLLLIAFTTRS
SESVFAPLTARLER-YGAQNSVVSFVLPLGYSFNLDGGMVYMAPAILFLANAYDIHLSVL
DQVQIVLLLIVLTKGVASVPSGVIVVLTSVSAIIG-LPME----GIALLMAVDFIMDMAR
TATNVVGNALATVVLAKSEGM
>WP_113759014.1 cation:dicarboxylase symporter family transporter [Brevibacillus laterosporus]
MGLAVQILIGLVLGITVGAIFFIESYLKPIGDIFLHLIKMIVVPIVIASLIVGVAGVDIK
KLGKIGGKTILYFEIITTVAIVVGLLSANIFKPGVGVNHSFADTFVNIVPTNVFESIAKG
DMLAIIFFSVLFGLGVAAIDKGKPVLQFFHGVAEAMFWVTNQIMKFAPFGVFALIGITVS
KFGLQSLIPLGKLMILVYGAMFFFIFVVLGIVAR-ISGIRIFTIMKILKDEMLLAYTTAS
SETVLPKIMEKMEK-FGCPKAITSFVVPTGYSFNLDGSTLYQAIAAIFIAQMYGIDLSLY
QQITLMLVLMVTSKGIAGVPGVSFVVLLATLGTVG-IPLE----GLAFIAGIDRLLDMAR
TVVNVIGNALAVVVISKWEKE
>WP_114383252.1 dicarboxylate/amino acid:cation symporter [Paenibacillus prosopidis]
MNLTVQVVIAIILGILFGHFFPNGEQMKILGDAFIRLIKMVIAPIVFFTIVNGIANMDMK
KVGRIGGKALLYFEIVTTVALAIGLVVVNLVKPGAGIGHGITDFLLNIIPDNAVGAMAAG
ELLPILVFAILFGISLTAMEKAKPVTALFDKLTHAFFGIVNMIMKVSPIAAFGAMSYTIG
KFGIGSLLSLGKLMGSVYITMALFIIVVLGSIAR-AYGFSIFKFIRYIKEEILLVLGTSS
SESALPRMMDKLEK-YGCSKSVVGLVIPTGYSFNLDGTSIYLSMAALFVAQASGVDMTIW
QQLTLLGVLMLTSKGAAGVTGSGFITLAATLAAFPSIPVA----GMALLLGVDRFMSEAR
AITNLIGNGVATVVVAKMENE
>WP_114458212.1 MULTISPECIES: dicarboxylate/amino acid:cation symporter [unclassified Halanaerobium]
MPLVYRIAVSFILGSIMGLIFGAMVSIKFLGDIFIKLLKMIVIPIIFFTLIMGMKKLSPS
RLGRIGIQTVLFYSLTTAIAILIGLFMANLIDPGIGLAPGFQHVIMNIFPDNVVGAMAEG
NVLQTIFFAIIFGIALAIVKIAELLFDLVETISEVMFKIVWGIMEYGVLGIFALMAGVFG
ESGLNVIIPFAKLIFSLLLAVIVHISITYLLIIVIGFLKSPLSFLNGSKNTMLTALSIRS
SSGTLPVTMNDAENNLKIDESVYSFTLPLGATINMDGTAMYQGVAAIFAANLIGQALTIG
EQMTIVLTATLASIGTAGVPGSGLIMLTMVLTQLG-LPLE----VVGFVAGIDPILDRIR
TMNNVTGDLAVTSLVAKLNDA
>WP_114571595.1 cation:dicarboxylase symporter family transporter [Exiguobacterium flavidum]
MGLAWQILIGLILGITVGAVFYVAEWLKPIGDIFIRMMKMIVVPIVFTTIVLGVSSVSPK
SLGRLGAKTLGYFTIVTLIAIMTGLIAANVVEPGAGIEHGIVEKLVNIVPTNILDAMVRG
DMLAIIFFSVLFGLGVGFAGKGIPVVRFFEGVAAAMFNLVNIVMKFAPIGVFALIGVTVS
TFGIESLGALFKLIGTLYVTAFLFMIVVFGAIMK-WVGLRVTDFVRVFKDELLLTYSTAS
SETVLPRVMEKLEK-MGVPKSIVSFVVPTGYSFNLDGSALYQALAALFIAQMYNIDLSIG
TQITLVFVLMLTSKGMAAVPGVSFVVLLATLGTVG-IPAE----GLAFIAGVDRIMDMMR
SVVNVTGNTLASLVIAKWEGV
>WP_114745750.1 cation:dicarboxylase symporter family transporter [Falsibacillus pallidus]
MGLAWQIFIGLVLGIAVGGIFYVTDYLKPVGDIFIHLIKMIVIPIVISSLIVGVAGADMK
SLGRLGGKTLLYFEVITTIAIIVGLLAANLFHPGTGVTHSMADTLVNIVPTNIIQSIANG
DMLAVIFFSVMFGLGIAAIGKGKPVIQFFKGTAEAMFYVTNLIMKTAPIGVFALIGVTVS
TFGLSSLIPLGKLVIVVYGAMIFFILAVLGLVAK-IAGFNIFKLIKYLKDELLLGYSTAS
SETVLPRIMEKMER-LGCPKAITSFVIPTGYSFNLDGSTLYQAIAALFIAQMYGIHLSIG
HQITLVLVLMLTSKGIAGVPGVSFVVLLATLGSVG-LPVE----GLAFIAGIDRILDMAR
TAVNIVGNSLAALVITKWENK
>WP_114746785.1 dicarboxylate/amino acid:cation symporter [Falsibacillus pallidus]
MSFLLKMTAGFVLGIIVGVLWGGADVIKPFGTLLIKMLNLIATPVVFLTVVLAVNQMNPK
QLGRTGGKLVVYYGITTAAAVLIGLGLALWINPGASLSPSVANILLSIVPDNIVTAFTSG
NLMAILFLAIIIGFTTSGMRYGKSLHHIFDAANELFFRILKGILLYAPIGIFAIAASSFG
AQGWDTFKSLFKFTAVFYLGIVILWVVVYSGILK-MFKISLRKFFGSTKEAFTTAFFTSS
SIATLPVAIEGAKK-AGISDRIVNFSLPLGAVFNSDGGALRMGASIVFAANVSGANFSVT
DFITIILVGTLLSIGTAGVPAAGLVTLSAVLTMFN-LPLE----IVALIAGVDAIIGMAG
TASNVIGDIVGAAVVDQSEKK
>WP_115309941.1 cation:dicarboxylase symporter family transporter [Veillonella criceti]
MSLATWIMIGLLAGIAVGAIAPIGKALKPLGDIFIRMIKMIVVPLIFSCLVMGIAGTDFK
KLGKLGGKSIIWFEFATTLALIVGLVAVNVLQPRAGVGLDHVAMLVNIVPTNIIDAMGRG
DMLQIIFFSCLFAIACASVGEGKQIIDLARDLAHVMFKVTHYVMYISPIGIFGAIAYTVG
TFGITMLLPLVKLILCLYVAIVVFLLLVLSVGSL-LIKTNLFPLIKVLKEPLVLAFSTAA
SEAALPIAMEKLEK-LGLPKRIVSFVLPLGYTFNLDGSTLYSCVAVVFLAQVYDINFPIE
MQLLMLLTLMLSTKGIAGVPGASLIVIAGTAAAFG-LPVE----GIAILLGIDRVLDMAR
TFCNVTGNCIAAAVVSRWEKE
>WP_115311972.1 dicarboxylate/amino acid:cation symporter [Peptoniphilus indolicus]
MPSYVKIFIGLVLGVIVGLILNVIPFMQFLGDFFIKAIKMVLVPLVFFSILNAAISLDIN
ALKSIGLKTILWFLLSSAFAAGVGLIFVNIIKPGIGILPGPYEIILGLLPINPIKSLADG
DMMPIIVFALILGFAIIYLERTKELINIISVITDAMLTMIGWIVKIIPFGVFGLMSVTMI
KFGTSIFGPVFKFIITDYISALTVTLIFYPIVLIVLGKVKPLPFFKKAFEPWLIAFSTCT
SSAALPVSMRVAPEKLGVDDKVSNFVLPLGATANMNGTNIYFACIVVFAAQLYGIELSVG
QQIFIVLQGTLLSVGCAATPQIGLIISISLLTQMG-LPLE----ATALVAGIYRIIDQIH
TATNSLGDLVTSVIIAKSENK
>WP_115312745.1 cation:dicarboxylase symporter family transporter [Staphylococcus saccharolyticus]
MNLPTQVIIALVLGVIVGLLLYVANYIKPFGDIFLNLIKMIIIPIVFCALALSISNLDSK
KVGSYGWKAILYFEIITTIAIGLGLIIGNLFKPGSGLGNHLIDTIVNIVPTNLFESLAKG
ELLPIIFFAVFFGLGLAAIEKAEPVKGFLNGTLEAVFWMINKILKLAPIGVFAFICTTVM
TFGASALIPLLKLLLVVVFAMIFFVIVVLGIVAK-MVGISIFSIIKILKSELLLAFSTSS
SEAVLPVIMKKMEH-FGSPKDVTSFVIPIGYSFNLDGSALYQSIAALFVAQMYNIHLSLT
EQIVLMATLMIASKGMAGVPGVSIVVLLTTLSSMH-LPAQ----GLALIIGIDRLLDMVR
TCVNVIGNALSTVVIAKWENV
>WP_115454029.1 glutamate/aspartate:proton symporter GltP [Bacillus piezotolerans]
MGLAWQILIGLIFGIAIGAVFYVQAYLQPIGTIFIRLIKMIVVPIVISSIIVGVAGVDIK
KLGKLGGKTLLYFEVITTIAILVGLLSANIFHPGTGISHSMADTFVNIVPTNIIDSLARG
DMLAIIFFSVFFGLGVAAIEKGKPVLAFFQGTADAMFYVTNQIMKFAPFGVFALIGVTVS
KFGVSSLIPLSKLLLITYGTMIFFVLVILGLTAR-LFGINIFHLFTILKDELILAYSTAS
SETVLPKLMEKMEK-FGCPKAITSFVIPTGYSFNLDGSTLYQALAAIFIAQMYGIDLSIS
QQLSLLLVLMVTSKGIAGVPGVSFVVLLATLGTVG-IPLE----GLAFIAGIDRILDMAR
TAVNVVGNSLAAIVMSKWEKQ
>WP_115471272.1 cation:dicarboxylase symporter family transporter [Weissella thailandensis]
MGLGWRIVIGLIVGIILGVIFFAITAMQNIGTMFIGLIQMIVLPIVVSSLTVGIAKMDIR
KLGRVGLKTLIYFEILSTIAIILGMIAGNVFEPGANVDGGIWATIMDIVPTNFFASLSES
NMLQVILFSVFFGLGTAAIQKGQIIIDLFDAVAEVMFKVTNWVMQLAPIGVGALIGATVA
QMGLKSLESLGYFIFVSYLTMIFFMVVILGIVLK-IYNVRVFTLFKVLRDEIILAFTTAS
SEATLPRIVSKMEK-FGVSQGIVSFVVPTGYTFNLDGSAIYQAIGALFMAQAYNIHLSLV
QQLTLLVVLMITSKGMAGVPGASFVVLLATVSSIG-VPPS----GLAFIAGVDRLIDMGR
TAVNVVGNSTASIVIGKSEKD
>WP_115771338.1 cation:dicarboxylase symporter family transporter [Oceanobacillus arenosus]
MSLANQIFIGLILGVIIGGIFYAQGFLQPFGDLFLRLIKMIVVPIVLSSIIVAIAGVDLK
SVGKLGGKSLTYFIGMTLVAIAVGLIAGNVFQPGAGIGKSIADTLLHIVPTNPLQAMVEG
DMLAVIFFAVVFGLGIAAIEKGKPVLRFFEGMANAMFYVTNLFMRYAPIGVFALIGVTIS
KYGFTSLIPLGKLALTVYGTMFFFVIVVLGLMAK-IVGFNIFKLLNMIKEELILAFSTSS
SETVLPRIMDKMEQ-AGAPKHIATFVIPTGYSFNLDGSVLYQAIASLFIAQMFDIHLSIG
QQILLMLVLMVTSKGMAGVPGVSFVVLLATFSTIG-LPAE----GLAFIAGIDRILDMGR
TAVNVVGNSLAAIVVAKWEGQ
>WP_116018622.1 dicarboxylate/amino acid:cation symporter [Sporosarcina sp. BI001red]
MSLILKITIALILGIAAGLLMGQASVFAPLGDLLIRLLTFLIIPLILFTLIVGVNQTTIS
NLGRMGGKVFIYYTASSAVAITVGLAVATLFQPGTGMNPGIVNVLLNIVPSNIVTAFTEM
NLLGIIFTALVFGIAISAMRLGNHLLKTVSALNEASLFILKGILQYVPIGVFAIMAKTVG
SQGVDTLLSLGGMIGVLYAALLAQIVLYTVAML--LFKVNPLTFFKHARTPITTAFVTQS
SAGALPLSLTAAHD-LGLPRSLYGFSLPLGATINMDGAAIRIAVSAVFAANISGHPLSLT
DMLMVVLIGTLASIGTAGVPGAGIVMIATVFVQLG-LPIG----AVALLTSIDALIGMGA
TALNVTGDLVGTTLISRTEKR
>WP_116019161.1 dicarboxylate/amino acid:cation symporter [Sporosarcina sp. BI001red]
MSFVLKMSIGFIAGIASGLVFGKMAFFQPLGTLLINLLSLVAIPVIFLTVVLAVDQMSMK
QLGRMGWKLILYYMATTAAAVGIGVGLALLFQPGQYLAPNFSDVLLQMVPSNMFEAFSGG
NVIGIIFLAVIIGLAISAMKHGQLLDRIIIALKEMFSKLLTGVLLYAPIGVFAISATAFG
SQGWETFKSLLTFTGVFYLGVILLWIFVYTAFIR-LSGNSVINFFKSTKEAYTTAFFTSS
SIASLPIAIKAAQK-AGVSERTANFALPLGAVFNSDGGALRMGVSIVFAANITNLNLSIS
SFFLIVIVGTLLSIGTAGVPAAGLVTLAAVLTMFD-LPLE----IVALIAGVDAIIGMGG
TASNVVGDIVGAVVVDSSEKK
>WP_116353700.1 cation:dicarboxylase symporter family transporter [Bacillus sp. HNG]
MSLATQIFIGLVLGIIVGGIFYAQSVLQPFGDLFIRLIKMIVVPIVLSSIIVAIAGVDLK
SVGKLGAKSLTYFIGMTLVAIAVGLIAANVFQPGAGLGKSITDTLLHIVPTNPIQAMVEG
DMLAIIFFAVVFGLGIAAIEKGKPVLRFFEGMANAMFYVTNLFMKYAPIGVFALIGVTIS
KYGFSSLIPLGKLALTVYGTMIFFVIVVLGLLAK-FVGFSIFKLLKLIKEELILAFSTAS
SETVLPKIMDKMEK-AGSPKHIATFVIPTGYSFNLDGSVLYQAIASLFIAQMYGIDLSIG
HQITLMLVLMVTSKGMAGVPGVSFVVLLATFSTIG-LPAE----GLAFIAGIDRILDMGR
TAVNVVGNSLAALVVAKWEGK
>WP_117303908.1 cation:dicarboxylase symporter family transporter [Bacillus sp. V59.32b]
MGLAWQIFIGLVLGIAVGAIFFVATYLQPIGDIFLNLIKMIVVPIVISSIIVAVAGVDIK
QLGKIGGKTILYFEIITTLAIIVGLVAANLFQPGAGISHSMVDTFVNIVPTNPIAAIAEG
DMLAIIFFALVFGLGISAIEKGKPVLAFFQGTADAMFYVTNQIMKFAPFGVFALIGVTVS
KFGIESLIPLGKLVFSVYGTMLFFIIVVLGSVAK-LVGFNIFTLIKTLKEELILAYSTAS
SETVLPKIMEKMEN-LGVPKHIASFVIPTGYSFNLDGSTLYQALAAVFIAQMYGIEMSIA
DQVSLMLVLMVTSKGIAGVPGVSFVVLLATLGTVG-IPVE----GLAFIAGIDRILDMAR
TAVNVVGNSLAAIVIAKWEGK
>WP_117304609.1 C4dicarboxylate transporter DctP [Bacillus sp. V59.32b]
MNLTFQVLMAILIGVLVGLIWPIGKEMKPIGDTFINAVKMVIAPIIFLTIVLGIAKMDMK
KVGKVGGKAFIYFEVVTTLALVIGLVVVNIIKPGAGLGINWVEFVTHIVPSNMVDAFAKG
DILQVLFFSILFGVGLAALEKGKSIIDFLDKLSLVFFKIIGYVMKAAPIGAFAAMAYTIG
HFGLSSLVPLGKLMISVYVTMFLFIFVVLNIICK-MYGFSLWNYLKFIKDEILIVLGTSS
SESVLPRMMDKMER-YGASKSVVGLVIPTGYSFNLDGTSIYLSMAVVFLAQVFGVDLSIG
QQITIILVLMLTSKGAAGVTGSGFIVLASTLAALQVIPLE----GLALLLGVDRFMSEGR
AIVNLIGNGIATIVVAKSENE
>WP_117327267.1 dicarboxylate/amino acid:cation symporter [Bacillus saganii]
MNLTVQVVIGIILGIAVGFMFPFGEQLKVLADVFIKLIKMVIAPIVFFTVVIGIGGMDMK
KVGRIGGKALLYFEIVTTFALAIGILVVNIVKPGVGFSHGMIDFIVGIIPDNIVAAMAKG
ELLPILFFAVLFGVALAAMDKGKPVVSLFEKLAEVFFGVVNIIMKVSPIAAFGAMAYTIG
KFGIGSLVMLGKLMGSVYLTMFFFIVLVLGAIAK-FYKFNIFKFIAYIKEEILLVLGTSS
SESALPAMMRRLEQ-YGCSKSVVGLVVPTGYSFNLDGTSIYLSMAAIFIAQAYGIDLTIW
QELTLLGVLMLTSKGAAGVTGSGFITLAATLAAFPMIPVE----GIALLLGVDRFMSEAR
AITNLIGNGVATVVISKTEKE
>WP_117327563.1 cation:dicarboxylase symporter family transporter [Bacillus saganii]
MGLAWQIFIGLVLGITVGAIFYVAEYLQPVGDIFLRLIKMIVVPIVIASIIVGVAGVDMK
QLGKIGGKSLLYFEIITTIAIIIGLLAANIFQPGAGVSHSMAETFVNIVPSNPIAAIAEG
NMLAIIFFSIVFGLGIAAIEKGKPVLAFFQGTAEAMFYVTNKIMMFAPIGVFALIGVTVS
KFGLESLIPLGKLVIVVYATMAFFIFVVLGAIAK-MVGFNIFKLIKILKDELILAYSTAS
SETVLPRIMEKMEK-LGCPKHITSFVIPTGYSFNLDGSTLYQALAAIFIAQMYGIDMSIS
DQISLMLVLMVTSKGIAGVPGVSFVVLLATLGTVG-LPVE----GLAFIAGIDRILDMAR
TAVNVVGNSLAAIVISKWEGK
>WP_117557755.1 dicarboxylate/amino acid:cation symporter [Enterocloster aldenensis]
MNDVIKMLLAMLLGAMVGLIIGPAAKLQFIGDIWLNIMKMFLVPIVVCMLVKGICTLNPG
AFRRIGIRFIAVYAFTTVLAVLLAITITSVSGIGHNFIPSFVEYLKSLFSSNVFKTFSEG
NVIQVIVISCFMGIAILQLPRREPVRDWFFAMTDMMISLVKIALKLAPIGGFSLMASGMG
KYGVSMLLTIARILIAFYVICLIHLILVDCIPLQVITGVKPLAFLKKMLPILAVASSTCS
SNATIPVSMRTATESFGIQDSVAGLGVTFGSTIHKDGTAILCGIVMVFSSQAMGIPLTMG
RILNLVFVTLMITSANGGLPGGGIMNMIMVAAAVG-IPLD----IVMIVGGFYRLFDIGT
TSVNCLGDISATIIIDRLERR
>WP_118022636.1 cation:dicarboxylase symporter family transporter [Megasphaera sp. AM441BH]
MGLSSQIFLGLALGALVGYVFPIAGHLKPLGDAFLRMIKMIVVPLIFSTLVMGIAGTDFK
KLGRLGGKAIIWFEFATTIALAIGLFVMNVTEPGVGVSIDMVQYVLHIIPTNIVDAAARQ
DMLQIIFFACFFGVAVAHIGKGALIVSFCQSVAEAMFKVTNYVMHFAPLGVFAMIAYTVG
SYGIAMLIPLGKLILSVAGATALFITVIASLASL-FTKINFFHLILALKDILFLAFSTAS
SEAALPGAMKRLHR-LGVPEATVTFVMPTGYSFNLDGSTLYSSAGILFIAQLYGIAMPIE
KQLLVMVTLMLSTKGIAGVPGAGIIVVAATAAAFN-LPTE----GVAILLGIDRILDMIR
TICNVCGNCMATVVVSCWEKE
>WP_118287027.1 dicarboxylate/amino acid:cation symporter [Acidaminococcus sp. AM0511]
MNDITKIVIAMLLGSVVGIIVGPAAAIGFVGDIWLNLMKMFLVPIVVCMLVKGISSMSPE
MLGRLGLRFLVFYLFTTVCASVIGIGVTKFLNLGNGVLPGLDKFFTDMFSTNIFKSFTSG
DMMQVLIISCFIGVAIVLLPKRDPIRSWFCSMADLMTSLITIALKLAPIGVFCLMAAALG
KYGSGLLVTISQILGAFYAACFIHLILIYCLLLFAFTGISPITFLRKAFPTFATAASTCS
SNAVIPVSLDVCTKNFNVAEPVASLGIPLGATVNKDGVGILCGVVLLFSANAMGIPLSTS
QIVNLVFVTALVTSAGSGVPGGGLMNLMIVATAIG-MPLD----LVVMVGGFYRFFDMGT
TSMNCLGDVSATVLIDRVEKR
>WP_118467554.1 MULTISPECIES: dicarboxylate/amino acid:cation symporter [unclassified Clostridium]
MPLYVKIFIALFAGIAFGYVLNVLPFFQFIGDLFIKLIKMIVVPLVFFCIIDAALSLDIK
KLRSIGVKTIIWFLATGGISATIGLILANIIKPGRGLLPGIYQTLLDLIPSNPFQALTSG
EMMQIIVFSLFLGFAIISIKEAQQLCDIISLCSRTMFKVIDMILGIIPYGVFSLMTVALA
KYGVAIFGPVLKFILTDYLACIIMSTVGYGIFLTVIGKVNPMKFWRKAFEPWMIAFSTCT
SSAALPVSMEVAPKKMGVPRDIASFVLPLGCTAQMNGTCAYFGIVVLFAAQLYGVELSIQ
QQIMLVVQATFLSVGCAATPQIGLVISLTLMTQMG-LPLD----AYALVAGIYRIIDQIH
TSTNSVGDLVASVCISEMQGE
>WP_118707680.1 dicarboxylate/amino acid:cation symporter [Enterocloster aldenensis]
MPMVYKMVAAMVIGILLGAVLGRATAVEPLGKFFLTLLKMIALPLVIVNLIAGISALDPQ
SFGRIGGRIFIYYFGTTAVAMLVGTLLATILRPGVNLIPTIFETLIGLVPANIFQAMVDG
RFDQVVVVCALIGIGVLMLPPKARLSQSFSDLSMLMSKVVGIIMGLAPFGICALIANSVG
RYGSKIFGVLAKYIACVYLGIFCMCMLYATLVFL-FTRIGFGRFFKTASSIMITSFSTCS
STSSIPINMECADK-LDVPRKVSSFTIPLGAQINKDGTGLTLAIVFVLTAQAIGVSVDLA
TLVKVIILGLILTTGSGAIPSGMLVILAILLESLG-FPLE----IVGLVAGVHAFNDMGM
TMINCLGDLAGTTIVGHAEKK
>WP_118742971.1 dicarboxylate/amino acid:cation symporter [Clostridium sp. AM2820LB]
MSLATKTFIGFGLGIVIGLVFGKATIVKPLGTIFLNMIKMIVVPMVFFSITAGVASLDLK
KLRNIGVKVVGLYALTSALCVGLGLIMANIINPGKGFMPSIIDTLIDMFPSNIFTSFTNT
NMLQIIVFSVFLGVALIMMKEGERLLAGVQSCANAMYKITAIVMEFSPIGVCALLADSVG
AYGLKIFGPLGKLILTVYASDVILVLLMYIPMVALLAKFPVKKWLQGIWKVWVVTASTTS
SSGSLPITTSVTNDEFGVSSELSSFSLPLGATINMNGGCIYYAAAIVMTAQIYGMNLTPS
ALVNIIISTVLVAMGCPGVPGGAIIMTTILLTNMG-LPLE----IVGLIAGIFRLIDMAN
TTFNVTGDVVTTMVVARSEGM
>WP_118874358.1 dicarboxylate/amino acid:cation symporter [Lysinibacillus yapensis]
MNTTIMTLIAMVLGAIFGIVFGTMGQFKFIGTIWLDCIKMIIIPLVLCMMITAIADQDAI
SLGRISIRTLIYYLITTVLAAIIGIAVALLIKPGLGVELTIQSIITGLFSNNMFGSFSSG
NVIQTLVIAIFLGIAILKMNNKEVVLKWFRSINDMISLYITMIIKLAPIGVFFLMADTFG
LYGLSIFTSVAGFIGTFWVGIILLMLIVYGGSLWIFAKMNIFTFLKKSTPVWMFTLASCS
SSASVPVVIKSAKEAFNIPDRIAKFGLTLGSQINSGGSAILYPAVLIYISQLYGMTFDLG
TFIQMVIVATLLCTASGGVPGGGIVLMLVIVETFG-MPVE----VVGIIAGFYRFIDMGT
TTSNVLGDLVGTICVSKWEER
>WP_119118972.1 cation:dicarboxylase symporter family transporter [Peribacillus asahii]
MSLATQIFIGLLVGIIVGAIFYAQEYLQPIGDIFLRLIKMIVVPIVVASIVVAVAGVDLK
SVGKIGGKAILYFEIVTTIAIIVGIIAANVIQPGAGVEAGFIETIVNIVPTNPIAAIVNG
DMLAIIFFSLMLGVGIAAIEKGKPVLHFFQGTADAMFYVTNMVMKFAPFGVFALIGVTVS
KFGLSSLIPLGKLALSVYGTMIFFILVVLGIIAK-LVGFSIFKLIKILKEELVLAFSTAS
SEAVLPRIMDKMEK-AGCPKHIASFVIPTGYSFNLDGSTLYQALAAIFIAQMYGIDMSLM
DQISLMLVLMVTSKGIAGVPGVSFVVLLATLGTVG-IPVE----GLAFIAGIDRILDMGR
TVVNVIGNALAAIVISKWEGQ
>WP_119415902.1 MULTISPECIES: dicarboxylate/amino acid:cation symporter [unclassified Rummeliibacillus]
MNLTVQVICAIILGIIVGVLFPFAAQLKVLADIFIKLIKMLIAPIIFLTVVTGIGGMNLK
KVGTIGGKALIYFEIVSSIALAIGLVVVHIIQPGRGLNHGFVAFITNIIPDNFFGSLANG
ELLPVLFCAILFGVAAASIGPVKPVIKLCEQVSEIFFKIINMVMKLSPIGAFGAMSFTIG
NFGLSSLWSLGKLMLGVYTTMALFVIVVLGLIAK-FFGFNILKFINYIKDELFLVLGTSS
SESALPLIMKKLEK-FGCSKQVVGLVVPTGYSFNLDGTSIYLSMAAMFIAQAYNVDLSLW
QQIYLLGILMITSKGAAGVTGSGFITLAATLAAFP-IPVE----GIALLIGVDRFMSEAR
AITNIIGNSVATVVVAKMEKE
>WP_119416593.1 MULTISPECIES: cation:dicarboxylase symporter family transporter [unclassified Rummeliibacillus]
MGLAWQILIGLILGVVVGAIFYVTKYLQPVGTIFMNMIKMIVVPIIISTLIVGVAGQDFK
KLGKLGIKTIVYFEVITTFAIIIGIASADLLHPGVGVGGGFAETIINIVPTNIVQAMSEG
NMLAIIFFSVLFGLGVAAIGKGKPVLKFFSGVADAMFWVTNTIMKFAPFGVFALIAVTVS
TFGIQSLVPLGKLAILVYVAMFLFVVVILGFVAK-ICGLNIFHIIRILKDELLLAYSTSS
SESVLPRIMLKMEK-AGVPKDIVSFVIPTGYSFNLDGSTLYQSIAALFIAQMYGIDLTLG
QQITLVLTLMVTSKGIAGVPGVSFVVLLSTLTAVN-IPVE----GLAFILGIDRILDMAR
TAVNVTGNSLASLVMAKWEGR
>WP_119710043.1 dicarboxylate/amino acid:cation symporter [Bacillus sp. Y1]
MSLTTQVILGIILGITVGFVFPIGSQLKVIADIFIKLVKMVIAPIIFLTIVIGIAGMDLK
KVGKIGGKALLYFEIVSTIALAIGIIVANVIKAGKGISHGFMDFVVSIIPDSFIGAFANG
ELLPVLLLACLFGISLAHLKKGKPVIEFFEKITEVFFGIVNIIMKVSPFAAFGAMAYTIG
EFGIGSLVYLGKLMGSVYITMALFIVLVLGGIAK-MFGFSIFKFIAFIKEEILLVIGTSS
SEAALPKMMEKLEK-YGCSKPVVGLVLPTGYSFNLDGTSIYLSMAALFIAQAYGVDLSIW
QQLTLLGVLMLTSKGAAGVTGSGFVTLAATLAVFPSIPVE----GMALILGVDRFMSEAR
AITNLIGNGVATVVISKTEGE
>WP_119882238.1 dicarboxylate/amino acid:cation symporter [Paenisporosarcina sp. K2R233]
MSFALKMTIGFVLGIVVGIIFGDAEVLKPLGTLLIKLLNLIAAPIIFLTVVLAVIQMNPR
QLGRTGGKLILYYAVTTAAAVLIGLALALWISPGESLTPIVSDVILSMFPDNFVQAFVSG
NLLAILFLAIIIGFAIAEMRYGNTMQRFFEAANELFFRILRGILLYAPIGIFAIAATSFG
TQGWDTFKSLLEFTAVFYVGIAILWIFVYTGFLK-LFHVPIRKFYGAMKEAFLTAFFTSS
SLATLPVAMEGAKK-AGISERITNFSLPLGAVFNSDGGALRMGASIVFAANVTGVDFSTM
DFITIVVVGTLLSIGTAGVPAAGLVTLSVVLTLFN-LPLE----IVALIAGVDAIIGMAG
TASNVAGDVVGAAVVDQSEKK
>WP_119971050.1 cation:dicarboxylase symporter family transporter [Clostridium fermenticellae]
MGLGMQIFIGLVLGVIVGAIFKVAAFLQPFGDIFLRLIKMIVVPIVFSALVVAIAGADLK
QIGKIGLKTIVYFEIVSTIAIILGLLIANIFHPGIGVNHGFVATLVNIVPTNIFESLSNG
DMLPVIFFSIMFGCGISAVGRAKPVLKVVDGIAQVMFWITNQIMKTAPIGVFALIGVTVS
KFGVASLIPLGKLVISVYGAMAFFILVVFGTIAR-LVGVNIFNLFKVIKDEMILAYSTAS
SEAVLPRIMEKMSK-FGCPKSIATFVIPTGYSFNLDGSTLYEAIAAIFIAQMYGIHLSLA
AQINLVIVLMLTSKGIAGVPGVSFVVLLATLGSVG-IPVE----GLAFIAGIDRILDMAR
TCVNVVGNSLASIVVSKWEHK
>WP_120036361.1 cation:dicarboxylase symporter family transporter [Bacillus sp. PK3_68]
MGLAYQILVGLALGITVGAIFYVETFLQPIGDIFLRLIKMIVVPIVISTIILGVAGTDMK
KLGKLGGKTILYFEIVTTIAIIVGLLVANITKPGEGISHSFADTFVNIVPSNIIESLAKG
DMLAIIFFAVLFGLGVAAIEKGKPVLAFFQGTADAMFYVTNQIMKFAPFGVFALIGVTVS
KFGVESLIPLGKLLICVYATMIFFIVVVLGAIAK-MCGTSVFHIIKILKDELLLAYSTSS
SETVLPKIMEKMEK-FGCPKDVVSFVIPTGYSFNLDGSTLYQALAAIFIAQMYGIDLSIM
EQLTLMVVLMVTSKGIAGVPGVSFVVLLATLGSVG-IPLE----GLAFIAGIDRILDMAR
TVVNVIGNSLAVVVMSKWEGR
>WP_120192052.1 dicarboxylate/amino acid:cation symporter [Sinobaca qinghaiensis]
MSLIKKITVALIAGIAVGLIFGNASVLAPFGDLLMRLLQFIIIPLILFTLIVGVNQTTIE
GLGRMGGKVFLYYVVTSAIAIIVGTSVASLFNPGTGLSPGLTEVVLNIVPDNIAVAFTEM
NLLGIIFTAIVFGIAISYLRIGDKLYRGAEALNEMTITVMKGILQYIPFGIFAIIAGIVG
TQGVSTLLSLGNFILVLYVALAVQLVLYIGLLL--ATKTKLGSFFREARTPMLTAFVTQS
STGTVPITLNAAKK-LGIRQSLYGFSIPLGSTINMDGAAIRVAVSAVFAANVIGEPLGFV
AILQIVLIGTLATIGTAGVPGAGIIMIATVFAQLG-LPME----AVALLAAVDVLIGMGA
TALNVTGDLVGTKVIDKTEKN
>WP_120765997.1 dicarboxylate/amino acid:cation symporter [Biomaibacter acetigenes]
MSLANKILIAMVLGAIIGYIVGSITVLDPIGTIFLRLLKMVILPLVFFSIAAGTSSVDLS
RLKRIGGLFLVYWLFSSLAAASVGVIWALIIKPGVGVNINMLQTFINWIPDNVAAAFTNF
NMIQVIVFAIACGLTAAVMGSGKFLRNLFRSGDEMMMKMVGYIMEFAPYGVFALMANITG
TVGTMVLGALAKMLVTQYVAYATVLIVVYPIILMVFAKVNPIQHFRNIFPAMLVAFSTCS
SSATLPVTMESTKKRAGVPEDTVNLIAPPAATINMHACAAEMPIYALFAAQLFGVHFSPA
TFIYIIILGVIMAAGVAGVPGGAIMMAAVLMNIMG-MPLT----IVPWIAGIYRLIDMPN
TMLNVTGDTVGMVTVASLMGE
>WP_121205084.1 dicarboxylate/amino acid:cation symporter [Oceanobacillus halophilus]
MSLIMKITIALILGIIVGFIFGEASILAPFGDLLIRLLKFLIVPLILFTLIVGINQTKIS
NLGRMGGKVFLYYVITSALAIIVGLIVASIFRPGSGMNPGFISVLLNIVPENIITAFSEL
NLLGIIFTALAFGIAISSLRLGEHVYKLVNGLNEATLAIMRVILQYVPIGIFAIIAETVG
NQGADTLKSLGNMVLVLYIALLVQIVVYILMLV--IFKVRVGEFFTHARTPIITAFVSQS
SSGTLPLTLNAAKN-LGVSKSLYGLSLPLGATINMDGAAIRIAISAVFAANIIGDPLSFP
EMLQVVLVGTLASIGTAGVPGAGIVMIATVFAQLG-LPME----AVALLTAIDALVGMGA
TALNVTGDLVGTSIIEKTEKR
>WP_121523590.1 cation:dicarboxylase symporter family transporter [Oceanobacillus piezotolerans]
MSLASQIFIGLILGIIVGGIFYAQSILQPFGDLFIRLIKLIVVPIVLSSIIVAIAGVDIK
SVGKLGAKSLTYFIGMTLIAIAVGLISANIFQPGAGLGKSIADTLLHIVPTNPIQAMVEG
DMLAIIFFAVVFGIGIAAIEKGKPVLRFFEGMAHAMFYVTNLFMKYAPIGVFALIGVTIS
KYGFTSLIPLGKLALTVYGTMIFFVIVILGLMAK-IVGFSIFKLIKMIKEELLLAFSTSS
SETVLPRIMDKMEQ-AGSPKHIATFVIPTGYSFNLDGSVLYQAIAALFVAQMYGIELTIV
EQITLMLVLMVTSKGMAGVPGVSFVVLLATFSTIG-LPAA----GLAFIAGIDRILDMGR
TAVNVVGNSIAAIVIAKWEGQ
>WP_121681192.1 dicarboxylate/amino acid:cation symporter [Falsibacillus albus]
MSFILKMTIGFVLGIAVGVMFGGAEVLKPLGTLLIKLLNLIATPVVFLTVVLAVNQMNPK
QLGRTGGKLILYYGTTTAAAVLIGLGLALWINPGESLSPSFSNIILSIVPDNIVTAFSAG
NLMAILFLAIVIGFTISGMRYGGLLHDFFDAANELFFRILQGILLYAPIGIFAIAAASFG
TQGWDTFKSLFKFTSVFYLGIVILWVVVYSGSLK-LFNISVRKFFANTKEAYTTAFFTSS
SIATLPVAIDGAKK-AGISEKIVNFSLPLGAVFNSDGGALRMGASIVFAANVSGAHFSPL
DFVTIILVGTLLSIGTAGIPAAGLVTLSAVLTMFN-LPLE----IVALIAGVDAIIGMAG
TASNVIGDVVGAAVVDQSEKN
>WP_121681698.1 dicarboxylate/amino acid:cation symporter [Falsibacillus albus]
MNLTFQVLIAIILGIILGVADPLAKHMQPLGKIFINMVKMVIAPLIFFTIVLGIAKMDMK
KVGRVGGKALLYFEIVTTLALAIGLIIANLVKPGAGVQMGFFDFLTNIVPSNVMGAFANG
DTIQVVFFAVLFGFALTLIKVGEPVIDLFDRLAQVFYKIVNMIMRVAPIGAFGAIAFTIG
NYGLSSLLPLGKLMISVYATMAIFVFVILNVICK-MFGFSLWAYLKHIKEELLIVLGTSS
SESVLPRMMTKMED-FGCSKSVTGLVIPTGYSFNLDGTSVYLSMAVIFMAQVSGVHLTLG
QQITTIAILMLTSKGAATVTGGGFIVLASTLSAMHVIPMA----GLALLLGVDRFMSEAR
AIINMIGNGVATVVIAKSEKE
>WP_122629686.1 cation:dicarboxylase symporter family transporter [Lucifera butyrica]
MGLTTQIFVGLILGIIFGYLFPYGVALKPIGDMFIRMIKMIVVPLIFSSLIMGIAGTNFK
KLGRLGAKAILWFELATTLALIVGLFVVNVFQPGAGVSIELTHMLVNIVPTNIIDAAGRG
DMLQIIFFSTFFGVAAASMAKGEPVVKLATSIAEIMFKFTYYVMRLAPIGVFALISHTVA
MFGLGMLIPLAKLILSLYFALVVFVLCVLMGASA-IIRVNFFHLLRAIKEPILIAFSTAS
SEAALPVAMEKLEK-FGIPKHIVTFVLPTGYTFNLDGSTLYSALAVVFIAQVYGIHFPLS
QQILMLLTLMLSTKGIAAVPGASLIVIAGTAAAFG-LPVE----GIAIILGIDRILDMAR
TACNLIGNCVATVVVARWENE
>WP_122911522.1 cation:dicarboxylase symporter family transporter [Brevibacillus panacihumi]
MGLAIQIVVGLILGILVGAIFYVSTYLQPIGDIFLRLIKMIVVPIVISTLIVGVAGVDVK
KLGKIGGKTILYFEIVTTIAIVIGLLAANVFQPGVGVSHGFVETFVNIVPKNVFDAIVRG
DMLAIIFFSVLFGLGIAAVERGKPVLSFFQGVADAMFWVVNTIMKFAPFGVFALIGVTVS
KFGLSSLVPLGKLVLLVHFAMIFFILVVLGIIAR-ISGIRITQIIRILKDELLLAYSTSS
SETVLPKIMEKMEK-LGCPKAIASFVIPTGYSFNLDGSTLYQALAALFIAQMYGIHMPIS
AQITLMLVLMVTSKGIAGVPGVSFVVLLATLGSVG-IPLE----GLAFIAGVDRLMDMAR
TVVNVVGNSLAAVVISRWEGQ
>WP_122917781.1 dicarboxylate/amino acid:cation symporter [Brevibacillus fluminis]
MNLTVQVVIAIILGVLVGQFFPFGTELKVLADIFVKLIKMIIPPIVFFTVVNGIAGMDMK
KVGRIGGKTVLYFEIVSTVALAIGIMVVNLLKPGAGISHGIIDFVMGLIPDNIVSAMAKG
DLLPILLFAVLFGLSLAAMQNAKPVLQLFDKLTLGFFGVVNMIMKVSPLAAFGAMSYTIG
KFGVGSLFSLGKLMGSVYLTMILFIVIVLGTIAK-MFNFNIFSFIKYIREEILLVLGTSS
SESALPRMMERLEK-YGCSKSVVGLVIPTGYSFNLDGTSIYLSMAAIFIAQAYGIDLTLG
QEITLLGILMLTSKGAAGVTGSGFITLAATLAAFPMVPVE----GIALLLGVDRFMSEAR
AITNLIGNGVATVVISKMENE
>WP_122921442.1 cation:dicarboxylase symporter family transporter [Brevibacillus fluminis]
MGLAVQILIGLALGILVGALFFVEQYLQPIGDIFIRLIKMIVVPIVVASLVIGVASVDMK
QLGKIGGKTILYFEIVTTIAIVVGLLASNIFQPGVGVHHSFIDTFVNIVPKNIFESLVKG
DMLAVIFFSVLFGLGVAAIGRGKPVLAFFEGVAETMFWVTNQIMKFAPFGVFALIGVTVS
KFGLSSLVPLGKLVLLVYGTMFVFIVLVMGGIAK-MVGTSIFAIIRILKDEILLAYSTAS
SETVLPKIIEKMEK-FGCPKAITSFVVPTGYSFNLDGSTLYQALAAIFIAQMYGVHLSIG
SQITLMLVLMVTSKGIAGVPGVSFVVLLATLGSVG-IPLE----GLAFIAGIDRILDMAR
TVVNVIGNALATVVISKWEGK
>WP_122972554.1 dicarboxylate/amino acid:cation symporter [Lysinibacillus halotolerans]
MNLTFQVIVAIILGIIVGAIWPFGAGLKILADLFIKLIKMLIAPIIFLTVVIGIGGMDMK
KVGKIGGKALIYFEIVSTIALAIGIGVALLVNAGDGLEHGIGAFISSIIPENFVGALANG
ELLPTLFAAVLFGMAAAALEKSRPVIQIFEQVSEIFFKIVGMVMKFSPIGAFGAMAYTIG
NFGLESLGNLGLLMAAVYITMALFLIVILGSIAK-FYGFNIFKFIAYIKDEIFLVVGTSS
SESALPSMMRKLEN-FGCSKQVVGLVVPTGYSFNLDGTAIYLSMAALFIAQAYNVELTWI
QVLTLLGILMITSKGAAGVTGSGFITLAATLAAFPMIPVE----GIALLIGVDRFMSEAR
AVTNLIGNGVATVVVSKSEKE
>WP_122973580.1 glutamate/aspartate:proton symporter GltP [Lysinibacillus halotolerans]
MSLASQIIIGLVLGIIVGAIFYVEKYLQPLGTIFLNLIKMIVVPIIVSTLIIGVAGTDMK
QLGRLGGKTLIYFEIITTIAIVVGLGAANIFQPGEGIGGGLLDTIVSIVPTNFIQSMAEA
DMLPVIFFSVLFGLGVAAIEKGKPILDVAQGVADAMFWVTNLVMKFAPIGVFGLIGVTVS
KFGLSSLIPLGKLALLVYGAMIFFVLVVLGITAK-IAGVNIFNLLKVLKEELILAYSTSS
SETVLPRIMNKMEK-YGCPKDITSFVIPTGYSFNLDGSTLYQAIAALFIAQMYGIDLSIT
EQITLMLVLMVTSKGIAGVPGVSFVVLLATLGSVG-IPLE----GLAFIAGIDRILDMAR
TAVNVVGNSLAAIVMSKWEKR
>WP_123165072.1 dicarboxylate/amino acid:cation symporter [Planococcus salinus]
MSLIFKITIALLLGIGVGLVFGEAVVLAPLGDLLLSLLTFLIIPLILFTLIVGVNQTGIS
DLGRMGGKVFLYYALSSAFAIIVGLTVATLLQPGTGMNPGIISVLLSIVPSNIFTAFSEL
NLLGIIFTALAFGIAISYMRLGGHIYKTVNALNEATLLVLKVILQYVPIGVFAIMAETVG
NQGLDTLFSLGEMVVVLYVALIAQVVIYTILLL--LFKVKPGAFFKYARTPMITAFVTQS
SSGTLPLTLDAAKN-MGLPKSLYGFSLPLGATINMDGAAIRIAVSAVFAANVVGDPLTIS
EMLMVVLVGTLASIGTAGVPGAGIVMIATVFVQLG-LPME----AVALLTAIDALVGMGC
TALNVTGDLAGTTLINQTEEK
>WP_123316873.1 dicarboxylate/amino acid:cation symporter [Virgibacillus sp. LJ137]
MSLVLKMSIGFFLGIIVALLFGKADILAPLGTLLIHLLSLIAIPVIFLTVVLAVNKMNIS
QLGKMGGKLMLYYIATTAAAVLIGVALALGFSPGQHLIPHVSDILLQIVPENLFAAFSAG
DLMAILFVAVIIGMAISTMIYGALLDRFFTALNEMFYRILRGILLYAPIGVFAISASTFG
TQGWNTLQSLLVFTGVFYLGLIILWAVVYTGFLK-LSGHSVRAFFRDTKEAYTTAFFTSS
SLASLPIAIDAAKK-AGISERTANFSLPLGAIFNSDGGALRMGVSLVFAANITGLNLSIT
DFLVIVVIGTLLSVGTAGVPAAGLVTLSAVLSMFG-LPLE----IVALIAGVDAIIGMGG
TASNVVGDIVGAAVIDKQEPN
>WP_123919158.1 dicarboxylate/amino acid:cation symporter [Bacillus sp. FJAT42376]
MNLTVQVIIGIILGVLLGFFYPFAKELKVLADVFIKMIKMVIAPIIFLTIVIGIGGMDLK
KVGRIGGKALIYFEIVTTFALAIGILVVNFMQPGAGVDHGFVGFITNIVPENAIGAMAEG
ELLPILFFAVLFGIAAAGLEKSKPVIQLFERFTDIFFRIVNMIMKVSPIAAFGAMSYTIG
EFGVESLGNLGKLMGSVYLTMFLFIIFVLGAIAK-LNGFSIFKFIAYIKEEILLVLGTSS
SESALPRMMEKLEK-YGCSKSVVGLVIPTGYSFNLDGTSIYLSMAAIFIAQAYGIDLTIW
QELTLLGILMLTSKGAAGVTGSGFITLAATIAAFPMIPLE----GLALLIGVDRFMSEAR
AITNLIGNGVATVVISKNENE
>WP_123919206.1 cation:dicarboxylase symporter family transporter [Bacillus sp. FJAT42376]
MSLAWQILIGLALGIAVGAIFYIVSYLQPIGDIFLRLIKMIVIPIVISSIIVGVASVDTK
KLGKLGGKTIIYFEIITTIAIVIGLLSANIFQPGAGVSHGFADTFVNIVPSNIFKAFVEG
DMLAIIFFSVMFGLGVAAVERGKPVLAFFQGAADTMFYVTNQVMKFAPFGVFALIGITVS
KFGLDSLIPLGKLMILVYATMIFFVLVVLGITAK-IVGVNIFHIIRLLKDELILGFSTSS
SETVLPRIMEKMER-FGCPKAITSFVIPTGYSFNLDGSTLYQALAALFIAQMYGIDLTIT
QQLTLMLVLMVTSKGIAGVPGVSFVVLLATLGTVG-IPVE----GLAFIAGIDRLLDMGR
TVVNIIGNSLAAVVISKWEGE
>WP_124051043.1 cation:dicarboxylase symporter family transporter [Priestia endophytica]
MGLATQIFVGLALGIAVGAIFYAMAILQPIGDIFLNLVKMIVIPIVVSALVVSIAGVDIK
KLGKLGGKTLLYFEIVTTIALLIGLLAANLFHPGTGIKGSIADQFVHIIPSNIVQSLAEG
DLLAIVFFSVLLGLGVAAVGKGKPVLSFFEGLLEAMFWITNLVMKFAPFGVFALIGVNVA
KFGIGSLIPLGKLILVIYLTMFFFVFVVLGIIAK-MAGVNIFVIMKILKEELILAFTTAS
SEAVLPKLIDKMEK-FGCPKAVTSFVIPTGYTFNLDGSSIYQAIAAIFIAQMYGIHLSIG
EQITLLLVLMLTSKGMAGVAGASFVVVITTLGSMG-LPLE----GMAFIAGIDRILDMLR
TSVNVVGNALASIVMSRWEGS
>WP_124218543.1 dicarboxylate/amino acid:cation symporter [Rummeliibacillus sp. TYF005]
MSLTFQVITAIIIGIIVGAIFPLGVQLKVLADIFIKLIKMLIAPIIFLTVVIGIGSMNLK
KVGKIGGKALIYFEVVSTIALAIGLVVVHFVNPGHGLEQGLVAFIMNIVPDNFFGSLAAG
QLLPVLFCAILFGVAAASLESAKPVIKLFEQVSEIFFKIINMVMRLSPIGAFGAMSYTIG
NFGLESLKSLGLLMAAVYITMFLFIVFILGAIAK-FYGFNILKFIAYIKDEIFLVVGTSS
SESALPSMMRKLEN-YGCSKQVVGLVVPTGYSFNLDGTSIYLSMAAMFIAQAYDVPMSIW
QQLTLLGILMLTSKGAAGVTGSGFITLAATLAAFPMIPVE----GIALLIGVDRFMSEAR
AVTNLIGNGVATVVISKSEKE
>WP_124225110.1 cation:dicarboxylase symporter family transporter [Staphylococcus pettenkoferi]
MSLPMQVTIALVLGVIVGLLLYLVNYIKPFGDIFLNLIKMIVIPVVFCSLALSISNIESK
KVGRYGAKTIIYFEIITTVAIALGIIFANIFKPGVGLGHHFIDTIVNIVPKNLFEALTSG
ELLPIIFFAVFFGLALSAIGKAEPVKSFLNGTLEAVFWMINKILKLAPIGVFAFICTTIM
TFGASALLPLLKLLLVVVGSMIFFVVVVLGFVSW-LCGVNIFSIMKILKNELLLAFSTSS
SESVLPILMQKMER-FGSPKEITSFVIPIGYTFNLDGSALYQSIAAIFVAQMYGMHMGIG
EQIMLILTLMVASKGMAGVPGVSIVVLITTFSAMH-IPAT----GLALIIGIDRILDMVR
TCVNVMGNSLSTIVIAKSEGV
>WP_124563820.1 glutamate/aspartate:proton symporter GltP [Ectobacillus antri]
MGLAWQILIGLVVGIAVGAIFYVATYLQPIGTIFIRLIKMIVIPIVVASIVVGVAGVDVK
KLGKLGGKTILYFEIITTVAIVLGLLIANVFQPGAGVSHSMADTFVNIVPTNIIDALAKG
DMLAIIFFSVLFGLGIAAIEKGKPVLRFFEGVSEAMFYVTNQVMKFAPFGVFALIGVTVS
KFGVSSLIPLGKLVLVVYGSMIFFVIVVLGAVAK-MVGINIFSFLKILKDELILAYSTAS
SETVLPKIMEKMER-FGCPKAVTSFVIPTGYSFNLDGSTLYQAIAAIFLAQMYGINLSLS
EQITLLLVLMVTSKGIAGVPGVSFVVLLATLGTVG-IPAE----GLAFIAGIDRILDMAR
TAVNVVGNSLAAVVMSKWEGQ
>WP_124762086.1 dicarboxylate/amino acid:cation symporter [Lysinibacillus composti]
MNLTFQVITAIILGIIVGAIWPFGASLKILADLFIKLIKMLIAPIIFLTVAIGIGAMDMK
KVGKIGGKALLYFEIVSTIALAIGIAVALIVNAGDGFDFSIGGFVAEIIPANFVGALANG
ELLPTLFAAVLFGLAAAALEKAKPVISFFEIVSEIFFKIVGMVMRFSPIGAFGAMAYTIG
NFGMGSLKSLGLLMAAIYLTMFIFIVFVLGAIAK-FYGINIFKFISYIKQEIFLVVGTSS
SESALPSLMKKLER-MGCSKSTVGLVVPTGYSFNLDGTAIYLSMAALFIAQAYGVDLSWI
QIITLLGILMITSKGAAGVTGSGFIVLAATLAAFPMIPVE----GIFLLIGVDRFMSEAR
AVTNIIGNGLAAVVISKSEKE
>WP_124766833.1 cation:dicarboxylase symporter family transporter [Lysinibacillus composti]
MSLATQIIIGLILGIAVGGIFYLQGILQPFGDLFLRLIKLIVVPIVLSSIVVAIAGVDLK
SVGKLGGKSLTYFIGMTLVAIAIGLISANLFQPGAGIGKTIAETLLHIVPTNPFNAMVEG
DMLAIIFFAVVLGLGIAAIERGKTALSFFEGISHAMFYVTNLFMKYAPIGVFALIGVTIS
KYGFTSLIPLAKLAVTVYGTMIFFVIVVLGIVAK-IIGYSIFKLIKVIKEELILAFSTSS
SETVLPRIMDKMEK-VGAPKHISTFVIPTGYSFNLDGSVLYQAIAALFVAQMYGIHLSIG
QQIMLMLVLMVTSKGMAGVPGVSFVVLLATFGTMG-LPAE----GLMFIIGIDRILDMGR
TVVNVVGNSIAALVIAKWEGQ
>WP_125008573.1 cation:dicarboxylase symporter family transporter [Lentilactobacillus curieae]
MSLGWQIMIGLVLGIILGIIFYAITTMQNIGTMFISLIQMIVLPIVVTCLTVGIASIDIK
KLGRVGLKTLIYFELMTTVAIALGMIVANILHPGTMIHTGIWDTLMGIIPTNIFSSLANG
DMMPVIFFSVFFGLGIAATERGKILIDVLQSASEVMFKVTNWVMHFAPIGVCALIGVALA
EMGISALIPLGYFVIITYATMIVFVVVVMGIVAR-IFGFNIFDLLTVIKDEIVLAFSTAS
SEAVLPKMIEKMDK-FGTNQGIVSFVIPTGYTFNLDGSAIYQSIAALFLAQAYHIHLSLG
QQITLLVVLMITSKGMAGVPGASFVVLLATISTIG-VPVT----GLTFIAGIDRIVDMGR
TAVNVVGNSLATMVIGKSEKE
>WP_125162976.1 cation:dicarboxylase symporter family transporter [Peribacillus simplex]
MFFAFQVLIALFIGALIGHFFPLGQSLRPIGDAFIHLIKMIVVPIVFTTIVIGSSGDNMK
KMGSLGLKTIIWFEFITTLILGIGLLLVNILKPGAGLVVDFKTMLVNIIPSNIVDAMAKS
DLLAVIFFAILFGVAAGAIGKSEPAMKFMESVANIMFKLTQMVMVTAPIGVLSLMAASVG
QYGIALLIPMAKLIGVVYLGLAIVIFGLFPLIAW-FLKISYFKVFRMVWDLFLIAFSTTS
TETILPQLMDRMEA-YGCSKRVVSFVIPSGLSLNCDGSTLYLSVCSIFLAQAYGIPMDFG
QQLIVMGVLVATSKGIAAVPSGSLVVLLATASAVG-LPAE----GVAIIAGIDRVLDMAR
TACNTPGHVLACIVVSKWEKE
>WP_125482091.1 dicarboxylate/amino acid:cation symporter [Mesobacillus subterraneus]
MSFILKMTTGFVLGILAGVIMGDTEVFKPLGTLLIKLLSLIATPVVFLTVVLAVNQMNPA
QLGRTGGKLIMYYGLTTAAAVLIGLGLALWISPGNSLTPSISDVIFNIVPDNFFAAFTSG
NLMAILFLAIIIGYAMSGMNYGTQLQTFFEAANELFFRILKGILLYAPIGIFAIGATTFG
TQGWDTLTSLLEFTAVFYLGIILLWIFVYSGTLK-LFNIPVLKFYANTKDAFTTAFFTSS
SIASLPVAIESAKK-AGVSDKMVNFSLPLGAVFNSDGGALRMGASIVFAANVTGANFSLM
DYFTIILVGTLLSIGTAGIPAAGLVTLSVVLTMFD-LPLE----IVALIAGVDALIGMAG
TASNVVGDVVGAAVVDQSEKK
>WP_125559202.1 dicarboxylate/amino acid:cation symporter [Bacillus salarius]
MSLILKITIALILGIITGLLFGNAAVLEPFGNLLIRLLTFLIIPLILFTLIVGVNQTRLT
NLSRMGGKVFLYYIITSALALTVAITLASFINPGDGVNPGFTSVLLQIVPKNIVSAFNEM
NLLGIIFTAIIFGIAIASIHLGDTVFYVAEGLNEATFKVMSWVLQYVPIGIFAIMAKTVG
NQGIDTLTSLGEMVAVFYGAIVIQLILYTIVLK--LFKVNIRQFYSQARTPMITAFVTQS
SSGTLPLTLNAAKN-LQLSRGLYGFSLPLGATINMDGAAIRIGVSAVFAANVVGASFSMG
NLIEIVVVGTLATIGTAGVPGAGLVMIATVFSMAG-LPIE----TVVLLSSIDALVGMGA
TMTNITGDLTGTTVINATEKK
>WP_125654253.1 cation:dicarboxylase symporter family transporter [Paenibacillus baekrokdamisoli]
MGLAIQVFIGLTLGIIVGAIFYIATYLQPIGDVFIRLIKMIVVPIVISSLIVGVAGTDIK
KVGKLGVKTLLYFEIVTTIAIIVGLLMANIFQPGNGLSHGFADTFVNIVPNNIFEALSNG
NMLAIIFFSVMFALGIASIGKGKPVINFFQGVSESMFWVTNQIMKLAPIGVFALIGVTVS
KFGISSLIPLGKLIATVYGGMFIFVLVVFGLIAK-MAGTSIFAMIRILKDELVLAYSTAS
SESVLPKLMQKMED-FGCPKAITAFVIPTGYTFNLDGSTLYQAIVALFIAQMYGIHLSIM
TQITLVLVLVVTSKGIAGVPGASFVVLLATLGSVG-IPVE----GLAVVAGIDRILDMAR
TVVNVLGNGLAAIVMSKLEGQ
>WP_125655566.1 dicarboxylate/amino acid:cation symporter [Bacillus sp. 2B10]
MHLYVQVLIAIIAGVLLGHFYPTGEALKPIGDAFIKLVKMIIAPVIFLTIVTGIAGMDLA
SVGRVAGKAFAYFLFFSTLALIIGMIVGNVVQPGAGL-TTITGFLTGIIPDTFLSALTEG
NILQTLFVAILFGIGLAMIGKGERVLDALNDISIAFFKVVAIVMKAAPLGAFGAMAFTIG
KYGIGTLFSLAALVGTFYLTAFLFVVVILGAVAQ-FCGFSIFKLISYLKAELLLVLGTSS
SESALPSLIEKMER-AGIPKSIVGLVVPTGYSFNLDGTNIYMTMAALFIAQACNVELTIG
QQVLLLAVAMLSSKGAAGVTGAGFITLAATLSIVP-VPVA----GMALILGVDRFMSECR
SLTNFIGNAVATVVVAKWEGK
>WP_125655596.1 dicarboxylate/amino acid:cation symporter [Bacillus sp. 2B10]
MRLTTFILIALVSGLILGWALNIAYYLSAVTTVFLRLIKMIIAPLVFSTLVVGIAHMDSS
SLGRVGLRSLGWFVMASFISLLLGLLLVNLLQPGVGLAFDFVKFVAHIFPASGIEAMATN
EILQIVIFSLFIGVALTAVGKGKPLVRALEGLVAVMLQVTDYVMRFAPFAVFAAVTATLA
ERGPGIIGDLAYFMGSFYLGLATLWTVLIGIAFV-IIGPRVKMLLRYLRDPILLGFSTAS
SEAAYPRTLEALDR-FGVPPRIASFVLPLGYSFNLDGSMMYMTFASIFIAQAYGIDLSWG
QMFLMLLVLMITSKGIAGVPRASLVVIAATLGMFN-IPEA----GLLLILAIDHFLDMGR
TATNVVGNAIAASVIAKWEGG
>WP_125682301.1 cation:dicarboxylase symporter family transporter [Levilactobacillus yonginensis]
MSLGWQILIGLILGVILGVIFYAITAMQNIGNMFIGLIQMIVLPIVVSCLTVGIANMDIK
QLGRIGGKTLIYFEVMTTIAIALGLLVGNIFQPGSFIDSGIWATLMGIIPTNIFKSLAEG
DMMPVIFFSVFFGLGTAAIKQGQVITQALDAVSQVMFRVTNWVMHTAPIGVCALIGVTVA
QMGLSALAPLGYFILLAYATMAVFVLVVMGIAAR-IFKFSLKDLLFVIKDEAVLAFSTAS
SEATLPRLIDKMDK-FGVSKGIVSFVIPTGYTFNLDGSAIYQSLAALFLAQAYHIHLSLG
QQITLLVVLMITSKGMAGVPGASFVVLLATISTIG-VPMS----GLTFIAGIDRLVDMGR
TAVNVVGNSLATVIIAKSEHE
>WP_125928247.1 cation:dicarboxylase symporter family transporter [Bacillus canaveralius]
MSLAGQIFIGLILGIIVGALFYIASYLTPIGDIFLRLIKMIVVPIVIASIIVAVAGVDIK
QLGKIGGKTILYFEIITTIAIIVGIAAANIFQPGAGVTKSLVNTLVEIVPTNPIAAIAEG
DMLAIIFFALIFGLGISAIEKGKPVIAFFQGTADAMFYATNQIMRFAPFGVFALIGVTVS
KFGITSLIPLGKLVLTVFGTMIFFVIVVLGIVAK-LAGFSIFKLIKILKDELILAFSTAS
SETVLPRIMDKMEK-AGCPKHITSFVIPTGYSFNLDGSTLYQALAAIFIAQMYGIDMSIG
EQISLMLVLMVTSKGIAGVPGVSFVVLLATLGTVG-LPVE----GLAFIAGIDRILDMGR
TAVNVVGNSLAAIVISKWEGQ
>WP_126296227.1 dicarboxylate/amino acid:cation symporter [Lysinibacillus telephonicus]
MNLTVQVITAIILGIIVGAIWPFGAGLKILADLFIKLIKMLIAPIIFLTVVIGIGSMDMK
KVGKIGGKALIYFEIVSTIALAIGIAVALIIHAGSGLEHGIGAFISSIIPDNFIGALANG
ELLPTLFAAVLFGLAAASLEKSKPVIQLFEQVSEIFFKIVGMVMKFSPIGAFGAMAYTIG
NFGLESLGNLGLLMASVYLTMAIFIIVILGSIAK-FYGFNIFKFIAYIKDEIFLVIGTSS
SESALPSMMRKLER-FGCSKQVVGLVVPTGYSFNLDGTAIYLSMAALFIAQAYGVDLTWI
QVITLLGILMITSKGAAGVTGSGFITLAATLAAFPMIPVE----GIALLIGVDRFMSEAR
AVTNLIGNGVATVVVSKSEKE
>WP_126343771.1 dicarboxylate/amino acid:cation symporter [Kurthia zopfii]
MNLTFQVVMGIILGIIVGAMFPFGKDLKILADIFIKLIKMLIAPIIFLTVVIGIGNMDMK
KVGKIGGKALIYFEIVSTIALAIGFIVVHIIQPGKNTETGFVPFIMNIIPEHFVGAIANG
ELLPILVCATLFGLASASIEAAQPVMKVMTSASEIFFKVIGMVMVISPLAAFGAMAYTIG
SFGFGSLKSLALLMACIYITMALFVFIILGGIMK-YFGFNIFKFLAYIKEELLLVLGTSS
SETALPGIMKKLEK-FGCSKQVVGLVIPTGYSFNLDGTAIYLSMAAMFIAQVYNVDLSIW
QQITLLLILMVTSKGAAGVTGSGFVTLAATLAAFPMIPVA----GIALLIGVDRFMSEAR
AITNIIGNSVATVVVSKLENE
>WP_126409362.1 cation:dicarboxylase symporter family transporter [Bacillus yapensis]
MSLATQIFIGLVLGIIVGAIFFAASYLQPIGDIFLRLIKMIVIPIVLSSIIVAVAGVDFK
QLGKIGGKSILYFEIITTIAIIVGIAAANIFHPGTGVHSSLIHTIVEIVPTNPIAAIAEG
DMLAVIFFSVILGLGISAIGKGKPVLAFFQGVADAMFWATNQIMRFAPFGVFALIGVTVS
KFGLSSLVPLGKLVLTVYGTMIFFIIVILGLVAK-MAGYSIFKLIKLLKDELILAFSTAS
SESVLPRIMKKVET-IGCPKHISSFVIPTGYSFNLDGSTLYQALAAIFIAQMYGIDMSIA
DQISLMLVLMVTSKGIAGVPGVSFVVLLATLGTVG-LPIE----GLAFIAGIDRILDMGR
TVVNVIGNSLAAIVISKWEGQ
>WP_126428109.1 cation:dicarboxylase symporter family transporter [Brevibacillus sp. SCSIO 07484]
MSLAMQIMIGLLLGIAVGAIFYVETYLKPIGDIFIRLIKMIVAPILIATLVLGVAGVETK
KLGKLGGKSIIYFEVVTTLALVIGLLVANIFRPGAGISHGYMDTIVNIVPSNFFQSLANG
ETLAIIFFSVMFGLGVAAVGRGKVVLQFFQGVSDTMFWVTNQIMKVAPLGVFALIGVTVS
KFGIASLIPLGKLILAVYGAMLFFILFVLSPIAK-ACGTSILGILKYLKDELTLAFSTAS
AETVLPRLMEKMEK-FGCPKSVTSFVIPTGYSFNADGACIYQALAAIFIAQLYGLDLSIG
NQIMVILVLMVASKGITGVPGASFVVLLATLGSVG-IPVE----GLAFIAGIDRILDMGR
TAVNVLGNALASVVISKWEGQ
>WP_126433960.1 cation:dicarboxylase symporter family transporter [Bacillus freudenreichii]
MPLAYQILVGLILGIIVGAVFYVETYLQPLGTIFINMIKMIVVPIIVSTLIVGVAGTNIK
QLGKLGGKTMIYFQFVSLIAIIVGLSAANIFKPGVGVNSGVMDVLVGIVPNNIIQSMAAG
EMLPIIFFSVLFGLGVASIERGKPVLAFFRGTADAMFWVTNLIMKFAPFGVFGLIGVTVS
KFGLSSLVPLGKLMVLVYLTMIFFVVVVLGAISK-KVGESIFTTIKLLKDELILAYSTSS
SETVLPKLMEKMEK-KGCPKDIVSFVIPTGYSFNLDGSTLYQALAAIFIAQMYGIDLSIM
EQVTLVLVLMITSNGIAGVPGVSFVVLLATLGTVG-IPLE----GLAFIAGVDRLLDMGR
TVVNVIGNATATVVISKAEGR
>WP_126865086.1 dicarboxylate/amino acid:cation symporter [Peribacillus cavernae]
MNLTVQVIIGIILGITVGFLFPFGEQLKVLADVFIKLIKMVIAPIVFFTVVIGIGSMDMK
KVGRIGGKALLYFEIVTTFALAIGILVVNIIKPGEGFSHGAIDFIVNIIPDNVVAAFAGG
DLLPILFFAVLFGLSMAAMEKAKPVVSLFEKFTDIFFGIVNMVMKFSPIAAFGAMSYTIG
KFGLDSLINLGKLMGSVYITMFFFIILILGGIAK-FYKFNIFKFIAYIKEEILLVLGTSS
SESALPGMMNKLEK-YGCSKPVVGLVVPTGYSFNLDGTAIYLSMAAMFIAQAYGIDLTIW
QEITLMGVLMLTSKGAAGVTGSGFITLAATLAAFPMIPVE----GIALLLGVDRFMSEAR
AITNLIGNGVATVVISKTEGE
>WP_126939430.1 cation:dicarboxylase symporter family transporter [Veillonella sp. VA142]
MGLSGWIGIGLLAGVLVGAVAPFAKQLKPLGDVFIRMIKMIVVPLIFSSLVMGIAGTDFK
KLGRLGGKAILWFELATTLALFIALFAVNVVEPGVGVQMDHVQMLVNIIPTNIIDAMARG
DMLQIIFFSCMFAIAAASLKEGRQIVDLSKSVAHIMFRVTHYVMYISPIGIFGAIAYTVG
AFGIEMLIPLLKLVFTLYAGLIVFLTLVLGIASA-LTKVNLFKLFFALKEPTILAFTTAA
SEAALPIAMEKLKK-MGIPNHIVSFVLPLGYTFNLDGSTLYSALAVVFIAQVYGVPFPID
QQILMMITLMLSTKGIAGVPGGSLIVVAATSAAFG-LPVE----GLALILGIDRVLDMGR
TVCNLLGNCIAAAIVGRWEHE
>WP_127487501.1 dicarboxylate/amino acid:cation symporter [Neobacillus mesonae]
MQLYTQIAICALIGIVLGLMLGKAATLKPIGDIFISLLQFLVVPLTFFCLIAGITKMDIR
AVRSVGGRIGVYFICTSLLATAVGVLIAFIINPGKGTEFSFINQIVGWFPSNIVKAMAET
NMLQIIIASIIIGVALLVLGSVSGLKKLAKESADLMIKITEFVMYISPYGILALVANMTG
TLGSKMLAEVGRFILADYIALIIVLGVFYPIFIKFLARKNVFRFYRNISPAVLVAASTTS
SNATLPVSMRVADKNLGIPEKIYGFTLPLGATVNMDGMAVALGVISVFAANLYDLPITFS
TIIQFVFLGLVLSIGAAGVKGAGVVMSTVLLSTLG-LPLT----LVPILAAIWPIIDIGH
TTTNVTGDLTGTTVVASQLEM
>WP_127725311.1 dicarboxylate/amino acid:cation symporter [Anaerosphaera multitolerans]
MPSYVKIFIGLFLGIVFGYILNILPFLQFLGDFFIKLIKMVVVPLVFFSITNAAISLDIS
KLRSVGVKTIVWFLMSSGLACGIGLILANIIKPGIGVLPGVYTVILDLIPNNPVESLANG
EMMQVIVFALFLGFSLIALGKAEPLNRIITICSDAMFYIIGVIIKIIPFGVFGLMSVAIA
KFGTAIFGPVLKFIITDYLSCLIMLIIIYSIFLRFVAGVNPIPFYKKAFEPWMIAFSTCT
SSAALPVSMEVGPR-LGVPRDISDFVLPFGATANMNGTCIYFGVIVVFASQLYGIELSIQ
QQILLVVQATFLSVGCAATPQIGLVISITLLTQMG-LPLE----ATALVAGVYRIVDQIH
TSTNSAGDLVTSVVVAKMEGE
>WP_127760552.1 cation:dicarboxylase symporter family transporter [Peribacillus asahii]
MSLAYQILIGLACGITVGAIFYVATYLQPIADIFMRAIKMIVVPIVVASIIVGVAGVDLK
KIGKLGFKTILYFEIITTVAIVVGLLFGNIFQPGAGISHSFVDTFVNIVPTNIFNALAQG
DMLAIVFFSVIFGTGIAAIGRGKPVLSFFKGVGDAMFWVTNQVMKLAPFGVFALIGITVS
KFGLSSLIPLGKLAILVYGSMLFFVLIVFGIIAK-IINIKLFSLIRLLKDEIMLAYSTAS
SETVLPRVMQKLES-YGCPKAITSFVIPTGYTFNLDGSTLYQALAALFIAQMYGIEMSIT
QQITLMLVLMLTSKGIAAVPGTSFVVLLATLGAVG-IPIE----GLAFIAGIDRILDMAR
TAVNLIGNSLATVVISKWENQ
>WP_127848560.1 cation:dicarboxylase symporter family transporter [Lacticaseibacillus hulanensis]
MSQSWQIAIGLVLGVILGTVFYAITAMANIGTMFINLIQMIVLPIVVTCLTVGIAGMDVK
KLGRVGVKTLVYFEIITTIAIILGLIIGNIFHPGTLVDGGMWNLLMGIIPTNIFASLNAG
NMMPIIFFCVMFGLGTAALGKGKIIIDFLDAVSKVMFKVTNWVMKTAPIGVCALIGSTIA
QMGLGALKPLAYFIFLAYAAFALLIVVVLGIVAR-IFGLRISNVFRVVKDEVVLAFSTSS
SETVLPRLMDKMER-FGVSRSMTSFVIPTGYSFNLDGAAIYESLAALFLAQAYNINLSIG
AQISLVLVLMITSKGTAGVTGAVFVVLLATMSTIG-VPTA----GLAFIAGVDRIIDMGR
TAVNVFGNSLASIVVAKSEGE
>WP_128525298.1 dicarboxylate/amino acid:cation symporter [Halobacillus litoralis]
MSLIKKITVALIIGVLIGLIFGGAAVLAPFGDLLMRLLKFIIVPLILLTLIVGVNQTSVG
GLGRMGGKVFLYYLGTSALAIIVGVTVASLLNPGTGMNPGVTSVLLNIVPDNILTAFTEM
NLLGIIFTALVFGIAISHLDIGNSLYKGIEGLNEATLTVMKGILQYVPIGILAIVAEIVG
TQGAETLGSLGTFILVLYVGLLVQLALYILVLL--VTKQRPLSFFKEARTPMITAFVTQS
SSGTLPVTLNAAQA-LGLKKNLYGFSLPLGATINMDGAAIRIAISAVFAANVVGDPLSFA
AILQVVIVGTLASVGTAGVPGAGIIMIATVFSQVG-LPME----AVALLAAVDVFVGMGA
TALNVTGDLVGTSVINKTEKR
>WP_128631074.1 cation:dicarboxylase symporter family transporter [Paenibacillus oralis]
MGLAIQIVIGLFLGILVGAIFYVASYLQPIGDIFIRLIKMIVVPIVISTLIVGVAGVDFK
KLGKIGGKTILYFEIITTIAIIVGLVAANLFQPGVGVSHSFVDTFVNIVPNNVFEAIVKG
DMLAIIFFSVLFGLGVAAAEKGQPVLRFFQGVADAMFWVVNTIMKFAPFGVFALIGVTVS
QFGLSSLVPLGKLVILVHMTMLFFILVVLGGVAR-MSGISIFSIIKILKDELLLAYSTAS
SESVLPKIMEKMER-LGCPKAITSFVIPTGYSFNLDGSTLYQALAALFIAQMYGIHMPIS
SQITLMLVLIVTSKGIAGVPGVSFVVLLATLGSVN-IPLE----GLAFIAGIDRLLDMAR
TVVNVIGNSLASVVISRWEGQ
>WP_129033393.1 cation:dicarboxylase symporter family transporter [Levilactobacillus suantsaii]
MSLGWQILIGLVLGIILGVIFYAITAMQNIGNMFIGLIQMIVLPIVVSCLTVGIANMDIK
QLGRVGGKTLLYFEIMTTIAIALGLLIGNVFHPGTFISTGIWSTLMGIIPTNFFKSLSDG
DMMPVIFFSVFFGLGTAAIKQGKVIVDFLDAVSQVMFRVTNWVMHTAPIGVCALIGVTVA
QMGLSALAPLGYFILLAYATMVIFILVFMGLVAK-LFKFRLWDLLSVIKDEAILAFSTAS
SEATLPRLIDKMDK-FGVSQGIVSFVIPTGYTFNLDGSAIYQSLAALFLAQAYHIDLSLG
QQITLLVVLMITSKGMAGVPGASFVVLLATISTIG-VPMS----GLTFIAGIDRLVDMGR
TAVNVVGNSLATVVIAKSEHE
>WP_129064882.1 cation:dicarboxylase symporter family transporter [Macrococcus sp. DPC7161]
MSLPMQILIALVLGVIVGGLLNLVNYFLPFGDIFLHLIKMIVVPIVFCSLVISIAGSDMH
TVGRYGWKTLIYFEVITTIAIGLGIIFANIFKPGVGIGNHMIDTIVNIVPTNIIKSMAEG
QLLPVIFFAVFFGLGLAAIKKGEPVRAFFDGFLDVIFWMTNQIMKYAPIGVFAFIAVTVM
RFGMSALIPLGKLALVVSGSMVFFIVVVLGAVAA-MCKVNIFHLLRILKDELLLAFSTSS
SETVLPVIMDKMEK-FGAPKEIVSFVVPTGYTFNLDGSALYQSIAALTIAQMYGVHLSVT
EQLILLLTLMLTSKGMAAVPGTSIVVLITTLTAMN-IHPE----GLALIIGIDRILDMMR
TVVNVVGNSLSTLVIAKWEGR
>WP_129726060.1 cation:dicarboxylase symporter family transporter [Ectobacillus funiculus]
MGLATQIFIALVLGIGVGVAFHAVAVIAPIGDVFIHLIKMIVIPIVISALIVSIAGVDIK
KLGKLGGKSILYFEVVTTVAIAIGLLAANLFQPGTGLNPNVADIIVHLVPKNIFESIAQG
DLLPVIFFSVFFGLGIAAVEKGKPVLAFFEGVLEAMFWVTNVVMKFAPFGVFALIGVNVA
KFGAASLIPLGKLVLAVYVTMIIFVVVVLGVIAK-LSGTSVFLLMKVLKDELILAFTTAS
SEAVLPRIMDKMEK-FGCPKSITSFVIPVGYTFNLDGSSIYQALASLFVAQMYGIDLSIM
QQITLLLVLMLTSKGMAGVPGASFVVILTTLGAMG-LPLE----GVAFIAGIDRILDMIR
TAVNVIGNSLAAIVMSKWEGE
>WP_129727601.1 cation:dicarboxylase symporter family transporter [Ectobacillus funiculus]
MGLAWQICIGLIGGIVVGAIFFVAEFLQPIGDIFIHLIKMIVIPIVVSSLIIGVAGVDLK
KLGKLGGKTLLYFEIITTIAIVVGLLAANIFQPGSGISHGFAETFVHIVPTNVFQAMTEG
NMLAIIFFSVFFGMGVAAIEKGKPVLKFFEGTADAMFFVTNQIMKFAPFGVFALIGVTVS
KFGVQSLIPLSKLTILVYATMIFFVICILGIIAR-WVGINIFQFIKLLKDELILAYSTAS
SETVLPRIMNKMEK-LGCPKGIASFVIPTGYSFNLDGSTLYQAIAAIFIAQMYGIDLSIG
TQISLVLVLMVTSKGIAGVPGVSFVVLLATLGTVG-IPVE----GLAFIAGIDRLLDMAR
TAVNVVGNSLAAVVISKWEGQ
>WP_129727785.1 C4dicarboxylate transporter DctA [Ectobacillus funiculus]
MGLFFQIILSILAGILVGYLFPLGLALKPLGDGFVKLIKMIIAPLVFGVVVVGIAKVNIK
TVGRIGGKTLLYFEIITTLALIIGMVVANVTNPGKGMLPSEAEFLLNIIPDSAVGAFINN
SMLQVLLISCLFGFALVHVGTSETILDLLEKVNKVLFKIMDYIMKLTAIATFGAMAFAVS
QYGMDTLVSFGKLFIAMTIACLAFLLVLAIITRV-FLGLSLWKLVLYIREEIMLAFATGS
SEAVMPQLMDKFEH-AGCSRAVVGLVVPTGYSFNLDGASLYLSLALVFLAQATGIDLSLV
DQIMILGVLLLTSKGMAGIPGSAFVALSATAAATG-IPIA----AIALMLAPDRFMGNYR
TTVNIIGYAVATFIIARWERL
>WP_129728446.1 dicarboxylate/amino acid:cation symporter [Ectobacillus funiculus]
MNLTVQVILAIIIGICVGHFFPFGAELKVLADIFIKLIKMVIAPIVFFTIVIGIASMDVK
KVGRIGGKALLYFEIVTTFALAIGLLIVNLVKPGEGISHGLVDFLMGIIPDNIVSAMAKG
ELLPILFFAVLFGVALAAMGQSKPVIQLFDKLSHGFFGIVNMIMKLSPIAAFGAMSYTIG
NFGLGSLFSLGKLMGSVYLTMFFFIVFILGAIAR-FYGFNILSFIKFIKDEIFLVLGTSS
SESALPRLMDRLNQ-YGCSKSVVGLVVPTGYSFNLDGTSIYLSMAAIFIAQAYGIDLSIW
DQITLLGILMLTSKGAAGVTGSGFVTLAATLAAFP-IPVE----GMALLLGVDRFMSEAR
AITNLIGNGVATVVVAKMENE
>WP_129928780.1 cation:dicarboxylase symporter family transporter [Sporolactobacillus sp. THM192]
MGLATQIFAGLILGIVVGAVFYAIAILQPFGDIFIHLIKMIVIPIIVSALIVSIASVDVK
KLGKLGGKTIIYFEIITTLALGIGLISANVFHPGSGIQTGVVSHFVDIIPSNVFQSLAQG
DLLPVIFFSVIFGIGVASIGRGQPVLNFFEGTLEAMYWVTNLVMKFAAFGVFGLIGVNVA
RFGLSSLIPLGKLVLVIYGTMILFVLLVLGLIAR-AAGTRIFTLFRILKDELLLAFTTAS
SEAVLPRLMDKMVR-FGCPKSITSFVVPTGYTFNLDGSAIYQSIAALFIAQIYGIHLSLG
HQLTLLVILMLTSKGMAGVTGASFVVLLTTLGSMG-LPLE----GVAFIAGIDRILDMLR
TVVNVVGNALASVVMSKSEGV
>WP_129930394.1 dicarboxylate/amino acid:cation symporter [Sporolactobacillus sp. THM192]
MNLTFQVAVAIVAGILTGAFFPVGSHLEVLGTTFIKAVKMVIAPIIFLTIVVGISRMDMK
KVGKVGGKALIYFEVVTTIALIIGLIVSHILKPGSGLEMNWGEFFLNIVPGNVIDAFARG
DILQVLFFSVLFGFGLSALKHGRPLVDFFDQVSHVFFKIIGYIMYAAPLGAFGAMAYTIS
NFGLQTIGPLIKLMLSVYATMALFIFVVLFLICR-VAGFNLFTYLRYIKDELLLVFGTSS
SEAALPRMMDKMER-LGCEKSVVGLVIPTGYSFNLDGTSIYLTMSVIFLAQVFQVPLDLG
QQIAIILILMLTSKGAAAVTGGGFIVLASTLTAMDLIPLA----GLGLLLGVDRFMSEAR
AITNLIGNGIATIVVSKSEKA
>WP_130000773.1 dicarboxylate/amino acid:cation symporter [Sporolactobacillus sp. THM77]
MNLTFQVVVAIIAGILVGVFQPVGAHLEVLGTTFIKAVKMVIAPIIFLTIVVGISRMDMK
KVGKVGGKALLYFEAVTTMALIIGLIVAHIMQPGSGLEMNWGEFFLNIVPGNVIDAFARG
DILQVLFFSVLFGIGLSALKKGQPLVRFFDQVAQVFFKIIGYIMYAAPIGAFGAMAFTIS
NFGLQTIGPLIKLMLSVYATMALFIFVVLMLICK-MAGFSLFTYLRYIKDEILLVFGTSS
SEAALPRMMDKMER-LGCDKSVVGLVIPTGYSFNLDGTSIYLTMSLLFLAQVFNVPLSWG
QQIAILLILMLTSKGAAAVTGGGFIVLASTLSVMHVIPLA----GLGLLLGVDRFMSEAR
AITNLIGNGIATIVVAKSEGA
>WP_130125554.1 cation:dicarboxylase symporter family transporter [Limosilactobacillus fermentum]
MSLGWQIVIGLVLGIVCGAFTYAITIMSNLGTIFLRLIQMIVLPIVVSCLTVGIANIDLH
KLGRIGGKTIIYFEVLTTIAIVLGLVVGNLAHPGTFIHTGIWDTILAIIPTNIFKSLADG
EMMPVIFFSVFFGLGIAAIERGKVLVDVLNGVSEVMFKVTNWVMKFAPIGVFGLIGMTVA
QMGLSALLPLGYFILIAYVTMVIFCVVVLGIVAK-MFHLHYWKTMRAVFEEIMLAFSTAS
SEATLPRLMEKAQK-MGVDKGIASFVIPTGYTFNLDGSAIYQSLAALFLAQAYGIHLTWE
HQFTLLVVLMITSKGMAGVPGASFVVLLASVSTIG-VPVA----GLTFIAGIDRFVDMGR
TAVNVVGNTVATLVIGESEKS
>WP_130847414.1 cation:dicarboxylase symporter family transporter [Lactiplantibacillus mudanjiangensis]
MSLGWQILIGLALGIILGVVFYAITAMQNIGTMFISLIQMIVLPIVVACLITGIANMDLK
KLGRIGGKTIIYFEIMTTIAIGLGLLVGNVFHPGDYIHSGIWSTIMGIIPTNVFKSLSAG
DMIPVIFFAVFFGLGTAAIEQGKIILDFMNAVAEAMFKVTNWVMHTAPIGVCALIGVTVA
QMGLKALAPLGYFIFLAYVTMAIFIVVVMGLVAR-LFGLNIWHLLRVIRDEMVLGFSTAS
SEAALPKIIDKMGK-YGVSQGIVSFVVPTGYTFNLDGSAIYQSLAALFLAQAYGIHLSLG
QQVTLLIVLMITSKGIAGVPGASFVVLLATISSIG-VPVQ----GLAFIAGIDRLVDMGR
TVVNVAGNSLAAVIIGKSEHE
>WP_131847634.1 cation:dicarboxylase symporter family transporter [Baia soyae]
MGLAWQILFGLVVGIAVGAIFYIETYLKPLGDVFIRLIKMIVIPIVISSIVVGVAGVDTK
KLGKLGGKTILYFEIITTIALILGLLFANIFQPGSGISHGFADTFVNIVPSNLFESLAKG
DMLAIIFFSVMFGLGVAAIGKGKPVLTFFHGVSEAMFSMTNQIMKFAPLGVFALIGVTVS
KFGIQSLIPLSKLIILVYVAMIFFIVVVLGIVAR-IVGINIFHLFRVLKDEILLAYSTAS
SETVLPKLIEKMQK-LGCSKAVTSFVIPTGYSFNLDGSTLYQAIAALFIAQLYGIHMPIS
AQITLLLTLMVTSKGIAGVPGVSFVVLLATLGAVG-IPAE----GLAFIAGVDRIMDMAR
TVVNVFGNSLAAIVMSKWEKE
>WP_132000731.1 cation:dicarboxylase symporter family transporter [Mesobacillus foraminis]
MSLAGQIFIGLVLGIIVGAIFFVASYLQPIGDVFLRLIKMIVVPIVVASIVVAVAGVDIK
QLGKIGGKTLLYFEIVTTIAIIVGIIAANLLQPGDGVSKSMVQTLVEIVPTNPIAAVAEG
DMLAIIFFSLVFGLGVAAIEKGKPVIAFFQGTADAMFYATNQIMKFAPFGVFALIGVTVS
KFGLASLIPLGKLVLSVYGTMIFFVLVVLGLIAK-LSGYSIFRLIKVLKDELILAFSTAS
SESVLPRIMEKMEK-IGCPKHITSFVIPTGYSFNLDGSTLYQALAAIFIAQMYGIDMSIA
EQISLLLVLMVTSKGIAGVPGVSFVVLLATLGTVG-LPVE----GLAFIAGIDRILDMGR
TAVNVVGNSLAAIVISKWEGK
>WP_132075270.1 dicarboxylate/amino acid:cation symporter [Anaerospora hongkongensis]
MPLWQQIIVGMVIGIAIGLLTPFGAQLKPLGDAFIRAIRMIVVPLVFTAILLAVVKVDIR
KFGRMVAKSLFWFFVATSFAVILGIALNDIFHPAAGVSVNWVQFFLDIIPTNVVEAAAGG
KILPIIFFAVTFGIALGNIGKAQVVIAFFDAVFQALFKLTAGIIAFAPIGVAGVMAWVLA
TQGLNVLFGLAKMVGVLYLGLAIMLGIFWVFLQF-FTAINPQQMFKKILEPFLLAFVTTS
SEVTLPVHMKILEE-NGVPNRIASFVLPLGYTFNLDGSTLYQALAFSFLTEAYGIEMSLA
TKGAIFVTILIASKGTASVPAASLVVLATVFTSLG-MPLD----GIAVLIGVDRFMDMGR
TGFNVIGNSVAAIMVAKWEGV
>WP_132077224.1 dicarboxylate/amino acid:cation symporter [Anaerospora hongkongensis]
MKLANKIFLAMILGSVVGMVAGVAVQLKWIGDIWLNMLKMIIVPIVIFTVVQGITSMSPK
ALGRMAFRVTSYYIITTALAVLVGVGVAKFMQPGLGFLVDFKTFFLAMFSDNMFASFTKG
DILQVLVIAILIGVAIVFMPKGQPVRAWFNSMSQLFMAVVGVIMDISPVGIFCLMASALG
TYGLGFMGTMSKLIGAFYVACAVQAFAVYIPTVWLFASWSPIEFLKRMNESLVFAISACS
STAAIPINIRIAKEEFKVKDVSADFMIPFGTQINHDGSAIMLAVVIGFCMQAVGMDFTAE
HLIQMVLLGVVVSMGGGGIPAAGVVKLMIVAQAFN-VPLE----IVAIVGSLYRLFDMGT
TALNVIGDVAGVIIVDKFEKN
>WP_132083554.1 cation:dicarboxylase symporter family transporter [Anaerospora hongkongensis]
MGLTTQIFIGLILGIIFGYIFPYGEQMKPVGDIFIRMIKMIVVPLIFSSLVMGIAGTDFK
KLGRLGAKAIIWFEIATTAALVVGLCVVNVLKPGVGVSIDMMQMVVNIVPTNVIDAMGRG
DMLQIVFFSTFFGVAAAAMPTGEPVVKLAHSVAEIMFKFTWYVMKLAPIGVFALIAFTVG
KFGLAMLIPLAKLILSLYLALIIFVLVVLVGASL-VVGVNFFHLLRALKEPILIAFSTAS
SEAALPIAMEKLEK-FGVPKHIVTFVMPTGYTFNLDGSTLYSALAVVFIAQVYGVPFDLS
QQVMMLFTLMLSTKGIAAVPGASLIVIAGTAAAFG-LPLE----GIGIILGVDRILDMAR
TACNLIGNCVATVVVARWEKE
>WP_132246920.1 dicarboxylate/amino acid:cation symporter [Marinisporobacter balticus]
MKLFHKIFIGLILGAGLGFVFSFVPILSFMGDLFLKLIRMVVVPLVFFSIISGVANLDIR
KLRSIGIKSILFFLGTAFCAVTIGLVLAHIIQPGAGILPGIADTILNFFPKNPIESMANG
EMLHIISFSVFIGAALLMMKRGEELISLIDSVSEVMFKITDIVVKVTPYGVFGLMAKATT
KFGLKIFGPISKFILTDYLASMIHIALIYTLVLVIFGKVNPMKFYKKAFQTWLVAFSTCS
SMATLPVTMRIADEELGIPKENASFVLPLGATANMNGTSIYFGIIVLFAAQIYGIELGFK
MQALLVLQATLLSVGCAAVPQVGLLISIALLTSMG-LPLD----GIALVAGIYRIVDQAH
TSTNALGDLVVATAVAGMEGD
>WP_132371313.1 dicarboxylate/amino acid:cation symporter [Melghiribacillus thermohalophilus]
MSLIKKITFAFILGILIGFVFGEASVLSPLGNLLMRLLTFIILPLIFFTLIVGVNQTKPG
RLGRMGFKVLIYYIVTSALAILVGITVAKLFNPGTGMNPGVIQVLLNMVPDNIVTAFTEM
NLLGIIFTSIVFGIAISMLELGERLYQIFEGFNEVTLTVMKGILQYVPIGIFAIVAEVAG
SQGMDTLLSLGGFILVLYVALLVQLGLYIMLMV--AARIHPGEFFREARTPMITAFVTQS
SSGTLPLTLNAARN-LGLARSLYGFSLPLGATINMDGAAIRIAVSAVFAANLIGEPLGFT
SILQIVLIGTLASVGTAGVPGAGMIMIATVFAQIG-LPME----AVALLAAVDVLVGMGC
TSLNVTGDLVGTSIINKGEKR
>WP_132551588.1 cation:dicarboxylase symporter family transporter [Pectinatus cerevisiiphilus]
MGLSTQILIGLILGAVFGYFFPIGKNLKPFGDGFIRMIKMIIVPLIFSTLIMGIAGTDFK
KLGRLGGKAIIWFELATTVALFIGLVVMNIVHPGVGVTVNMVDYVLSIIPTNIIDAFARS
DMLEIIFFACFFGVGVAHIKGGEQIVSLCRSVAAVMFKVTGYVMSLAPIGVFAMIAYTVS
SFGIGMMIPLGKLILSLLFATLLFVVILLSVASA-LTHVNFFHVIKAIKAALLLSFSTAS
SEAALPIAMQHLEK-LGISKSIVTFIMPTGYSFNLDGSTLYSSAAILFIAQIYGIPLSIG
QQLLIMVTLMLSTKGIAGVPGAGFIIVAATATAFN-LPAE----GVAIILGIDRILDMIR
TTCNVCGNCVATVIVAFWEKD
>WP_132746317.1 glutamate/aspartate:proton symporter GltP [Scopulibacillus darangshiensis]
MGLATQIFVGLVLGIIVGAIFYVSTYLQPIGDIFLHLIKMIVIPIVISCLIVGVAGVDVK
KLGKMGGKTLLYFEIITTFAIIIGLAAANLFHPGTGIGHGFADTIVNIVPENIISSLASG
DMLPIIFFSVMFGLGVAVIGRGKPVLQFFQGTADTMFWVTNQVMKFAPFGVFALIGVTVS
KFGVDSLIPLSKLIILVYGAMIFFILVVLGLVAK-FVGVNIFSLLKILKDELILAYSTSS
SETVLPKLMEKMEK-FGCPKSVTSFVIPTGYSFNLDGSTLYQAIAAIFIAQMYGIHLSIT
EQIVLVLTLMVTSKGIAGVPGVSFVVLLATLGSVG-IPVE----GLAFIAGVDRILDMAR
TAVNVVGNSLAAIVLSKWEGG
>WP_132746704.1 dicarboxylate/amino acid:cation symporter [Scopulibacillus darangshiensis]
MNLTFQVLTAVVIGILLGIIFPAAKAMKPLGDIFINMVKMIIAPLIFFTIVLGIAGMDMK
KVGRVGGKALLYFEIVTTIALALGLIIANVVKPGSGV-MGFFDFIIHIVPSNVVDAFAKG
EILQVVFFAVLFGFALASLGTGKPVLDLFDRIAKVFYKIVNMIMRVAPIGAFGAIAFTIG
NYGLASLLPLGKLMLCVYATMFIFVFVILNIICK-IFGFSLWKYLKHIKDELLIVLGTSS
SESVLPRMMTKMEA-FGCSKSVTSLVIPTGYSFNLDGTSVYLSMAVVFLAQVSGVDLSLT
QEITILAVLMLTSKGAATVTGGGFIVLASTLSAMH-IPMA----GLALLLGVDRFMSEAR
AIINMIGNGIATIVVAKSEKE
>WP_132747394.1 dicarboxylate/amino acid:cation symporter [Scopulibacillus darangshiensis]
MSLILKITIALILGIIVGLIFGQATALAPFGDLLIHLLQFLIIPLVLFTLIVGVNQTKLG
NLGRMGGKVFLYYVVTSALAIVVGLSVASLFHLGSGMNPGVVSVLLNIVPNNIIKAFSEL
NLLGIIFTAIVFGIAISYLRLGKHLYKTVEALNEATLAIMKVILQYVPIGIFAIVAKTVG
GQGADTLLSLGSVIISLYVSLIVQVGFYMLFIL--LAKVRPGKFFAHARTPMITAFVTQS
SSGTLPLTLNAAKG-LGLSKSLYGFSLPLGATINMDGAAIRIAVSAVFAANIVGAPLSFT
DMLEVVLVGTLASIGTAGVPGAGIIMIATVFAQIG-LPME----IVGLLTAIDAIVGMGC
TALNVTGDLVGTTIINKTEKH
>WP_132768622.1 dicarboxylate/amino acid:cation symporter [Tepidibacillus fermentans]
MSLYFRVLVAILIGILLGFFYPVAVKMKPLGDGFIKLIKMLIAPIIFSTVVVGIANMDMK
KVGRVGLKALIYFEVVTTIALFIGLIVVKIYQPGAGIHLSTTEFLMNIIPSNVVGAFAEG
EILQVLLFSILLGLSLSAMEKAKPLVKIIDQFSHGLFGIVGMIMKLAPLGAFGAMSFTIG
KYGIHTLLSLGKLMAGVYTTSALFVFVVLGLIAK-MNGFSIWKYLKYIKEEIFIVLGTSS
SESVLPRMMTKMEE-LGASKSVVGMVIPTGYSFNLDGTSIYLTMAAIFIAQATNTPLTLG
QELTILAVLMLTSKGAAAVTGGGFITLAATLSSIHTLPVA----ALTLLLGVDRFMSEAR
AITNLIGNGVATIVVAKWEKE
>WP_133333423.1 dicarboxylate/amino acid:cation symporter [Bacillus salipaludis]
MNLTVQVLTGILLGVIVGFLFPFGSELKVLADIFIKLIKMVIAPIVFFTIVIGIGNMDLK
KVGRIGGKALLYFEIISTIALGIGLLLVNILKPGSGFSHGFVEFILGIIPDNFVAAMANG
ELLPILFFSVLFGIALASFEKGKRVVALFEDLTEIFFKIVNIVMKFSPVAAFGAMAYTIG
NFGLGSLVSLGKLMGSVYLTMFIFIVFVLGAVAK-FYGFNILKFIAYIKEEILLVLGTSS
SESALPRMMERLEK-YGCSKSVVGLVVPTGYSFNLDGTAIYLSMAAIFIAQAYHVDITIW
HQITLLGILMLTSKGAAGVTGSGFITLAATLSAFPVIPVE----GIALLLGVDRFMSEAR
AITNLIGNGVATVVVSKMEKE
>WP_133363945.1 cation:dicarboxylase symporter family transporter [Weissella cryptocerci]
MSLGWRILAGLIIGILLGVVFYFIGVAQGTGTIFINMISMIVLPIVVSSLTVGIANMDLH
KLGRIGGKTLIYFEIMSTVALALGLLMANLTHVGTLVHHGIGDILMTIVPTNIFAALSAG
NMLPIIFFAVFFGLGVAAIGRGQIIIDFLQAVAETMFKVTSWVMQLAPFGVAGLIGVTVA
QLGLNSLKPLGLFILVAYATMAIFIIGIMGIVAK-IFGFNIFDNLLVIKDELILAFTTAS
SEATLPRLIEKTQK-LGVSKGVVSFVIPTGYTFNLDGSAIYQALAALFLAQAYHIHLSLG
QQITLLVVLMVTSKGMAGVPGASFVVLLATISTIG-VPAS----GLALIAGIDRLVDMGR
TAVNVAGNSLATMVIGKSEGE
>WP_133377325.1 dicarboxylate/amino acid:cation symporter [Jeotgalibacillus sp. SD1]
MSLILKITIALVLGVTAGLIFGDMSVLTPLGDLLMNLLTFLILPLILFTLMAGVNQTKLS
QLGRMGGKTFIYYIATSAIAITVGIFVASIFDPGTGMNPGVVSVLLSIVPDNIVTAFSEF
NLLGIIFTALVFGIAISYLRTGELLYKVISGMSEATLVIMKAILQYLPVGIFAIVANTVG
SQGMETLLSLGSVVLVLYVGIAVQIALYVLIML--AFKISPKKFFAQARTPMITAFVTQS
SSGTLPLTLNAAKN-LGVSKSLYGFSLPLGSTINMDGAAIRIAVSAVFAANVIGQPLTIA
EMLTVVLVGTLASIGTAGVPGAGLVMIATVFAQLG-LPME----AVALLTAIDALVGMGA
TALNVTGDLVGTAIIDKTERD
>WP_133417406.1 cation:dicarboxylase symporter family transporter [Macrococcus carouselicus]
MSLPTQILLALVLGIIVGVLLYLKNYIQPFGDVFLHLIKMIVVPIVFCSLAISIAGADMK
TVGRYGWKTLLYFEIITTIAIGLGIIFANVFKPGTGIGNHMIDTIVGIIPTNIIDSMAQG
QLLPVIFFSVFFGLGIAAVKRAEPVKLVLEGVLDVIFWMTNQIMKYAPIGVFAFMAVTVM
TFGVSALVPLLKLALVVIGSMIFFILVVLGGVAA-ICKINIFHLLRILKDELVLAFSTSS
SETVLPVIMDKMEK-FGAPKEIVSFVVPTGYTFNLDGSALYQSIAALFIAQMYGVHLSLT
EQLILLVTLMLTSKGMAAVPGTSIVVLITTLSAMG-LHPE----GLALIIGIDRILDMSR
TVVNVVGNALSTLVIARWENR
>WP_133442486.1 cation:dicarboxylase symporter family transporter [Acetilactobacillus jinshanensis]
MTLGTQILIGLFLGIGIGFLLYAIMAMQNIGTIFINLIQMIVLPIIVSCLTVGIASISMK
RLGRIGLKTIIYFEVMTTVALAVGLFVGNIFHPGTLIKGGFWGFVINMIPTNIFKSLAQG
NMLAVIVFSVFFGLGVTAVGQGHILVTFMSSVAKVMFKIVDWIMHIAPLGVFALMGATVA
QMGLKSLLPLGYFVALAYGAMIFFVLVCLGLVAR-IFKFRIMKLLRVIKEEVVLAFTTAS
SEVALPKNMQRMVK-LGVKKAIANFVIPVGYTFNLDGSAIYQSLGVLFLAQAYHLDLSIG
KQIVIMLVLMVTSKGMAGVPSASFVVLLTTASTIG-IPMS----GLALIAGIDRLVDMGR
TAVNVVGNSLATAVIGKSEHA
>WP_134684291.1 dicarboxylate/amino acid:cation symporter [Brevibacillus migulae]
MNLTVQVVIAILLGILVGHFFPFGKELKVIADVFVKLIKMIIPPIVFFTIVVGIASMDMK
KIGKIGGKALLYFEIVTTFALAIGLLVVNIVKPGFGISHGFIDFVVNIIPDNVVAAMAKG
ELLPILFFAVLFGLSLAAMQNAKPVIQLFDKLSHGFFGVVNMIMKVSPIAAFGAMSYTIG
QFGIASLFSLGKLMASVYITMFFFIVLVLGGIAK-YYNFSIFSFIRYIREEILLVLGTSS
SESALPRMMERLEK-YGCSKSVVGLVVPTGYSFNLDGTSIYLSMAAMFIAQAYGVDLSIW
QQLTLLGVLMLTSKGAAGVTGSGFITLAATLAAFPMIPVE----GIALLLGVDRFMSEAR
AITNLIGNGVATVVIAKTENE
>WP_134686058.1 cation:dicarboxylase symporter family transporter [Brevibacillus migulae]
MGLAWQILIGLALGIAVGGIFYVAEYLKPIGDTFIRLIKMIVIPIVISSLIVGVAGTDMK
SLGRLGGKTLLYFEIITTIAIAIGLLAANIFHPGTGVSHSMVDTFVNIVPTNIIQSLADG
NMLAIIFFSVMFGLGVAAIEKGKPVIQFFKGTADAMFYVTNQIMRLAPIGVFALIGVTVS
KFGLSSLIPLGKLVLVVYGSMIFFVVVVFGITAK-LVGANIFKLLKYLKDELILAFSTAS
SESVLPKIMEKMEK-LGCPKAITSFVIPTGYSFNLDGSTLYQAIAAMFIAQMYGVHMSIG
QQITLMLVLMVTSKGIAGVPGVSFVVLLATLGSVG-IPLE----GLAFIAGIDRILDMAR
TVVNVTGNSLAAIVITKWESK
>WP_134702273.1 dicarboxylate/amino acid:cation symporter [Ammoniphilus sp. YIM 78166]
MSLTTQVILAIIFGILFGAAFPYGAELKVLADIFIKMVKMIIAPIVFLTIVIGIAGMDLK
KVGKIGGKALLYFEIVSTIALAIGIFIANVFKAGEGFSHGMMDFILSIIPDSFVGAFAKG
ELLPVLFIAVLFGCALAAMKGGKPVIEFFEKITEVLFGIVNMIMKVSPIAAFGAMAYTIG
KFGFGSLVYLGQLMASVYTTMALFIIFVLGAICK-IYGFNIFSFIRYLKEEILLVIGTSS
SEAALPKMMDKLEK-YGCSKSVVGLVLPTGYSFNLDGTSIYLSMAALFIAQAYGVDLTLM
EQLTLLGVLMLTSKGAAGVTGSGFVTLAATLAVFPSIPVE----GMALILGVDRFMSEAR
AITNLIGNGVATVVVSKMEGE
>WP_135110485.1 dicarboxylate/amino acid:cation symporter [Lentibacillus salicampi]
MSLISKITVALILGVVAGLIFGDAAVLAPFGDLLLRLLQFLIVPLILFTLIVGVNQTKLG
DLGRMGGKVFIYYILSSAFAIIVGISVASIFNPGTGVNPGVVSVLLSIVPDNIVSAFSEL
NLLGIIFTALAFGIAISALDLGETVYKVINGLNEATLSIMKAVIQYVPVGIFAIIAEVVG
NQGADTLVELGSMVGVLYVALIVQILFYVLFMF--FFKINIKDFFRHGRTPMITAFVTQS
SSGTLPLTLNAAKD-LNLPKSLYGFSLPLGATANMDGAAIRIAVSAVFAANVVGDPLSFV
EILQVVLIGTLASVGTAGVPGAGIIMIATVFAQLG-LPME----AVGLLTAVDVLVGMGA
TATNVTGDLVGTNIISKTEKS
>WP_135327805.1 dicarboxylate/amino acid:cation symporter [Halobacillus salinus]
MSLIIKITVALVLGVIAGLILQQATVLAPFGDLLLRLLKFVILPLILFTLIVGINQTGIS
NLGRMGGKVFLYYLGTSALAILVGVSVASLFNPGTGVNPGVTSVLLNIVPDNIVTAFTEM
NLLGIIFTAFVFGIAISYLRQANSLYRVIEGLNEATLTVMKGILQYVPIGIFAIIAEIIG
TRGADVLSSLFSFIGVLYIALLVQLGFYMVLLA--VTKNRPGAFMREARTPLVTAFVTQS
SSGTLPVTLNAAKN-LNLNKGLYGFSLPLGATINMDGAAIRIAVSAVFAANVINQPLGLA
EILQIVLVGVLASVGTAGVPGAGIIMIATVFSQVG-LPME----TVALLTAVDVFVGMGA
TALNVTGDLVGTKLIDQTEKP
>WP_135504623.1 C4dicarboxylate transporter DctP [Planomicrobium koreense]
MNLTFQVLAAIALGVLVGLVWPIGKEMKPVGDTFINAVKMVIAPIIFLTIVLGIAKMDMK
KVGKVGGKAFLYFEVVTTLALVIGLIVVNVIKPGAGLGINWIEFVTHIVPSNMVDAFAKG
DILQVLFFSVLFGVALATLEKGKSIIDLLDKLSLVFFKIIGFVMKAAPIGAFAAMAYTIG
HFGLTSLVPLAKLMFSVYTTMFIFIFVVLNLICK-MYGFSLWKYLKFIKEEILIVLGTSS
SESVLPRMMDKMER-YGASKSVVGLVIPTGYSFNLDGTSIYLSMAVVFLAQVFGVDLSIA
QQITIILVLMLTSKGAAGVTGSGFIVLASTLSALQVIPLE----GLALLLGVDRFMSEGR
AIVNLIGNGIATIVVAKSVGE
>WP_136351555.1 cation:dicarboxylase symporter family transporter [Metabacillus sediminilitoris]
MTLAYQILVGLILGIAIGAIFYVETYLQPIGSVFMNMIKMIVVPIIISTLIVGVAGSDIK
QLGKLGGKTLLYFEIVTTVAIIVGLLAANVFKPGEGVSHGVLDILVDIVPSNVFQSIVEG
DMLAIIFFSVLFGLGIAAIKKGKPVLSFFEGVADAMFWVTNLIMKFAPFGVFALIGVTVS
KFGLESLLPLGKLMILVYAAMAFFIIAVLGGIAK-LVGINIFHLIKILKDELLLAYSTSS
SETVLPKVMQKMEK-FGCPKDIVSFVLPTGYSFNLDGSTLYQAIAAIFIAQMYGIDLSIS
QQITLVLVLMVTSKGIAGVPGVSFVVLLATLGTVG-IPLE----GLAFIAGIDRLLDMAR
TVVNVVGNALATVVMSKWEGR
>WP_137030370.1 dicarboxylate/amino acid:cation symporter [Brevibacillus antibioticus]
MNLTVQVVIAIILGILVGHFAPFGAELKVLADIFVKLIKMVIPPIVFFTIVNGIASMDMK
KVGKIGGKALLYFEIVTTIALAIGLLVVNLIKPGVGFNNGFIHFITGIIPENVVGAMANG
ELLPILFFAVLFGLSLAAMQASQPVIKLFDKLTHGFFGVVNMIMKVSPIAAFGAMAYTIG
KFGIGSLTRLGLLMTAVYITMFLFIILILGGIAR-YHKFSIFSFIKYIREEILLVLGTSS
SESALPRMIDRLGK-YGCSKSVVGLVVPTGYSFNLDGTSIYLSMAAIFIAQAYGIELSFW
EQATLLGILMITSKGAAGVTGSGFITLAATLAAFPIIPVE----GIALLLGVDRFMSEAR
AITNLIGNGVAAVVIAKHENE
>WP_137223390.1 C4dicarboxylate transporter DctA [Paenibacillus sp. CFBP13512]
MSLFFQIIVAVVIGIGVGIAFPFGEQLQPLGTGFIKLIKMLIAPLIFFVVVAGIAKADLK
AVGRIGLKAILWFELATTVALMLGLVAARVFRPGEGMLPHTVDFILNIIPTSAVDAFAQN
ALLQVLLLACLFGTALAASQLKHNVLTLVDQIMELIFKVVGYIMKLAPIGAFGAIAYTVG
AYGVATLTSYGMLILACYLAAILFLICLGLAAWW-ITGMNLLQFIKYTRSEIMLAIGTAS
SEVVMPRMMEKLNK-AGCDKAVVGLVVPTGYSFNLDGASIYLSLATVFLAQAVGIDLTLG
QEITILAVLMLSSKGMAGVPGSAFLALSATAAALNAFPVA----VVALLLGADRFMDTMR
VFTNLMGNCVAAFVVAKWEGM
>WP_137602580.1 cation:dicarboxylase symporter family transporter [Paucilactobacillus nenjiangensis]
MSLGWQIIIGLVLGIIFGVIFYAITAMQNLGTIFISLIQMIVLPIVVSCLTVGIANMDIH
KLGRIGGKTLIYFEIMTTFAIALGLIVGNITHPGTFIHTGLWDTLMGIIPTNFFASLSAG
DMMPIIFFSVFFGLGTAAIERGQIIIDFLQAVSEVMFKVTNWVMKFAPIGVFGLIGMTIA
EMGLSALAPLGLFVLITYLTMAFFIVVILGIVCK-IFKIKYWPLMRVIKDEFLIAFSTAS
SEATLPRLVSKMEK-YGVSQAIVSFVIPTGYTFNLDGSAIYQSLAALFLAQAYGIHLTIT
HQITLLLVLMITSKGMAGVPGASFVVLLATVSTIG-VPMS----GLTFIAGIDRFVDMAR
TSVNVVGNSVATIVIGKSEGE
>WP_137729101.1 C4dicarboxylate transporter DctA [Lysinibacillus sp. SGAir0095]
MNLTVQVIIAIILGIIVGAIWPFGASLKVLADLFIKLIKMLITPIIFLTVAIGIGAMDMK
KVGKIGGKALIYFEIVSTIALAIGIAVALLVNAGSGIEHGIGAFIASIIPSNFVGALANG
ELLPTLFAAVLFGMAAASLERSKPVITFFEQVSEIFFKIVGMVMKFSPIGAFGAMAYTIG
NFGLKSLGNLGLLMAAVYITMALFLIVILGSIAK-FYGFNIFKFIAYIKDEIFLVIGTSS
SESALPSMMRKLER-FGCSKQVVGLVVPTGYSFNLDGTAIYLSMAALFIAQAYGVDLSWI
QILTLLGILMITSKGAAGVTGSGFITLAATLAAFPMIPVE----GIALLIGVDRFMSEAR
AVTNLIGNGVATVVVSKSEKE
>WP_138127207.1 dicarboxylate/amino acid:cation symporter [Alkalihalobacillus caeni]
MSLIIKITIALFLGVIVGLIFGDANVLAPFGDLLIRLLQFIIIPLILFTLIVGVNQTRLG
NLGRMGGKVFLYYVVTSALALIVGLIVATVMGPGEGIHPGIASVLLNIVPSNIVTAFTEM
NLLGIIFMAVTFGIAISALVLGDHIYKVVDGMNEATFQIMNIILQYVPIGIFAIIAKTVG
NQGLDTILSLGNMVAVLYIALFVQIGIYIVLML--LFKVKPGQFFAQARTPMITAFVTQS
SSGTLPVTLNAASK-LGISKSLYGFSLPLGATINMDGAAIRIAVSAVFAANYTDTTLSLA
NMVAIVVVGTLASIGTAGVPGAGLVMIATVFAQVG-LPIE----VVALLASIDALVGMGA
TALNVTGDLVGTTLISKTEDN
>WP_138160340.1 dicarboxylate/amino acid:cation symporter [Peptoniphilus catoniae]
MQLWQQIVIAIILGALLGIFLPYVPYISFLGQIFLRLLKMLIAPLVLTTLISGVCKMDVN
QLKTVGIRIVAFYVATSAISAAIGMAFALVSQPGKGVEYSFLDNFISWIPTNIFESLSTG
NTLQIIVFAIMAGVILLMLGHTKDLVKLIEQGADMMLKMTEVIMKFSPIGIFALIAEMMT
TLSSSMLMQVLNMIITDYVACIVVIFIMQALLVKVLAKVSPMLFFKKIAPSMIVAASTTS
SAATLPVSIDLAKKQLGVSEKVYGFTLPLGNTCNMNGMAVAIGVISVFASNLYGFEITLA
SLVQFVFMGLVLSIGAAGVKGAGIVMSTVLLQTLG-MPLT----LVPILAAIWPVIDIPH
TTANITGDLAGTLIVAKSVNE
>WP_138308559.1 MULTISPECIES: dicarboxylate/amino acid:cation symporter [Eubacteriales]
MPLLTKLLVAMVIGIILGAVFGRINVIKPFGTVFLNLLKMAALPLIVVNLISGISSLDPK
IFGRVGIKIMIYYCVTTVIAIVLGLMLGTVLQPGRGFIPSFGDTIIGLIPSNIFASLTNG
KFDQIVVFSAFVGVAMLFVKDRAVLKSGVDSLANLFNKLVGMIMGYAPIGICALMACTVG
TYGAQLGGFLAKYLGASYVCVLIQIIVYGVLLTI-FGKCNPLWFLKKASPLMVTALGTSS
SLACVPVGIECADN-MNIPKSISGFTIPLGSQVNKDGNGMMLAITFLFAAQAIGAPVTMD
MLIKAILISLILTTGAGGVPGGGIVTIAIVIDAFG-LPLE----VVGIISGIFALIDMVY
TMMNCLGDLVGTYIVAHLERK
>WP_138420799.1 dicarboxylate/amino acid:cation symporter [Aquibacillus sediminis]
MSLILKVTIALILGIIVGFIFGDAVALAPLGDLLIKLLKFLIIPLIFFTLIVGVNQTKLT
NLGRMGGKVFVFYLLTSAVAITIGITVASVFQPGTGMNPGIISVLLNIVPDNIITAFNEL
NLLAIIFTAFAFGIAISYLRLGEHVYKMIDGLNEATLAIMKVILQYVPVGIFAIIAKTVG
SQGKDTLLELGDMVVVLYIALIVQIVFYVILML--LTKVSPAQFFKHARTPMITAFVTQS
SSGTLPLTLNAAKN-MGLSKSLYGFSLPLGATINMDGAAIRIAVSAVFAANIIGEPLSFT
DMFQVVLIGTLASVGTAGVPGAGIVMIATVFAQLG-LPME----AVGLLTAIDALVGMGA
TALNVTGDLVGTSVINKTEKQ
>WP_138603118.1 dicarboxylate/amino acid:cation symporter [Lentibacillus cibarius]
MSLILKITVALGLGVLIGLILGDAAVLAPFGDLLLRLLRFLIVPLVLFTLIVGVNQANLG
NLGRMGGKVFIYYLVTSAFAITVGIAVASMFNPGTGMNPGLTSVLLNIVPNNIITAFSEL
NLLGIIFTALVFGIAISILRIGETVYNVINGLNEATMTIMKGIIQYVPVGVFAIVAEIVG
KQGGNTLLSLGNVIAVLYIALLVQLLIYVIFMS--LSKINIKDFFKQGRTPMITAFVTQS
SSGSLPLTLNAAKN-LNLAKSLYGFSLPLGATINMDGAAIRIAVSAVFAANVVGDPLSFT
EMLQVVLVGTLASVGTAGVPGAGIIMIATVFAQLG-LPME----AVGLLTAIDVLVGMGC
TALNVTGDLVGTSIINKTEQD
>WP_138878049.1 cation:dicarboxylase symporter family transporter [Paenibacillus mesophilus]
MGLALQIVIGLVLGIAAGAIFYVSTYLQPIGDVFIRLIKMIVVPIVVASLIVGVAGVDMK
RLGKLGGKTLLYFEVITTIAIVIGLLFANVFQPGAGVSHSFADTFVNIVPKNVFEAFVKG
DMLAVIFFSVLFGLGVAAIERGKPVIAFFQGVADAMFWVTNQIMRFAPFGVFALIGVTVS
KFGLSSLLPLGKLVLTVYGAMAFFIIVVLGLVAR-MAGTSIFSIIMILKDELVLAYSTAS
SESVMPKLMEKMEK-FGCPKAVTSFVIPTGYSFNLDGSTLYQALAAIFIAQMYGIHLPIS
TQITLMLVLMLTSKGIAGVPGVSFVVLLATLGSVG-LPLE----GLAFIAGIDRLLDMAR
TVVNVLGNSLAAIVMSKWEGQ
>WP_139488656.1 cation:dicarboxylase symporter family transporter [Brevibacillus sp. CHY01]
MSLAIQILIGLALGILVGAIFYIAGYLQPLGDIFIRLIKMIVIPIVISTLIVGVAGVDMK
ALGKLGGKTILYFEIVTTVAIVIGLLFANVFQPGAGVSHSFIDTFVNIVPKNVFESIANG
DMLAIIFFSVIFGLGVAAVEKGKPIISFFQGVSEAMFWVTNQIMKFAPIGVFGLIGVTVS
KFGIASLVPLGKLVITVYGAMFFFVFIVLGLIAR-LAGTRIMTIAKILKDELVLAYSTAS
SEAVLPKVIEKMEK-FGCPKMVTSFVVPTGYSFNLDGSTLYQALAALFIAQMYGIDMPIS
TQITLMLVLMVTSKGIAGVPGVSFVVLLATLGSVG-IPVE----GLAFIAGIDRLLDMAR
TVVNVLGNSLAAVVMSKWEKN
>WP_139492101.1 dicarboxylate/amino acid:cation symporter [Brevibacillus sp. CHY01]
MNLTVQVVIAIIIGILVGHFFPFGTELKVLADIFIKLIKMVIPPIIFFTVVNGIAGMDLK
KVGRIGGKALLYFEIVTTISLAIGILVVNLMKPGSGISHGFVDFIVGIIPENVVGAMAKG
ELLPILLFSVMFGLSLAAMGKSQPVIQLFDKLAHGFFGMVNMIMKLSPIAAFGAMSYTIG
KFGIVSLFTLGKLMASVYLTMFLFIVLVLGAITK-YYGFNIFSFIKYIKDEILLVLGTSS
SESALPKMMEKMER-YGCSKSVVGLVIPTGYSFNLDGTSIYLSMAAIFIAQAYGIDLTIW
QELTLLGILMLTSKGAAGVTGSGFVTLAATLAAFP-IPVE----GMALLLGVDRFMSEAR
AITNLIGNGVATVVVSKMENE
>WP_140462296.1 MULTISPECIES: cation:dicarboxylase symporter family transporter [Bacillaceae]
MSLATQILIGLVLGIIVGAIFYAQTYLQPLGDIFLNLIKMIVVPIIISSIIVAIAGVDIK
AVGKLGGKSLLYFVCVTMVAIVVGLVSANIFQPGKGVDQSIIDMIVHIVPANPFEAFVTT
DMLAIIFFSVLFGLGVAAVGKAKPVYNFFDGVAQIMFYITNLIMKFAPIGVFGLIGVTIS
KFGLESLIPLGKLVITVYGTMIFFVIIILGLIAK-AVGYSIFRLFKVLKAELILAFSTAS
SEAVLPRIMDKMEQ-EGCPKHIATFVIPTGYSFNLDGSTLYQALAALFIAQMYNIDLSIM
EQVTLMLVLMITSKGIAGVPGVSFVVLLATLGTVG-IPVE----GLAFIAGIDRILDMGR
TVVNVLGNALASVVISKSEKA
>WP_141191739.1 cation:dicarboxylase symporter family transporter [Terrilactibacillus laevilacticus]
MPLGLQIFIAAILGVIVGATSKLGLELKFLGDAFIKMIQMTIVPLIFPLVVLGISQMSVK
NLGRLAGKAILYFEIITTIIIIFSIFLANITGIGKNVHIDFQTFFLDIIPNNIFTAFSNG
KLLPIIFFAVFVGIAMASLGKVKPVEDGLEAISNIMFKVLNYVVKFSPIGVFGYLAFNTA
NYGFSGLKAIAGLIVVTYIGLLVVVFILFPIVAK-IYGVKYFELLRTIGDLLLIAFTTRS
SEVVLAPLTQRLEK-YGAHNSVVSFVLPLGYSFNLDGGTLYLAPAILFLANAYGLDLSLI
QQIEVVGLVMLLSKGMAAVASASIVVIMSAATTLG-IPLE----GIAMIMAVDFLMDMGR
TTTNVIGNSLATIAMAKSEKK
>WP_141335786.1 C4dicarboxylate transporter DctA [Paenibacillus sp. tmacD7]
MGLFFQIIASIVAGILVGYFWPIGIALKPLGDGFIKLIKMIIAPLVFGVVVVGIAKVDIK
AVGRMGGKTILYFEIVTTIALIIGMVVANLMNPGAGMLPSTTDFFLNMIPESAIGAFANN
SILQVLLISCLCGFAIIHIGTSEVLVDFFEHANKVMFQIMSYIMKLTALATFGALAFAVS
QYGINTLLSFGKLFIAMTVACVAFLIILAIIMRA-YVGLSLWKLILYVREEILLAFATGS
TEAVMPQLMNKFEH-AGCNRAVVGLVVPTGYSFNLDGASIYLSLALVFLAQATGTHLSIA
EQLVLLGVLLLTSKGMAGIPGSAFVALSATAAATG-IPMA----AVALMLAPDRFMGNYR
TTVNIIGYAVATFVVARWEGL
>WP_141430727.1 cation:dicarboxylase symporter family transporter [Bacillus sp. 03113]
MSLAVQIFIGLILGIIIGAVYYVSTYLQPIADIFMHSIKMIVLPIVISSIIAGIAGVDLK
KIGKLGFKTILYFEVVTTIAIILGLLFGNIFQPGAGVEHSFMDTFVNIIPTNIFNAFVQG
DMLAVVFFSVLFGMGVAAIGRGKPVLSFFQGVAETMFWVTNQIMKLAPFGVFALIGITVS
KFGLSSLIPLGKFALLVYASMIFLVVGVFGLICK-IAKIKLIPLLRLVKDELLLAYSTAS
SETVLPKVMQKLES-YGCPKGITSFVLPTGYTFNLDGATLYQALASLFIAQMYGIHLSIP
EQISLMLVLMLTSKGIAAVPGTSFVVLLATLGSVG-IPVE----GLAFIAGIDRILEMAR
TAVNLTGNCLATVFIAKWEGQ
>WP_141433084.1 C4dicarboxylate transporter DctA [Bacillus sp. 03113]
MGLFFQIMISIVAGILIGYLWPIGNALKPLGDGFIKLIKMIISPLVFGVVVVGIAKVNIK
TVGRIGGKTILYFEIITTIALIIGLVVANLTDPGKGMLPSEAEFILNIIPESAVGAFVSN
TMLQVLLVSCLFGFALVHVGTSENILNLLEQVNEVMFKIMGYIMKLTALATFGAMAFAVS
QYGINTLISFGKLFVAMTIACLAFVSILGIITRV-ILGLSLWKMILYIREEIMLTFATGS
TEAVMPQLMDKLEK-AGCNRAVVGLVVPTGYSFNLDGASIYLSLALVFLAQATGIDLSLA
DQLLMLGILLLTSKGMAGIPGSAFVALAATAAATG-IPVA----AVALMLAPDRFMGNYR
TTVNVIGYVVATFIIARWEKM
>WP_141433530.1 cation:dicarboxylase symporter family transporter [Bacillus sp. 03113]
MGLAVQIIIALILGVIVGTIFHVVAIITPIGDIFIHLIKMIVVPIVIAALIVSIAGVDIK
KLGRLGGKSILYFEIVTTIAIVVGILSAHIFNPGAGLHGGLAETIVHIVPTNAFASIAAG
DLLPTIFFSVFFGLAIAAIGKGKPVLSFFEGVLEAMFWVTNQVMKFAPFGVFALIGVTVT
KFGIDTLIPLGKLVIAVYITMVFFVIVILGIIAK-IVGINIFSLIKILKDELILAYSTAS
SESVLPRLMDKMEK-FGCPKSIASFVIPTGYTFNLDGSTIYQALASLFIAQMYGIDLSIM
QQITLVLILMLTSKGIAGIPGASFVVILTTLTTMN-IPAE----GIAVILGVDRILDMVR
TAVNVVGNALATIVVSKWEGE
>WP_142790970.1 dicarboxylate/amino acid:cation symporter [Lentibacillus cibarius]
MSFVIKMAIGFSLGILAGIVFGQAEIVRPLGTLLIHLLSLIAIPVIFLTVVLAVDKMNVT
QLGRMGGKLILYYMTTTALAVFIGLGFALWISPGENLTPGFSEVLLQIVPKNIFAAFSSG
DLMAILFIAVIIGIAISNMKYGNQLDTVFAALNEMFYKILSGVLLYAPIGVFAISASTFG
SQGWSTFQSLLKFTAVFYIGVAVLWAVVYSAFLK-FSGTRVGRFFKQTKEAYVTAFFTSS
SIASLPIAIDSAKK-AGISETTANFTLPLGAVFNSDGGALRMGASLVFAANVTNLNLAPA
DFLLIVLIGTLLSIGTAGVPAAGLVTLSAVLSMFG-LPLE----IVALIAGVDVLIGMAG
TASNVIGDIIGSAVVDKSERK
>WP_143965062.1 dicarboxylate/amino acid:cation symporter [Lysinibacillus sp. BW210]
MNLTFQVIVAIILGIIVGAIWPFGASLKILADLFIKLIKMLIAPIIFLTVVIGIGGMDMK
KVGKIGGKALLYFEIVSTIALAIGIGVALLINAGDGLDHSIGAFIASIIPDNFVGALANG
QLLPTLFAAILFGMAAAALEKSRPVITFFEQVSEIFFKIVGMVMIFSPIGAFGAMAYTIG
NFGLKSLGNLGLLMAAVYLTMFLFVVFVLGSIAK-YYGVNIFKFIAYIKDEIFIVIGTSS
SESALPSLMRKLER-FGCSKQTVGLVVPTGYSFNLDGTAIYLSMAALFIAQAYGVDLTWI
QILTLLGILMITSKGAAGVTGSGFITLAATLAAFPMIPVE----GIALLIGVDRFMSEAR
AVTNLIGNGLATVVVSKSEKE
>WP_144348584.1 dicarboxylate/amino acid:cation symporter [Sporomusa termitida]
MILYVQVLMAITAGVLLGHFYPAGASMKPLGDGFIKLIKMIIAPIIFCTVVLGIAGMDMK
KVGRVGGKALLYFEAVSTLALIIGLTVVNLVKPGAGMSQSTTDFLLNIIPNSAVDAFAKG
DILQVLFFSILFGTALSLMGRAGNIIKIIDEVSHGFFQVVGIIMKAAPIGAFGAIAFTIG
QYGLASLIPLAKLMGSFYLTCLLFIFVVLGLITR-IAGFSIIKFIAYIKEELLIVLGTSS
SESVLPRMMDKMEK-LGCSKSVVGLVIPTGYSFNLDGTSIYLTMAAVFVAQATNTDLTMV
QQLTMLAVLLITSKGAAGVTGSGFITLAATLSVIP-VPVA----GLALILGIDRFMSEAR
ALTNLIGNGVATVVVSRWENE
>WP_144352129.1 cation:dicarboxylase symporter family transporter [Sporomusa termitida]
MGLTTQIFIGLILGVIFGYAFPYAVELKPVGDMFIRMIKMIVVPLVFSSLVMGIAGTDFK
KLGRLGAKTILWFEIATTLALIVGLVVVNVFQPGVGVSIDMTQMLVNIVPTNIVDAMGRG
DMLQIILFSTFFGVAAAAMAKGRPAVDMCISVAEIMFKFTWYVMKLAPIGVFALIAFTVG
KFGLGMLIPLGKLIGSLYFALIAFVFLVLFSASF-VIRVNFFHLLRALKEPILIAFSTAS
SEAALPIAMEKLEK-FGVPKHIITFVLPTGYTFNLDGSTLYSALAVVFIAQVYGVPFDIS
QQILMVLTLMLSTKGIAAVPGASLIVIAGTAAAFG-LPVE----GIGIILGVDRILDMAR
TACNLIGNCVAAVVVARWEKE
>WP_144352449.1 dicarboxylate/amino acid:cation symporter [Sporomusa termitida]
MPLWQQMIAGLIIGAIVGNFWPFGKTLAPVGTAFIKSIKMIIIPLVLSAVTLGIYHMDMR
QLGKMAFVTFSWFYIATGLASLLGIALNQVFHPGIGVSINWVAFFLDMIPDNVVATAAAG
KILPFLTFCIALGVALGTMDKAKPIVDILDTLFEATIKIVNGILRVTPVAVACIIAWVFA
SQGKTMLIALSKLIFTLYVGLFVFGVIFMVLVA--LLGYNPIKMVKTIADALLLGFATCS
SEPALPILLKQLEK-MGIPTKIPAFCLPLGYTFNLDGSALYQSLAICFIADAYGLELTMP
ALATILITTLIANKGTANVPSASLVVMAVILTTIG-LPAE----AIAILAGVDRLMDMGR
TVVNVFGNTFVALLLNRFFGN
>WP_144460735.1 MULTISPECIES: glutamate/aspartate:proton symporter GltP [Bacillaceae]
MTLASQILIGLILGIIVGAIFYVETYLQPIGTIFINMIKMIVVPIIISTLILGVAGTDLK
KLGKLGGKTLIYFEVVTTIAIIVGILSANIFKPGVGLSHGILDVVVNIVPSNVIQSMAEG
DMLPIIFFSVLFGLGIAAIEKGKPVLAFFEGVADAMFWVTNCIMKFAPFGVFALIGVSVS
KFGLESLIPLGKLMILVYLTMLFFIVVVLGGIAK-LVGTNIFHIIKVLKDELLLAYSTSS
SETVLPKVMQKMEK-FGCPKDIVSFVVPTGYSFNLDGSTLYQALAALFIAQMYGIDLSMT
EQITLVLVLMLTSKGIAGVPGVSFVVLLATLGTVG-IPLE----GLAFIAGIDRLLDMAR
TVVNVVGNALATVVMSKWEGR
>WP_144513723.1 cation:dicarboxylase symporter family transporter [Bacillus sp. FJAT22090]
MTLGYQILIGLALGIIVGAVFYVEKYLQPIGTIFLNMIKMIVVPIIVSTLILGVAGTDIK
QLGRLGGKTLIYFEIVTTIAIVVGLLAANIFKPGVGVSHGFMDILVGIVPSNIIQSMAAG
NMLSIIFFSVVFGLGIAAIDKGKPVLAFFQGTADAMFWVTNFIMKFAPFGVFALIGVTVS
KFGLESLLPLGKLMILVYATMIFFIIVVLGGIAK-LVGVNIFHIIKLLKDELLLAYSTSS
SETVLPKVMEKMEK-FGSPKDIVAFVVPTGYSFNLDGSTLYQALAAIFIAQMYGIDLSIT
QQITLVFVLMVTSKGIAGVPGVSFVVLLATLGTVG-IPLE----GLAFIAGIDRLLDMAR
TVVNVVGNSLATVVMAKWEGR
>WP_144530000.1 cation:dicarboxylase symporter family transporter [Peribacillus simplex]
MGLPLQILTGLLSGIIVGAVFYVETYLKPLGDIFLHLIKMVVVPIVISSIIVGVAGFDAK
KLGSLGFKTILYFEIITTLAIVFGILFANIFQPGTGIQGGHLDFIINIVPTNIFDAMANG
QLLSIIFFSLLFGLGVAAIGKGEPVLHFFTSVSHAMFHVVGLVMKVAPFGVFGLIGVTVS
KFGISSLIPLGKLILVTYGAMFFFVIVCLGLVAK-LFKIDFIKMLKFLKDELILVFSTAS
SETVLPKLMEKMER-FGCPKSIVSFVVPIGYSFNLDGSTLYQAIAAIFIAQLYGIDMPLT
EQITLVLLLMVTSKGIAGIAGASFVVLLATLGAAG-LPLE----GLAFIAGVDFLLNMGR
ATVNVVGNALAVVVMTKWEKQ
>WP_144554409.1 cation:dicarboxylase symporter family transporter [Bacillus sp. X1(2014)]
MSLAWQIFIGLILGVIVGAIFYVASYLQPIGDIFIRLIKMIVVPIVISSLIVGVAGTDMK
SLGKLGGKTLLYFEVITTIAIILGLLFANVFQPGAGVSHSMIDTVVNIVPTNIIQSLANG
EMLPIIFFSVMFGLGVAAIEKGIPIINFFRGTADAMFYVTNQIMKLAPFGVFALIGVTVS
KFGVASLIPLGKLVLVVYGAMFFFILVVLGLTAK-IVGFNIIHLIKYLKDELILGYSTAS
SEAVLPKIMEKMEK-LGCPKAITSFVIPTGYSFNLDGSTLYQAIAALFIAQMYGIHMSIG
HQITLVLVLMLTSKGIAGVPGVSFVVLLATLGSVG-IPVE----GLAFIAGIDRILDMAR
TCVNIVGNSLAAIVITKWEGH
>WP_144853983.1 dicarboxylate/amino acid:cation symporter [Paenibacillus sp. JC52]
MNLTVQVLIAIVIGILIGQFFPFGVQLKVLGDIFVKLIKMIIAPIVFFTIVIGFANMDMK
KIGRIGGKALLYFEIITTFAMAIGIAVMYVISPGSGMPHGFVDFLMSIIPDSVVGALAKG
EMLPVLFFSVLFGLSMAGLEKAKPVTVFFEKLNEIFFRLVALIMRFSPFAAGGAMAYTIG
[truncated: 147,080 more chars]
