# Supplementary material for: Evolutionary analysis reveals the origin of sodium coupling in glutamate transporters
Source: Nat Struct Mol Biol. Author manuscript; Available in PMC 2025 Dec 2. (PMC12668577; doi:10.1038/s41594-025-01652-z)
Supplement: Supplementary Data 2 [file NIHMS2118805-supplement-Supplementary_Data_2.zip › SupplementaryData/Structure-descriptions.xlsx]

## Sheet: Sheet1
Dataset	Structure	Deposition	PDB	Description
Ligand-free AncInt	low-affinity	D_1000281337	9BGY	Ancestral uncoupled aspartate transporter, ligand-free conditions, low-affinity state
Ligand-free AncInt	high-affinity	D_1000283050	9BGZ	Ancestral uncoupled aspartate transporter, ligand-free conditions, high-affinity state
Asp AncInt	substrate-bound	D_1000283051	9BH0	Ancestral uncoupled aspartate transporter in complex with L-aspartate
Ligand-free GltPh	iOFS	D_1000283053	9BH1	Ligand-free GltPh, intermediate outward-facing state
Ligand-free GltPh	OFS	D_1000283052	9BH2	Ligand-free GltPh, outward-facing state
