# Supplementary material for: Evolutionary analysis reveals the origin of sodium coupling in glutamate transporters
Source: Nat Struct Mol Biol. Author manuscript; Available in PMC 2025 Dec 2. (PMC12668577; doi:10.1038/s41594-025-01652-z)
Supplement: Supplementary Data 2 [file NIHMS2118805-supplement-Supplementary_Data_2.zip › SupplementaryData/plasmid-constructs/node2_ml_thr-tgp-2xstrep-10xhis_pbad.gb]

LOCUS       3_Node2_ML_Thr-TGP-2xSt 6084 bp ds-DNA     circular     23-APR-2023
DEFINITION  Node2_ML_Thr-TGP-2xStrep-10xHIS_pBAD
COMMENT     Imported using the Genbank importer. File name:
            3_Node2_ML_Thr-TGP-2xStrep-10xHIS_pBAD.gb http://www.genscript.com/
            This file is created by GenScript ORIGDB|GenBank
            VNTNAME|U2507HI100-3,Node2_ML_Thr-TGP-2xStrep-10xHIS_pBAD|
            VNTAUTHORNAME|GenScript|
FEATURES             Location/Qualifiers
     misc_feature    complement(149..289)
                     /label="bom"
                     /ApEinfo_revcolor="#85dae9"
                     /ApEinfo_fwdcolor="#85dae9"
                     /note="note: basis of mobility region from pBR322"
     CDS             complement(553..1431)
                     /label="araC"
                     /ApEinfo_revcolor="#85dae9"
                     /ApEinfo_fwdcolor="#85dae9"
                     /note="gene: araC product: L-arabinose regulatory protein"
     CDS             complement(553..1431)
                     /label="araC"
                     /ApEinfo_revcolor="#84b0dc"
                     /ApEinfo_fwdcolor="#84b0dc"
                     /note="gene: araC product: L-arabinose regulatory protein"
                     /translation="MAEAQNDPLLPGYSFNAHLVAGLTPIEANGYLDFFIDRPLGMKGYILNLTIRGQGVVKNQGREFVCRPGDILLFPPGEIHHYGRHPEAREWYHQWVYFRPRAYWHEWLNWPSIFANTGFFRPDEAHQPHFSDLFGQIINAGQGEGRYSELLAINLLEQLLLRRMEAINESLHPPMDNRVREACQYISDHLADSNFDIASVAQHVCLSPSRLSHLFRQQLGISVLSWREDQRISQAKLLLSTTRMPIATVGRNVGFDDQLYFSRVFKKCTGASPSEFRAGCEEKVNDVAVKLS*"
     promoter        1458..1742
                     /label="araBAD promoter"
                     /ApEinfo_revcolor="#9eafd2"
                     /ApEinfo_fwdcolor="#9eafd2"
                     /note="gene: araBAD note: promoter of the L-arabinose operon of E. coli; the araC regulatory gene is transcribed in the opposite direction (Guzman et al., 1995)"
     misc_feature    1777..3026
                     /label="Insert Sequence"
                     /ApEinfo_revcolor="#b1ff67"
                     /ApEinfo_fwdcolor="#b1ff67"
     CDS             1777..3026
                     /ApEinfo_revcolor="#84b0dc"
                     /ApEinfo_fwdcolor="#84b0dc"
                     /translation="MPLIWRILIGLILGAIVGLIFGDKITWIEPFGDLFLRLLKMIVIPLIFFTLVVGVASIGSPSKLGRVGGKILVYYLLTTAFAVTIGLLLANLFNPGLGLSLGEIHEVAHPNAPSLTEVLLNIVPTNPFEALAEGNVLQVIFFAIIFGIALSFLRESAETVFKFFEGAAEVMFKIVNGVLEYAPIGVFALIAVVFGEQGVKALGPLGKLTLTVYLGVVIQILIVYALLLKLFKINPLRFFKKAKEAMLTAFVTRSSSGTLPVTMRVAEENLGISESIYSFTLPLGATINMDGTALYQGVSAFFVANAVGVHLTLGQQLTIVLTAVLASIGTAGVPGAGAIMLLMVLNQVGLPLEPVAAAYALVLGIDAILDMGRTMCNVTGDLVGTAIVAKTEGELNREMTATPLEVLESKTIALGS"
     CDS             1777..3891
                     /ApEinfo_revcolor="#84b0dc"
                     /ApEinfo_fwdcolor="#84b0dc"
                     /translation="MPLIWRILIGLILGAIVGLIFGDKITWIEPFGDLFLRLLKMIVIPLIFFTLVVGVASIGSPSKLGRVGGKILVYYLLTTAFAVTIGLLLANLFNPGLGLSLGEIHEVAHPNAPSLTEVLLNIVPTNPFEALAEGNVLQVIFFAIIFGIALSFLRESAETVFKFFEGAAEVMFKIVNGVLEYAPIGVFALIAVVFGEQGVKALGPLGKLTLTVYLGVVIQILIVYALLLKLFKINPLRFFKKAKEAMLTAFVTRSSSGTLPVTMRVAEENLGISESIYSFTLPLGATINMDGTALYQGVSAFFVANAVGVHLTLGQQLTIVLTAVLASIGTAGVPGAGAIMLLMVLNQVGLPLEPVAAAYALVLGIDAILDMGRTMCNVTGDLVGTAIVAKTEGELNREMTATPLEVLESKTIALGSSSLVPRGSGGGSGGSASVIKPEMKIKLRMEGAVNGHKFVIEGEGIGKPYEGTQTLDLTVEEGAPLPFSYDILTPAFQYGNRAFTKYPEDIPDYFKQAFPEGYSWERSMTYEDQGICIATSDITMEGDCFFYEIRFDGTNFPPNGPVMQKKTLKWEPSTEKMYVEDGVLKGDVEMALLLEGGGHYRCDFKTTYKAKKDVRLPDAHEVDHRIEILSHDKDYNKVRLYEHAEARYSGGGSGGGSAWSHPQFEKGGGSGGGSGGSAWSHPQFEKGGGSGGGSHHHHHHHHHH*"
     CDS             3859..3875
                     /label="6xHis"
                     /ApEinfo_revcolor="#b7e6d7"
                     /ApEinfo_fwdcolor="#b7e6d7"
                     /note="product: 6xHis affinity tag"
     CDS             3859..3875
                     /label="6xHis"
                     /ApEinfo_revcolor="#84b0dc"
                     /ApEinfo_fwdcolor="#84b0dc"
                     /note="product: 6xHis affinity tag"
                     /translation="HHHHH"
     CDS             3868..3885
                     /label="6xHis"
                     /ApEinfo_revcolor="#f58a5e"
                     /ApEinfo_fwdcolor="#f58a5e"
                     /note="product: 6xHis affinity tag"
     CDS             3868..3885
                     /label="6xHis"
                     /ApEinfo_revcolor="#84b0dc"
                     /ApEinfo_fwdcolor="#84b0dc"
                     /note="product: 6xHis affinity tag"
                     /translation="HHHHHH"
     terminator      4112..4198
                     /label="rrnB T1 terminator"
                     /ApEinfo_revcolor="#75c6a9"
                     /ApEinfo_fwdcolor="#75c6a9"
                     /note="gene: Escherichia coli rrnB note: transcription terminator T1 from the E. coli rrnB gene"
     terminator      4290..4317
                     /label="rrnB T2 terminator"
                     /ApEinfo_revcolor="#faac61"
                     /ApEinfo_fwdcolor="#faac61"
                     /note="note: transcription terminator T2 from the E. coli rrnB gene"
     promoter        4336..4427
                     /label="AmpR promoter"
                     /ApEinfo_revcolor="#c6c9d1"
                     /ApEinfo_fwdcolor="#c6c9d1"
                     /note="gene: bla"
     CDS             4428..5288
                     /label="AmpR"
                     /ApEinfo_revcolor="#f58a5e"
                     /ApEinfo_fwdcolor="#f58a5e"
                     /note="gene: bla note: confers resistance to ampicillin, carbenicillin, and related antibiotics product: beta-lactamase"
     CDS             4428..5288
                     /label="AmpR"
                     /ApEinfo_revcolor="#84b0dc"
                     /ApEinfo_fwdcolor="#84b0dc"
                     /note="gene: bla note: confers resistance to ampicillin, carbenicillin, and related antibiotics product: beta-lactamase"
                     /translation="MSIQHFRVALIPFFAAFCLPVFAHPETLVKVKDAEDQLGARVGYIELDLNSGKILESFRPEERFPMMSTFKVLLCGAVLSRVDAGQEQLGRRIHYSQNDLVEYSPVTEKHLTDGMTVRELCSAAITMSDNTAANLLLTTIGGPKELTAFLHNMGDHVTRLDRWEPELNEAIPNDERDTTMPVAMATTLRKLLTGELLTLASRQQLIDWMEADKVAGPLLRSALPAGWFIADKSGAGERGSRGIIAALGPDGKPSRIVVIYTTGSQATMDERNRQIAEIGASLIKHW*"
     rep_origin      5459..6047
                     /label="ori"
                     /ApEinfo_revcolor="#c7b0e3"
                     /ApEinfo_fwdcolor="#c7b0e3"
                     /note="note: high-copy-number ColE1/pMB1/pBR322/pUC origin of replication"
ORIGIN
        1 tttgctggcc ttttgctcac atgttctttc ctgcgttatc ccctgattct gtggataacc
       61 gtattaccgc ctttgagtga gctgataccg ctcgccgcag ccgaacgacc gagcgcagcg
      121 agtcagtgag cgaggaagcg gaagagcgcc tgatgcggta ttttctcctt acgcatctgt
      181 gcggtatttc acaccgcata tggtgcactc tcagtacaat ctgctctgat gccgcatagt
      241 taagccagta tacactccgc tatcgctacg tgactgggtc atggctgcgc cccgacaccc
      301 gccaacaccc gctgacgcgc cctgacgggc ttgtctgctc ccggcatccg cttacagaca
      361 agctgtgacc gtctccggga gctgcatgtg tcagaggttt tcaccgtcat caccgaaacg
      421 cgcgaggcag cagatcaatt cgcgcgcgaa ggcgaagcgg catgcataat gtgcctgtca
      481 aatggacgaa gcagggattc tgcaaaccct atgctactcc gtcaagccgt caattgtctg
      541 attcgttacc aattatgaca acttgacggc tacatcattc actttttctt cacaaccggc
      601 acggaactcg ctcgggctgg ccccggtgca ttttttaaat acccgcgaga aatagagttg
      661 atcgtcaaaa ccaacattgc gaccgacggt ggcgataggc atccgggtgg tgctcaaaag
      721 cagcttcgcc tggctgatac gttggtcctc gcgccagctt aagacgctaa tccctaactg
      781 ctggcggaaa agatgtgaca gacgcgacgg cgacaagcaa acatgctgtg cgacgctggc
      841 gatatcaaaa ttgctgtctg ccaggtgatc gctgatgtac tgacaagcct cgcgtacccg
      901 attatccatc ggtggatgga gcgactcgtt aatcgcttcc atgcgccgca gtaacaattg
      961 ctcaagcaga tttatcgcca gcagctccga atagcgccct tccccttgcc cggcgttaat
     1021 gatttgccca aacaggtcgc tgaaatgcgg ctggtgcgct tcatccgggc gaaagaaccc
     1081 cgtattggca aatattgacg gccagttaag ccattcatgc cagtaggcgc gcggacgaaa
     1141 gtaaacccac tggtgatacc attcgcgagc ctccggatga cgaccgtagt gatgaatctc
     1201 tcctggcggg aacagcaaaa tatcacccgg tcggcaaaca aattctcgtc cctgattttt
     1261 caccaccccc tgaccgcgaa tggtgagatt gagaatataa cctttcattc ccagcggtcg
     1321 gtcgataaaa aaatcgagat aaccgttggc ctcaatcggc gttaaacccg ccaccagatg
     1381 ggcattaaac gagtatcccg gcagcagggg atcattttgc gcttcagcca tacttttcat
     1441 actcccgcca ttcagagaag aaaccaattg tccatattgc atcagacatt gccgtcactg
     1501 cgtcttttac tggctcttct cgctaaccaa accggtaacc ccgcttatta aaagcattct
     1561 gtaacaaagc gggaccaaag ccatgacaaa aacgcgtaac aaaagtgtct ataatcacgg
     1621 cagaaaagtc cacattgatt atttgcacgg cgtcacactt tgctatgcca tagcattttt
     1681 atccataaga ttagcggatc ctacctgacg ctttttatcg caactctcta ctgtttctcc
     1741 atacccgttt ttttgggcta gcaggaggaa ttcaccatgc cgctgatctg gcgtatcctg
     1801 attggtctga ttctgggcgc gatcgttggt ctgattttcg gcgacaagat tacctggatc
     1861 gagccgttcg gtgacctgtt cctgcgtctg ctgaaaatga tcgttattcc gctgatcttc
     1921 tttaccctgg tggttggtgt ggcgagcatt ggcagcccga gcaagctggg ccgtgttggt
     1981 ggcaaaatcc tggtgtacta tctgctgacc accgcgttcg cggttaccat tggtctgctg
     2041 ctggcgaacc tgtttaaccc gggtctgggt ctgagcctgg gtgaaattca tgaagttgcg
     2101 cacccgaacg cgccgagcct gaccgaagtg ctgctgaaca ttgttccgac caacccgttt
     2161 gaggcgctgg cggagggtaa cgtgctgcag gttatcttct ttgcgatcat tttcggcatt
     2221 gcgctgagct ttctgcgtga gagcgcggaa accgttttca agttctttga gggtgcggcg
     2281 gaagtgatgt ttaaaatcgt gaacggtgtt ctggagtacg cgccgatcgg cgttttcgcg
     2341 ctgattgcgg tggtttttgg tgaacagggc gtgaaggcgc tgggtccgct gggtaaactg
     2401 accctgaccg tttacctggg tgtggttatc caaattctga tcgtgtatgc gctgctgctg
     2461 aagctgttca aaatcaaccc gctgcgtttc tttaagaaag cgaaagaggc gatgctgacc
     2521 gcgtttgtta cccgtagcag cagcggcacc ctgccggtga ccatgcgtgt tgcggaggaa
     2581 aacctgggta tcagcgaaag catttacagc ttcaccctgc cgctgggcgc gaccatcaac
     2641 atggatggca ccgcgctgta tcagggcgtg agcgcgttct ttgttgcgaa cgcggtgggt
     2701 gttcacctga ccctgggcca gcaactgacc atcgtgctga ccgcggttct ggcgagcatt
     2761 ggcaccgcgg gcgttccggg tgcgggtgcg attatgctgc tgatggtgct gaaccaagtt
     2821 ggtctgccgc tggagccggt tgcggcggcg tatgcgctgg tgctgggtat tgacgcgatc
     2881 ctggatatgg gccgtaccat gtgcaacgtg accggtgatc tggttggcac cgcgatcgtg
     2941 gcgaagaccg agggtgaact gaaccgtgaa atgaccgcga ccccgctgga agtgctggaa
     3001 agcaaaacca ttgcgctggg ctcgagctcc ctggtgccgc gtggtagcgg tggcggtagc
     3061 ggcggtagcg cgagcgttat caagccggag atgaagatta aactgcgtat ggaaggcgcg
     3121 gtgaacggtc acaagttcgt tatcgagggt gaaggcattg gtaaaccgta cgagggcacc
     3181 cagaccctgg atctgaccgt ggaggaaggt gcgccgctgc cgtttagcta cgacatcctg
     3241 accccggcgt tccaatatgg taaccgtgcg tttaccaagt acccggagga cattccggat
     3301 tatttcaaac aggcgtttcc ggagggttac agctgggaac gtagcatgac ctatgaagat
     3361 caaggcatct gcattgcgac cagcgatatc acgatggagg gtgactgctt cttttacgaa
     3421 attcgtttcg acggcaccaa ctttccgccg aacggtccgg tgatgcagaa gaaaaccctg
     3481 aagtgggagc cgagcaccga aaaaatgtat gtggaagatg gcgttctgaa aggtgacgtt
     3541 gagatggcgc tgctgctgga aggcggtggc cactaccgtt gcgatttcaa gaccacctat
     3601 aaagcgaaga aagacgtgcg tctgccggat gcgcacgagg ttgaccaccg tatcgaaatt
     3661 ctgagccacg acaaggatta caacaaagtt cgtctgtatg agcacgcgga agcgcgttac
     3721 agcggtggcg gtagcggcgg tggcagcgcg tggagccacc cgcagtttga gaagggtggc
     3781 ggtagcggcg gtggcagcgg tggcagcgct tggtctcacc cgcaatttga aaaaggtggc
     3841 ggtagcggcg gtggcagcca tcatcaccat caccaccatc accatcattg ataatctaga
     3901 tctaagcttg gctgttttgg cggatgagag aagattttca gcctgataca gattaaatca
     3961 gaacgcagaa gcggtctgat aaaacagaat ttgcctggcg gcagtagcgc ggtggtccca
     4021 cctgacccca tgccgaactc agaagtgaaa cgccgtagcg ccgatggtag tgtggggtct
     4081 ccccatgcga gagtagggaa ctgccaggca tcaaataaaa cgaaaggctc agtcgaaaga
     4141 ctgggccttt cgttttatct gttgtttgcc ggtgaacgct ctcctgagta ggacaaatcc
     4201 gccgggagcg gatttgaacg ttgcgaagca acggcccgga gggtggcggg caggacgccc
     4261 gccataaact gccaggcatc aaattaagca gaaggccatc ctgacggatg gcctttttgc
     4321 gtttctacaa actcttttgt ttatttttct aaatacattc aaatatgtat ccgctcatga
     4381 gacaataacc ctgataaatg cttcaataat attgaaaaag gaagagtatg agtattcaac
     4441 atttccgtgt cgcccttatt cccttttttg cggcattttg ccttcctgtt tttgctcacc
     4501 cagaaacgct ggtgaaagta aaagatgctg aagatcagtt gggtgcacga gtgggttaca
     4561 tcgaactgga tctcaacagc ggtaagatcc ttgagagttt tcgccccgaa gaacgttttc
     4621 caatgatgag cacttttaaa gttctgctat gtggcgcggt attatcccgt gttgacgccg
     4681 ggcaagagca actcggtcgc cgcatacact attctcagaa tgacttggtt gagtactcac
     4741 cagtcacaga aaagcatctt acggatggca tgacagtaag agaattatgc agtgctgcca
     4801 taaccatgag tgataacact gcggccaact tacttctgac aacgatcgga ggaccgaagg
     4861 agctaaccgc ttttttgcac aacatggggg atcatgtaac tcgccttgat cgttgggaac
     4921 cggagctgaa tgaagccata ccaaacgacg agcgtgacac cacgatgcct gtagcaatgg
     4981 caacaacgtt gcgcaaacta ttaactggcg aactacttac tctagcttcc cggcaacaat
     5041 taatagactg gatggaggcg gataaagttg caggaccact tctgcgctcg gcccttccgg
     5101 ctggctggtt tattgctgat aaatctggag ccggtgagcg tgggtctcgc ggtatcattg
     5161 cagcactggg gccagatggt aagccctccc gtatcgtagt tatctacacg acggggagtc
     5221 aggcaactat ggatgaacga aatagacaga tcgctgagat aggtgcctca ctgattaagc
     5281 attggtaact gtcagaccaa gtttactcat atatacttta gattgattta aaacttcatt
     5341 tttaatttaa aaggatctag gtgaagatcc tttttgataa tctcatgacc aaaatccctt
     5401 aacgtgagtt ttcgttccac tgagcgtcag accccgtaga aaagatcaaa ggatcttctt
     5461 gagatccttt ttttctgcgc gtaatctgct gcttgcaaac aaaaaaacca ccgctaccag
     5521 cggtggtttg tttgccggat caagagctac caactctttt tccgaaggta actggcttca
     5581 gcagagcgca gataccaaat actgtccttc tagtgtagcc gtagttaggc caccacttca
     5641 agaactctgt agcaccgcct acatacctcg ctctgctaat cctgttacca gtggctgctg
     5701 ccagtggcga taagtcgtgt cttaccgggt tggactcaag acgatagtta ccggataagg
     5761 cgcagcggtc gggctgaacg gggggttcgt gcacacagcc cagcttggag cgaacgacct
     5821 acaccgaact gagataccta cagcgtgagc tatgagaaag cgccacgctt cccgaaggga
     5881 gaaaggcgga caggtatccg gtaagcggca gggtcggaac aggagagcgc acgagggagc
     5941 ttccaggggg aaacgcctgg tatctttata gtcctgtcgg gtttcgccac ctctgacttg
     6001 agcgtcgatt tttgtgatgc tcgtcagggg ggcggagcct atggaaaaac gccagcaacg
     6061 cggccttttt acggttcctg gcct
//
