# Supplementary material for: Evolutionary analysis reveals the origin of sodium coupling in glutamate transporters
Source: Nat Struct Mol Biol. Author manuscript; Available in PMC 2025 Dec 2. (PMC12668577; doi:10.1038/s41594-025-01652-z)
Supplement: Supplementary Data 2 [file NIHMS2118805-supplement-Supplementary_Data_2.zip › SupplementaryData/plasmid-constructs/node2-n305q-s273p_ml_thr-tgp-2xstrep-10xhis_pbad.gb]

LOCUS       Node2-N305Q-S273P_ML_Th 6084 bp ds-DNA     circular     09-MAR-2025
DEFINITION  .
COMMENT     Imported using the Genbank importer. File name:
            Node_2_GFP_N305Q_S273P.annotations.gbk Annotated with pLannotate
            v1.2.0
FEATURES             Location/Qualifiers
     CDS             complement(join(1..606,5830..6084))
                     /label="AmpR"
                     /ApEinfo_revcolor="#84b0dc"
                     /ApEinfo_fwdcolor="#84b0dc"
                     /note="pLannotate"
                     /database="snapgene"
                     /identity="99.9"
                     /match_length="100.0"
                     /fragment="False"
                     /other="CDS"
                     /translation="QQLIDWMEADKVAGPLLRSALPAGWFIADKSGAGERGSRGIIAALGPDGKPSRIVVIYTTGSQATMDERNRQIAEIGASLIKHW*MSIQHFRVALIPFFAAFCLPVFAHPETLVKVKDAEDQLGARVGYIELDLNSGKILESFRPEERFPMMSTFKVLLCGAVLSRVDAGQEQLGRRIHYSQNDLVEYSPVTEKHLTDGMTVRELCSAAITMSDNTAANLLLTTIGGPKELTAFLHNMGDHVTRLDRWEPELNEAIPNDERDTTMPVAMATTLRKLLTGELLTLASR"
     promoter        complement(607..698)
                     /label="AmpR promoter"
                     /ApEinfo_revcolor="#9eafd2"
                     /ApEinfo_fwdcolor="#9eafd2"
                     /note="pLannotate"
                     /database="snapgene"
                     /identity="100.0"
                     /match_length="100.0"
                     /fragment="False"
                     /other="promoter"
     terminator      complement(717..744)
                     /label="rrnB T2 terminator"
                     /ApEinfo_revcolor="#75c6a9"
                     /ApEinfo_fwdcolor="#75c6a9"
                     /note="pLannotate"
                     /database="snapgene"
                     /identity="100.0"
                     /match_length="100.0"
                     /fragment="False"
                     /other="terminator"
     terminator      complement(876..922)
                     /label="rrnB T1 terminator"
                     /ApEinfo_revcolor="#c7b0e3"
                     /ApEinfo_fwdcolor="#c7b0e3"
                     /note="pLannotate"
                     /database="snapgene"
                     /identity="100.0"
                     /match_length="100.0"
                     /fragment="False"
                     /other="terminator"
     ncRNA           complement(924..1039)
                     /label="5S rRNA"
                     /ApEinfo_revcolor="#ff9ccd"
                     /ApEinfo_fwdcolor="#ff9ccd"
                     /note="pLannotate"
                     /database="Rfam"
                     /identity="100.0"
                     /match_length="97.5"
                     /fragment="False"
                     /other="ncRNA"
     CDS             complement(1143..3257)
                     /ApEinfo_revcolor="#84b0dc"
                     /ApEinfo_fwdcolor="#84b0dc"
                     /translation="MPLIWRILIGLILGAIVGLIFGDKITWIEPFGDLFLRLLKMIVIPLIFFTLVVGVASIGSPSKLGRVGGKILVYYLLTTAFAVTIGLLLANLFNPGLGLSLGEIHEVAHPNAPSLTEVLLNIVPTNPFEALAEGNVLQVIFFAIIFGIALSFLRESAETVFKFFEGAAEVMFKIVNGVLEYAPIGVFALIAVVFGEQGVKALGPLGKLTLTVYLGVVIQILIVYALLLKLFKINPLRFFKKAKEAMLTAFVTRSSSGTLPVTMRVAEENLGIPESIYSFTLPLGATINMDGTALYQGVSAFFVAQAVGVHLTLGQQLTIVLTAVLASIGTAGVPGAGAIMLLMVLNQVGLPLEPVAAAYALVLGIDAILDMGRTMCNVTGDLVGTAIVAKTEGELNREMTATPLEVLESKTIALGSSSLVPRGSGGGSGGSASVIKPEMKIKLRMEGAVNGHKFVIEGEGIGKPYEGTQTLDLTVEEGAPLPFSYDILTPAFQYGNRAFTKYPEDIPDYFKQAFPEGYSWERSMTYEDQGICIATSDITMEGDCFFYEIRFDGTNFPPNGPVMQKKTLKWEPSTEKMYVEDGVLKGDVEMALLLEGGGHYRCDFKTTYKAKKDVRLPDAHEVDHRIEILSHDKDYNKVRLYEHAEARYSGGGSGGGSAWSHPQFEKGGGSGGGSGGSAWSHPQFEKGGGSGGGSHHHHHHHHHH*"
     CDS             complement(1267..1283)
                     /label="Strep-Tag II (fragment)"
                     /ApEinfo_revcolor="#84b0dc"
                     /ApEinfo_fwdcolor="#84b0dc"
                     /note="pLannotate"
                     /database="snapgene"
                     /identity="100.0"
                     /match_length="70.8"
                     /fragment="True"
                     /other="CDS"
                     /translation="WSHPQ"
     CDS             complement(1311..1961)
                     /label="mAzamiGreen"
                     /ApEinfo_revcolor="#84b0dc"
                     /ApEinfo_fwdcolor="#84b0dc"
                     /note="pLannotate"
                     /database="fpbase"
                     /identity="87.1"
                     /match_length="96.4"
                     /fragment="False"
                     /other="CDS"
                     /translation="SVIKPEMKIKLRMEGAVNGHKFVIEGEGIGKPYEGTQTLDLTVEEGAPLPFSYDILTPAFQYGNRAFTKYPEDIPDYFKQAFPEGYSWERSMTYEDQGICIATSDITMEGDCFFYEIRFDGTNFPPNGPVMQKKTLKWEPSTEKMYVEDGVLKGDVEMALLLEGGGHYRCDFKTTYKAKKDVRLPDAHEVDHRIEILSHDKDYNKVRLYEHAEARYS"
     CDS             2023..2331
                     /ApEinfo_revcolor="#84b0dc"
                     /ApEinfo_fwdcolor="#84b0dc"
                     /translation="MVLLSSTSSGVAVISRFSSPSVFATIAVPTRSPVTLHMVRPISRIASIPSTSAYAAATGSSGRPTWFSTISSIIAPAPGTPAVPMLARTAVSTMVSCWPRVR*"
     promoter        complement(3292..3576)
                     /label="araBAD promoter"
                     /ApEinfo_revcolor="#84b0dc"
                     /ApEinfo_fwdcolor="#84b0dc"
                     /note="pLannotate"
                     /database="snapgene"
                     /identity="100.0"
                     /match_length="100.0"
                     /fragment="False"
                     /other="promoter"
     CDS             3603..4481
                     /label="araC"
                     /ApEinfo_revcolor="#84b0dc"
                     /ApEinfo_fwdcolor="#84b0dc"
                     /note="pLannotate"
                     /database="snapgene"
                     /identity="100.0"
                     /match_length="100.0"
                     /fragment="False"
                     /other="CDS"
                     /translation="MAEAQNDPLLPGYSFNAHLVAGLTPIEANGYLDFFIDRPLGMKGYILNLTIRGQGVVKNQGREFVCRPGDILLFPPGEIHHYGRHPEAREWYHQWVYFRPRAYWHEWLNWPSIFANTGFFRPDEAHQPHFSDLFGQIINAGQGEGRYSELLAINLLEQLLLRRMEAINESLHPPMDNRVREACQYISDHLADSNFDIASVAQHVCLSPSRLSHLFRQQLGISVLSWREDQRISQAKLLLSTTRMPIATVGRNVGFDDQLYFSRVFKKCTGASPSEFRAGCEEKVNDVAVKLS*"
     CDS             4603..4643
                     /label="rop (fragment)"
                     /ApEinfo_revcolor="#84b0dc"
                     /ApEinfo_fwdcolor="#84b0dc"
                     /note="pLannotate"
                     /database="snapgene"
                     /identity="100.0"
                     /match_length="21.4"
                     /fragment="True"
                     /other="CDS"
                     /translation="AASRVSVMTVKTS"
     misc_feature    4745..4885
                     /label="bom"
                     /ApEinfo_revcolor="#ffef86"
                     /ApEinfo_fwdcolor="#ffef86"
                     /note="pLannotate"
                     /database="snapgene"
                     /identity="100.0"
                     /match_length="100.0"
                     /fragment="False"
                     /other="misc_feature"
     rep_origin      complement(5071..5659)
                     /label="ori"
                     /ApEinfo_revcolor="#ffef86"
                     /ApEinfo_fwdcolor="#ffef86"
                     /note="pLannotate"
                     /database="snapgene"
                     /identity="100.0"
                     /match_length="100.0"
                     /fragment="False"
                     /other="rep_origin"
     ncRNA           5514..5618
                     /label="RNAI"
                     /ApEinfo_revcolor="#faac61"
                     /ApEinfo_fwdcolor="#faac61"
                     /note="pLannotate"
                     /database="Rfam"
                     /identity="100.0"
                     /match_length="102.9"
                     /fragment="False"
                     /other="ncRNA"
ORIGIN
        1 ccgggaagct agagtaagta gttcgccagt taatagtttg cgcaacgttg ttgccattgc
       61 tacaggcatc gtggtgtcac gctcgtcgtt tggtatggct tcattcagct ccggttccca
      121 acgatcaagg cgagttacat gatcccccat gttgtgcaaa aaagcggtta gctccttcgg
      181 tcctccgatc gttgtcagaa gtaagttggc cgcagtgtta tcactcatgg ttatggcagc
      241 actgcataat tctcttactg tcatgccatc cgtaagatgc ttttctgtga ctggtgagta
      301 ctcaaccaag tcattctgag aatagtgtat gcggcgaccg agttgctctt gcccggcgtc
      361 aacacgggat aataccgcgc cacatagcag aactttaaaa gtgctcatca ttggaaaacg
      421 ttcttcgggg cgaaaactct caaggatctt accgctgttg agatccagtt cgatgtaacc
      481 cactcgtgca cccaactgat cttcagcatc ttttactttc accagcgttt ctgggtgagc
      541 aaaaacagga aggcaaaatg ccgcaaaaaa gggaataagg gcgacacgga aatgttgaat
      601 actcatactc ttcctttttc aatattattg aagcatttat cagggttatt gtctcatgag
      661 cggatacata tttgaatgta tttagaaaaa taaacaaaag agtttgtaga aacgcaaaaa
      721 ggccatccgt caggatggcc ttctgcttaa tttgatgcct ggcagtttat ggcgggcgtc
      781 ctgcccgcca ccctccgggc cgttgcttcg caacgttcaa atccgctccc ggcggatttg
      841 tcctactcag gagagcgttc accggcaaac aacagataaa acgaaaggcc cagtctttcg
      901 actgagcctt tcgttttatt tgatgcctgg cagttcccta ctctcgcatg gggagacccc
      961 acactaccat cggcgctacg gcgtttcact tctgagttcg gcatggggtc aggtgggacc
     1021 accgcgctac tgccgccagg caaattctgt tttatcagac cgcttctgcg ttctgattta
     1081 atctgtatca ggctgaaaat cttctctcat ccgccaaaac agccaagctt agatctagat
     1141 tatcaatgat ggtgatggtg gtgatggtga tgatggctgc caccgccgct accgccacct
     1201 ttttcaaatt gcgggtgaga ccaagcgctg ccaccgctgc caccgccgct accgccaccc
     1261 ttctcaaact gcgggtggct ccacgcgctg ccaccgccgc taccgccacc gctgtaacgc
     1321 gcttccgcgt gctcatacag acgaactttg ttgtaatcct tgtcgtggct cagaatttcg
     1381 atacggtggt caacctcgtg cgcatccggc agacgcacgt ctttcttcgc tttataggtg
     1441 gtcttgaaat cgcaacggta gtggccaccg ccttccagca gcagcgccat ctcaacgtca
     1501 cctttcagaa cgccatcttc cacatacatt ttttcggtgc tcggctccca cttcagggtt
     1561 ttcttctgca tcaccggacc gttcggcgga aagttggtgc cgtcgaaacg aatttcgtaa
     1621 aagaagcagt caccctccat cgtgatatcg ctggtcgcaa tgcagatgcc ttgatcttca
     1681 taggtcatgc tacgttccca gctgtaaccc tccggaaacg cctgtttgaa ataatccgga
     1741 atgtcctccg ggtacttggt aaacgcacgg ttaccatatt ggaacgccgg ggtcaggatg
     1801 tcgtagctaa acggcagcgg cgcaccttcc tccacggtca gatccagggt ctgggtgccc
     1861 tcgtacggtt taccaatgcc ttcaccctcg ataacgaact tgtgaccgtt caccgcgcct
     1921 tccatacgca gtttaatctt catctccggc ttgataacgc tcgcgctacc gccgctaccg
     1981 ccaccgctac cacgcggcac cagggagctc gagcccagcg caatggtttt gctttccagc
     2041 acttccagcg gggtcgcggt catttcacgg ttcagttcac cctcggtctt cgccacgatc
     2101 gcggtgccaa ccagatcacc ggtcacgttg cacatggtac ggcccatatc caggatcgcg
     2161 tcaataccca gcaccagcgc atacgccgcc gcaaccggct ccagcggcag accaacttgg
     2221 ttcagcacca tcagcagcat aatcgcaccc gcacccggaa cgcccgcggt gccaatgctc
     2281 gccagaaccg cggtcagcac gatggtcagt tgctggccca gggtcaggtg aacacccacc
     2341 gcctgcgcaa caaagaacgc gctcacgccc tgatacagcg cggtgccatc catgttgatg
     2401 gtcgcgccca gcggcagggt gaagctgtaa atgctttcgg ggatacccag gttttcctcc
     2461 gcaacacgca tggtcaccgg cagggtgccg ctgctgctac gggtaacaaa cgcggtcagc
     2521 atcgcctctt tcgctttctt aaagaaacgc agcgggttga ttttgaacag cttcagcagc
     2581 agcgcataca cgatcagaat ttggataacc acacccaggt aaacggtcag ggtcagttta
     2641 cccagcggac ccagcgcctt cacgccctgt tcaccaaaaa ccaccgcaat cagcgcgaaa
     2701 acgccgatcg gcgcgtactc cagaacaccg ttcacgattt taaacatcac ttccgccgca
     2761 ccctcaaaga acttgaaaac ggtttccgcg ctctcacgca gaaagctcag cgcaatgccg
     2821 aaaatgatcg caaagaagat aacctgcagc acgttaccct ccgccagcgc ctcaaacggg
     2881 ttggtcggaa caatgttcag cagcacttcg gtcaggctcg gcgcgttcgg gtgcgcaact
     2941 tcatgaattt cacccaggct cagacccaga cccgggttaa acaggttcgc cagcagcaga
     3001 ccaatggtaa ccgcgaacgc ggtggtcagc agatagtaca ccaggatttt gccaccaaca
     3061 cggcccagct tgctcgggct gccaatgctc gccacaccaa ccaccagggt aaagaagatc
     3121 agcggaataa cgatcatttt cagcagacgc aggaacaggt caccgaacgg ctcgatccag
     3181 gtaatcttgt cgccgaaaat cagaccaacg atcgcgccca gaatcagacc aatcaggata
     3241 cgccagatca gcggcatggt gaattcctcc tgctagccca aaaaaacggg tatggagaaa
     3301 cagtagagag ttgcgataaa aagcgtcagg taggatccgc taatcttatg gataaaaatg
     3361 ctatggcata gcaaagtgtg acgccgtgca aataatcaat gtggactttt ctgccgtgat
     3421 tatagacact tttgttacgc gtttttgtca tggctttggt cccgctttgt tacagaatgc
     3481 ttttaataag cggggttacc ggtttggtta gcgagaagag ccagtaaaag acgcagtgac
     3541 ggcaatgtct gatgcaatat ggacaattgg tttcttctct gaatggcggg agtatgaaaa
     3601 gtatggctga agcgcaaaat gatcccctgc tgccgggata ctcgtttaat gcccatctgg
     3661 tggcgggttt aacgccgatt gaggccaacg gttatctcga tttttttatc gaccgaccgc
     3721 tgggaatgaa aggttatatt ctcaatctca ccattcgcgg tcagggggtg gtgaaaaatc
     3781 agggacgaga atttgtttgc cgaccgggtg atattttgct gttcccgcca ggagagattc
     3841 atcactacgg tcgtcatccg gaggctcgcg aatggtatca ccagtgggtt tactttcgtc
     3901 cgcgcgccta ctggcatgaa tggcttaact ggccgtcaat atttgccaat acggggttct
     3961 ttcgcccgga tgaagcgcac cagccgcatt tcagcgacct gtttgggcaa atcattaacg
     4021 ccgggcaagg ggaagggcgc tattcggagc tgctggcgat aaatctgctt gagcaattgt
     4081 tactgcggcg catggaagcg attaacgagt cgctccatcc accgatggat aatcgggtac
     4141 gcgaggcttg tcagtacatc agcgatcacc tggcagacag caattttgat atcgccagcg
     4201 tcgcacagca tgtttgcttg tcgccgtcgc gtctgtcaca tcttttccgc cagcagttag
     4261 ggattagcgt cttaagctgg cgcgaggacc aacgtatcag ccaggcgaag ctgcttttga
     4321 gcaccacccg gatgcctatc gccaccgtcg gtcgcaatgt tggttttgac gatcaactct
     4381 atttctcgcg ggtatttaaa aaatgcaccg gggccagccc gagcgagttc cgtgccggtt
     4441 gtgaagaaaa agtgaatgat gtagccgtca agttgtcata attggtaacg aatcagacaa
     4501 ttgacggctt gacggagtag catagggttt gcagaatccc tgcttcgtcc atttgacagg
     4561 cacattatgc atgccgcttc gccttcgcgc gcgaattgat ctgctgcctc gcgcgtttcg
     4621 gtgatgacgg tgaaaacctc tgacacatgc agctcccgga gacggtcaca gcttgtctgt
     4681 aagcggatgc cgggagcaga caagcccgtc agggcgcgtc agcgggtgtt ggcgggtgtc
     4741 ggggcgcagc catgacccag tcacgtagcg atagcggagt gtatactggc ttaactatgc
     4801 ggcatcagag cagattgtac tgagagtgca ccatatgcgg tgtgaaatac cgcacagatg
     4861 cgtaaggaga aaataccgca tcaggcgctc ttccgcttcc tcgctcactg actcgctgcg
     4921 ctcggtcgtt cggctgcggc gagcggtatc agctcactca aaggcggtaa tacggttatc
     4981 cacagaatca ggggataacg caggaaagaa catgtgagca aaaggccagc aaaaggccag
     5041 gaaccgtaaa aaggccgcgt tgctggcgtt tttccatagg ctccgccccc ctgacgagca
     5101 tcacaaaaat cgacgctcaa gtcagaggtg gcgaaacccg acaggactat aaagatacca
     5161 ggcgtttccc cctggaagct ccctcgtgcg ctctcctgtt ccgaccctgc cgcttaccgg
     5221 atacctgtcc gcctttctcc cttcgggaag cgtggcgctt tctcatagct cacgctgtag
     5281 gtatctcagt tcggtgtagg tcgttcgctc caagctgggc tgtgtgcacg aaccccccgt
     5341 tcagcccgac cgctgcgcct tatccggtaa ctatcgtctt gagtccaacc cggtaagaca
     5401 cgacttatcg ccactggcag cagccactgg taacaggatt agcagagcga ggtatgtagg
     5461 cggtgctaca gagttcttga agtggtggcc taactacggc tacactagaa ggacagtatt
     5521 tggtatctgc gctctgctga agccagttac cttcggaaaa agagttggta gctcttgatc
     5581 cggcaaacaa accaccgctg gtagcggtgg tttttttgtt tgcaagcagc agattacgcg
     5641 cagaaaaaaa ggatctcaag aagatccttt gatcttttct acggggtctg acgctcagtg
     5701 gaacgaaaac tcacgttaag ggattttggt catgagatta tcaaaaagga tcttcaccta
     5761 gatcctttta aattaaaaat gaagttttaa atcaatctaa agtatatatg agtaaacttg
     5821 gtctgacagt taccaatgct taatcagtga ggcacctatc tcagcgatct gtctatttcg
     5881 ttcatccata gttgcctgac tccccgtcgt gtagataact acgatacggg agggcttacc
     5941 atctggcccc agtgctgcaa tgataccgcg agacccacgc tcaccggctc cagatttatc
     6001 agcaataaac cagccagccg gaagggccga gcgcagaagt ggtcctgcaa ctttatccgc
     6061 ctccatccag tctattaatt gttg
//
