# Supplementary material for: Evolutionary analysis reveals the origin of sodium coupling in glutamate transporters
Source: Nat Struct Mol Biol. Author manuscript; Available in PMC 2025 Dec 2. (PMC12668577; doi:10.1038/s41594-025-01652-z)
Supplement: Supplementary Data 2 [file NIHMS2118805-supplement-Supplementary_Data_2.zip › SupplementaryData/plasmid-constructs/node6_ml_thr-tgp-2xstrep-10xhis_pbad.gb]

LOCUS       Node6_ML_Thr-TGP-2xStre 6072 bp ds-DNA     circular     09-MAR-2025
DEFINITION  .
FEATURES             Location/Qualifiers
     CDS             4843..873
                     /ApEinfo_revcolor="#84b0dc"
                     /ApEinfo_fwdcolor="#84b0dc"
                     /translation="MPLYHKILIGFVLGVIVGLIFGDKAEFIKPLGDIFLRLLKMIVVPLVFSTLVTGVASMGDVKKLGRIGAKTLIYYMITTTLAVTIGLILANIFNPGTGLSLGEIHEVAHPNPPSFTETLLNMIPTNPFEAMAEGNMLQIIVFAIFFGIALSFMGEKAEPIKKFFESASEVMFKITDIVMKFAPYGVFALMAWTVGKYGLDVLAPLGKLILTVYLGCIIHVLIVYTLLLRFLCKINPLRFFKKIKEAMLVAFSTCSSAATLPVTMRVAEELGVSESIASFTLPLGATINMDGTALYQGVAAIFVANAFGVELTLGQQLTIVLTAVLASIGTAGVPGAGLIMLTMVLTSVGLPLEGIALIAGIDRILDMARTTVNVTGDLVATAIVARTEGELNREMTATPLEVLESKTIALGSSSLVPRGSGGGSGGSASVIKPEMKIKLRMEGAVNGHKFVIEGEGIGKPYEGTQTLDLTVEEGAPLPFSYDILTPAFQYGNRAFTKYPEDIPDYFKQAFPEGYSWERSMTYEDQGICIATSDITMEGDCFFYEIRFDGTNFPPNGPVMQKKTLKWEPSTEKMYVEDGVLKGDVEMALLLEGGGHYRCDFKTTYKAKKDVRLPDAHEVDHRIEILSHDKDYNKVRLYEHAEARYSGGGSGGGSAWSHPQFEKGGGSGGGSGGSAWSHPQFEKGGGSGGGSHHHHHHHHHH*"
ORIGIN
        1 GGCTCGAGCT CCCTGGTGCC GCGTGGTAGC GGTGGCGGTA GCGGCGGTAG CGCGAGCGTT
       61 ATCAAGCCGG AGATGAAGAT TAAACTGCGT ATGGAAGGCG CGGTGAACGG TCACAAGTTC
      121 GTTATCGAGG GTGAAGGCAT TGGTAAACCG TACGAGGGCA CCCAGACCCT GGATCTGACC
      181 GTGGAGGAAG GTGCGCCGCT GCCGTTTAGC TACGACATCC TGACCCCGGC GTTCCAATAT
      241 GGTAACCGTG CGTTTACCAA GTACCCGGAG GACATTCCGG ATTATTTCAA ACAGGCGTTT
      301 CCGGAGGGTT ACAGCTGGGA ACGTAGCATG ACCTATGAAG ATCAAGGCAT CTGCATTGCG
      361 ACCAGCGATA TCACGATGGA GGGTGACTGC TTCTTTTACG AAATTCGTTT CGACGGCACC
      421 AACTTTCCGC CGAACGGTCC GGTGATGCAG AAGAAAACCC TGAAGTGGGA GCCGAGCACC
      481 GAAAAAATGT ATGTGGAAGA TGGCGTTCTG AAAGGTGACG TTGAGATGGC GCTGCTGCTG
      541 GAAGGCGGTG GCCACTACCG TTGCGATTTC AAGACCACCT ATAAAGCGAA GAAAGACGTG
      601 CGTCTGCCGG ATGCGCACGA GGTTGACCAC CGTATCGAAA TTCTGAGCCA CGACAAGGAT
      661 TACAACAAAG TTCGTCTGTA TGAGCACGCG GAAGCGCGTT ACAGCGGTGG CGGTAGCGGC
      721 GGTGGCAGCG CGTGGAGCCA CCCGCAGTTT GAGAAGGGTG GCGGTAGCGG CGGTGGCAGC
      781 GGTGGCAGCG CTTGGTCTCA CCCGCAATTT GAAAAAGGTG GCGGTAGCGG CGGTGGCAGC
      841 CATCATCACC ATCACCACCA TCACCATCAT TGATAATCTA GATCTAAGCT TGGCTGTTTT
      901 GGCGGATGAG AGAAGATTTT CAGCCTGATA CAGATTAAAT CAGAACGCAG AAGCGGTCTG
      961 ATAAAACAGA ATTTGCCTGG CGGCAGTAGC GCGGTGGTCC CACCTGACCC CATGCCGAAC
     1021 TCAGAAGTGA AACGCCGTAG CGCCGATGGT AGTGTGGGGT CTCCCCATGC GAGAGTAGGG
     1081 AACTGCCAGG CATCAAATAA AACGAAAGGC TCAGTCGAAA GACTGGGCCT TTCGTTTTAT
     1141 CTGTTGTTTG CCGGTGAACG CTCTCCTGAG TAGGACAAAT CCGCCGGGAG CGGATTTGAA
     1201 CGTTGCGAAG CAACGGCCCG GAGGGTGGCG GGCAGGACGC CCGCCATAAA CTGCCAGGCA
     1261 TCAAATTAAG CAGAAGGCCA TCCTGACGGA TGGCCTTTTT GCGTTTCTAC AAACTCTTTT
     1321 GTTTATTTTT CTAAATACAT TCAAATATGT ATCCGCTCAT GAGACAATAA CCCTGATAAA
     1381 TGCTTCAATA ATATTGAAAA AGGAAGAGTA TGAGTATTCA ACATTTCCGT GTCGCCCTTA
     1441 TTCCCTTTTT TGCGGCATTT TGCCTTCCTG TTTTTGCTCA CCCAGAAACG CTGGTGAAAG
     1501 TAAAAGATGC TGAAGATCAG TTGGGTGCAC GAGTGGGTTA CATCGAACTG GATCTCAACA
     1561 GCGGTAAGAT CCTTGAGAGT TTTCGCCCCG AAGAACGTTT TCCAATGATG AGCACTTTTA
     1621 AAGTTCTGCT ATGTGGCGCG GTATTATCCC GTGTTGACGC CGGGCAAGAG CAACTCGGTC
     1681 GCCGCATACA CTATTCTCAG AATGACTTGG TTGAGTACTC ACCAGTCACA GAAAAGCATC
     1741 TTACGGATGG CATGACAGTA AGAGAATTAT GCAGTGCTGC CATAACCATG AGTGATAACA
     1801 CTGCGGCCAA CTTACTTCTG ACAACGATCG GAGGACCGAA GGAGCTAACC GCTTTTTTGC
     1861 ACAACATGGG GGATCATGTA ACTCGCCTTG ATCGTTGGGA ACCGGAGCTG AATGAAGCCA
     1921 TACCAAACGA CGAGCGTGAC ACCACGATGC CTGTAGCAAT GGCAACAACG TTGCGCAAAC
     1981 TATTAACTGG CGAACTACTT ACTCTAGCTT CCCGGCAACA ATTAATAGAC TGGATGGAGG
     2041 CGGATAAAGT TGCAGGACCA CTTCTGCGCT CGGCCCTTCC GGCTGGCTGG TTTATTGCTG
     2101 ATAAATCTGG AGCCGGTGAG CGTGGGTCTC GCGGTATCAT TGCAGCACTG GGGCCAGATG
     2161 GTAAGCCCTC CCGTATCGTA GTTATCTACA CGACGGGGAG TCAGGCAACT ATGGATGAAC
     2221 GAAATAGACA GATCGCTGAG ATAGGTGCCT CACTGATTAA GCATTGGTAA CTGTCAGACC
     2281 AAGTTTACTC ATATATACTT TAGATTGATT TAAAACTTCA TTTTTAATTT AAAAGGATCT
     2341 AGGTGAAGAT CCTTTTTGAT AATCTCATGA CCAAAATCCC TTAACGTGAG TTTTCGTTCC
     2401 ACTGAGCGTC AGACCCCGTA GAAAAGATCA AAGGATCTTC TTGAGATCCT TTTTTTCTGC
     2461 GCGTAATCTG CTGCTTGCAA ACAAAAAAAC CACCGCTACC AGCGGTGGTT TGTTTGCCGG
     2521 ATCAAGAGCT ACCAACTCTT TTTCCGAAGG TAACTGGCTT CAGCAGAGCG CAGATACCAA
     2581 ATACTGTCCT TCTAGTGTAG CCGTAGTTAG GCCACCACTT CAAGAACTCT GTAGCACCGC
     2641 CTACATACCT CGCTCTGCTA ATCCTGTTAC CAGTGGCTGC TGCCAGTGGC GATAAGTCGT
     2701 GTCTTACCGG GTTGGACTCA AGACGATAGT TACCGGATAA GGCGCAGCGG TCGGGCTGAA
     2761 CGGGGGGTTC GTGCACACAG CCCAGCTTGG AGCGAACGAC CTACACCGAA CTGAGATACC
     2821 TACAGCGTGA GCTATGAGAA AGCGCCACGC TTCCCGAAGG GAGAAAGGCG GACAGGTATC
     2881 CGGTAAGCGG CAGGGTCGGA ACAGGAGAGC GCACGAGGGA GCTTCCAGGG GGAAACGCCT
     2941 GGTATCTTTA TAGTCCTGTC GGGTTTCGCC ACCTCTGACT TGAGCGTCGA TTTTTGTGAT
     3001 GCTCGTCAGG GGGGCGGAGC CTATGGAAAA ACGCCAGCAA CGCGGCCTTT TTACGGTTCC
     3061 TGGCCTTTTG CTGGCCTTTT GCTCACATGT TCTTTCCTGC GTTATCCCCT GATTCTGTGG
     3121 ATAACCGTAT TACCGCCTTT GAGTGAGCTG ATACCGCTCG CCGCAGCCGA ACGACCGAGC
     3181 GCAGCGAGTC AGTGAGCGAG GAAGCGGAAG AGCGCCTGAT GCGGTATTTT CTCCTTACGC
     3241 ATCTGTGCGG TATTTCACAC CGCATATGGT GCACTCTCAG TACAATCTGC TCTGATGCCG
     3301 CATAGTTAAG CCAGTATACA CTCCGCTATC GCTACGTGAC TGGGTCATGG CTGCGCCCCG
     3361 ACACCCGCCA ACACCCGCTG ACGCGCCCTG ACGGGCTTGT CTGCTCCCGG CATCCGCTTA
     3421 CAGACAAGCT GTGACCGTCT CCGGGAGCTG CATGTGTCAG AGGTTTTCAC CGTCATCACC
     3481 GAAACGCGCG AGGCAGCAGA TCAATTCGCG CGCGAAGGCG AAGCGGCATG CATAATGTGC
     3541 CTGTCAAATG GACGAAGCAG GGATTCTGCA AACCCTATGC TACTCCGTCA AGCCGTCAAT
     3601 TGTCTGATTC GTTACCAATT ATGACAACTT GACGGCTACA TCATTCACTT TTTCTTCACA
     3661 ACCGGCACGG AACTCGCTCG GGCTGGCCCC GGTGCATTTT TTAAATACCC GCGAGAAATA
     3721 GAGTTGATCG TCAAAACCAA CATTGCGACC GACGGTGGCG ATAGGCATCC GGGTGGTGCT
     3781 CAAAAGCAGC TTCGCCTGGC TGATACGTTG GTCCTCGCGC CAGCTTAAGA CGCTAATCCC
     3841 TAACTGCTGG CGGAAAAGAT GTGACAGACG CGACGGCGAC AAGCAAACAT GCTGTGCGAC
     3901 GCTGGCGATA TCAAAATTGC TGTCTGCCAG GTGATCGCTG ATGTACTGAC AAGCCTCGCG
     3961 TACCCGATTA TCCATCGGTG GATGGAGCGA CTCGTTAATC GCTTCCATGC GCCGCAGTAA
     4021 CAATTGCTCA AGCAGATTTA TCGCCAGCAG CTCCGAATAG CGCCCTTCCC CTTGCCCGGC
     4081 GTTAATGATT TGCCCAAACA GGTCGCTGAA ATGCGGCTGG TGCGCTTCAT CCGGGCGAAA
     4141 GAACCCCGTA TTGGCAAATA TTGACGGCCA GTTAAGCCAT TCATGCCAGT AGGCGCGCGG
     4201 ACGAAAGTAA ACCCACTGGT GATACCATTC GCGAGCCTCC GGATGACGAC CGTAGTGATG
     4261 AATCTCTCCT GGCGGGAACA GCAAAATATC ACCCGGTCGG CAAACAAATT CTCGTCCCTG
     4321 ATTTTTCACC ACCCCCTGAC CGCGAATGGT GAGATTGAGA ATATAACCTT TCATTCCCAG
     4381 CGGTCGGTCG ATAAAAAAAT CGAGATAACC GTTGGCCTCA ATCGGCGTTA AACCCGCCAC
     4441 CAGATGGGCA TTAAACGAGT ATCCCGGCAG CAGGGGATCA TTTTGCGCTT CAGCCATACT
     4501 TTTCATACTC CCGCCATTCA GAGAAGAAAC CAATTGTCCA TATTGCATCA GACATTGCCG
     4561 TCACTGCGTC TTTTACTGGC TCTTCTCGCT AACCAAACCG GTAACCCCGC TTATTAAAAG
     4621 CATTCTGTAA CAAAGCGGGA CCAAAGCCAT GACAAAAACG CGTAACAAAA GTGTCTATAA
     4681 TCACGGCAGA AAAGTCCACA TTGATTATTT GCACGGCGTC ACACTTTGCT ATGCCATAGC
     4741 ATTTTTATCC ATAAGATTAG CGGATCCTAC CTGACGCTTT TTATCGCAAC TCTCTACTGT
     4801 TTCTCCATAC CCGTTTTTTT GGGCTAGCAG GAGGAATTCA CCATGCCGCT GTATCATAAG
     4861 ATTCTGATAG GTTTCGTTTT GGGGGTTATT GTTGGTCTTA TTTTTGGTGA TAAGGCTGAG
     4921 TTTATCAAAC CACTTGGTGA TATTTTTTTG CGTCTTCTGA AAATGATCGT CGTGCCGCTC
     4981 GTTTTCAGTA CACTGGTTAC AGGCGTTGCG TCCATGGGAG ATGTGAAAAA ATTAGGTCGG
     5041 ATTGGCGCCA AAACCCTGAT TTACTATATG ATTACAACCA CTTTAGCCGT CACGATCGGC
     5101 CTGATACTGG CCAATATCTT TAATCCGGGA ACTGGGTTAT CCTTGGGCGA GATTCATGAA
     5161 GTGGCGCATC CCAACCCCCC GTCATTTACC GAGACGCTTC TGAATATGAT TCCAACTAAC
     5221 CCCTTTGAGG CCATGGCTGA GGGCAATATG CTGCAAATTA TAGTATTTGC TATTTTTTTT
     5281 GGAATCGCTT TATCCTTTAT GGGCGAGAAA GCAGAACCTA TTAAAAAATT TTTTGAAAGC
     5341 GCGAGCGAAG TTATGTTTAA AATAACGGAC ATTGTAATGA AATTCGCACC ATACGGTGTC
     5401 TTCGCACTCA TGGCTTGGAC AGTAGGCAAG TATGGCCTGG ATGTACTTGC TCCGCTTGGT
     5461 AAGCTGATCT TGACGGTCTA CCTTGGTTGT ATCATTCACG TTTTAATAGT CTACACACTG
     5521 CTCCTGCGCT TTCTTTGCAA AATCAACCCG CTCCGGTTCT TTAAGAAAAT CAAGGAAGCG
     5581 ATGCTGGTGG CATTTAGCAC ATGTAGTTCT GCCGCCACTC TGCCCGTAAC AATGCGTGTC
     5641 GCGGAGGAAC TGGGGGTTTC CGAATCTATT GCCAGCTTTA CCCTGCCTTT GGGTGCAACT
     5701 ATTAACATGG ATGGCACAGC GTTGTATCAA GGAGTAGCAG CGATTTTCGT TGCCAATGCT
     5761 TTTGGAGTTG AATTAACACT GGGTCAGCAA CTTACCATTG TACTGACAGC CGTATTAGCG
     5821 AGTATCGGCA CCGCAGGCGT TCCGGGGGCC GGGCTCATTA TGTTAACTAT GGTGCTTACA
     5881 TCTGTGGGAT TGCCCCTTGA AGGCATTGCT CTTATAGCGG GGATTGATCG CATTTTGGAT
     5941 ATGGCTCGTA CGACTGTTAA CGTGACTGGC GATTTGGTTG CTACCGCAAT CGTCGCTCGA
     6001 ACAGAAGGCG AACTTAACCG GGAGATGACT GCCACGCCCT TGGAGGTCCT TGAATCCAAA
     6061 ACGATCGCGT TA
//
