# Supplementary material for: Evolutionary analysis reveals the origin of sodium coupling in glutamate transporters
Source: Nat Struct Mol Biol. Author manuscript; Available in PMC 2025 Dec 2. (PMC12668577; doi:10.1038/s41594-025-01652-z)
Supplement: Supplementary Data 2 [file NIHMS2118805-supplement-Supplementary_Data_2.zip › SupplementaryData/plasmid-constructs/node7_ml_thr-tgp-2xstrep-10xhis_pbad.gb]

LOCUS       6_Node7_ML_Thr-TGP-2xSt 6072 bp ds-DNA     circular     21-DEC-2023
DEFINITION  Node7_ML_Thr-TGP-2xStrep-10xHIS_pBAD
COMMENT     Imported using the Genbank importer. File name:
            6_Node7_ML_Thr-TGP-2xStrep-10xHIS_pBAD.gb http://www.genscript.com/
            This file is created by GenScript ORIGDB|GenBank
            VNTNAME|U2507HI100-6,Node7_ML_Thr-TGP-2xStrep-10xHIS_pBAD|
            VNTAUTHORNAME|GenScript|
FEATURES             Location/Qualifiers
     misc_feature    complement(149..289)
                     /label="bom"
                     /ApEinfo_revcolor="#f58a5e"
                     /ApEinfo_fwdcolor="#f58a5e"
                     /note="note: basis of mobility region from pBR322"
     CDS             complement(553..1431)
                     /label="araC"
                     /ApEinfo_revcolor="#b7e6d7"
                     /ApEinfo_fwdcolor="#b7e6d7"
                     /note="gene: araC product: L-arabinose regulatory protein"
     CDS             complement(553..1431)
                     /label="araC"
                     /ApEinfo_revcolor="#84b0dc"
                     /ApEinfo_fwdcolor="#84b0dc"
                     /note="gene: araC product: L-arabinose regulatory protein"
                     /translation="MAEAQNDPLLPGYSFNAHLVAGLTPIEANGYLDFFIDRPLGMKGYILNLTIRGQGVVKNQGREFVCRPGDILLFPPGEIHHYGRHPEAREWYHQWVYFRPRAYWHEWLNWPSIFANTGFFRPDEAHQPHFSDLFGQIINAGQGEGRYSELLAINLLEQLLLRRMEAINESLHPPMDNRVREACQYISDHLADSNFDIASVAQHVCLSPSRLSHLFRQQLGISVLSWREDQRISQAKLLLSTTRMPIATVGRNVGFDDQLYFSRVFKKCTGASPSEFRAGCEEKVNDVAVKLS*"
     promoter        1458..1742
                     /label="araBAD promoter"
                     /ApEinfo_revcolor="#ff9ccd"
                     /ApEinfo_fwdcolor="#ff9ccd"
                     /note="gene: araBAD note: promoter of the L-arabinose operon of E. coli; the araC regulatory gene is transcribed in the opposite direction (Guzman et al., 1995)"
     misc_feature    1777..3014
                     /label="Insert Sequence"
                     /ApEinfo_revcolor="#faac61"
                     /ApEinfo_fwdcolor="#faac61"
     CDS             1777..3879
                     /ApEinfo_revcolor="#84b0dc"
                     /ApEinfo_fwdcolor="#84b0dc"
                     /translation="MSLYHKILIGFVLGVIVGLIFGDKAEFIKPLGDIFLRLLKMIVVPLVFSTIVTGIASMGDVKKLGRIGAKTLIYYMITTTLAVTIGLILANIFKPGKGLSLGEIHEVAHPNAPSFTETLLNMIPTNPFEAMAEGNMLQIIVFAIFFGIALALMGEKAEPVKKFFDSASEVMFKITDIVMKFAPYGVFALMAWTVGKYGLDVLAPLGKLILTVYLGCIIHILIVYTLLLRFLCKINPLRFFKKIKEAMLVAFSTCSSAATLPVTMRVAEELGVPESIASFTLPLGATINMDGTALYQGVAAIFVAQAYGVELTLGQQLTIVLTAVLASIGTAGVPGAGLVMLTMVLTSVGLPLEGIALIAGIDRILDMARTTVNVTGDLVATAIVARTENELNREMTATPLEVLESKTIALGSSSLVPRGSGGGSGGSASVIKPEMKIKLRMEGAVNGHKFVIEGEGIGKPYEGTQTLDLTVEEGAPLPFSYDILTPAFQYGNRAFTKYPEDIPDYFKQAFPEGYSWERSMTYEDQGICIATSDITMEGDCFFYEIRFDGTNFPPNGPVMQKKTLKWEPSTEKMYVEDGVLKGDVEMALLLEGGGHYRCDFKTTYKAKKDVRLPDAHEVDHRIEILSHDKDYNKVRLYEHAEARYSGGGSGGGSAWSHPQFEKGGGSGGGSGGSAWSHPQFEKGGGSGGGSHHHHHHHHHH*"
     CDS             3847..3863
                     /label="6xHis"
                     /ApEinfo_revcolor="#85dae9"
                     /ApEinfo_fwdcolor="#85dae9"
                     /note="product: 6xHis affinity tag"
     CDS             3847..3863
                     /label="6xHis"
                     /ApEinfo_revcolor="#84b0dc"
                     /ApEinfo_fwdcolor="#84b0dc"
                     /note="product: 6xHis affinity tag"
                     /translation="HHHHH"
     CDS             3856..3873
                     /label="6xHis"
                     /ApEinfo_revcolor="#faac61"
                     /ApEinfo_fwdcolor="#faac61"
                     /note="product: 6xHis affinity tag"
     CDS             3856..3873
                     /label="6xHis"
                     /ApEinfo_revcolor="#84b0dc"
                     /ApEinfo_fwdcolor="#84b0dc"
                     /note="product: 6xHis affinity tag"
                     /translation="HHHHHH"
     terminator      4100..4186
                     /label="rrnB T1 terminator"
                     /ApEinfo_revcolor="#b4abac"
                     /ApEinfo_fwdcolor="#b4abac"
                     /note="gene: Escherichia coli rrnB note: transcription terminator T1 from the E. coli rrnB gene"
     terminator      4278..4305
                     /label="rrnB T2 terminator"
                     /ApEinfo_revcolor="#d6b295"
                     /ApEinfo_fwdcolor="#d6b295"
                     /note="note: transcription terminator T2 from the E. coli rrnB gene"
     promoter        4324..4415
                     /label="AmpR promoter"
                     /ApEinfo_revcolor="#b7e6d7"
                     /ApEinfo_fwdcolor="#b7e6d7"
                     /note="gene: bla"
     CDS             4416..5276
                     /label="AmpR"
                     /ApEinfo_revcolor="#ffef86"
                     /ApEinfo_fwdcolor="#ffef86"
                     /note="gene: bla note: confers resistance to ampicillin, carbenicillin, and related antibiotics product: beta-lactamase"
     CDS             4416..5276
                     /label="AmpR"
                     /ApEinfo_revcolor="#84b0dc"
                     /ApEinfo_fwdcolor="#84b0dc"
                     /note="gene: bla note: confers resistance to ampicillin, carbenicillin, and related antibiotics product: beta-lactamase"
                     /translation="MSIQHFRVALIPFFAAFCLPVFAHPETLVKVKDAEDQLGARVGYIELDLNSGKILESFRPEERFPMMSTFKVLLCGAVLSRVDAGQEQLGRRIHYSQNDLVEYSPVTEKHLTDGMTVRELCSAAITMSDNTAANLLLTTIGGPKELTAFLHNMGDHVTRLDRWEPELNEAIPNDERDTTMPVAMATTLRKLLTGELLTLASRQQLIDWMEADKVAGPLLRSALPAGWFIADKSGAGERGSRGIIAALGPDGKPSRIVVIYTTGSQATMDERNRQIAEIGASLIKHW*"
     rep_origin      5447..6035
                     /label="ori"
                     /ApEinfo_revcolor="#ff9ccd"
                     /ApEinfo_fwdcolor="#ff9ccd"
                     /note="note: high-copy-number ColE1/pMB1/pBR322/pUC origin of replication"
ORIGIN
        1 tttgctggcc ttttgctcac atgttctttc ctgcgttatc ccctgattct gtggataacc
       61 gtattaccgc ctttgagtga gctgataccg ctcgccgcag ccgaacgacc gagcgcagcg
      121 agtcagtgag cgaggaagcg gaagagcgcc tgatgcggta ttttctcctt acgcatctgt
      181 gcggtatttc acaccgcata tggtgcactc tcagtacaat ctgctctgat gccgcatagt
      241 taagccagta tacactccgc tatcgctacg tgactgggtc atggctgcgc cccgacaccc
      301 gccaacaccc gctgacgcgc cctgacgggc ttgtctgctc ccggcatccg cttacagaca
      361 agctgtgacc gtctccggga gctgcatgtg tcagaggttt tcaccgtcat caccgaaacg
      421 cgcgaggcag cagatcaatt cgcgcgcgaa ggcgaagcgg catgcataat gtgcctgtca
      481 aatggacgaa gcagggattc tgcaaaccct atgctactcc gtcaagccgt caattgtctg
      541 attcgttacc aattatgaca acttgacggc tacatcattc actttttctt cacaaccggc
      601 acggaactcg ctcgggctgg ccccggtgca ttttttaaat acccgcgaga aatagagttg
      661 atcgtcaaaa ccaacattgc gaccgacggt ggcgataggc atccgggtgg tgctcaaaag
      721 cagcttcgcc tggctgatac gttggtcctc gcgccagctt aagacgctaa tccctaactg
      781 ctggcggaaa agatgtgaca gacgcgacgg cgacaagcaa acatgctgtg cgacgctggc
      841 gatatcaaaa ttgctgtctg ccaggtgatc gctgatgtac tgacaagcct cgcgtacccg
      901 attatccatc ggtggatgga gcgactcgtt aatcgcttcc atgcgccgca gtaacaattg
      961 ctcaagcaga tttatcgcca gcagctccga atagcgccct tccccttgcc cggcgttaat
     1021 gatttgccca aacaggtcgc tgaaatgcgg ctggtgcgct tcatccgggc gaaagaaccc
     1081 cgtattggca aatattgacg gccagttaag ccattcatgc cagtaggcgc gcggacgaaa
     1141 gtaaacccac tggtgatacc attcgcgagc ctccggatga cgaccgtagt gatgaatctc
     1201 tcctggcggg aacagcaaaa tatcacccgg tcggcaaaca aattctcgtc cctgattttt
     1261 caccaccccc tgaccgcgaa tggtgagatt gagaatataa cctttcattc ccagcggtcg
     1321 gtcgataaaa aaatcgagat aaccgttggc ctcaatcggc gttaaacccg ccaccagatg
     1381 ggcattaaac gagtatcccg gcagcagggg atcattttgc gcttcagcca tacttttcat
     1441 actcccgcca ttcagagaag aaaccaattg tccatattgc atcagacatt gccgtcactg
     1501 cgtcttttac tggctcttct cgctaaccaa accggtaacc ccgcttatta aaagcattct
     1561 gtaacaaagc gggaccaaag ccatgacaaa aacgcgtaac aaaagtgtct ataatcacgg
     1621 cagaaaagtc cacattgatt atttgcacgg cgtcacactt tgctatgcca tagcattttt
     1681 atccataaga ttagcggatc ctacctgacg ctttttatcg caactctcta ctgtttctcc
     1741 atacccgttt ttttgggcta gcaggaggaa ttcaccatga gcctgtacca caagatcctg
     1801 attggtttcg ttctgggcgt gatcgttggt ctgattttcg gcgacaaggc ggagtttatc
     1861 aaaccgctgg gtgatatttt cctgcgtctg ctgaagatga tcgtggttcc gctggtgttt
     1921 agcaccatcg ttaccggtat tgcgagcatg ggcgacgtta agaaactggg tcgtattggc
     1981 gcgaaaaccc tgatctacta tatgattacc accaccctgg cggtgaccat cggtctgatt
     2041 ctggcgaaca tcttcaagcc gggtaaaggc ctgagcctgg gcgagattca tgaagttgcg
     2101 cacccgaacg cgccgagctt caccgagacc ctgctgaaca tgatcccgac caacccgttt
     2161 gaggcgatgg cggagggtaa catgctgcag atcattgttt tcgcgatctt ctttggtatt
     2221 gcgctggcgc tgatgggcga gaaagcggaa ccggtgaaga aattctttga cagcgcgagc
     2281 gaagtgatgt tcaagatcac cgatatcgtt atgaagttcg cgccgtacgg tgtgtttgcg
     2341 ctgatggcgt ggaccgtggg caagtatggc ctggatgttc tggcgccgct gggtaaactg
     2401 atcctgaccg tttacctggg ctgcatcatt cacatcctga ttgtgtatac cctgctgctg
     2461 cgtttcctgt gcaagatcaa cccgctgcgt ttctttaaga aaattaaaga ggcgatgctg
     2521 gttgcgttta gcacctgcag cagcgcggcg accctgccgg tgaccatgcg tgttgcggag
     2581 gaactgggtg tgccggaaag cattgcgagc ttcaccctgc cgctgggtgc gaccattaac
     2641 atggatggca ccgcgctgta ccagggcgtg gcggcgatct ttgttgcgca agcgtatggt
     2701 gttgaactga ccctgggcca gcaactgacc atcgtgctga ccgcggttct ggcgagcatt
     2761 ggcaccgcgg gcgtgccggg tgcgggtctg gttatgctga cgatggtgct gaccagcgtt
     2821 ggtctgccgc tggagggtat tgcgctgatt gcgggtatcg accgtattct ggatatggcg
     2881 cgtaccaccg tgaacgttac cggcgatctg gtggcgaccg cgatcgttgc gcgtaccgag
     2941 aacgaactga accgtgaaat gaccgcgacc ccgctggaag tgctggaaag caagaccatt
     3001 gcgctgggct cgagctccct ggtgccgcgt ggtagcggtg gcggtagcgg cggtagcgcg
     3061 agcgttatca agccggagat gaagattaaa ctgcgtatgg aaggcgcggt gaacggtcac
     3121 aagttcgtta tcgagggtga aggcattggt aaaccgtacg agggcaccca gaccctggat
     3181 ctgaccgtgg aggaaggtgc gccgctgccg tttagctacg acatcctgac cccggcgttc
     3241 caatatggta accgtgcgtt taccaagtac ccggaggaca ttccggatta tttcaaacag
     3301 gcgtttccgg agggttacag ctgggaacgt agcatgacct atgaagatca aggcatctgc
     3361 attgcgacca gcgatatcac gatggagggt gactgcttct tttacgaaat tcgtttcgac
     3421 ggcaccaact ttccgccgaa cggtccggtg atgcagaaga aaaccctgaa gtgggagccg
     3481 agcaccgaaa aaatgtatgt ggaagatggc gttctgaaag gtgacgttga gatggcgctg
     3541 ctgctggaag gcggtggcca ctaccgttgc gatttcaaga ccacctataa agcgaagaaa
     3601 gacgtgcgtc tgccggatgc gcacgaggtt gaccaccgta tcgaaattct gagccacgac
     3661 aaggattaca acaaagttcg tctgtatgag cacgcggaag cgcgttacag cggtggcggt
     3721 agcggcggtg gcagcgcgtg gagccacccg cagtttgaga agggtggcgg tagcggcggt
     3781 ggcagcggtg gcagcgcttg gtctcacccg caatttgaaa aaggtggcgg tagcggcggt
     3841 ggcagccatc atcaccatca ccaccatcac catcattgat aatctagatc taagcttggc
     3901 tgttttggcg gatgagagaa gattttcagc ctgatacaga ttaaatcaga acgcagaagc
     3961 ggtctgataa aacagaattt gcctggcggc agtagcgcgg tggtcccacc tgaccccatg
     4021 ccgaactcag aagtgaaacg ccgtagcgcc gatggtagtg tggggtctcc ccatgcgaga
     4081 gtagggaact gccaggcatc aaataaaacg aaaggctcag tcgaaagact gggcctttcg
     4141 ttttatctgt tgtttgccgg tgaacgctct cctgagtagg acaaatccgc cgggagcgga
     4201 tttgaacgtt gcgaagcaac ggcccggagg gtggcgggca ggacgcccgc cataaactgc
     4261 caggcatcaa attaagcaga aggccatcct gacggatggc ctttttgcgt ttctacaaac
     4321 tcttttgttt atttttctaa atacattcaa atatgtatcc gctcatgaga caataaccct
     4381 gataaatgct tcaataatat tgaaaaagga agagtatgag tattcaacat ttccgtgtcg
     4441 cccttattcc cttttttgcg gcattttgcc ttcctgtttt tgctcaccca gaaacgctgg
     4501 tgaaagtaaa agatgctgaa gatcagttgg gtgcacgagt gggttacatc gaactggatc
     4561 tcaacagcgg taagatcctt gagagttttc gccccgaaga acgttttcca atgatgagca
     4621 cttttaaagt tctgctatgt ggcgcggtat tatcccgtgt tgacgccggg caagagcaac
     4681 tcggtcgccg catacactat tctcagaatg acttggttga gtactcacca gtcacagaaa
     4741 agcatcttac ggatggcatg acagtaagag aattatgcag tgctgccata accatgagtg
     4801 ataacactgc ggccaactta cttctgacaa cgatcggagg accgaaggag ctaaccgctt
     4861 ttttgcacaa catgggggat catgtaactc gccttgatcg ttgggaaccg gagctgaatg
     4921 aagccatacc aaacgacgag cgtgacacca cgatgcctgt agcaatggca acaacgttgc
     4981 gcaaactatt aactggcgaa ctacttactc tagcttcccg gcaacaatta atagactgga
     5041 tggaggcgga taaagttgca ggaccacttc tgcgctcggc ccttccggct ggctggttta
     5101 ttgctgataa atctggagcc ggtgagcgtg ggtctcgcgg tatcattgca gcactggggc
     5161 cagatggtaa gccctcccgt atcgtagtta tctacacgac ggggagtcag gcaactatgg
     5221 atgaacgaaa tagacagatc gctgagatag gtgcctcact gattaagcat tggtaactgt
     5281 cagaccaagt ttactcatat atactttaga ttgatttaaa acttcatttt taatttaaaa
     5341 ggatctaggt gaagatcctt tttgataatc tcatgaccaa aatcccttaa cgtgagtttt
     5401 cgttccactg agcgtcagac cccgtagaaa agatcaaagg atcttcttga gatccttttt
     5461 ttctgcgcgt aatctgctgc ttgcaaacaa aaaaaccacc gctaccagcg gtggtttgtt
     5521 tgccggatca agagctacca actctttttc cgaaggtaac tggcttcagc agagcgcaga
     5581 taccaaatac tgtccttcta gtgtagccgt agttaggcca ccacttcaag aactctgtag
     5641 caccgcctac atacctcgct ctgctaatcc tgttaccagt ggctgctgcc agtggcgata
     5701 agtcgtgtct taccgggttg gactcaagac gatagttacc ggataaggcg cagcggtcgg
     5761 gctgaacggg gggttcgtgc acacagccca gcttggagcg aacgacctac accgaactga
     5821 gatacctaca gcgtgagcta tgagaaagcg ccacgcttcc cgaagggaga aaggcggaca
     5881 ggtatccggt aagcggcagg gtcggaacag gagagcgcac gagggagctt ccagggggaa
     5941 acgcctggta tctttatagt cctgtcgggt ttcgccacct ctgacttgag cgtcgatttt
     6001 tgtgatgctc gtcagggggg cggagcctat ggaaaaacgc cagcaacgcg gcctttttac
     6061 ggttcctggc ct
//
