# Supplementary material for: Evolutionary analysis reveals the origin of sodium coupling in glutamate transporters
Source: Nat Struct Mol Biol. Author manuscript; Available in PMC 2025 Dec 2. (PMC12668577; doi:10.1038/s41594-025-01652-z)
Supplement: Supplementary Data 2 [file NIHMS2118805-supplement-Supplementary_Data_2.zip › SupplementaryData/plasmid-constructs/kjs87745-1-tgp.gb]

LOCUS       21_kjs87745-1-tgp       6072 bp ds-DNA     circular     19-JUN-2024
DEFINITION  .
COMMENT     Imported using the Genbank importer. File name: 21_kjs87745-1-tgp
            .gb http://www.genscript.com/ This file is created by GenScript
            ORIGDB|GenBank VNTNAME|U2187HA190| VNTAUTHORNAME|GenScript|
            VNTREPLTYPE|
FEATURES             Location/Qualifiers
     CDS             1777..3879
                     /ApEinfo_revcolor="#84b0dc"
                     /ApEinfo_fwdcolor="#84b0dc"
                     /translation="MKLYQKILIGLVLGFFAGLILGDKAEYLKPIGDIFIRCLRLIVVPLILATLVTGVASAGDIRKVGRMGVRTLIYFMITTTVAVVIGLVVANVIDPGTGISLGEIKEVAKPNAVTPSQMLVSMFPVNPMEALAQGNVLQIIVFAILFGAALSLTGEKGAPIVNFFSALTEVMFKLSDIVIKFAPYGVFALIAWTSGKFGMSILMPMGKIILAVFIGCVIHVLFTYTLAVKFIAKVNPIHFFKKVLEPAMVGFSTCSAAAAFPFTMRAQKQLGVSDKVSGFTLPLALTINMDGTALYQAVGAVFVANAFGVELTIVQQLTIVLTAVLASIGTASIPGGGLIMLTLVLESVGLPLEGIAIVAGIDRILDMFRTTTNVFGDNSSGLIVSALEGDLNREMTATPLEVLESKTIALGSSSLVPRGSGGGSGGSASVIKPEMKIKLRMEGAVNGHKFVIEGEGIGKPYEGTQTLDLTVEEGAPLPFSYDILTPAFQYGNRAFTKYPEDIPDYFKQAFPEGYSWERSMTYEDQGICIATSDITMEGDCFFYEIRFDGTNFPPNGPVMQKKTLKWEPSTEKMYVEDGVLKGDVEMALLLEGGGHYRCDFKTTYKAKKDVRLPDAHEVDHRIEILSHDKDYNKVRLYEHAEARYSGGGSGGGSAWSHPQFEKGGGSGGGSGGSAWSHPQFEKGGGSGGGSHHHHHHHHHH*"
ORIGIN
        1 tttgctggcc ttttgctcac atgttctttc ctgcgttatc ccctgattct gtggataacc
       61 gtattaccgc ctttgagtga gctgataccg ctcgccgcag ccgaacgacc gagcgcagcg
      121 agtcagtgag cgaggaagcg gaagagcgcc tgatgcggta ttttctcctt acgcatctgt
      181 gcggtatttc acaccgcata tggtgcactc tcagtacaat ctgctctgat gccgcatagt
      241 taagccagta tacactccgc tatcgctacg tgactgggtc atggctgcgc cccgacaccc
      301 gccaacaccc gctgacgcgc cctgacgggc ttgtctgctc ccggcatccg cttacagaca
      361 agctgtgacc gtctccggga gctgcatgtg tcagaggttt tcaccgtcat caccgaaacg
      421 cgcgaggcag cagatcaatt cgcgcgcgaa ggcgaagcgg catgcataat gtgcctgtca
      481 aatggacgaa gcagggattc tgcaaaccct atgctactcc gtcaagccgt caattgtctg
      541 attcgttacc aattatgaca acttgacggc tacatcattc actttttctt cacaaccggc
      601 acggaactcg ctcgggctgg ccccggtgca ttttttaaat acccgcgaga aatagagttg
      661 atcgtcaaaa ccaacattgc gaccgacggt ggcgataggc atccgggtgg tgctcaaaag
      721 cagcttcgcc tggctgatac gttggtcctc gcgccagctt aagacgctaa tccctaactg
      781 ctggcggaaa agatgtgaca gacgcgacgg cgacaagcaa acatgctgtg cgacgctggc
      841 gatatcaaaa ttgctgtctg ccaggtgatc gctgatgtac tgacaagcct cgcgtacccg
      901 attatccatc ggtggatgga gcgactcgtt aatcgcttcc atgcgccgca gtaacaattg
      961 ctcaagcaga tttatcgcca gcagctccga atagcgccct tccccttgcc cggcgttaat
     1021 gatttgccca aacaggtcgc tgaaatgcgg ctggtgcgct tcatccgggc gaaagaaccc
     1081 cgtattggca aatattgacg gccagttaag ccattcatgc cagtaggcgc gcggacgaaa
     1141 gtaaacccac tggtgatacc attcgcgagc ctccggatga cgaccgtagt gatgaatctc
     1201 tcctggcggg aacagcaaaa tatcacccgg tcggcaaaca aattctcgtc cctgattttt
     1261 caccaccccc tgaccgcgaa tggtgagatt gagaatataa cctttcattc ccagcggtcg
     1321 gtcgataaaa aaatcgagat aaccgttggc ctcaatcggc gttaaacccg ccaccagatg
     1381 ggcattaaac gagtatcccg gcagcagggg atcattttgc gcttcagcca tacttttcat
     1441 actcccgcca ttcagagaag aaaccaattg tccatattgc atcagacatt gccgtcactg
     1501 cgtcttttac tggctcttct cgctaaccaa accggtaacc ccgcttatta aaagcattct
     1561 gtaacaaagc gggaccaaag ccatgacaaa aacgcgtaac aaaagtgtct ataatcacgg
     1621 cagaaaagtc cacattgatt atttgcacgg cgtcacactt tgctatgcca tagcattttt
     1681 atccataaga ttagcggatc ctacctgacg ctttttatcg caactctcta ctgtttctcc
     1741 atacccgttt ttttgggcta gcaggaggaa ttcaccatga agctgtacca gaaaatcctg
     1801 attggcctgg ttctgggttt ctttgcgggc ctgatcctgg gtgacaaggc ggagtatctg
     1861 aaaccgattg gtgatatctt cattcgttgc ctgcgtctga tcgtggttcc gctgattctg
     1921 gcgaccctgg ttaccggcgt tgcgagcgcg ggtgacatcc gtaaagtggg ccgtatgggt
     1981 gttcgtaccc tgatctactt tatgattacc accaccgttg cggtggttat cggcctggtg
     2041 gttgcgaacg tgattgatcc gggcaccggt atcagcctgg gcgagattaa ggaagtggcg
     2101 aaaccgaacg cggttacccc gagccaaatg ctggttagca tgttcccggt taacccgatg
     2161 gaagcgctgg cgcagggcaa cgtgctgcaa atcattgttt tcgcgatcct gtttggtgcg
     2221 gcgctgagcc tgaccggcga gaaaggtgcg ccgattgtta acttctttag cgcgctgacc
     2281 gaagtgatgt tcaagctgag cgacatcgtt attaaattcg cgccgtacgg cgtgtttgcg
     2341 ctgatcgcgt ggaccagcgg caagttcggt atgagcattc tgatgccgat gggcaaaatc
     2401 attctggcgg tgtttatcgg ttgcgtgatt cacgttctgt tcacctatac cctggcggtg
     2461 aagtttatcg cgaaagttaa cccgattcac ttctttaaga aagtgctgga gccggcgatg
     2521 gttggtttta gcacctgcag cgcggcggcg gcgttcccgt ttaccatgcg tgcgcagaag
     2581 caactgggcg tgagcgacaa agttagcggt tttaccctgc cgctggcgct gaccatcaac
     2641 atggatggca ccgcgctgta tcaggcggtg ggtgcggtgt tcgttgcgaa cgcgtttggc
     2701 gtggaactga ccatcgttca gcaactgacc attgtgctga ccgcggttct ggcgagcatt
     2761 ggcaccgcga gcattccggg tggcggtctg atcatgctga ccctggtgct ggagagcgtt
     2821 ggtctgccgc tggaaggtat cgcgattgtt gcgggcatcg accgtattct ggatatgttc
     2881 cgtaccacca ccaacgtttt tggcgacaac agcagcggtc tgatcgtgag cgcgctggag
     2941 ggtgatctga accgtgaaat gaccgcgacc ccgctggaag tgctggaaag caagaccatt
     3001 gcgctgggct cgagctccct ggtgccgcgt ggtagcggtg gcggtagcgg cggtagcgcg
     3061 agcgttatca agccggagat gaagattaaa ctgcgtatgg aaggcgcggt gaacggtcac
     3121 aagttcgtta tcgagggtga aggcattggt aaaccgtacg agggcaccca gaccctggat
     3181 ctgaccgtgg aggaaggtgc gccgctgccg tttagctacg acatcctgac cccggcgttc
     3241 caatatggta accgtgcgtt taccaagtac ccggaggaca ttccggatta tttcaaacag
     3301 gcgtttccgg agggttacag ctgggaacgt agcatgacct atgaagatca aggcatctgc
     3361 attgcgacca gcgatatcac gatggagggt gactgcttct tttacgaaat tcgtttcgac
     3421 ggcaccaact ttccgccgaa cggtccggtg atgcagaaga aaaccctgaa gtgggagccg
     3481 agcaccgaaa aaatgtatgt ggaagatggc gttctgaaag gtgacgttga gatggcgctg
     3541 ctgctggaag gcggtggcca ctaccgttgc gatttcaaga ccacctataa agcgaagaaa
     3601 gacgtgcgtc tgccggatgc gcacgaggtt gaccaccgta tcgaaattct gagccacgac
     3661 aaggattaca acaaagttcg tctgtatgag cacgcggaag cgcgttacag cggtggcggt
     3721 agcggcggtg gcagcgcgtg gagccacccg cagtttgaga agggtggcgg tagcggcggt
     3781 ggcagcggtg gcagcgcttg gtctcacccg caatttgaaa aaggtggcgg tagcggcggt
     3841 ggcagccatc atcaccatca ccaccatcac catcattgat aatctagatc taagcttggc
     3901 tgttttggcg gatgagagaa gattttcagc ctgatacaga ttaaatcaga acgcagaagc
     3961 ggtctgataa aacagaattt gcctggcggc agtagcgcgg tggtcccacc tgaccccatg
     4021 ccgaactcag aagtgaaacg ccgtagcgcc gatggtagtg tggggtctcc ccatgcgaga
     4081 gtagggaact gccaggcatc aaataaaacg aaaggctcag tcgaaagact gggcctttcg
     4141 ttttatctgt tgtttgccgg tgaacgctct cctgagtagg acaaatccgc cgggagcgga
     4201 tttgaacgtt gcgaagcaac ggcccggagg gtggcgggca ggacgcccgc cataaactgc
     4261 caggcatcaa attaagcaga aggccatcct gacggatggc ctttttgcgt ttctacaaac
     4321 tcttttgttt atttttctaa atacattcaa atatgtatcc gctcatgaga caataaccct
     4381 gataaatgct tcaataatat tgaaaaagga agagtatgag tattcaacat ttccgtgtcg
     4441 cccttattcc cttttttgcg gcattttgcc ttcctgtttt tgctcaccca gaaacgctgg
     4501 tgaaagtaaa agatgctgaa gatcagttgg gtgcacgagt gggttacatc gaactggatc
     4561 tcaacagcgg taagatcctt gagagttttc gccccgaaga acgttttcca atgatgagca
     4621 cttttaaagt tctgctatgt ggcgcggtat tatcccgtgt tgacgccggg caagagcaac
     4681 tcggtcgccg catacactat tctcagaatg acttggttga gtactcacca gtcacagaaa
     4741 agcatcttac ggatggcatg acagtaagag aattatgcag tgctgccata accatgagtg
     4801 ataacactgc ggccaactta cttctgacaa cgatcggagg accgaaggag ctaaccgctt
     4861 ttttgcacaa catgggggat catgtaactc gccttgatcg ttgggaaccg gagctgaatg
     4921 aagccatacc aaacgacgag cgtgacacca cgatgcctgt agcaatggca acaacgttgc
     4981 gcaaactatt aactggcgaa ctacttactc tagcttcccg gcaacaatta atagactgga
     5041 tggaggcgga taaagttgca ggaccacttc tgcgctcggc ccttccggct ggctggttta
     5101 ttgctgataa atctggagcc ggtgagcgtg ggtctcgcgg tatcattgca gcactggggc
     5161 cagatggtaa gccctcccgt atcgtagtta tctacacgac ggggagtcag gcaactatgg
     5221 atgaacgaaa tagacagatc gctgagatag gtgcctcact gattaagcat tggtaactgt
     5281 cagaccaagt ttactcatat atactttaga ttgatttaaa acttcatttt taatttaaaa
     5341 ggatctaggt gaagatcctt tttgataatc tcatgaccaa aatcccttaa cgtgagtttt
     5401 cgttccactg agcgtcagac cccgtagaaa agatcaaagg atcttcttga gatccttttt
     5461 ttctgcgcgt aatctgctgc ttgcaaacaa aaaaaccacc gctaccagcg gtggtttgtt
     5521 tgccggatca agagctacca actctttttc cgaaggtaac tggcttcagc agagcgcaga
     5581 taccaaatac tgtccttcta gtgtagccgt agttaggcca ccacttcaag aactctgtag
     5641 caccgcctac atacctcgct ctgctaatcc tgttaccagt ggctgctgcc agtggcgata
     5701 agtcgtgtct taccgggttg gactcaagac gatagttacc ggataaggcg cagcggtcgg
     5761 gctgaacggg gggttcgtgc acacagccca gcttggagcg aacgacctac accgaactga
     5821 gatacctaca gcgtgagcta tgagaaagcg ccacgcttcc cgaagggaga aaggcggaca
     5881 ggtatccggt aagcggcagg gtcggaacag gagagcgcac gagggagctt ccagggggaa
     5941 acgcctggta tctttatagt cctgtcgggt ttcgccacct ctgacttgag cgtcgatttt
     6001 tgtgatgctc gtcagggggg cggagcctat ggaaaaacgc cagcaacgcg gcctttttac
     6061 ggttcctggc ct
//
