# Supplementary material for: Evolutionary analysis reveals the origin of sodium coupling in glutamate transporters
Source: Nat Struct Mol Biol. Author manuscript; Available in PMC 2025 Dec 2. (PMC12668577; doi:10.1038/s41594-025-01652-z)
Supplement: Supplementary Data 2 [file NIHMS2118805-supplement-Supplementary_Data_2.zip › SupplementaryData/plasmid-constructs/node7-q305n_ml_thr-tgp-2xstrep-10xhis_pbad.gb]

LOCUS       Node7-Q305N_ML_Thr-TGP- 6072 bp ds-DNA     circular     09-MAR-2025
DEFINITION  .
COMMENT     Imported using the Genbank importer. File name:
            Node_7_GFP_Q305N_P273S.annotations.gbk Annotated with pLannotate
            v1.2.0
FEATURES             Location/Qualifiers
     CDS             join(1..347,5769..6072)
                     /label="mAzamiGreen"
                     /ApEinfo_revcolor="#84b0dc"
                     /ApEinfo_fwdcolor="#84b0dc"
                     /note="pLannotate"
                     /database="fpbase"
                     /identity="86.6"
                     /match_length="96.4"
                     /fragment="False"
                     /other="CDS"
                     /translation="RPAISRWRVTASFTKFVSTAPTFRRTVR*CRRKP*SGSRAPKKCMWKMAF*KVTLRWRCCWKAVATTVAISRPPIKRRKTCVCRMRTRLTTVSKF*ATTRITTKFVCMSTRKRVTAALSSRR*RLNCVWKAR*TVTSSLSRVKALVNRTRAPRPWI*PWRKVRRCRLATTS*PRRSNMVTVRLPSTRRTFRIISNRRFRRVTAGNVA*PMKIKASAL"
     CDS             375..391
                     /label="Strep-Tag II (fragment)"
                     /ApEinfo_revcolor="#84b0dc"
                     /ApEinfo_fwdcolor="#84b0dc"
                     /note="pLannotate"
                     /database="snapgene"
                     /identity="100.0"
                     /match_length="70.8"
                     /fragment="True"
                     /other="CDS"
                     /translation="WSHPQ"
     ncRNA           619..734
                     /label="5S rRNA"
                     /ApEinfo_revcolor="#f58a5e"
                     /ApEinfo_fwdcolor="#f58a5e"
                     /note="pLannotate"
                     /database="Rfam"
                     /identity="100.0"
                     /match_length="97.5"
                     /fragment="False"
                     /other="ncRNA"
     terminator      736..782
                     /label="rrnB T1 terminator"
                     /ApEinfo_revcolor="#b4abac"
                     /ApEinfo_fwdcolor="#b4abac"
                     /note="pLannotate"
                     /database="snapgene"
                     /identity="100.0"
                     /match_length="100.0"
                     /fragment="False"
                     /other="terminator"
     terminator      914..941
                     /label="rrnB T2 terminator"
                     /ApEinfo_revcolor="#84b0dc"
                     /ApEinfo_fwdcolor="#84b0dc"
                     /note="pLannotate"
                     /database="snapgene"
                     /identity="100.0"
                     /match_length="100.0"
                     /fragment="False"
                     /other="terminator"
     promoter        960..1051
                     /label="AmpR promoter"
                     /ApEinfo_revcolor="#b1ff67"
                     /ApEinfo_fwdcolor="#b1ff67"
                     /note="pLannotate"
                     /database="snapgene"
                     /identity="100.0"
                     /match_length="100.0"
                     /fragment="False"
                     /other="promoter"
     CDS             1052..1912
                     /label="AmpR"
                     /ApEinfo_revcolor="#84b0dc"
                     /ApEinfo_fwdcolor="#84b0dc"
                     /note="pLannotate"
                     /database="snapgene"
                     /identity="99.9"
                     /match_length="100.0"
                     /fragment="False"
                     /other="CDS"
                     /translation="MSIQHFRVALIPFFAAFCLPVFAHPETLVKVKDAEDQLGARVGYIELDLNSGKILESFRPEERFPMMSTFKVLLCGAVLSRVDAGQEQLGRRIHYSQNDLVEYSPVTEKHLTDGMTVRELCSAAITMSDNTAANLLLTTIGGPKELTAFLHNMGDHVTRLDRWEPELNEAIPNDERDTTMPVAMATTLRKLLTGELLTLASRQQLIDWMEADKVAGPLLRSALPAGWFIADKSGAGERGSRGIIAALGPDGKPSRIVVIYTTGSQATMDERNRQIAEIGASLIKHW*"
     rep_origin      2083..2671
                     /label="ori"
                     /ApEinfo_revcolor="#f8d3a9"
                     /ApEinfo_fwdcolor="#f8d3a9"
                     /note="pLannotate"
                     /database="snapgene"
                     /identity="100.0"
                     /match_length="100.0"
                     /fragment="False"
                     /other="rep_origin"
     ncRNA           complement(2124..2228)
                     /label="RNAI"
                     /ApEinfo_revcolor="#85dae9"
                     /ApEinfo_fwdcolor="#85dae9"
                     /note="pLannotate"
                     /database="Rfam"
                     /identity="100.0"
                     /match_length="102.9"
                     /fragment="False"
                     /other="ncRNA"
     misc_feature    complement(2857..2997)
                     /label="bom"
                     /ApEinfo_revcolor="#b1ff67"
                     /ApEinfo_fwdcolor="#b1ff67"
                     /note="pLannotate"
                     /database="snapgene"
                     /identity="100.0"
                     /match_length="100.0"
                     /fragment="False"
                     /other="misc_feature"
     CDS             complement(3099..3139)
                     /label="rop (fragment)"
                     /ApEinfo_revcolor="#84b0dc"
                     /ApEinfo_fwdcolor="#84b0dc"
                     /note="pLannotate"
                     /database="snapgene"
                     /identity="100.0"
                     /match_length="21.4"
                     /fragment="True"
                     /other="CDS"
                     /translation="AASRVSVMTVKTS"
     CDS             complement(3261..4139)
                     /label="araC"
                     /ApEinfo_revcolor="#84b0dc"
                     /ApEinfo_fwdcolor="#84b0dc"
                     /note="pLannotate"
                     /database="snapgene"
                     /identity="100.0"
                     /match_length="100.0"
                     /fragment="False"
                     /other="CDS"
                     /translation="MAEAQNDPLLPGYSFNAHLVAGLTPIEANGYLDFFIDRPLGMKGYILNLTIRGQGVVKNQGREFVCRPGDILLFPPGEIHHYGRHPEAREWYHQWVYFRPRAYWHEWLNWPSIFANTGFFRPDEAHQPHFSDLFGQIINAGQGEGRYSELLAINLLEQLLLRRMEAINESLHPPMDNRVREACQYISDHLADSNFDIASVAQHVCLSPSRLSHLFRQQLGISVLSWREDQRISQAKLLLSTTRMPIATVGRNVGFDDQLYFSRVFKKCTGASPSEFRAGCEEKVNDVAVKLS*"
     promoter        4166..4450
                     /label="araBAD promoter"
                     /ApEinfo_revcolor="#c6c9d1"
                     /ApEinfo_fwdcolor="#c6c9d1"
                     /note="pLannotate"
                     /database="snapgene"
                     /identity="100.0"
                     /match_length="100.0"
                     /fragment="False"
                     /other="promoter"
     CDS             4485..515
                     /ApEinfo_revcolor="#84b0dc"
                     /ApEinfo_fwdcolor="#84b0dc"
                     /translation="MSLYHKILIGFVLGVIVGLIFGDKAEFIKPLGDIFLRLLKMIVVPLVFSTIVTGIASMGDVKKLGRIGAKTLIYYMITTTLAVTIGLILANIFKPGKGLSLGEIHEVAHPNAPSFTETLLNMIPTNPFEAMAEGNMLQIIVFAIFFGIALALMGEKAEPVKKFFDSASEVMFKITDIVMKFAPYGVFALMAWTVGKYGLDVLAPLGKLILTVYLGCIIHILIVYTLLLRFLCKINPLRFFKKIKEAMLVAFSTCSSAATLPVTMRVAEELGVSESIASFTLPLGATINMDGTALYQGVAAIFVAQAYGVELTLGQQLTIVLTAVLASIGTAGVPGAGLVMLTMVLTSVGLPLEGIALIAGIDRILDMARTTVNVTGDLVATAIVARTENELNREMTATPLEVLESKTIALGSSSLVPRGSGGGSGGSASVIKPEMKIKLRMEGAVNGHKFVIEGEGIGKPYEGTQTLDLTVEEGAPLPFSYDILTPAFQYGNRAFTKYPEDIPDYFKQAFPEGYSWERSMTYEDQGICIATSDITMEGDCFFYEIRFDGTNFPPNGPVMQKKTLKWEPSTEKMYVEDGVLKGDVEMALLLEGGGHYRCDFKTTYKAKKDVRLPDAHEVDHRIEILSHDKDYNKVRLYEHAEARYSGGGSGGGSAWSHPQFEKGGGSGGGSGGSAWSHPQFEKGGGSGGGSHHHHHHHHHH*"
     CDS             4497..5663
                     /label="GLT_PYRHO (fragment)"
                     /ApEinfo_revcolor="#84b0dc"
                     /ApEinfo_fwdcolor="#84b0dc"
                     /note="pLannotate"
                     /database="swissprot"
                     /identity="54.4"
                     /match_length="91.5"
                     /fragment="True"
                     /other="CDS"
                     /translation="HKILIGFVLGVIVGLIFGDKAEFIKPLGDIFLRLLKMIVVPLVFSTIVTGIASMGDVKKLGRIGAKTLIYYMITTTLAVTIGLILANIFKPGKGLSLGEIHEVAHPNAPSFTETLLNMIPTNPFEAMAEGNMLQIIVFAIFFGIALALMGEKAEPVKKFFDSASEVMFKITDIVMKFAPYGVFALMAWTVGKYGLDVLAPLGKLILTVYLGCIIHILIVYTLLLRFLCKINPLRFFKKIKEAMLVAFSTCSSAATLPVTMRVAEELGVSESIASFTLPLGATINMDGTALYQGVAAIFVAQAYGVELTLGQQLTIVLTAVLASIGTAGVPGAGLVMLTMVLTSVGLPLEGIALIAGIDRILDMARTTVNVTGDLVATAIVARTENELNR"
ORIGIN
        1 cgaccagcga tatcacgatg gagggtgact gcttctttta cgaaattcgt ttcgacggca
       61 ccaactttcc gccgaacggt ccggtgatgc agaagaaaac cctgaagtgg gagccgagca
      121 ccgaaaaaat gtatgtggaa gatggcgttc tgaaaggtga cgttgagatg gcgctgctgc
      181 tggaaggcgg tggccactac cgttgcgatt tcaagaccac ctataaagcg aagaaagacg
      241 tgcgtctgcc ggatgcgcac gaggttgacc accgtatcga aattctgagc cacgacaagg
      301 attacaacaa agttcgtctg tatgagcacg cggaagcgcg ttacagcggt ggcggtagcg
      361 gcggtggcag cgcgtggagc cacccgcagt ttgagaaggg tggcggtagc ggcggtggca
      421 gcggtggcag cgcttggtct cacccgcaat ttgaaaaagg tggcggtagc ggcggtggca
      481 gccatcatca ccatcaccac catcaccatc attgataatc tagatctaag cttggctgtt
      541 ttggcggatg agagaagatt ttcagcctga tacagattaa atcagaacgc agaagcggtc
      601 tgataaaaca gaatttgcct ggcggcagta gcgcggtggt cccacctgac cccatgccga
      661 actcagaagt gaaacgccgt agcgccgatg gtagtgtggg gtctccccat gcgagagtag
      721 ggaactgcca ggcatcaaat aaaacgaaag gctcagtcga aagactgggc ctttcgtttt
      781 atctgttgtt tgccggtgaa cgctctcctg agtaggacaa atccgccggg agcggatttg
      841 aacgttgcga agcaacggcc cggagggtgg cgggcaggac gcccgccata aactgccagg
      901 catcaaatta agcagaaggc catcctgacg gatggccttt ttgcgtttct acaaactctt
      961 ttgtttattt ttctaaatac attcaaatat gtatccgctc atgagacaat aaccctgata
     1021 aatgcttcaa taatattgaa aaaggaagag tatgagtatt caacatttcc gtgtcgccct
     1081 tattcccttt tttgcggcat tttgccttcc tgtttttgct cacccagaaa cgctggtgaa
     1141 agtaaaagat gctgaagatc agttgggtgc acgagtgggt tacatcgaac tggatctcaa
     1201 cagcggtaag atccttgaga gttttcgccc cgaagaacgt tttccaatga tgagcacttt
     1261 taaagttctg ctatgtggcg cggtattatc ccgtgttgac gccgggcaag agcaactcgg
     1321 tcgccgcata cactattctc agaatgactt ggttgagtac tcaccagtca cagaaaagca
     1381 tcttacggat ggcatgacag taagagaatt atgcagtgct gccataacca tgagtgataa
     1441 cactgcggcc aacttacttc tgacaacgat cggaggaccg aaggagctaa ccgctttttt
     1501 gcacaacatg ggggatcatg taactcgcct tgatcgttgg gaaccggagc tgaatgaagc
     1561 cataccaaac gacgagcgtg acaccacgat gcctgtagca atggcaacaa cgttgcgcaa
     1621 actattaact ggcgaactac ttactctagc ttcccggcaa caattaatag actggatgga
     1681 ggcggataaa gttgcaggac cacttctgcg ctcggccctt ccggctggct ggtttattgc
     1741 tgataaatct ggagccggtg agcgtgggtc tcgcggtatc attgcagcac tggggccaga
     1801 tggtaagccc tcccgtatcg tagttatcta cacgacgggg agtcaggcaa ctatggatga
     1861 acgaaataga cagatcgctg agataggtgc ctcactgatt aagcattggt aactgtcaga
     1921 ccaagtttac tcatatatac tttagattga tttaaaactt catttttaat ttaaaaggat
     1981 ctaggtgaag atcctttttg ataatctcat gaccaaaatc ccttaacgtg agttttcgtt
     2041 ccactgagcg tcagaccccg tagaaaagat caaaggatct tcttgagatc ctttttttct
     2101 gcgcgtaatc tgctgcttgc aaacaaaaaa accaccgcta ccagcggtgg tttgtttgcc
     2161 ggatcaagag ctaccaactc tttttccgaa ggtaactggc ttcagcagag cgcagatacc
     2221 aaatactgtc cttctagtgt agccgtagtt aggccaccac ttcaagaact ctgtagcacc
     2281 gcctacatac ctcgctctgc taatcctgtt accagtggct gctgccagtg gcgataagtc
     2341 gtgtcttacc gggttggact caagacgata gttaccggat aaggcgcagc ggtcgggctg
     2401 aacggggggt tcgtgcacac agcccagctt ggagcgaacg acctacaccg aactgagata
     2461 cctacagcgt gagctatgag aaagcgccac gcttcccgaa gggagaaagg cggacaggta
     2521 tccggtaagc ggcagggtcg gaacaggaga gcgcacgagg gagcttccag ggggaaacgc
     2581 ctggtatctt tatagtcctg tcgggtttcg ccacctctga cttgagcgtc gatttttgtg
     2641 atgctcgtca ggggggcgga gcctatggaa aaacgccagc aacgcggcct ttttacggtt
     2701 cctggccttt tgctggcctt ttgctcacat gttctttcct gcgttatccc ctgattctgt
     2761 ggataaccgt attaccgcct ttgagtgagc tgataccgct cgccgcagcc gaacgaccga
     2821 gcgcagcgag tcagtgagcg aggaagcgga agagcgcctg atgcggtatt ttctccttac
     2881 gcatctgtgc ggtatttcac accgcatatg gtgcactctc agtacaatct gctctgatgc
     2941 cgcatagtta agccagtata cactccgcta tcgctacgtg actgggtcat ggctgcgccc
     3001 cgacacccgc caacacccgc tgacgcgccc tgacgggctt gtctgctccc ggcatccgct
     3061 tacagacaag ctgtgaccgt ctccgggagc tgcatgtgtc agaggttttc accgtcatca
     3121 ccgaaacgcg cgaggcagca gatcaattcg cgcgcgaagg cgaagcggca tgcataatgt
     3181 gcctgtcaaa tggacgaagc agggattctg caaaccctat gctactccgt caagccgtca
     3241 attgtctgat tcgttaccaa ttatgacaac ttgacggcta catcattcac tttttcttca
     3301 caaccggcac ggaactcgct cgggctggcc ccggtgcatt ttttaaatac ccgcgagaaa
     3361 tagagttgat cgtcaaaacc aacattgcga ccgacggtgg cgataggcat ccgggtggtg
     3421 ctcaaaagca gcttcgcctg gctgatacgt tggtcctcgc gccagcttaa gacgctaatc
     3481 cctaactgct ggcggaaaag atgtgacaga cgcgacggcg acaagcaaac atgctgtgcg
     3541 acgctggcga tatcaaaatt gctgtctgcc aggtgatcgc tgatgtactg acaagcctcg
     3601 cgtacccgat tatccatcgg tggatggagc gactcgttaa tcgcttccat gcgccgcagt
     3661 aacaattgct caagcagatt tatcgccagc agctccgaat agcgcccttc cccttgcccg
     3721 gcgttaatga tttgcccaaa caggtcgctg aaatgcggct ggtgcgcttc atccgggcga
     3781 aagaaccccg tattggcaaa tattgacggc cagttaagcc attcatgcca gtaggcgcgc
     3841 ggacgaaagt aaacccactg gtgataccat tcgcgagcct ccggatgacg accgtagtga
     3901 tgaatctctc ctggcgggaa cagcaaaata tcacccggtc ggcaaacaaa ttctcgtccc
     3961 tgatttttca ccaccccctg accgcgaatg gtgagattga gaatataacc tttcattccc
     4021 agcggtcggt cgataaaaaa atcgagataa ccgttggcct caatcggcgt taaacccgcc
     4081 accagatggg cattaaacga gtatcccggc agcaggggat cattttgcgc ttcagccata
     4141 cttttcatac tcccgccatt cagagaagaa accaattgtc catattgcat cagacattgc
     4201 cgtcactgcg tcttttactg gctcttctcg ctaaccaaac cggtaacccc gcttattaaa
     4261 agcattctgt aacaaagcgg gaccaaagcc atgacaaaaa cgcgtaacaa aagtgtctat
     4321 aatcacggca gaaaagtcca cattgattat ttgcacggcg tcacactttg ctatgccata
     4381 gcatttttat ccataagatt agcggatcct acctgacgct ttttatcgca actctctact
     4441 gtttctccat acccgttttt ttgggctagc aggaggaatt caccatgagc ctgtaccaca
     4501 agatcctgat tggtttcgtt ctgggcgtga tcgttggtct gattttcggc gacaaggcgg
     4561 agtttatcaa accgctgggt gatattttcc tgcgtctgct gaagatgatc gtggttccgc
     4621 tggtgtttag caccatcgtt accggtattg cgagcatggg cgacgttaag aaactgggtc
     4681 gtattggcgc gaaaaccctg atctactata tgattaccac caccctggcg gtgaccatcg
     4741 gtctgattct ggcgaacatc ttcaagccgg gtaaaggcct gagcctgggc gagattcatg
     4801 aagttgcgca cccgaacgcg ccgagcttca ccgagaccct gctgaacatg atcccgacca
     4861 acccgtttga ggcgatggcg gagggtaaca tgctgcagat cattgttttc gcgatcttct
     4921 ttggtattgc gctggcgctg atgggcgaga aagcggaacc ggtgaagaaa ttctttgaca
     4981 gcgcgagcga agtgatgttc aagatcaccg atatcgttat gaagttcgcg ccgtacggtg
     5041 tgtttgcgct gatggcgtgg accgtgggca agtatggcct ggatgttctg gcgccgctgg
     5101 gtaaactgat cctgaccgtt tacctgggct gcatcattca catcctgatt gtgtataccc
     5161 tgctgctgcg tttcctgtgc aagatcaacc cgctgcgttt ctttaagaaa attaaagagg
     5221 cgatgctggt tgcgtttagc acctgcagca gcgcggcgac cctgccggtg accatgcgtg
     5281 ttgcggagga actgggtgtg tcggaaagca ttgcgagctt caccctgccg ctgggtgcga
     5341 ccattaacat ggatggcacc gcgctgtacc agggcgtggc ggcgatcttt gttgcgcaag
     5401 cgtatggtgt tgaactgacc ctgggccagc aactgaccat cgtgctgacc gcggttctgg
     5461 cgagcattgg caccgcgggc gtgccgggtg cgggtctggt tatgctgacg atggtgctga
     5521 ccagcgttgg tctgccgctg gagggtattg cgctgattgc gggtatcgac cgtattctgg
     5581 atatggcgcg taccaccgtg aacgttaccg gcgatctggt ggcgaccgcg atcgttgcgc
     5641 gtaccgagaa cgaactgaac cgtgaaatga ccgcgacccc gctggaagtg ctggaaagca
     5701 agaccattgc gctgggctcg agctccctgg tgccgcgtgg tagcggtggc ggtagcggcg
     5761 gtagcgcgag cgttatcaag ccggagatga agattaaact gcgtatggaa ggcgcggtga
     5821 acggtcacaa gttcgttatc gagggtgaag gcattggtaa accgtacgag ggcacccaga
     5881 ccctggatct gaccgtggag gaaggtgcgc cgctgccgtt tagctacgac atcctgaccc
     5941 cggcgttcca atatggtaac cgtgcgttta ccaagtaccc ggaggacatt ccggattatt
     6001 tcaaacaggc gtttccggag ggttacagct gggaacgtag catgacctat gaagatcaag
     6061 gcatctgcat tg
//
